# Supplementary material for: Integrated transcriptomics and epigenomics reveal chamber-specific and species-specific characteristics of human and mouse hearts
Source: PLoS Biol. 2021 May 18;19(5):e3001229. doi: 10.1371/journal.pbio.3001229 (PMC8130971; doi:10.1371/journal.pbio.3001229)
Supplement: S1 Table — (XLSX) [file pbio.3001229.s006.xlsx]

## Sheet: NOMe-seq
Sample	Sample type	Total sequenced reads	Total sequenced bases	Clean reads	Unique reads	Mapping rate	En. Lambda	En. ChrM	CA. Lambda	CA. ChrM	En. 1X	En. 3X	En. 5X	CA. 1X	CA. 3X	CA. 5X
N16W_LV_ind1_rep1	Human embryo	250370428	37555564200	188865150	101734115	0.539	0.9367	0.9349	0.9278	0.8664	0.6808	0.3445	0.1724	0.6723	0.3291	0.1599
N16W_LV_ind1_rep2	Human embryo	275998498	41399774700	221059562	119939090	0.543	0.9407	0.9445	0.929	0.8673	0.7169	0.3922	0.2101	0.7096	0.3765	0.1963
N20W_LV_ind1_rep1	Human embryo	250266616	37539992400	202755036	107654733	0.531	0.9401	0.8189	0.9297	0.7825	0.6862	0.361	0.1867	0.679	0.3468	0.175
N20W_LV_ind1_rep2	Human embryo	232743894	34911584100	173099106	88124295	0.509	0.954	0.893	0.9207	0.7783	0.609	0.2776	0.124	0.6051	0.2699	0.1187
N20W_LV_ind2_rep1	Human embryo	261456936	39218540400	232250184	130862898	0.563	0.9239	0.9156	0.9391	0.907	0.7504	0.4481	0.2594	0.7434	0.4318	0.2441
N20W_LV_ind2_rep2	Human embryo	230624608	34593691200	206702618	118351283	0.573	0.9079	0.9076	0.9415	0.8822	0.7253	0.4054	0.2196	0.7174	0.3894	0.2059
N16W_RV_ind1_rep1	Human embryo	236736082	35510412300	186103954	99941163	0.537	0.9434	0.9396	0.9287	0.8896	0.6721	0.3417	0.1719	0.6637	0.3265	0.1596
N16W_RV_ind1_rep2	Human embryo	344113726	51617058900	262124934	139262337	0.531	0.9606	0.9449	0.9256	0.8786	0.7493	0.4543	0.2709	0.7438	0.4391	0.2555
N20W_RV_ind1_rep1	Human embryo	247582260	37137339000	191651210	103462004	0.54	0.9465	0.9384	0.9274	0.7969	0.6819	0.3473	0.1736	0.6745	0.3337	0.163
N20W_RV_ind1_rep2	Human embryo	229918252	34487737800	169351260	90451473	0.534	0.9542	0.9369	0.9195	0.7793	0.6456	0.3	0.1369	0.64	0.2902	0.13
N20W_RV_ind2_rep1	Human embryo	263233690	39485053500	236678062	133082958	0.562	0.9638	0.9141	0.9353	0.8975	0.7444	0.4406	0.2524	0.7378	0.4256	0.2385
N20W_RV_ind2_rep2	Human embryo	237817348	35672602200	214921342	121179215	0.564	0.9409	0.9058	0.9374	0.9117	0.7316	0.4249	0.2403	0.7234	0.408	0.2249
N20W_LA_ind1_rep1	Human embryo	208786574	31317986100	171465586	91410130	0.533	0.9559	0.9427	0.9229	0.8209	0.6536	0.3246	0.1605	0.644	0.3088	0.1486
N20W_LA_ind1_rep2	Human embryo	269962448	40494367200	209648566	110368780	0.526	0.9428	0.9332	0.9316	0.7824	0.6926	0.3695	0.1946	0.6842	0.3534	0.1811
N20W_RA_ind1_rep1	Human embryo	238395448	35759317200	217708304	116379167	0.535	0.9471	0.9447	0.9221	0.8954	0.7248	0.4012	0.2185	0.717	0.3849	0.2046
N20W_RA_ind1_rep2	Human embryo	247278646	37091796900	197122808	106070482	0.538	0.9449	0.9433	0.9135	0.8572	0.6895	0.3451	0.1684	0.6862	0.3367	0.1616
NC_LV_ind1_rep3	Human adult	219646626	32946993900	185804060	105537807	0.568	0.9658	0.9657	0.9152	0.8619	0.7319	0.3549	0.1485	0.7314	0.3491	0.1433
NC_LV_ind1_rep4	Human adult	218883074	32832461100	190105892	107089466	0.563	0.9634	0.9691	0.9204	0.8674	0.7412	0.3743	0.1634	0.7414	0.3689	0.1586
NC_LV_ind2_rep3	Human adult	259139714	38870957100	223697378	128656978	0.575	0.9588	0.968	0.9228	0.8705	0.7763	0.439	0.2185	0.7768	0.4333	0.2124
NC_LV_ind2_rep4	Human adult	225507080	33826062000	192790952	110132745	0.571	0.9685	0.9632	0.9201	0.8887	0.7386	0.3822	0.1725	0.7391	0.3773	0.1678
NC_LV_ind3_rep3	Human adult	233203788	34980568200	194030140	111457040	0.574	0.962	0.9492	0.9188	0.8448	0.734	0.3779	0.1695	0.7341	0.3726	0.1644
NC_LV_ind3_rep4	Human adult	232492562	34873884300	156418308	88669848	0.567	0.9594	0.9656	0.9244	0.8161	0.6319	0.2553	0.0906	0.6277	0.2469	0.0849
NC_LV_ind4_rep5	Human adult	259894798	38984219700	236209838	141237597	0.598	0.9641	0.9577	0.9258	0.9135	0.7614	0.4	0.1863	0.7586	0.3894	0.1771
NC_LV_ind4_rep6	Human adult	272927588	40939138200	241669916	142547277	0.59	0.9627	0.9558	0.9272	0.9079	0.7722	0.4038	0.1837	0.7705	0.3947	0.1757
NC_LV_ind5_rep3	Human adult	190015806	28502370900	157961214	90596773	0.574	0.9596	0.9706	0.9178	0.7588	0.6694	0.2933	0.1103	0.6693	0.289	0.107
NC_LV_ind5_rep4	Human adult	215022470	32253370500	180055742	106127920	0.589	0.9641	0.9347	0.9234	0.8098	0.6814	0.3092	0.1203	0.6813	0.3048	0.117
NC_LV_ind6_rep3	Human adult	337227680	50584152000	291963152	167092739	0.572	0.9573	0.968	0.931	0.8783	0.7992	0.4982	0.2937	0.7932	0.4805	0.2761
NC_LV_ind6_rep4	Human adult	291365070	43704760500	250742022	138971434	0.554	0.9574	0.9647	0.9333	0.8768	0.7697	0.4549	0.2563	0.7622	0.4367	0.2393
NC_LV_ind7_rep3	Human adult	247373958	37106093700	218981984	128347470	0.586	0.967	0.9659	0.9229	0.9155	0.7584	0.421	0.2091	0.7577	0.4137	0.2017
NC_LV_ind7_rep4	Human adult	255135748	38270362200	224054306	128695932	0.574	0.9629	0.9108	0.9212	0.9144	0.7623	0.4282	0.2147	0.762	0.4211	0.2072
NC_LV_ind8_rep3	Human adult	228179850	34226977500	209927592	122679866	0.584	0.9599	0.9696	0.9235	0.8655	0.7239	0.3734	0.172	0.7205	0.3637	0.1639
NC_LV_ind8_rep4	Human adult	258874240	38831136000	230971838	130804964	0.566	0.969	0.9705	0.9216	0.8917	0.7769	0.4442	0.2242	0.7782	0.4395	0.2189
NC_LV_indN1_rep1	Human adult	208609866	31291479900	199232476	114774272	0.576	0.9496	0.9413	0.9329	0.8931	0.7533	0.4265	0.2264	0.744	0.4062	0.2087
NC_LV_indN1_rep2	Human adult	255797564	38369634600	243161274	141778524	0.583	0.9498	0.9481	0.9355	0.8838	0.7806	0.4773	0.2761	0.7732	0.4583	0.2578
NC_LV_indN2_rep1	Human adult	254035234	38105285100	237518768	136619835	0.575	0.952	0.9425	0.9353	0.8878	0.7697	0.4642	0.2661	0.7623	0.4462	0.2491
NC_LV_indN2_rep2	Human adult	280665042	42099756300	265227500	152946478	0.577	0.9559	0.9486	0.936	0.8871	0.7879	0.4973	0.2996	0.7805	0.4783	0.2804
NC_LV_indN3_rep1	Human adult	201346134	30201920100	192405370	115554967	0.601	0.9521	0.8778	0.9334	0.8364	0.7019	0.3667	0.1833	0.6906	0.3475	0.1683
NC_LV_indN3_rep2	Human adult	177896916	26684537400	171765694	100083231	0.583	0.9612	0.8927	0.9349	0.8526	0.6857	0.3424	0.1629	0.6739	0.3237	0.149
NC_RV_ind1_rep1	Human adult	259883032	38982454800	235816078	134602986	0.571	0.9694	0.9495	0.9386	0.93	0.7185	0.4106	0.2287	0.7073	0.3891	0.2095
NC_RV_ind1_rep2	Human adult	335769774	50365466100	239643452	155071698	0.647	0.9572	0.9363	0.9359	0.9277	0.583	0.2424	0.0962	0.5686	0.2265	0.0867
NC_RV_ind3_rep1	Human adult	220697446	33104616900	200478096	115505051	0.576	0.9589	0.9545	0.9389	0.8732	0.7038	0.3633	0.1789	0.6919	0.3432	0.163
NC_RV_ind3_rep2	Human adult	278031696	41704754400	250382826	141096555	0.564	0.952	0.951	0.941	0.8909	0.742	0.4408	0.2534	0.7312	0.4189	0.233
NC_RV_ind4_rep1	Human adult	307848166	46177224900	273686586	154513027	0.565	0.9715	0.9532	0.9361	0.9186	0.7538	0.4477	0.2571	0.7443	0.4266	0.2371
NC_RV_ind4_rep2	Human adult	236118802	35417820300	215220276	129774022	0.603	0.9605	0.9514	0.9365	0.9102	0.7077	0.3741	0.1912	0.6956	0.3529	0.1742
NC_RV_ind5_rep1	Human adult	234491144	35173671600	214070304	119938422	0.56	0.9619	0.9507	0.9372	0.8734	0.7329	0.421	0.2336	0.722	0.3992	0.2139
NC_RV_ind5_rep3	Human adult	250008656	37501298400	234620470	148666383	0.634	0.9422	0.9516	0.9362	0.8193	0.7653	0.4501	0.2482	0.7566	0.4305	0.2306
NC_RV_ind6_rep1	Human adult	365929170	54889375500	297108206	202134072	0.68	0.971	0.8858	0.9031	0.9006	0.7068	0.4911	0.357	0.6906	0.4663	0.3313
NC_RV_ind6_rep2	Human adult	273265310	40989796500	234731020	128015319	0.545	0.9604	0.9555	0.9392	0.8856	0.7241	0.4114	0.2258	0.7145	0.3921	0.2086
NC_RV_ind7_rep1	Human adult	247655650	37148347500	219521506	125091938	0.57	0.9598	0.9513	0.9385	0.8547	0.7274	0.4127	0.2273	0.7168	0.3917	0.2088
NC_RV_ind7_rep2	Human adult	312861224	46929183600	160428968	88285713	0.55	0.956	0.9458	0.9379	0.8547	0.6355	0.2953	0.1326	0.6238	0.2789	0.121
NC_RV_ind8_rep1	Human adult	317264646	47589696900	160360718	85764550	0.535	0.968	0.9517	0.9358	0.9062	0.613	0.2732	0.117	0.6024	0.259	0.1074
NC_RV_ind8_rep2	Human adult	274617736	41192660400	143403274	79482044	0.554	0.9602	0.9549	0.9388	0.8953	0.601	0.2368	0.0881	0.5898	0.2237	0.0805
NC_RV_indN1_rep1	Human adult	149557768	22433665200	130571094	70986771	0.544	0.961	0.948	0.9152	0.8969	0.6374	0.243	0.0784	0.637	0.2394	0.0759
NC_RV_indN1_rep2	Human adult	182906964	27436044600	163988932	90636635	0.553	0.9678	0.9596	0.9138	0.89	0.6935	0.319	0.1268	0.6924	0.314	0.123
NC_RV_indN2_rep1	Human adult	172309376	25846406400	148585096	82425198	0.555	0.9664	0.9554	0.9178	0.8783	0.6569	0.2847	0.1067	0.6555	0.2792	0.1026
NC_RV_indN2_rep2	Human adult	309184226	46377633900	267766958	149433579	0.558	0.9654	0.9502	0.9156	0.8813	0.7884	0.4877	0.2722	0.7896	0.4832	0.2664
NC_LA_ind3_rep1	Human adult	231321302	34698195300	203249134	115061453	0.566	0.9679	0.6783	0.9347	0.9434	0.701	0.388	0.2083	0.6891	0.367	0.1902
NC_LA_ind3_rep2	Human adult	226968566	34045284900	207870136	120534347	0.58	0.9685	0.9346	0.9368	0.9299	0.7117	0.4019	0.2194	0.7005	0.381	0.2009
NC_LA_ind6_rep1	Human adult	202372708	30355906200	179927034	100955300	0.561	0.9641	0.9381	0.9355	0.8992	0.6683	0.3329	0.1596	0.6569	0.3149	0.146
NC_LA_ind6_rep2	Human adult	228725822	34308873300	204036606	115435524	0.566	0.9725	0.9402	0.934	0.9027	0.7015	0.3695	0.1865	0.6916	0.3519	0.1724
NC_LA_ind7_rep1	Human adult	295965630	44394844500	246165036	132974460	0.54	0.9733	0.8975	0.9329	0.9123	0.7291	0.4268	0.2397	0.7234	0.4135	0.2275
NC_LA_ind7_rep2	Human adult	284110342	42616551300	239944094	126566137	0.527	0.9758	0.9007	0.9221	0.9066	0.7319	0.4237	0.2362	0.7252	0.4085	0.2222
NC_LA_ind8_rep1	Human adult	265288748	39793312200	185900752	112803674	0.607	0.9601	0.9388	0.9324	0.9011	0.6017	0.2574	0.1042	0.591	0.2443	0.0962
NC_LA_ind8_rep2	Human adult	248703784	37305567600	219791062	126327561	0.575	0.9699	0.943	0.9385	0.9111	0.7016	0.3844	0.2054	0.691	0.3655	0.1896
NC_LA_indN1_rep1	Human adult	182294160	27344124000	159020622	85199365	0.536	0.9629	0.9472	0.9142	0.9151	0.6984	0.3095	0.1166	0.6977	0.3042	0.1126
NC_LA_indN1_rep2	Human adult	212854052	31928107800	182471400	98243821	0.538	0.9659	0.9403	0.9118	0.9217	0.7206	0.3495	0.1456	0.7213	0.3452	0.1419
NC_LA_indN2_rep1	Human adult	194926708	29239006200	171278202	89263816	0.521	0.9705	0.9261	0.9037	0.921	0.6882	0.3119	0.1211	0.6916	0.3122	0.1207
NC_LA_indN2_rep2	Human adult	211433514	31715027100	182197466	98224955	0.539	0.9618	0.9206	0.9058	0.9246	0.7035	0.3399	0.142	0.7061	0.339	0.1408
NC_RA_ind3_rep1	Human adult	263411368	39511705200	197226984	110495223	0.56	0.9434	0.9373	0.9438	0.917	0.6813	0.3617	0.1876	0.6697	0.3432	0.1726
NC_RA_ind3_rep3	Human adult	244201686	36630252900	224243912	129600001	0.578	0.9496	0.9367	0.9386	0.897	0.7726	0.4646	0.2602	0.7654	0.448	0.2451
NC_RA_ind4_rep1	Human adult	281249236	42187385400	251812140	135754823	0.539	0.9371	0.9412	0.9378	0.8903	0.7595	0.441	0.2412	0.7522	0.4239	0.226
NC_RA_ind4_rep2	Human adult	245565732	36834859800	209428290	120230893	0.574	0.9327	0.9301	0.943	0.8893	0.6925	0.3704	0.1943	0.6793	0.3485	0.1762
NC_RA_ind5_rep1	Human adult	330054624	49508193600	259883820	142654122	0.549	0.9453	0.9039	0.9431	0.8897	0.7314	0.4389	0.2589	0.7213	0.4192	0.2401
NC_RA_ind5_rep2	Human adult	320586300	48087945000	262927370	144497907	0.55	0.9521	0.8944	0.941	0.8781	0.74	0.444	0.2595	0.7304	0.4245	0.2412
NC_RA_ind6_rep1	Human adult	271992282	40798842300	221012556	121778829	0.551	0.9491	0.9305	0.937	0.8918	0.7001	0.3957	0.2204	0.689	0.3769	0.2041
NC_RA_ind6_rep2	Human adult	334743330	50211499500	271892144	176240052	0.648	0.9585	0.877	0.9107	0.9013	0.7138	0.4778	0.326	0.7004	0.4563	0.304
NC_RA_ind7_rep1	Human adult	324542186	48681327900	259300370	144768680	0.558	0.9399	0.92	0.9398	0.8949	0.7156	0.4291	0.252	0.7066	0.4118	0.2357
NC_RA_ind7_rep2	Human adult	310698260	46604739000	254486108	143325201	0.563	0.9469	0.9285	0.9407	0.8946	0.7054	0.4213	0.2479	0.695	0.4019	0.2296
NC_RA_ind8_rep1	Human adult	302849868	45427480200	263306480	151347918	0.575	0.9581	0.9171	0.9425	0.9105	0.7189	0.4385	0.2639	0.7079	0.4171	0.2432
NC_RA_ind8_rep2	Human adult	218243178	32736476700	197780274	121818987	0.616	0.9538	0.92	0.9398	0.9103	0.6441	0.3364	0.1731	0.6296	0.3155	0.1568
NC_RA_indN1_rep1	Human adult	162550230	24382534500	142146444	79070839	0.556	0.9577	0.9189	0.9187	0.9154	0.6369	0.2712	0.1002	0.6344	0.2651	0.0962
NC_RA_indN1_rep2	Human adult	140334932	21050239800	125002184	67384343	0.539	0.9642	0.931	0.9117	0.9199	0.6276	0.2443	0.0816	0.6255	0.2391	0.0783
NC_RA_indN2_rep1	Human adult	208972112	31345816800	183786000	104926137	0.571	0.9627	0.9247	0.9203	0.9298	0.686	0.339	0.1468	0.6843	0.3324	0.1414
NC_RA_indN2_rep2	Human adult	231464198	34719629700	207235426	112761438	0.544	0.9622	0.9183	0.9158	0.9239	0.7419	0.3959	0.1848	0.7433	0.393	0.182
NC_RA_indN3_rep1	Human adult	256532288	38479843200	232027524	129639773	0.559	0.9571	0.9371	0.9179	0.93	0.7579	0.4292	0.2157	0.7585	0.4245	0.2104
NC_RA_indN3_rep2	Human adult	206185620	30927843000	186422686	102997178	0.552	0.9551	0.9301	0.9183	0.9322	0.7127	0.3599	0.1589	0.7121	0.3544	0.154
NM_LV_m1to5_rep1	Mouse adult	228305596	34245839400	195627106	100531320	0.514	0.9442	0.8676	0.9365	0.886	0.7185	0.3936	0.2047	0.715	0.3837	0.1959
NM_LV_m1to5_rep2	Mouse adult	276258254	41438738100	207867790	101099428	0.486	0.956	0.8148	0.9278	0.8613	0.7139	0.3881	0.2001	0.7139	0.3825	0.1947
NM_LV_m6to10_rep1	Mouse adult	198743430	29811514500	172671400	88854006	0.515	0.961	0.9589	0.9124	0.819	0.7275	0.348	0.1372	0.7312	0.3469	0.1355
NM_LV_m6to10_rep2	Mouse adult	212375840	31856376000	188982140	99861174	0.528	0.9485	0.9483	0.9209	0.8686	0.7412	0.3808	0.1645	0.7435	0.378	0.1616
NM_LV_m11to15_rep1	Mouse adult	231322904	34698435600	198334040	101704556	0.513	0.9572	0.9329	0.9061	0.8631	0.727	0.3776	0.1674	0.7319	0.3784	0.167
NM_LV_m11to15_rep2	Mouse adult	201377000	30206550000	179900300	93894996	0.522	0.9555	0.9379	0.9101	0.8822	0.7173	0.365	0.1589	0.7219	0.3655	0.1584
NM_RV_m1to5_rep1	Mouse adult	198645496	29796824400	168690808	87701496	0.52	0.939	0.8606	0.9362	0.8806	0.6738	0.3442	0.1705	0.6686	0.3335	0.1617
NM_RV_m1to5_rep2	Mouse adult	194382572	29157385800	147963064	72308068	0.489	0.9591	0.7923	0.9159	0.8705	0.6232	0.2666	0.1082	0.6274	0.2673	0.1082
NM_RV_m6to10_rep1	Mouse adult	221476272	33221440800	196670316	103752945	0.528	0.962	0.7697	0.91	0.8816	0.7461	0.4022	0.1873	0.7494	0.4003	0.1843
NM_RV_m6to10_rep2	Mouse adult	266351548	39952732200	240839888	127484319	0.529	0.9576	0.7918	0.9158	0.9024	0.787	0.4746	0.2492	0.7916	0.475	0.248
NM_RV_m11to15_rep1	Mouse adult	247754310	37163146500	221648994	112723534	0.509	0.9611	0.9533	0.9089	0.8764	0.7365	0.4078	0.1963	0.7433	0.4112	0.1976
NM_RV_m11to15_rep2	Mouse adult	199127288	29869093200	176088870	93603453	0.532	0.9611	0.9543	0.911	0.8935	0.6961	0.3509	0.1533	0.7008	0.3518	0.1529
NM_LA_m1to5_rep1	Mouse adult	160931374	24139706100	140146568	75353053	0.538	0.9357	0.8478	0.9362	0.8764	0.6247	0.2779	0.1193	0.6191	0.2679	0.1118
NM_LA_m1to5_rep2	Mouse adult	217232106	32584815900	199504422	104491103	0.524	0.9355	0.8766	0.9368	0.8881	0.7196	0.3991	0.211	0.7149	0.3869	0.1996
NM_LA_m6to10_rep1	Mouse adult	218612490	32791873500	193720930	103533753	0.534	0.9536	0.8901	0.9139	0.9047	0.7495	0.3977	0.1804	0.7519	0.3939	0.1761
NM_LA_m6to10_rep2	Mouse adult	280260738	42039110700	249134572	131721391	0.529	0.9533	0.9485	0.9135	0.8793	0.7995	0.4899	0.2611	0.8033	0.4883	0.2576
NM_LA_m11to15_rep1	Mouse adult	199289526	29893428900	178291534	91027363	0.511	0.9857	0.9152	0.8968	0.8542	0.6986	0.3454	0.1471	0.7028	0.3449	0.1454
NM_LA_m11to15_rep2	Mouse adult	163198506	24479775900	147984348	77887643	0.526	0.9723	0.9461	0.9089	0.9015	0.656	0.294	0.1139	0.6579	0.291	0.1108
NM_RA_m1to5_rep1	Mouse adult	303273012	45490951800	267041274	140300039	0.525	0.9549	0.6574	0.9118	0.9152	0.7988	0.5036	0.2831	0.8034	0.5032	0.2801
NM_RA_m1to5_rep2	Mouse adult	239160684	35874102600	212033570	108470751	0.512	0.9732	0.9423	0.9096	0.8935	0.744	0.4128	0.2012	0.7476	0.4108	0.1979
NM_RA_m6to10_rep3	Mouse adult	277900210	41685031500	239613256	131164127	0.547	0.9763	0.9491	0.9225	0.9073	0.7685	0.4328	0.2134	0.7695	0.427	0.2067
NM_RA_m6to10_rep4	Mouse adult	306679272	46001890800	263945976	133515135	0.506	0.9869	0.9535	0.9079	0.9081	0.7935	0.4928	0.2743	0.7971	0.491	0.2701
NM_RA_m11to15_rep1	Mouse adult	168564090	25284613500	139764934	74297027	0.532	0.9827	0.952	0.8997	0.8792	0.6276	0.2624	0.0946	0.6315	0.2619	0.093
NM_RA_m11to15_rep2	Mouse adult	253415482	38012322300	207343454	107819108	0.52	0.9808	0.9507	0.8997	0.8858	0.7336	0.4067	0.1983	0.7391	0.4078	0.1971

## Sheet: RNA-seq
Sample	Sample type	Raw reads	Raw bases	Clean reads	Clean bases	Q20	Q30	CG content	Mapping rate	Gene number
R16W_LV_ind1	Human embryo	56268204	8440230600	39982916	5997435742	0.9755	0.9375	0.4972	0.753	10823
R20W_LV_ind1	Human embryo	68539370	10280905500	42161124	6324166989	0.9704	0.9289	0.4938	0.725	9766
R20W_LV_ind2	Human embryo	46110482	6916572300	30580050	4587006533	0.9744	0.9356	0.477	0.762	10725
R16W_RV_ind1	Human embryo	52229862	7834479300	37818296	5672743317	0.9757	0.938	0.4843	0.769	10749
R20W_RV_ind1	Human embryo	67804100	10170615000	45762922	6864436927	0.9747	0.9357	0.4891	0.758	9679
R20W_RV_ind2	Human embryo	68875186	10331277900	45811358	6871695535	0.9723	0.9271	0.4779	0.756	10869
R20W_LA_ind1	Human embryo	63162720	9474408000	44338326	6650746526	0.9753	0.9375	0.4732	0.76	10097
R20W_RA_ind1	Human embryo	75764552	11364682800	46879312	7031894072	0.9735	0.9339	0.4859	0.743	10708
RC_LV_ind1	Human adult	70084654	10512698100	58463886	8769577619	0.971	0.928	0.5013	0.806	9923
RC_LV_ind2	Human adult	75882598	11382389700	64801426	9720208827	0.9713	0.9261	0.4967	0.801	9920
RC_LV_ind3	Human adult	70276034	10541405100	61001590	9150232877	0.9738	0.9307	0.4959	0.827	9802
RC_LV_ind4	Human adult	75173060	11275959000	62408598	9361284343	0.9726	0.9287	0.4966	0.808	9718
RC_LV_ind5	Human adult	91901900	13785285000	80114196	12017121885	0.9733	0.9303	0.4915	0.832	9734
RC_LV_ind6	Human adult	73465566	11019834900	64061708	9609251817	0.9731	0.9303	0.4968	0.827	9597
RC_LV_ind7	Human adult	76176574	11426486100	56413272	8461981059	0.9693	0.9221	0.4963	0.747	9663
RC_LV_ind8	Human adult	76683436	11502515400	63964968	9594737073	0.9741	0.9315	0.4963	0.806	9723
RC_LV_indN1	Human adult	82184644	12327696600	51991100	7798663466	0.9738	0.9343	0.4792	0.767	9665
RC_LV_indN2	Human adult	63946010	9591901500	43764306	6564644279	0.9742	0.9344	0.4724	0.781	9750
RC_LV_indN3	Human adult	74224802	11133720300	47160080	7074010188	0.974	0.9339	0.4802	0.773	9269
RC_RV_ind1	Human adult	70179398	10526909700	53339274	8000852680	0.9749	0.9363	0.4955	0.767	9886
RC_RV_ind3	Human adult	88674748	13301212200	67151536	10072692610	0.9687	0.9243	0.509	0.759	9697
RC_RV_ind4	Human adult	78400620	11760093000	59683458	8952496322	0.9727	0.9318	0.4993	0.775	9765
RC_RV_ind5	Human adult	59812302	8971845300	50700880	7605104625	0.9754	0.9363	0.4933	0.797	9969
RC_RV_ind6	Human adult	70376304	10556445600	54389776	8158445474	0.9727	0.9315	0.5021	0.777	9882
RC_RV_ind7	Human adult	70001306	10500195900	52853504	7928005899	0.9731	0.932	0.4986	0.77	9812
RC_RV_ind8	Human adult	72004566	10800684900	55985116	8397742040	0.9708	0.925	0.494	0.755	9751
RC_RV_indN1	Human adult	58941068	8841160200	49511462	7426709600	0.9721	0.9301	0.477	0.801	10188
RC_RV_indN2	Human adult	58170218	8725532700	44828922	6724329644	0.972	0.93	0.4738	0.792	10074
RC_LA_ind3	Human adult	73969876	11095481400	55217418	8282599554	0.9667	0.9173	0.4946	0.726	10907
RC_LA_ind6	Human adult	88611072	13291660800	63044942	9456697277	0.9729	0.9321	0.4996	0.739	10161
RC_LA_ind7	Human adult	72758920	10913838000	58691296	8803658244	0.9745	0.9351	0.4995	0.77	10506
RC_LA_ind8	Human adult	80309656	12046448400	65747628	9862103489	0.9752	0.9363	0.4939	0.785	10970
RC_LA_indN1	Human adult	56486162	8472924300	40584614	6087685277	0.9706	0.9274	0.4737	0.759	10480
RC_LA_indN2	Human adult	57319290	8597893500	48439878	7265975332	0.9711	0.9279	0.4791	0.798	10632
RC_RA_ind3	Human adult	71521492	10728223800	54632630	8194790498	0.9715	0.9271	0.4865	0.746	10563
RC_RA_ind4	Human adult	80789214	12118382100	60612490	9091840741	0.9711	0.9265	0.4832	0.753	10501
RC_RA_ind5	Human adult	77812898	11671934700	59263542	8889511919	0.9721	0.9287	0.4858	0.753	10606
RC_RA_ind6	Human adult	59183138	8877470700	41174260	6176099261	0.9706	0.9255	0.4867	0.728	10762
RC_RA_ind7	Human adult	81516382	12227457300	63778270	9566712131	0.9699	0.9241	0.495	0.756	10458
RC_RA_ind8	Human adult	72739696	10910954400	54257776	8138640501	0.9704	0.9253	0.4867	0.74	10466
RC_RA_indN1	Human adult	52904092	7935613800	46027238	6904076235	0.9701	0.9255	0.4768	0.802	10641
RC_RA_indN2	Human adult	67918238	10187735700	57369236	8605373987	0.9723	0.9307	0.4788	0.787	10716
RC_RA_indN3	Human adult	56558628	8483794200	47136332	7070440080	0.971	0.9277	0.4799	0.801	10757
RM_LV_m1to5	Mouse adult	28409836	4261475400	21981526	3297226641	0.9719	0.9301	0.4819	0.752	8984
RM_LV_m6to10	Mouse adult	25250788	3787618200	21190520	3178575935	0.9723	0.9303	0.4737	0.784	8881
RM_LV_m11to15	Mouse adult	31543360	4731504000	24729234	3709382045	0.9699	0.9267	0.4829	0.714	9585
RM_RV_m1to5	Mouse adult	26716098	4007414700	20766728	3115006882	0.9707	0.9275	0.4797	0.758	9059
RM_RV_m6to10	Mouse adult	27889252	4183387800	18652904	2797933102	0.9644	0.9172	0.5561	0.599	9171
RM_RV_m11to15	Mouse adult	29761908	4464286200	20934516	3140174328	0.9694	0.9267	0.4793	0.694	9112
RM_LA_m1to5	Mouse adult	25224480	3783672000	20130950	3019641440	0.9701	0.9266	0.5059	0.741	10121
RM_LA_m6to10	Mouse adult	27865264	4179789600	20750944	3112638642	0.9691	0.9249	0.5048	0.723	9931
RM_LA_m11to15	Mouse adult	25426464	3813969600	19412766	2911912405	0.9695	0.9263	0.5028	0.697	10285
RM_RA_m1to5	Mouse adult	23851102	3577665300	19503558	2925531474	0.9678	0.9215	0.5178	0.721	10192
RM_RA_m6to10	Mouse adult	32166776	4825016400	23677376	3551604663	0.9682	0.9241	0.5242	0.661	10529
RM_RA_m11to15	Mouse adult	28272266	4240839900	21666546	3249979307	0.9694	0.9256	0.4939	0.72	10193

## Sheet: Demographics of the donors
Donor	Age	Sex
ind1	21	male
ind2	27	male
ind3	24	female
ind4	29	male
ind5	26	male
ind6	23	male
ind7	27	male
ind8	30	male
indN1	39	male
indN2	32	male
indN3	45	male
