# Supplementary material for: Integrated transcriptomics and epigenomics reveal chamber-specific and species-specific characteristics of human and mouse hearts
Source: PLoS Biol. 2021 May 18;19(5):e3001229. doi: 10.1371/journal.pbio.3001229 (PMC8130971; doi:10.1371/journal.pbio.3001229)
Supplement: S2 Table — (XLSX) [file pbio.3001229.s007.xlsx]

## Sheet: 808 DEGs in human (atrium)
gene	gene_name	logFC	Pvalue	FDR	gene_type	cluster	mean_exp
ENSG00000000971.15_2	CFH	-2.0588	4.27578e-31	4.14378e-29	protein_coding	A	4.99392
ENSG00000002933.9_6	TMEM176A	-1.43917	3.60812e-23	1.77007e-21	protein_coding	A	4.14453
ENSG00000003137.8_4	CYP26B1	-1.29903	4.64129e-09	5.31648e-08	protein_coding	A	2.02163
ENSG00000005020.13_4	SKAP2	-1.44795	1.94859e-18	6.64482e-17	protein_coding	A	3.14015
ENSG00000005059.16_6	MCUB	-1.89889	1.13659e-43	2.54247e-41	protein_coding	A	2.82642
ENSG00000005249.13_3	PRKAR2B	-1.02747	1.92026e-14	4.29547e-13	protein_coding	A	5.51189
ENSG00000006283.18_4	CACNA1G	-3.3952	5.05248e-42	1.01526e-39	protein_coding	A	2.1784
ENSG00000007402.11_3	CACNA2D2	-3.63322	1.46121e-62	7.11932e-60	protein_coding	A	4.80083
ENSG00000008283.16_4	CYB561	-1.3132	1.10882e-21	4.9174e-20	protein_coding	A	4.13494
ENSG00000008394.13_4	MGST1	-2.28257	7.35811e-15	1.73891e-13	protein_coding	A	3.48827
ENSG00000009950.16_5	MLXIPL	-1.78696	5.05131e-06	3.59824e-05	protein_coding	A	1.63055
ENSG00000010310.9_5	GIPR	-1.87977	8.78509e-28	6.71955e-26	protein_coding	A	1.84156
ENSG00000011021.23_5	CLCN6	-1.52635	1.06406e-40	2.00239e-38	protein_coding	A	4.67124
ENSG00000012779.11_3	ALOX5	-1.06578	7.11949e-15	1.68588e-13	protein_coding	A	1.61774
ENSG00000013297.11_4	CLDN11	-1.06477	5.67497e-08	5.5375e-07	protein_coding	A	2.29681
ENSG00000013588.8_4	GPRC5A	-1.37863	2.21547e-07	1.96998e-06	protein_coding	A	1.28442
ENSG00000018236.15_6	CNTN1	-2.05521	1.10953e-10	1.58485e-09	protein_coding	A	1.0726
ENSG00000019169.10_3	MARCO	-4.12348	5.42036e-16	1.45829e-14	protein_coding	A	1.8745
ENSG00000019505.8_4	SYT13	-2.27508	1.39739e-10	1.97383e-09	protein_coding	A	3.11311
ENSG00000026025.16_6	VIM	-1.36414	6.40126e-16	1.69779e-14	protein_coding	A	8.3197
ENSG00000033122.19_4	LRRC7	-1.10776	0.000207148	0.00106131	protein_coding	A	1.51218
ENSG00000035664.11_5	DAPK2	-1.3002	3.96968e-20	1.53467e-18	protein_coding	A	3.37975
ENSG00000038295.8_3	TLL1	-1.68598	1.37079e-16	3.93503e-15	protein_coding	A	1.01488
ENSG00000038427.16_5	VCAN	-1.0679	4.96557e-06	3.54355e-05	protein_coding	A	3.13053
ENSG00000041982.16_4	TNC	-1.74873	2.39608e-07	2.12046e-06	protein_coding	A	2.07761
ENSG00000042493.16_3	CAPG	-1.02018	1.11238e-07	1.03733e-06	protein_coding	A	1.67647
ENSG00000046653.15_4	GPM6B	-1.01886	3.81053e-06	2.77326e-05	protein_coding	A	3.55583
ENSG00000047457.14_3	CP	-2.84659	2.77864e-16	7.66701e-15	protein_coding	A	1.7608
ENSG00000048540.15_5	LMO3	-2.10476	3.24807e-14	7.08302e-13	protein_coding	A	1.75126
ENSG00000049540.17_5	ELN	-1.85847	1.12238e-40	2.10105e-38	protein_coding	A	4.74698
ENSG00000050165.17_2	DKK3	-2.46004	2.98706e-121	7.08272e-118	protein_coding	A	10.0001
ENSG00000050327.15_5	ARHGEF5	-1.26024	1.19988e-24	6.82815e-23	protein_coding	A	1.72079
ENSG00000050628.20_3	PTGER3	-1.25928	1.32654e-06	1.04244e-05	protein_coding	A	1.50828
ENSG00000053328.8_2	METTL24	-1.37981	6.32389e-11	9.32898e-10	protein_coding	A	1.82146
ENSG00000053438.10_4	NNAT	-1.00884	0.000340219	0.00165308	protein_coding	A	1.4489
ENSG00000054598.8_4	FOXC1	-1.3128	1.43206e-11	2.27384e-10	protein_coding	A	3.02772
ENSG00000054967.13_3	RELT	-1.3875	4.78458e-19	1.7124e-17	protein_coding	A	1.64177
ENSG00000055732.13_3	MCOLN3	-4.62226	6.89124e-58	2.78523e-55	protein_coding	A	2.4263
ENSG00000056558.11_3	TRAF1	-1.12388	3.413e-17	1.04019e-15	protein_coding	A	1.66695
ENSG00000056998.20_4	GYG2	-2.14206	1.76153e-09	2.13249e-08	protein_coding	A	1.87765
ENSG00000058091.17_6	CDK14	-1.00866	6.54917e-38	9.82846e-36	protein_coding	A	4.16783
ENSG00000059915.17_5	PSD	-1.11791	6.30216e-19	2.23701e-17	protein_coding	A	1.11508
ENSG00000061938.18_6	TNK2	-1.25534	4.97837e-32	5.28554e-30	protein_coding	A	3.95653
ENSG00000062282.15_5	DGAT2	-1.84487	1.24149e-10	1.76624e-09	protein_coding	A	3.16079
ENSG00000063180.9_3	CA11	-1.00405	2.21205e-18	7.48581e-17	protein_coding	A	2.83283
ENSG00000064205.10_3	CCN5	-2.39005	2.20799e-42	4.51331e-40	protein_coding	A	4.04056
ENSG00000064300.9_4	NGFR	-1.77796	3.9149e-28	3.10114e-26	protein_coding	A	3.39925
ENSG00000064655.19_6	EYA2	-2.81918	2.89271e-31	2.84213e-29	protein_coding	A	1.96844
ENSG00000064886.14_4	CHI3L2	-1.31682	0.00584941	0.0201634	protein_coding	A	1.7344
ENSG00000065320.9_3	NTN1	-2.30251	3.71241e-22	1.70373e-20	protein_coding	A	6.12656
ENSG00000065534.18_3	MYLK	-1.47016	2.77459e-10	3.77665e-09	protein_coding	A	3.41304
ENSG00000065809.13_6	FAM107B	-1.14204	5.18824e-10	6.77423e-09	protein_coding	A	2.60071
ENSG00000066405.13_3	CLDN18	-2.04672	1.87834e-09	2.26541e-08	protein_coding	A	1.30783
ENSG00000066468.22_5	FGFR2	-3.64993	2.68741e-25	1.63111e-23	protein_coding	A	2.19564
ENSG00000067445.20_7	TRO	-1.2482	2.1303e-11	3.32027e-10	protein_coding	A	1.12528
ENSG00000069493.15_6	CLEC2D	-1.456	1.69359e-12	2.99927e-11	protein_coding	A	2.02102
ENSG00000069966.18_2	GNB5	-1.99257	8.42366e-83	9.07892e-80	protein_coding	A	2.74065
ENSG00000070031.4_3	SCT	-1.37719	1.28431e-05	8.46696e-05	protein_coding	A	1.38613
ENSG00000071246.11_4	VASH1	-1.20422	5.67843e-20	2.16933e-18	protein_coding	A	4.07984
ENSG00000072110.13_4	ACTN1	-1.11585	9.83942e-19	3.42091e-17	protein_coding	A	5.60328
ENSG00000072133.11_3	RPS6KA6	-2.82769	7.56024e-52	2.40085e-49	protein_coding	A	1.16069
ENSG00000072657.8_3	TRHDE	-2.23161	1.93359e-08	2.02628e-07	protein_coding	A	1.35536
ENSG00000072840.13_4	EVC	-1.13101	1.09777e-23	5.67504e-22	protein_coding	A	3.02849
ENSG00000073350.13_4	LLGL2	-1.10303	6.15704e-19	2.18769e-17	protein_coding	A	1.61678
ENSG00000073737.16_4	DHRS9	-4.62368	1.86074e-34	2.27426e-32	protein_coding	A	3.44029
ENSG00000073756.12_3	PTGS2	-1.66007	9.98992e-11	1.43329e-09	protein_coding	A	1.01372
ENSG00000074047.21_3	GLI2	-1.24131	1.3718e-10	1.94153e-09	protein_coding	A	1.14299
ENSG00000075213.11_6	SEMA3A	-1.58302	1.3765e-05	8.9947e-05	protein_coding	A	1.29896
ENSG00000075884.14_4	ARHGAP15	-1.13328	2.48426e-22	1.15803e-20	protein_coding	A	2.0651
ENSG00000076706.17_4	AP002956.1	-1.12966	1.21354e-21	5.36841e-20	protein_coding	A	5.8105
ENSG00000076770.14_4	MBNL3	-1.71617	1.03813e-09	1.29783e-08	protein_coding	A	3.71019
ENSG00000076864.19_4	RAP1GAP	-1.69875	2.18977e-31	2.17551e-29	protein_coding	A	2.63954
ENSG00000077063.11_4	CTTNBP2	-1.67996	1.54867e-24	8.70164e-23	protein_coding	A	1.65054
ENSG00000077238.14_4	IL4R	-1.00711	3.52379e-05	0.000212173	protein_coding	A	2.84384
ENSG00000077420.16_4	APBB1IP	-1.65116	5.70406e-19	2.03283e-17	protein_coding	A	2.00781
ENSG00000077942.19_5	FBLN1	-2.02306	4.14036e-28	3.27245e-26	protein_coding	A	7.81825
ENSG00000078053.17_4	AMPH	-1.14214	3.45156e-06	2.53692e-05	protein_coding	A	2.06499
ENSG00000078246.17_4	TULP3	-1.53234	3.28192e-31	3.19803e-29	protein_coding	A	3.08612
ENSG00000079689.14_3	SCGN	-1.77171	0.00065886	0.00298366	protein_coding	A	1.20845
ENSG00000079691.18_6	CARMIL1	-1.36419	2.54488e-20	1.00795e-18	protein_coding	A	2.78351
ENSG00000082293.13_5	COL19A1	-1.41826	5.82725e-10	7.54488e-09	protein_coding	A	1.59716
ENSG00000082397.17_6	EPB41L3	-1.45477	3.18473e-33	3.65391e-31	protein_coding	A	2.47685
ENSG00000084636.18_5	COL16A1	-1.31886	1.49285e-20	6.05134e-19	protein_coding	A	3.41474
ENSG00000084674.14_3	APOB	-1.39214	1.43962e-09	1.765e-08	protein_coding	A	3.60128
ENSG00000084731.15_4	KIF3C	-1.14116	3.18975e-19	1.15765e-17	protein_coding	A	1.92777
ENSG00000085552.17_3	IGSF9	-3.66337	5.66317e-18	1.82944e-16	protein_coding	A	1.32077
ENSG00000086991.13_3	NOX4	-1.76542	2.40518e-34	2.91962e-32	protein_coding	A	1.6141
ENSG00000087076.9_4	HSD17B14	-1.23571	6.98003e-11	1.02248e-09	protein_coding	A	1.93651
ENSG00000087077.14_4	TRIP6	-1.0169	4.36895e-36	5.90838e-34	protein_coding	A	4.89592
ENSG00000087085.15_5	ACHE	-2.65759	8.44207e-32	8.653e-30	protein_coding	A	2.06394
ENSG00000087116.16_5	ADAMTS2	-1.90582	9.51969e-35	1.18802e-32	protein_coding	A	2.41784
ENSG00000087258.15_5	GNAO1	-1.49552	5.46066e-26	3.53769e-24	protein_coding	A	4.80406
ENSG00000087903.13_5	RFX2	-1.04992	9.08934e-08	8.62081e-07	protein_coding	A	2.15172
ENSG00000088882.8_3	CPXM1	-1.09464	0.000871308	0.00382176	protein_coding	A	2.1791
ENSG00000089199.10_4	CHGB	-2.07025	7.22005e-19	2.5501e-17	protein_coding	A	3.65898
ENSG00000089225.19_2	TBX5	-1.24224	1.41801e-33	1.64818e-31	protein_coding	A	5.88054
ENSG00000091262.15_2	ABCC6	-1.9474	3.71679e-18	1.22744e-16	protein_coding	A	1.21387
ENSG00000091622.16_4	PITPNM3	-2.31684	5.37708e-25	3.15069e-23	protein_coding	A	1.11894
ENSG00000091831.23_5	ESR1	-1.02429	2.24593e-08	2.3357e-07	protein_coding	A	1.70309
ENSG00000091986.15_4	CCDC80	-1.19272	2.22551e-06	1.68701e-05	protein_coding	A	5.09096
ENSG00000092096.16_4	SLC22A17	-1.76241	7.7022e-42	1.53041e-39	protein_coding	A	4.23735
ENSG00000092445.12_4	TYRO3	-1.30259	4.81948e-18	1.5755e-16	protein_coding	A	1.90343
ENSG00000092529.24_6	CAPN3	-1.70363	2.16256e-15	5.45889e-14	protein_coding	A	2.59023
ENSG00000092607.15_4	TBX15	-1.87029	2.26562e-21	9.85102e-20	protein_coding	A	1.40276
ENSG00000092621.12_4	PHGDH	-1.23165	1.30329e-12	2.33994e-11	protein_coding	A	2.81223
ENSG00000092929.11_4	UNC13D	-1.8755	6.70586e-14	1.41463e-12	protein_coding	A	2.90695
ENSG00000095303.16_6	PTGS1	-1.98437	4.41063e-14	9.46729e-13	protein_coding	A	2.48873
ENSG00000095397.14_6	WHRN	-3.38347	9.30097e-61	4.47037e-58	protein_coding	A	1.90967
ENSG00000095713.14_5	CRTAC1	-2.47533	9.85569e-24	5.11733e-22	protein_coding	A	2.62585
ENSG00000099194.6_3	SCD	-4.04469	4.36046e-28	3.43116e-26	protein_coding	A	6.42862
ENSG00000099365.11_3	STX1B	-1.89003	2.27578e-22	1.06392e-20	protein_coding	A	1.28587
ENSG00000099937.11_3	SERPIND1	-3.47219	1.97894e-23	1.00263e-21	protein_coding	A	2.009
ENSG00000099994.11_3	SUSD2	-2.26424	3.41924e-48	9.28338e-46	protein_coding	A	2.80198
ENSG00000100003.18_4	SEC14L2	-1.01524	4.07494e-09	4.71481e-08	protein_coding	A	1.11614
ENSG00000100024.14_3	UPB1	-1.2132	5.57681e-07	4.66816e-06	protein_coding	A	1.75691
ENSG00000100077.15_6	GRK3	-1.03766	6.55095e-15	1.55851e-13	protein_coding	A	2.86302
ENSG00000100206.10_3	DMC1	-1.40438	3.43383e-15	8.43447e-14	protein_coding	A	1.24652
ENSG00000100316.16_5	RPL3	-1.21278	3.04686e-32	3.27395e-30	protein_coding	A	7.85203
ENSG00000100379.17_5	KCTD17	-1.5553	4.69724e-28	3.67988e-26	protein_coding	A	3.52898
ENSG00000100504.17_3	PYGL	-1.49974	2.67273e-16	7.39775e-15	protein_coding	A	3.02271
ENSG00000100625.9_4	SIX4	-1.60968	4.54387e-25	2.69803e-23	protein_coding	A	1.57943
ENSG00000100767.16_4	PAPLN	-1.89907	7.29865e-13	1.35486e-11	protein_coding	A	2.28565
ENSG00000100842.13_3	EFS	-1.02264	8.23303e-12	1.35129e-10	protein_coding	A	2.82175
ENSG00000100889.11_2	PCK2	-1.43733	3.82865e-10	5.10204e-09	protein_coding	A	1.99688
ENSG00000101049.15_5	SGK2	-2.62529	2.24618e-07	1.99575e-06	protein_coding	A	1.2492
ENSG00000101096.20_3	NFATC2	-1.10237	1.5829e-16	4.48598e-15	protein_coding	A	2.43583
ENSG00000101144.13_3	BMP7	-1.31736	3.70897e-08	3.72107e-07	protein_coding	A	3.95794
ENSG00000101265.16_3	RASSF2	-1.38125	2.52995e-13	4.97143e-12	protein_coding	A	2.6915
ENSG00000101665.9_3	SMAD7	-1.60492	5.41542e-18	1.759e-16	protein_coding	A	5.39246
ENSG00000101871.14_3	MID1	-1.08851	1.21204e-09	1.50466e-08	protein_coding	A	3.23632
ENSG00000101892.12_5	ATP1B4	-2.45212	9.48735e-06	6.40784e-05	protein_coding	A	1.78527
ENSG00000101938.14_3	CHRDL1	-2.65286	1.73053e-17	5.41335e-16	protein_coding	A	4.28313
ENSG00000102010.15_3	BMX	-2.00273	3.20591e-13	6.21387e-12	protein_coding	A	2.27288
ENSG00000102109.9_3	PCSK1N	-3.93365	2.73831e-19	1.00199e-17	protein_coding	A	2.05971
ENSG00000102230.13_3	PCYT1B	-4.47166	8.72387e-32	8.8906e-30	protein_coding	A	1.4048
ENSG00000102265.12_3	TIMP1	-1.3428	7.43965e-17	2.1959e-15	protein_coding	A	5.26776
ENSG00000102524.11_3	TNFSF13B	-1.37877	6.01946e-08	5.84571e-07	protein_coding	A	1.45499
ENSG00000102575.11_4	ACP5	-1.02469	5.81061e-06	4.09726e-05	protein_coding	A	1.1856
ENSG00000102984.15_6	ZNF821	-1.01326	2.51353e-26	1.67728e-24	protein_coding	A	1.98952
ENSG00000103489.11_3	XYLT1	-2.23048	4.23906e-48	1.1422e-45	protein_coding	A	2.32149
ENSG00000103710.11_3	RASL12	-1.39468	2.14377e-45	5.0495e-43	protein_coding	A	5.24276
ENSG00000103742.12_3	IGDCC4	-1.29353	6.22357e-08	6.02979e-07	protein_coding	A	2.69325
ENSG00000104043.14_2	ATP8B4	-1.04059	1.62866e-09	1.98107e-08	protein_coding	A	1.61828
ENSG00000104059.4_3	FAM189A1	-4.8527	2.04194e-23	1.03308e-21	protein_coding	A	1.33805
ENSG00000104332.12_4	SFRP1	-1.39414	4.12686e-06	2.98576e-05	protein_coding	A	7.71405
ENSG00000104415.14_5	CCN4	-1.29614	2.34898e-07	2.08241e-06	protein_coding	A	1.04249
ENSG00000104549.12_3	SQLE	-1.30393	1.40236e-16	4.00946e-15	protein_coding	A	2.43548
ENSG00000105088.8_2	OLFM2	-1.72763	4.23782e-24	2.26657e-22	protein_coding	A	2.50388
ENSG00000105251.10_3	SHD	-5.63781	1.75196e-32	1.91142e-30	protein_coding	A	3.89252
ENSG00000105270.15_3	CLIP3	-1.17575	1.95161e-13	3.90617e-12	protein_coding	A	2.70196
ENSG00000105281.12_4	SLC1A5	-1.28764	1.12812e-18	3.88419e-17	protein_coding	A	3.81544
ENSG00000105426.16_4	PTPRS	-1.11173	2.22597e-19	8.19577e-18	protein_coding	A	5.6331
ENSG00000105609.16_3	LILRB5	-1.27075	8.01034e-09	8.87551e-08	protein_coding	A	1.37312
ENSG00000105696.9_3	TMEM59L	-1.09424	0.00013569	0.000726057	protein_coding	A	1.20078
ENSG00000105697.9_4	HAMP	-5.8237	2.63473e-28	2.12012e-26	protein_coding	A	2.65727
ENSG00000105737.9_2	GRIK5	-2.1352	1.8799e-38	2.95851e-36	protein_coding	A	3.23158
ENSG00000105926.15_4	MPP6	-1.19476	2.10123e-11	3.28071e-10	protein_coding	A	1.75491
ENSG00000106483.12_5	SFRP4	-1.58433	2.3393e-09	2.78081e-08	protein_coding	A	2.16574
ENSG00000106484.15_3	MEST	-1.78909	6.15691e-07	5.12241e-06	protein_coding	A	2.83609
ENSG00000106538.10_3	RARRES2	-2.58557	1.2191e-54	4.37976e-52	protein_coding	A	4.51544
ENSG00000106565.18_4	TMEM176B	-1.62399	1.35503e-28	1.11047e-26	protein_coding	A	5.73326
ENSG00000106624.11_4	AEBP1	-2.09187	2.04912e-25	1.25441e-23	protein_coding	A	5.46703
ENSG00000106631.8_4	MYL7	-3.15579	2.87332e-37	4.17124e-35	protein_coding	A	12.3174
ENSG00000106633.16_3	GCK	-2.43032	8.27997e-32	8.51138e-30	protein_coding	A	1.87252
ENSG00000106772.18_4	PRUNE2	-4.24453	3.06057e-33	3.53427e-31	protein_coding	A	2.67709
ENSG00000106809.11_3	OGN	-1.46907	1.64608e-09	2.00157e-08	protein_coding	A	4.31463
ENSG00000107130.10_3	NCS1	-1.49011	1.48373e-15	3.8185e-14	protein_coding	A	2.79296
ENSG00000107282.8_4	APBA1	-1.48807	1.87117e-22	8.82652e-21	protein_coding	A	2.75703
ENSG00000107796.13_4	ACTA2	-2.61206	1.44006e-35	1.8693e-33	protein_coding	A	8.8
ENSG00000108370.17_5	RGS9	-1.68501	3.07548e-26	2.02566e-24	protein_coding	A	2.05635
ENSG00000108556.9_4	CHRNE	-6.46577	4.07469e-117	8.52497e-114	protein_coding	A	4.86623
ENSG00000108797.12_3	CNTNAP1	-1.01352	2.66731e-15	6.60641e-14	protein_coding	A	2.18484
ENSG00000108821.13_3	COL1A1	-1.15684	5.84667e-10	7.56727e-09	protein_coding	A	5.59929
ENSG00000108830.10_3	RND2	-1.85823	4.92693e-26	3.21534e-24	protein_coding	A	1.15568
ENSG00000109113.20_6	RAB34	-1.25284	6.55608e-40	1.18969e-37	protein_coding	A	3.91277
ENSG00000109339.22_6	MAPK10	-1.41122	9.19256e-16	2.40229e-14	protein_coding	A	1.8587
ENSG00000109610.6_3	SOD3	-1.06917	2.55122e-06	1.91554e-05	protein_coding	A	6.07547
ENSG00000109625.19_4	CPZ	-3.56572	1.04497e-14	2.43237e-13	protein_coding	A	1.13917
ENSG00000109743.11_4	BST1	-1.4408	1.29266e-25	8.00974e-24	protein_coding	A	2.59782
ENSG00000109944.10_3	JHY	-1.31069	9.69093e-27	6.79837e-25	protein_coding	A	1.66369
ENSG00000110077.14_6	MS4A6A	-1.00591	1.02508e-09	1.28423e-08	protein_coding	A	3.08133
ENSG00000110318.13_3	CEP126	-1.79496	7.1861e-26	4.57223e-24	protein_coding	A	1.75984
ENSG00000110660.15_6	SLC35F2	-2.24851	2.99891e-21	1.282e-19	protein_coding	A	1.20404
ENSG00000110675.13_4	ELMOD1	-2.69886	5.12308e-15	1.2345e-13	protein_coding	A	2.67886
ENSG00000110881.11_3	ASIC1	-1.65552	3.60925e-16	9.84434e-15	protein_coding	A	1.55973
ENSG00000111057.11_6	KRT18	-2.07275	1.1445e-16	3.32026e-15	protein_coding	A	2.84081
ENSG00000111087.10_4	GLI1	-1.7748	6.2052e-16	1.65319e-14	protein_coding	A	1.06727
ENSG00000111254.8_6	AKAP3	-2.93464	6.24701e-32	6.5542e-30	protein_coding	A	2.80756
ENSG00000111339.12_5	ART4	-1.5931	3.54984e-10	4.75904e-09	protein_coding	A	2.20133
ENSG00000111341.9_2	MGP	-1.86056	3.71578e-19	1.34036e-17	protein_coding	A	7.9041
ENSG00000111674.9_4	ENO2	-1.2071	3.22019e-25	1.93795e-23	protein_coding	A	3.52895
ENSG00000111728.10_3	ST8SIA1	-1.38851	4.23505e-24	2.26657e-22	protein_coding	A	1.68517
ENSG00000111879.19_6	FAM184A	-1.98318	2.17429e-26	1.46464e-24	protein_coding	A	1.58113
ENSG00000112164.6_3	GLP1R	-1.50482	3.03443e-13	5.89114e-12	protein_coding	A	3.66455
ENSG00000112280.16_3	COL9A1	-3.48401	9.94109e-30	8.7954e-28	protein_coding	A	2.40521
ENSG00000112290.13_4	WASF1	-1.19033	4.50018e-17	1.35298e-15	protein_coding	A	1.09594
ENSG00000112414.14_4	ADGRG6	-2.60061	1.15294e-42	2.38411e-40	protein_coding	A	2.46909
ENSG00000112559.14_3	MDFI	-2.50019	3.1372e-10	4.23618e-09	protein_coding	A	1.89621
ENSG00000112655.16_5	PTK7	-1.34256	6.76327e-18	2.17298e-16	protein_coding	A	1.93658
ENSG00000112837.17_6	TBX18	-1.12143	9.84343e-07	7.91368e-06	protein_coding	A	2.54412
ENSG00000113083.14_4	LOX	-1.79487	3.40429e-28	2.7148e-26	protein_coding	A	3.24979
ENSG00000113231.13_5	PDE8B	-4.18363	2.11165e-78	1.97645e-75	protein_coding	A	3.55033
ENSG00000113657.13_6	DPYSL3	-1.31462	3.44605e-16	9.42089e-15	protein_coding	A	5.05003
ENSG00000113805.8_2	CNTN3	-2.84264	3.18748e-20	1.25132e-18	protein_coding	A	2.0388
ENSG00000114115.9_3	RBP1	-1.07635	2.5722e-23	1.28491e-21	protein_coding	A	3.03434
ENSG00000114200.10_4	BCHE	-1.71893	1.22288e-31	1.23916e-29	protein_coding	A	3.33099
ENSG00000114698.15_4	PLSCR4	-1.14014	9.22095e-27	6.49429e-25	protein_coding	A	4.15058
ENSG00000114790.13_3	ARHGEF26	-1.37011	1.48391e-21	6.53195e-20	protein_coding	A	2.08742
ENSG00000114805.17_5	PLCH1	-1.10558	0.00106803	0.00456186	protein_coding	A	1.76719
ENSG00000115226.10_3	FNDC4	-1.96424	3.28737e-22	1.51453e-20	protein_coding	A	1.92532
ENSG00000115310.18_5	RTN4	-1.37018	8.12973e-16	2.1371e-14	protein_coding	A	6.63359
ENSG00000115361.8_4	ACADL	-1.56746	3.98769e-13	7.64172e-12	protein_coding	A	1.72819
ENSG00000115380.20_4	EFEMP1	-1.88925	6.23447e-26	4.01705e-24	protein_coding	A	5.28994
ENSG00000115414.19_5	FN1	-1.33111	1.50929e-15	3.87868e-14	protein_coding	A	7.05239
ENSG00000116106.12_4	EPHA4	-2.22565	4.93537e-92	7.02146e-89	protein_coding	A	4.74126
ENSG00000116260.17_3	QSOX1	-1.16103	3.62222e-64	1.92286e-61	protein_coding	A	5.01539
ENSG00000116574.6_3	RHOU	-1.35438	1.73556e-13	3.48749e-12	protein_coding	A	3.10334
ENSG00000116661.11_4	FBXO2	-1.7412	3.09469e-16	8.52584e-15	protein_coding	A	1.93789
ENSG00000116675.16_4	DNAJC6	-1.5498	3.0543e-19	1.11076e-17	protein_coding	A	3.94421
ENSG00000116678.19_4	LEPR	-1.34563	4.36401e-08	4.33561e-07	protein_coding	A	2.86512
ENSG00000116711.10_3	PLA2G4A	-1.73754	4.16251e-17	1.25784e-15	protein_coding	A	2.02905
ENSG00000117016.10_3	RIMS3	-1.59194	3.25141e-15	8.00297e-14	protein_coding	A	1.30423
ENSG00000117069.15_3	ST6GALNAC5	-2.66905	9.30011e-17	2.71574e-15	protein_coding	A	1.1392
ENSG00000117152.13_3	RGS4	-1.20375	4.9959e-06	3.56233e-05	protein_coding	A	1.37444
ENSG00000117450.14_3	PRDX1	-1.47974	5.87485e-33	6.59151e-31	protein_coding	A	8.57864
ENSG00000117480.16_3	FAAH	-1.37824	5.14806e-29	4.36995e-27	protein_coding	A	2.48979
ENSG00000118004.17_2	COLEC11	-1.46799	1.15485e-11	1.86872e-10	protein_coding	A	3.17336
ENSG00000118257.16_4	NRP2	-1.04055	4.97164e-14	1.06011e-12	protein_coding	A	2.95998
ENSG00000118523.6_3	CCN2	-2.75406	4.45973e-38	6.80769e-36	protein_coding	A	6.35248
ENSG00000118526.6_2	TCF21	-1.2102	1.54237e-14	3.50527e-13	protein_coding	A	2.80272
ENSG00000118702.9_3	GHRH	-3.11624	1.3034e-08	1.39675e-07	protein_coding	A	1.45315
ENSG00000118785.14_5	SPP1	-1.32986	9.46111e-05	0.000524497	protein_coding	A	1.58729
ENSG00000118849.10_3	RARRES1	-1.89255	5.86201e-19	2.08494e-17	protein_coding	A	2.64657
ENSG00000119147.10_4	C2orf40	-1.25608	2.33615e-08	2.41903e-07	protein_coding	A	3.93723
ENSG00000119771.15_4	KLHL29	-1.00052	4.26616e-10	5.63859e-09	protein_coding	A	1.22001
ENSG00000119927.14_3	GPAM	-1.86865	3.60192e-13	6.92483e-12	protein_coding	A	5.38203
ENSG00000120057.5_3	SFRP5	-5.12528	1.06682e-58	4.5715e-56	protein_coding	A	5.15432
ENSG00000120254.15_6	MTHFD1L	-1.43008	2.31571e-12	4.03938e-11	protein_coding	A	1.68818
ENSG00000120693.13_4	SMAD9	-1.6818	2.54066e-16	7.04366e-15	protein_coding	A	3.49899
ENSG00000120738.8_3	EGR1	-1.08578	0.000888138	0.00388589	protein_coding	A	4.33207
ENSG00000120875.9_3	DUSP4	-1.8568	4.85694e-09	5.55099e-08	protein_coding	A	1.73396
ENSG00000120937.9_3	NPPB	-4.06936	1.76019e-15	4.48135e-14	protein_coding	A	6.17976
ENSG00000121005.9_3	CRISPLD1	-2.52954	5.71695e-26	3.69028e-24	protein_coding	A	2.1525
ENSG00000121281.12_4	ADCY7	-1.07421	4.6956e-12	7.9076e-11	protein_coding	A	2.29771
ENSG00000121410.11_3	A1BG	-1.72246	4.69795e-12	7.90782e-11	protein_coding	A	1.22883
ENSG00000121898.13_4	CPXM2	-1.72409	3.10687e-07	2.70772e-06	protein_coding	A	2.52038
ENSG00000122176.12_4	FMOD	-1.37747	1.36216e-17	4.29884e-16	protein_coding	A	3.96204
ENSG00000122420.10_5	PTGFR	-1.74163	3.05825e-06	2.27035e-05	protein_coding	A	1.53796
ENSG00000122641.11_4	INHBA	-1.35	9.05401e-05	0.000503811	protein_coding	A	2.02603
ENSG00000122691.13_4	TWIST1	-1.18789	2.05214e-07	1.83335e-06	protein_coding	A	1.56924
ENSG00000122756.15_4	CNTFR	-2.84231	8.42633e-29	7.01872e-27	protein_coding	A	4.38112
ENSG00000122824.11_4	NUDT10	-2.1235	2.91453e-15	7.20369e-14	protein_coding	A	1.00667
ENSG00000123094.15_5	RASSF8	-1.02923	1.32075e-06	1.03881e-05	protein_coding	A	4.43662
ENSG00000123342.16_4	MMP19	-1.05734	3.96659e-07	3.40772e-06	protein_coding	A	1.05809
ENSG00000123453.18_4	SARDH	-1.60857	1.16636e-13	2.391e-12	protein_coding	A	1.23848
ENSG00000123560.14_5	PLP1	-1.49969	2.20573e-13	4.3852e-12	protein_coding	A	2.08529
ENSG00000123612.16_3	ACVR1C	-2.18335	9.33663e-09	1.0202e-07	protein_coding	A	1.15502
ENSG00000123999.5_3	INHA	-2.03599	1.47789e-11	2.34035e-10	protein_coding	A	2.80039
ENSG00000124212.6_4	PTGIS	-1.05809	5.34784e-07	4.48918e-06	protein_coding	A	5.0668
ENSG00000124429.18_3	POF1B	-2.45266	2.8267e-13	5.51192e-12	protein_coding	A	3.97763
ENSG00000124575.6_2	HIST1H1D	-1.63021	1.85959e-16	5.23259e-15	protein_coding	A	3.42889
ENSG00000124610.4_2	HIST1H1A	-1.18201	3.59001e-11	5.42883e-10	protein_coding	A	3.76209
ENSG00000124780.14_3	KCNK17	-2.49644	3.01993e-08	3.0671e-07	protein_coding	A	1.77076
ENSG00000125675.18_5	GRIA3	-1.26072	2.69998e-05	0.000166085	protein_coding	A	1.02278
ENSG00000126218.11_3	F10	-1.96443	2.81973e-88	3.71442e-85	protein_coding	A	4.41819
ENSG00000126500.3_3	FLRT1	-1.10263	1.25591e-09	1.55587e-08	protein_coding	A	1.51191
ENSG00000127083.7_2	OMD	-1.37451	7.93889e-25	4.59126e-23	protein_coding	A	3.75526
ENSG00000128040.11_3	SPINK2	-3.22677	3.39979e-13	6.56105e-12	protein_coding	A	1.66113
ENSG00000128045.7_3	RASL11B	-1.11267	0.00019211	0.000992991	protein_coding	A	3.26467
ENSG00000128268.12_3	MGAT3	-1.45461	2.52011e-13	4.95756e-12	protein_coding	A	2.33881
ENSG00000128606.13_4	LRRC17	-1.35865	4.79685e-13	9.10889e-12	protein_coding	A	3.06107
ENSG00000129596.5_3	CDO1	-1.73604	8.82024e-17	2.57773e-15	protein_coding	A	4.19548
ENSG00000130037.4_2	KCNA5	-3.40092	1.22804e-139	5.45972e-136	protein_coding	A	6.04122
ENSG00000130054.4_2	FAM155B	-1.1062	3.80374e-06	2.76945e-05	protein_coding	A	5.69312
ENSG00000130066.16_2	SAT1	-1.3517	6.9977e-26	4.46835e-24	protein_coding	A	6.55729
ENSG00000130173.13_6	ANGPTL8	-1.91314	4.76395e-08	4.70665e-07	protein_coding	A	1.32123
ENSG00000130176.8_3	CNN1	-1.13273	1.15997e-06	9.20085e-06	protein_coding	A	5.65048
ENSG00000130203.10_4	APOE	-1.44093	1.75795e-11	2.76415e-10	protein_coding	A	6.06193
ENSG00000130208.9_3	APOC1	-1.24053	0.000556173	0.00257101	protein_coding	A	1.1306
ENSG00000130224.15_3	LRCH2	-2.06374	8.76868e-84	1.00605e-80	protein_coding	A	3.00391
ENSG00000130294.16_5	KIF1A	-4.38987	1.09334e-71	7.47824e-69	protein_coding	A	4.38787
ENSG00000130300.9_3	PLVAP	-2.3134	5.14633e-31	4.96042e-29	protein_coding	A	4.71604
ENSG00000130558.19_5	OLFM1	-1.04533	3.34859e-10	4.50451e-09	protein_coding	A	2.61618
ENSG00000130700.7_3	GATA5	-1.70948	6.77908e-05	0.000386686	protein_coding	A	2.05482
ENSG00000130762.15_5	ARHGEF16	-1.34802	1.05747e-13	2.17532e-12	protein_coding	A	1.09224
ENSG00000131016.17_3	AKAP12	-1.18719	4.73672e-14	1.01245e-12	protein_coding	A	4.24447
ENSG00000131171.13_4	SH3BGRL	-1.16436	2.22839e-37	3.26162e-35	protein_coding	A	5.64058
ENSG00000131370.16_5	SH3BP5	-1.08173	2.60205e-11	4.0168e-10	protein_coding	A	3.0129
ENSG00000131435.13_3	PDLIM4	-2.34692	9.286e-25	5.33562e-23	protein_coding	A	2.82989
ENSG00000131471.7_4	AOC3	-1.70292	1.61014e-17	5.04563e-16	protein_coding	A	5.12592
ENSG00000131711.15_3	MAP1B	-1.09837	4.64077e-17	1.3929e-15	protein_coding	A	6.48077
ENSG00000131771.14_3	PPP1R1B	-1.98855	8.92884e-11	1.28989e-09	protein_coding	A	1.05424
ENSG00000132498.7	ANKRD20A3	-2.88301	1.43963e-34	1.7779e-32	protein_coding	A	1.21283
ENSG00000132554.20_6	RGS22	-1.31151	4.09967e-06	2.96971e-05	protein_coding	A	1.00458
ENSG00000132561.14_6	MATN2	-1.3276	2.42897e-18	8.16551e-17	protein_coding	A	5.30666
ENSG00000132639.12_3	SNAP25	-4.90797	1.36129e-39	2.42085e-37	protein_coding	A	1.5982
ENSG00000132821.12_3	VSTM2L	-4.07421	6.98055e-54	2.41046e-51	protein_coding	A	5.67952
ENSG00000132837.14_3	DMGDH	-1.00301	2.03702e-12	3.57429e-11	protein_coding	A	1.93674
ENSG00000132840.10_3	BHMT2	-1.19945	4.95939e-21	2.0949e-19	protein_coding	A	2.85834
ENSG00000133067.17_4	LGR6	-2.67375	7.39866e-17	2.18562e-15	protein_coding	A	3.66163
ENSG00000133069.17_6	TMCC2	-2.79466	1.86219e-78	1.79007e-75	protein_coding	A	3.26737
ENSG00000133134.11_4	BEX2	-2.93852	1.7967e-14	4.04706e-13	protein_coding	A	3.24222
ENSG00000133138.20_5	TBC1D8B	-1.15381	1.78531e-31	1.79373e-29	protein_coding	A	1.8468
ENSG00000133317.14_2	LGALS12	-2.28013	2.72963e-05	0.000167763	protein_coding	A	2.09389
ENSG00000133392.18_5	MYH11	-1.48849	7.88897e-08	7.53456e-07	protein_coding	A	6.03287
ENSG00000133800.8_3	LYVE1	-1.34698	3.32199e-10	4.47211e-09	protein_coding	A	3.83965
ENSG00000134121.10_4	CHL1	-2.48843	1.87859e-31	1.87685e-29	protein_coding	A	3.71114
ENSG00000134201.12_6	GSTM5	-1.63249	4.39498e-08	4.36394e-07	protein_coding	A	1.25872
ENSG00000134245.18_3	WNT2B	-1.49531	3.38852e-10	4.55307e-09	protein_coding	A	1.81518
ENSG00000134504.13_4	KCTD1	-1.78856	1.32698e-42	2.72812e-40	protein_coding	A	3.7292
ENSG00000134508.12_3	CABLES1	-1.44451	6.35735e-15	1.51549e-13	protein_coding	A	2.03702
ENSG00000134532.17_4	SOX5	-1.8213	1.94892e-46	4.71545e-44	protein_coding	A	2.32337
ENSG00000134594.5_3	RAB33A	-2.07016	1.22e-08	1.31132e-07	protein_coding	A	2.43919
ENSG00000134760.6_3	DSG1	-1.23328	7.42449e-07	6.09995e-06	protein_coding	A	1.23345
ENSG00000134765.9_3	DSC1	-2.63714	1.46832e-30	1.37071e-28	protein_coding	A	5.77242
ENSG00000134853.12_4	PDGFRA	-1.08027	1.88524e-10	2.61719e-09	protein_coding	A	5.34482
ENSG00000134917.10_3	ADAMTS8	-1.86092	1.60653e-07	1.46062e-06	protein_coding	A	1.4478
ENSG00000134962.7_3	KLB	-2.47604	4.10104e-10	5.43855e-09	protein_coding	A	1.09714
ENSG00000135069.14_3	PSAT1	-1.3707	1.3077e-06	1.02966e-05	protein_coding	A	1.19046
ENSG00000135074.15_4	ADAM19	-1.35611	3.83753e-11	5.77122e-10	protein_coding	A	3.98408
ENSG00000135314.12_4	KHDC1	-1.5118	2.61238e-13	5.12207e-12	protein_coding	A	1.07956
ENSG00000135318.12_4	NT5E	-1.09408	2.29299e-15	5.75952e-14	protein_coding	A	2.87533
ENSG00000135333.14_3	EPHA7	-1.07203	1.77329e-06	1.3631e-05	protein_coding	A	3.39046
ENSG00000135378.4_3	PRRG4	-1.10565	2.4856e-11	3.84873e-10	protein_coding	A	1.10111
ENSG00000135406.14_4	PRPH	-2.67882	6.05833e-09	6.84488e-08	protein_coding	A	1.02774
ENSG00000135437.9_3	RDH5	-1.20721	9.55614e-09	1.04227e-07	protein_coding	A	2.71246
ENSG00000135472.9_3	FAIM2	-1.19032	1.14201e-05	7.60495e-05	protein_coding	A	3.36761
ENSG00000135749.19_7	PCNX2	-1.62105	1.67785e-16	4.7475e-15	protein_coding	A	1.02493
ENSG00000135750.14_2	KCNK1	-1.09347	3.39564e-11	5.15682e-10	protein_coding	A	5.21525
ENSG00000135914.6_3	HTR2B	-1.36342	2.3451e-08	2.42748e-07	protein_coding	A	1.28083
ENSG00000135919.13_5	SERPINE2	-1.38309	8.00857e-19	2.80908e-17	protein_coding	A	2.82414
ENSG00000136010.14_4	ALDH1L2	-1.11509	6.62808e-16	1.75533e-14	protein_coding	A	1.95138
ENSG00000136040.9_3	PLXNC1	-1.07083	6.88936e-14	1.45076e-12	protein_coding	A	2.2691
ENSG00000136052.9_4	SLC41A2	-1.68678	1.90943e-24	1.06354e-22	protein_coding	A	1.74962
ENSG00000136378.15_3	ADAMTS7	-1.0885	6.67184e-22	3.01139e-20	protein_coding	A	4.78112
ENSG00000136404.15_4	TM6SF1	-1.34179	1.52895e-26	1.05184e-24	protein_coding	A	2.7671
ENSG00000136425.13_3	CIB2	-1.85001	6.85456e-27	4.86619e-25	protein_coding	A	3.56928
ENSG00000136960.12_5	ENPP2	-1.13712	8.82203e-14	1.83493e-12	protein_coding	A	2.84487
ENSG00000137463.5_4	MGARP	-1.79967	1.32975e-09	1.63765e-08	protein_coding	A	2.01998
ENSG00000137573.14_4	SULF1	-1.20708	2.55323e-09	3.02198e-08	protein_coding	A	3.23539
ENSG00000137727.12_2	ARHGAP20	-1.9558	4.6873e-11	6.993e-10	protein_coding	A	1.13235
ENSG00000137809.17_5	ITGA11	-1.18842	6.36524e-17	1.8866e-15	protein_coding	A	2.85292
ENSG00000137834.15_4	SMAD6	-1.12145	3.01627e-09	3.53941e-08	protein_coding	A	4.11137
ENSG00000137841.12_5	PLCB2	-1.4557	5.62671e-13	1.06055e-11	protein_coding	A	2.27305
ENSG00000137857.17_3	DUOX1	-1.54106	1.96246e-15	4.97498e-14	protein_coding	A	1.17731
ENSG00000137941.17_4	TTLL7	-2.31456	4.4496e-52	1.42576e-49	protein_coding	A	3.18059
ENSG00000138028.16_3	CGREF1	-1.75648	1.49993e-15	3.85741e-14	protein_coding	A	1.23672
ENSG00000138193.15_3	PLCE1	-1.5645	8.76801e-31	8.29393e-29	protein_coding	A	3.9982
ENSG00000138207.14_4	RBP4	-2.27667	2.03079e-05	0.000128088	protein_coding	A	3.28137
ENSG00000138308.5_2	PLA2G12B	-4.39168	7.54165e-36	9.97152e-34	protein_coding	A	2.88381
ENSG00000138311.17_5	ZNF365	-3.26697	4.94432e-28	3.84802e-26	protein_coding	A	1.6522
ENSG00000138315.13_3	OIT3	-3.87104	1.28964e-23	6.61883e-22	protein_coding	A	2.28378
ENSG00000138356.14_4	AOX1	-2.04731	2.49444e-15	6.21432e-14	protein_coding	A	3.01746
ENSG00000138378.19_5	STAT4	-4.02983	5.25455e-53	1.74662e-50	protein_coding	A	4.26295
ENSG00000138622.4_3	HCN4	-1.0404	4.74763e-08	4.69444e-07	protein_coding	A	4.64737
ENSG00000138669.9_2	PRKG2	-5.52525	4.73838e-48	1.26714e-45	protein_coding	A	2.63805
ENSG00000138670.17_4	RASGEF1B	-1.12739	1.01504e-12	1.85138e-11	protein_coding	A	1.53563
ENSG00000138722.10_3	MMRN1	-1.71076	0.000123677	0.000669123	protein_coding	A	2.41438
ENSG00000138759.19_4	FRAS1	-1.08813	2.89106e-12	4.99157e-11	protein_coding	A	2.46666
ENSG00000138821.13_4	SLC39A8	-3.2584	4.86002e-64	2.54201e-61	protein_coding	A	4.42392
ENSG00000139117.14_4	CPNE8	-1.88506	1.33687e-59	5.94356e-57	protein_coding	A	3.88846
ENSG00000139182.14_4	CLSTN3	-1.1002	1.25862e-15	3.25567e-14	protein_coding	A	2.59606
ENSG00000139209.16_4	SLC38A4	-1.01489	2.68854e-06	2.0127e-05	protein_coding	A	1.01868
ENSG00000139211.6_2	AMIGO2	-1.22235	5.17166e-13	9.78927e-12	protein_coding	A	2.08699
ENSG00000139278.10_4	GLIPR1	-1.19096	3.0973e-11	4.73e-10	protein_coding	A	2.16925
ENSG00000139304.8	PTPRQ	-2.90428	2.93493e-09	3.44666e-08	protein_coding	A	2.83596
ENSG00000139970.17_5	RTN1	-1.23548	1.71945e-09	2.08509e-08	protein_coding	A	1.45088
ENSG00000140092.14_4	FBLN5	-1.121	2.50885e-16	6.96583e-15	protein_coding	A	6.09561
ENSG00000140506.16_3	LMAN1L	-3.05622	1.84395e-20	7.41898e-19	protein_coding	A	3.08713
ENSG00000140538.16_3	NTRK3	-1.23957	4.13013e-07	3.53882e-06	protein_coding	A	1.4995
ENSG00000140600.17_4	SH3GL3	-4.64708	2.39909e-27	1.76299e-25	protein_coding	A	1.22127
ENSG00000141314.13_5	RHBDL3	-3.67251	1.01963e-48	2.8782e-46	protein_coding	A	2.3807
ENSG00000141404.16_4	GNAL	-1.15889	9.00085e-05	0.000501147	protein_coding	A	2.59212
ENSG00000141431.12_6	ASXL3	-1.06227	3.54775e-12	6.05774e-11	protein_coding	A	1.25133
ENSG00000141449.14_4	GREB1L	-1.16261	7.69982e-30	6.88089e-28	protein_coding	A	2.63991
ENSG00000141744.3_2	PNMT	-1.02165	9.61653e-07	7.73476e-06	protein_coding	A	2.36867
ENSG00000141756.18_5	FKBP10	-1.00109	3.78992e-18	1.24811e-16	protein_coding	A	3.61976
ENSG00000142552.8_3	RCN3	-1.12354	2.75421e-09	3.24368e-08	protein_coding	A	3.19043
ENSG00000142949.17_4	PTPRF	-2.32776	2.0891e-17	6.48934e-16	protein_coding	A	3.06933
ENSG00000143126.8_3	CELSR2	-1.82411	9.05074e-63	4.53391e-60	protein_coding	A	4.47342
ENSG00000143127.13_3	ITGA10	-1.97031	3.38357e-24	1.84011e-22	protein_coding	A	1.93182
ENSG00000143196.5_4	DPT	-1.36167	1.74933e-14	3.95038e-13	protein_coding	A	6.22909
ENSG00000143387.13_3	CTSK	-1.34563	1.58065e-10	2.21683e-09	protein_coding	A	3.4519
ENSG00000143549.20_4	TPM3	-1.79678	2.08421e-21	9.08447e-20	protein_coding	A	4.43973
ENSG00000143845.15_4	ETNK2	-1.14592	1.36907e-14	3.14356e-13	protein_coding	A	1.92208
ENSG00000143867.7_3	OSR1	-3.21467	8.20556e-32	8.45934e-30	protein_coding	A	3.4513
ENSG00000144152.13_4	FBLN7	-1.50469	2.32774e-07	2.06409e-06	protein_coding	A	1.19262
ENSG00000144331.20_5	ZNF385B	-3.89779	6.45777e-20	2.45914e-18	protein_coding	A	4.16782
ENSG00000144339.12_3	TMEFF2	-1.74478	1.67542e-09	2.03587e-08	protein_coding	A	1.06439
ENSG00000144619.15_4	CNTN4	-1.77373	4.7894e-25	2.82495e-23	protein_coding	A	2.2063
ENSG00000144649.9_6	GASK1A	-2.06362	1.16287e-12	2.10501e-11	protein_coding	A	1.30665
ENSG00000144868.13_4	TMEM108	-1.62049	4.59338e-15	1.11138e-13	protein_coding	A	1.73636
ENSG00000144891.17_3	AGTR1	-2.56098	4.19219e-44	9.6196e-42	protein_coding	A	3.97135
ENSG00000145358.6_4	DDIT4L	-2.52164	1.3001e-19	4.88804e-18	protein_coding	A	2.09515
ENSG00000145423.5_3	SFRP2	-2.12002	0.000113611	0.00061909	protein_coding	A	2.03601
ENSG00000145428.14_3	RNF175	-2.73938	6.51503e-10	8.36233e-09	protein_coding	A	1.33159
ENSG00000145708.11_3	CRHBP	-1.4695	9.95833e-08	9.38246e-07	protein_coding	A	2.37319
ENSG00000145730.20_4	PAM	-1.64459	3.91375e-54	1.37822e-51	protein_coding	A	9.34232
ENSG00000145808.10_4	ADAMTS19	-1.52847	3.20607e-06	2.37119e-05	protein_coding	A	1.0183
ENSG00000146013.11_4	GFRA3	-1.00914	0.000129455	0.000696359	protein_coding	A	1.88084
ENSG00000146250.7_3	PRSS35	-4.76265	3.56004e-27	2.58408e-25	protein_coding	A	3.45799
ENSG00000146477.6_3	SLC22A3	-1.1427	5.9546e-05	0.000342643	protein_coding	A	1.63891
ENSG00000146530.14_5	VWDE	-6.38457	2.51545e-39	4.38563e-37	protein_coding	A	2.43699
ENSG00000146674.15_6	IGFBP3	-1.09331	6.11905e-06	4.29687e-05	protein_coding	A	5.1779
ENSG00000147180.16_3	ZNF711	-1.38175	3.48769e-09	4.06178e-08	protein_coding	A	2.16335
ENSG00000147251.15_4	DOCK11	-1.09346	2.32282e-10	3.18856e-09	protein_coding	A	2.49478
ENSG00000147255.19_5	IGSF1	-1.53167	9.78665e-09	1.06577e-07	protein_coding	A	2.50429
ENSG00000147588.7_3	PMP2	-1.69122	4.62418e-10	6.08936e-09	protein_coding	A	1.63347
ENSG00000147606.9_4	SLC26A7	-3.22514	1.24736e-13	2.54532e-12	protein_coding	A	1.26235
ENSG00000147676.14_3	MAL2	-2.29129	6.79174e-15	1.61149e-13	protein_coding	A	2.39371
ENSG00000148053.16_3	NTRK2	-2.07342	2.47331e-23	1.23899e-21	protein_coding	A	4.5718
ENSG00000148219.16_4	ASTN2	-2.35711	1.33807e-26	9.29179e-25	protein_coding	A	4.02081
ENSG00000148344.11_3	PTGES	-1.32985	3.60207e-06	2.63773e-05	protein_coding	A	1.76206
ENSG00000148600.15_5	CDHR1	-1.78696	4.24547e-10	5.61542e-09	protein_coding	A	1.15731
ENSG00000148655.15_7	LRMDA	-2.02438	1.25385e-38	2.00882e-36	protein_coding	A	2.73672
ENSG00000148671.13_3	ADIRF	-1.07064	8.18476e-09	9.0434e-08	protein_coding	A	4.47059
ENSG00000148803.12_4	FUOM	-1.16427	1.06074e-14	2.46583e-13	protein_coding	A	2.65052
ENSG00000148926.10_4	ADM	-2.08834	1.05288e-24	6.03025e-23	protein_coding	A	4.98248
ENSG00000148942.15_3	SLC5A12	-5.84833	2.87739e-29	2.47797e-27	protein_coding	A	2.09291
ENSG00000148948.8_4	LRRC4C	-1.54277	9.76761e-12	1.59287e-10	protein_coding	A	1.01631
ENSG00000149212.11_3	SESN3	-1.12755	4.9361e-19	1.76444e-17	protein_coding	A	3.6811
ENSG00000149269.9_5	PAK1	-1.08921	2.03013e-14	4.53268e-13	protein_coding	A	2.46565
ENSG00000149485.18_3	FADS1	-1.03818	4.58994e-25	2.71631e-23	protein_coding	A	4.77663
ENSG00000149489.8_5	ROM1	-1.31704	2.12806e-13	4.24741e-12	protein_coding	A	1.24958
ENSG00000149591.16_3	TAGLN	-2.07499	1.96082e-19	7.2345e-18	protein_coding	A	6.18321
ENSG00000150625.16_3	GPM6A	-4.51284	2.04997e-26	1.38615e-24	protein_coding	A	2.04591
ENSG00000150687.12_4	PRSS23	-1.33597	1.04251e-10	1.49512e-09	protein_coding	A	2.666
ENSG00000151012.13_3	SLC7A11	-3.79618	1.03636e-28	8.55225e-27	protein_coding	A	1.91149
ENSG00000151079.7_5	KCNA6	-1.37906	9.68684e-10	1.21872e-08	protein_coding	A	2.00809
ENSG00000151365.2_3	THRSP	-2.80571	2.15042e-07	1.91737e-06	protein_coding	A	4.08747
ENSG00000151468.11_6	CCDC3	-1.05062	5.01931e-08	4.93836e-07	protein_coding	A	4.15882
ENSG00000151632.17_4	AKR1C2	-1.6768	2.46394e-17	7.5991e-16	protein_coding	A	3.56019
ENSG00000151689.13_3	INPP1	-1.06487	2.2008e-12	3.85026e-11	protein_coding	A	3.68447
ENSG00000151892.14_3	GFRA1	-1.12394	1.27543e-09	1.5784e-08	protein_coding	A	3.15345
ENSG00000152061.23_4	RABGAP1L	-1.31097	4.45047e-12	7.51256e-11	protein_coding	A	6.21964
ENSG00000152128.13_3	TMEM163	-2.21285	2.18391e-15	5.50888e-14	protein_coding	A	1.1621
ENSG00000152270.9_3	PDE3B	-1.0905	7.86984e-13	1.45406e-11	protein_coding	A	3.50615
ENSG00000152377.14_3	SPOCK1	-1.31206	1.99399e-09	2.39757e-08	protein_coding	A	5.17252
ENSG00000152527.14_6	PLEKHH2	-1.4491	2.36679e-13	4.66887e-12	protein_coding	A	1.5075
ENSG00000152580.8_2	IGSF10	-1.40883	2.44333e-12	4.25989e-11	protein_coding	A	3.51111
ENSG00000153012.12_5	LGI2	-1.10323	9.50094e-15	2.21878e-13	protein_coding	A	2.00817
ENSG00000153029.14_2	MR1	-1.28141	2.70868e-19	9.92167e-18	protein_coding	A	1.25813
ENSG00000153162.9_3	BMP6	-1.04227	2.41962e-05	0.000150295	protein_coding	A	1.91275
ENSG00000153446.15_3	C16orf89	-1.59778	1.5273e-09	1.86351e-08	protein_coding	A	2.63508
ENSG00000153563.15_3	CD8A	-1.18133	6.06125e-09	6.846e-08	protein_coding	A	1.20495
ENSG00000153976.3_3	HS3ST3A1	-1.87064	1.75008e-06	1.347e-05	protein_coding	A	1.86393
ENSG00000153993.13_2	SEMA3D	-1.78183	1.11572e-12	2.02391e-11	protein_coding	A	1.53925
ENSG00000154096.13_4	THY1	-1.45817	6.58506e-11	9.68613e-10	protein_coding	A	1.88979
ENSG00000154134.15_3	ROBO3	-1.13418	2.54259e-10	3.47549e-09	protein_coding	A	1.12503
ENSG00000154175.17_4	ABI3BP	-1.19769	3.44112e-11	5.22366e-10	protein_coding	A	4.28661
ENSG00000154188.10_4	ANGPT1	-1.25775	1.25875e-10	1.78865e-09	protein_coding	A	2.89444
ENSG00000154277.12_3	UCHL1	-1.57791	3.08106e-09	3.61067e-08	protein_coding	A	2.98686
ENSG00000154640.14_3	BTG3	-1.46367	3.14679e-24	1.72187e-22	protein_coding	A	3.4658
ENSG00000154645.14_4	CHODL	-3.63783	6.76247e-36	8.97465e-34	protein_coding	A	2.14798
ENSG00000154655.15_6	L3MBTL4	-3.23127	4.9066e-115	9.69516e-112	protein_coding	A	2.81488
ENSG00000155011.9_4	DKK2	-1.08093	0.000420472	0.00199932	protein_coding	A	1.22508
ENSG00000155254.13_3	MARVELD1	-1.03258	1.46039e-16	4.16533e-15	protein_coding	A	3.65661
ENSG00000155974.12_5	GRIP1	-2.84597	1.1489e-21	5.08876e-20	protein_coding	A	1.91096
ENSG00000156113.23_6	KCNMA1	-1.91731	1.36892e-07	1.25875e-06	protein_coding	A	1.1036
ENSG00000156265.15_3	MAP3K7CL	-1.3957	4.49137e-07	3.82164e-06	protein_coding	A	1.45609
ENSG00000156298.12_3	TSPAN7	-1.75496	3.20597e-73	2.4261e-70	protein_coding	A	6.05473
ENSG00000156299.13_4	TIAM1	-1.12731	7.32051e-07	6.0173e-06	protein_coding	A	2.24734
ENSG00000156466.10_3	GDF6	-3.38178	2.41278e-57	9.53505e-55	protein_coding	A	2.01563
ENSG00000156508.18_4	EEF1A1	-1.33605	4.89903e-28	3.82113e-26	protein_coding	A	9.06933
ENSG00000157064.11_3	NMNAT2	-4.01784	2.45461e-182	2.18258e-178	protein_coding	A	5.13498
ENSG00000157214.14_4	STEAP2	-1.58539	2.2374e-13	4.43824e-12	protein_coding	A	4.28609
ENSG00000157388.17_6	CACNA1D	-3.72927	3.90123e-159	2.7751e-155	protein_coding	A	1.8154
ENSG00000157734.14_3	SNX22	-3.89769	1.3674e-54	4.86344e-52	protein_coding	A	3.90688
ENSG00000157833.13_4	GAREM2	-1.24235	3.28284e-18	1.09327e-16	protein_coding	A	1.31897
ENSG00000158258.16_4	CLSTN2	-2.73431	2.98652e-47	7.4804e-45	protein_coding	A	3.7463
ENSG00000158887.16_5	MPZ	-1.88021	5.56526e-12	9.29731e-11	protein_coding	A	3.0608
ENSG00000159164.10_3	SV2A	-1.78556	1.17452e-14	2.71614e-13	protein_coding	A	1.04513
ENSG00000159173.19_4	TNNI1	-1.16332	0.00193687	0.00773422	protein_coding	A	2.58543
ENSG00000159248.5_3	GJD2	-4.78121	2.73543e-23	1.36453e-21	protein_coding	A	2.07124
ENSG00000159403.11	C1R	-1.26507	4.3143e-12	7.29461e-11	protein_coding	A	6.34944
ENSG00000160013.9_4	PTGIR	-1.17446	1.0777e-07	1.0087e-06	protein_coding	A	2.32007
ENSG00000160211.17_5	G6PD	-1.02165	2.17892e-18	7.38074e-17	protein_coding	A	2.73164
ENSG00000160307.10_3	S100B	-1.88732	5.12795e-13	9.7117e-12	protein_coding	A	3.40639
ENSG00000160469.16_3	BRSK1	-2.14143	6.19853e-38	9.3814e-36	protein_coding	A	2.657
ENSG00000161509.14_3	GRIN2C	-4.11714	1.04444e-38	1.70401e-36	protein_coding	A	2.64145
ENSG00000161653.10_2	NAGS	-1.95406	5.3458e-26	3.47594e-24	protein_coding	A	1.13221
ENSG00000161682.14_2	FAM171A2	-1.20029	1.375e-11	2.18714e-10	protein_coding	A	1.36465
ENSG00000161798.7_3	AQP5	-1.79785	6.13657e-08	5.95036e-07	protein_coding	A	1.20465
ENSG00000161958.11_4	FGF11	-1.27459	1.35323e-19	5.08238e-18	protein_coding	A	3.32463
ENSG00000162068.1_2	NTN3	-2.07917	7.26047e-10	9.26896e-09	protein_coding	A	1.02867
ENSG00000162383.12_5	SLC1A7	-1.544	2.86304e-08	2.91692e-07	protein_coding	A	1.62553
ENSG00000162543.6_3	UBXN10	-1.9759	7.7526e-22	3.48152e-20	protein_coding	A	2.11444
ENSG00000162670.11_4	BRINP3	-1.70563	0.00101606	0.00436631	protein_coding	A	1.99344
ENSG00000162687.17_4	KCNT2	-1.82595	1.10906e-18	3.82599e-17	protein_coding	A	1.3927
ENSG00000162692.12_4	VCAM1	-1.27873	3.41082e-10	4.58129e-09	protein_coding	A	2.34188
ENSG00000162706.13_4	CADM3	-1.47115	7.23983e-12	1.19378e-10	protein_coding	A	2.56571
ENSG00000162745.10_4	OLFML2B	-2.16688	3.85149e-18	1.26721e-16	protein_coding	A	2.16383
ENSG00000162777.17_4	DENND2D	-1.2707	2.31681e-09	2.75777e-08	protein_coding	A	1.26984
ENSG00000162804.14_5	SNED1	-1.16805	3.1842e-12	5.46988e-11	protein_coding	A	2.55378
ENSG00000162981.14_3	FAM84A	-2.14409	8.48155e-09	9.34391e-08	protein_coding	A	1.00096
ENSG00000162989.5_4	KCNJ3	-4.91007	1.45315e-48	4.03782e-46	protein_coding	A	5.63409
ENSG00000163017.13_3	ACTG2	-1.61715	1.10826e-06	8.82225e-06	protein_coding	A	2.59197
ENSG00000163126.15_4	ANKRD23	-1.12863	2.65798e-13	5.20576e-12	protein_coding	A	3.76857
ENSG00000163217.2_3	BMP10	-3.50774	2.41749e-10	3.30957e-09	protein_coding	A	7.26689
ENSG00000163347.6_3	CLDN1	-3.18656	5.4562e-18	1.77063e-16	protein_coding	A	1.03885
ENSG00000163520.14_5	FBLN2	-1.17969	1.52372e-13	3.08623e-12	protein_coding	A	6.86777
ENSG00000163545.8_2	NUAK2	-1.43844	6.21148e-09	7.01123e-08	protein_coding	A	1.20236
ENSG00000163618.18_6	CADPS	-1.07525	1.2733e-16	3.667e-15	protein_coding	A	4.07022
ENSG00000163629.13_4	PTPN13	-1.25688	4.79702e-20	1.8505e-18	protein_coding	A	3.10269
ENSG00000163630.11_4	SYNPR	-4.81732	1.73572e-32	1.89952e-30	protein_coding	A	2.40431
ENSG00000163687.13_5	DNASE1L3	-2.3937	1.25006e-13	2.54937e-12	protein_coding	A	1.97395
ENSG00000163823.4_3	CCR1	-1.32085	1.59097e-12	2.83072e-11	protein_coding	A	1.47724
ENSG00000163873.10_4	GRIK3	-1.65484	4.43503e-10	5.84874e-09	protein_coding	A	1.21896
ENSG00000163879.11_3	DNALI1	-1.22427	2.52544e-13	4.9653e-12	protein_coding	A	1.42099
ENSG00000163932.14_6	PRKCD	-1.33265	1.63632e-33	1.89573e-31	protein_coding	A	3.98296
ENSG00000164038.15_4	SLC9B2	-1.18072	4.1855e-22	1.91344e-20	protein_coding	A	2.08397
ENSG00000164093.16_4	PITX2	-3.19814	7.65057e-09	8.50603e-08	protein_coding	A	1.21613
ENSG00000164106.8_3	SCRG1	-1.83777	1.35435e-16	3.89411e-15	protein_coding	A	1.13555
ENSG00000164128.7_6	NPY1R	-2.04737	2.85547e-30	2.61754e-28	protein_coding	A	1.87797
ENSG00000164188.8_4	RANBP3L	-1.13922	1.36539e-09	1.67863e-08	protein_coding	A	1.16368
ENSG00000164211.13_3	STARD4	-1.11493	1.88864e-11	2.96178e-10	protein_coding	A	3.36651
ENSG00000164270.17_4	HTR4	-2.91831	5.86274e-29	4.92956e-27	protein_coding	A	1.79181
ENSG00000164294.14_3	GPX8	-1.20239	6.19771e-10	7.9761e-09	protein_coding	A	2.59472
ENSG00000164418.20_3	GRIK2	-1.36349	4.13619e-08	4.12193e-07	protein_coding	A	2.72334
ENSG00000164488.12_6	DACT2	-1.17765	1.91926e-05	0.000121658	protein_coding	A	1.6874
ENSG00000164530.15_4	PI16	-1.98834	3.56817e-14	7.73837e-13	protein_coding	A	5.26077
ENSG00000164588.7_4	HCN1	-5.88796	1.01274e-72	7.50417e-70	protein_coding	A	2.57213
ENSG00000164626.9_3	KCNK5	-1.10259	6.66381e-05	0.000380681	protein_coding	A	1.00806
ENSG00000164638.10_4	SLC29A4	-2.11388	2.85966e-12	4.94216e-11	protein_coding	A	1.56628
ENSG00000164647.9_3	STEAP1	-2.43386	2.57243e-20	1.01773e-18	protein_coding	A	1.30398
ENSG00000164692.17_2	COL1A2	-1.08754	4.93099e-13	9.35363e-12	protein_coding	A	7.15307
ENSG00000164764.11_4	SBSPON	-1.39783	3.88061e-08	3.88138e-07	protein_coding	A	1.89534
ENSG00000164879.7_4	CA3	-1.38667	0.00028379	0.00140834	protein_coding	A	2.64022
ENSG00000165084.16_5	C8orf34	-1.13824	4.21054e-05	0.000250387	protein_coding	A	1.12608
ENSG00000165259.14_4	HDX	-1.27107	3.84346e-40	7.08293e-38	protein_coding	A	1.25367
ENSG00000165323.15_2	FAT3	-3.74663	7.45888e-22	3.3581e-20	protein_coding	A	1.47799
ENSG00000165338.16_4	HECTD2	-1.09027	4.18707e-43	8.91745e-41	protein_coding	A	2.61744
ENSG00000165359.15_5	INTS6L	-2.09217	3.08388e-86	3.78222e-83	protein_coding	A	2.39089
ENSG00000165495.16_4	PKNOX2	-1.22721	4.17788e-15	1.01708e-13	protein_coding	A	2.45013
ENSG00000165617.14_6	DACT1	-1.6023	7.94116e-19	2.78819e-17	protein_coding	A	2.97865
ENSG00000165655.17_4	ZNF503	-1.10587	6.91404e-14	1.45424e-12	protein_coding	A	3.58112
ENSG00000165899.11_5	OTOGL	-3.33504	2.58726e-18	8.68122e-17	protein_coding	A	3.51733
ENSG00000166091.21_4	CMTM5	-2.65606	8.2113e-25	4.74109e-23	protein_coding	A	4.21593
ENSG00000166147.13_3	FBN1	-1.0444	1.08642e-12	1.97651e-11	protein_coding	A	5.7064
ENSG00000166183.16_4	ASPG	-2.28806	6.25103e-28	4.82278e-26	protein_coding	A	4.10563
ENSG00000166206.15_5	GABRB3	-3.28158	4.09116e-57	1.58163e-54	protein_coding	A	3.19329
ENSG00000166250.12_4	CLMP	-1.42596	1.47054e-12	2.62695e-11	protein_coding	A	3.08458
ENSG00000166292.12_4	TMEM100	-1.10106	3.2124e-08	3.24888e-07	protein_coding	A	3.49291
ENSG00000166482.11_3	MFAP4	-1.34287	2.04377e-21	8.91913e-20	protein_coding	A	6.03847
ENSG00000166741.7_3	NNMT	-1.09329	7.47052e-09	8.3345e-08	protein_coding	A	2.72868
ENSG00000166819.12_4	PLIN1	-2.28753	8.59881e-06	5.85328e-05	protein_coding	A	4.45674
ENSG00000166839.17_5	ANKDD1A	-1.37957	1.58343e-14	3.59629e-13	protein_coding	A	1.70409
ENSG00000167034.10_3	NKX3-1	-1.0927	5.61879e-10	7.30422e-09	protein_coding	A	2.77732
ENSG00000167037.18_3	SGSM1	-1.69297	1.61689e-44	3.75868e-42	protein_coding	A	3.95272
ENSG00000167107.12_3	ACSF2	-1.14278	7.36443e-29	6.14861e-27	protein_coding	A	4.42767
ENSG00000167157.11_3	PRRX2	-2.10469	5.03794e-09	5.7449e-08	protein_coding	A	1.30311
ENSG00000167306.20_4	MYO5B	-1.63913	2.27443e-13	4.50917e-12	protein_coding	A	1.66408
ENSG00000167414.4_2	GNG8	-1.60542	2.07325e-05	0.000130605	protein_coding	A	1.79434
ENSG00000167588.13_5	GPD1	-1.12768	2.35681e-05	0.000146829	protein_coding	A	4.52578
ENSG00000167772.12_4	ANGPTL4	-1.4896	2.20905e-06	1.67561e-05	protein_coding	A	1.70434
ENSG00000167779.9_4	IGFBP6	-1.1401	1.75652e-07	1.58523e-06	protein_coding	A	5.3771
ENSG00000168004.9_4	HRASLS5	-1.59297	2.68734e-12	4.66247e-11	protein_coding	A	1.85638
ENSG00000168038.11_4	ULK4	-2.36063	3.51536e-36	4.79046e-34	protein_coding	A	3.18238
ENSG00000168077.14_3	SCARA3	-1.50314	8.9721e-15	2.10218e-13	protein_coding	A	3.04826
ENSG00000168079.17_4	SCARA5	-1.30919	1.69819e-07	1.5361e-06	protein_coding	A	5.32547
ENSG00000168143.9_3	FAM83B	-1.68251	3.2369e-07	2.81484e-06	protein_coding	A	2.91451
ENSG00000168280.12	KIF5C	-1.68403	4.69721e-16	1.26853e-14	protein_coding	A	1.32361
ENSG00000168386.18_4	FILIP1L	-1.11217	1.57829e-06	1.22486e-05	protein_coding	A	5.43592
ENSG00000168490.14_3	PHYHIP	-1.55712	7.04136e-11	1.03062e-09	protein_coding	A	1.15396
ENSG00000168546.11_3	GFRA2	-1.00614	9.23947e-09	1.01052e-07	protein_coding	A	1.50479
ENSG00000168672.4_3	FAM84B	-1.19458	4.68789e-13	8.90675e-12	protein_coding	A	3.07709
ENSG00000168685.15_4	IL7R	-1.3322	0.000458597	0.00216526	protein_coding	A	1.06789
ENSG00000168779.19_4	SHOX2	-4.25125	9.15622e-21	3.77357e-19	protein_coding	A	2.01502
ENSG00000168899.5_3	VAMP5	-1.08978	2.93654e-34	3.54047e-32	protein_coding	A	5.38137
ENSG00000168916.15_3	ZNF608	-1.37858	1.94504e-16	5.4687e-15	protein_coding	A	3.44298
ENSG00000169071.15_5	ROR2	-4.73656	1.80969e-125	5.36378e-122	protein_coding	A	3.78226
ENSG00000169169.14_4	CPT1C	-1.27741	3.17452e-10	4.28494e-09	protein_coding	A	1.17357
ENSG00000169181.13_6	GSG1L	-4.38274	1.36712e-24	7.76749e-23	protein_coding	A	3.24515
ENSG00000169231.13_3	THBS3	-1.59821	8.32486e-23	4.01206e-21	protein_coding	A	3.10562
ENSG00000169239.13_4	CA5B	-1.14055	3.93635e-24	2.12128e-22	protein_coding	A	1.6865
ENSG00000169313.9_2	P2RY12	-1.05311	4.22555e-05	0.000251237	protein_coding	A	1.1064
ENSG00000169508.7_3	GPR183	-2.6428	2.69272e-39	4.67181e-37	protein_coding	A	3.10769
ENSG00000169710.9_4	FASN	-2.82344	1.85161e-18	6.33232e-17	protein_coding	A	5.74405
ENSG00000169750.9_3	RAC3	-1.05124	3.84921e-06	2.80026e-05	protein_coding	A	1.43362
ENSG00000169783.12_5	LINGO1	-2.28982	3.07475e-27	2.24098e-25	protein_coding	A	3.00131
ENSG00000170011.14_3	MYRIP	-1.27096	6.20839e-17	1.84319e-15	protein_coding	A	1.93437
ENSG00000170017.12_5	ALCAM	-1.68004	7.03307e-11	1.02983e-09	protein_coding	A	3.76931
ENSG00000170290.4_3	SLN	-5.34257	1.38832e-47	3.52702e-45	protein_coding	A	6.72431
ENSG00000170324.21_4	FRMPD2	-4.77424	7.9708e-49	2.26798e-46	protein_coding	A	1.20744
ENSG00000170345.10_4	FOS	-1.91746	2.15251e-06	1.63446e-05	protein_coding	A	3.96489
ENSG00000170382.12_3	LRRN2	-2.145	1.63667e-23	8.32783e-22	protein_coding	A	2.49052
ENSG00000170439.7_4	METTL7B	-3.17452	9.06556e-65	4.96054e-62	protein_coding	A	6.08389
ENSG00000170522.9_2	ELOVL6	-2.77614	9.63009e-27	6.76904e-25	protein_coding	A	2.25158
ENSG00000171227.7_5	TMEM37	-1.82827	8.08246e-16	2.12625e-14	protein_coding	A	2.65958
ENSG00000171243.8_3	SOSTDC1	-2.93523	1.51365e-14	3.4488e-13	protein_coding	A	2.77254
ENSG00000171303.7_3	KCNK3	-4.68755	1.42192e-122	3.61238e-119	protein_coding	A	3.18466
ENSG00000171502.15_4	COL24A1	-1.85044	3.43422e-13	6.62391e-12	protein_coding	A	1.75018
ENSG00000171517.6_3	LPAR3	-1.45814	5.2482e-32	5.55544e-30	protein_coding	A	4.25807
ENSG00000171596.7_3	NMUR1	-2.34821	2.13192e-11	3.32133e-10	protein_coding	A	1.16762
ENSG00000171659.15_5	GPR34	-1.05444	1.4977e-05	9.71171e-05	protein_coding	A	2.28803
ENSG00000171812.13_5	COL8A2	-2.36049	3.47562e-22	1.59712e-20	protein_coding	A	2.03477
ENSG00000171819.5_3	ANGPTL7	-2.05575	1.83933e-14	4.13524e-13	protein_coding	A	3.00498
ENSG00000172005.11_3	MAL	-1.05916	4.89184e-09	5.58908e-08	protein_coding	A	3.39921
ENSG00000172014.12_2	ANKRD20A4	-2.23888	2.73625e-16	7.56179e-15	protein_coding	A	1.03951
ENSG00000172137.19_4	CALB2	-1.99819	8.39345e-05	0.000470374	protein_coding	A	1.34448
ENSG00000172201.12_4	ID4	-2.86832	1.71237e-53	5.85613e-51	protein_coding	A	3.70788
ENSG00000172458.4_3	IL17D	-1.48531	3.05135e-23	1.51363e-21	protein_coding	A	1.70461
ENSG00000172575.12_3	RASGRP1	-1.66401	6.69654e-29	5.60414e-27	protein_coding	A	1.67748
ENSG00000172824.16_6	CES4A	-1.0695	3.47966e-10	4.67023e-09	protein_coding	A	1.29862
ENSG00000172986.12_3	GXYLT2	-1.1897	3.32987e-31	3.23589e-29	protein_coding	A	4.8401
ENSG00000173040.13_3	EVC2	-1.04859	5.67451e-10	7.3632e-09	protein_coding	A	1.40506
ENSG00000173068.18_5	BNC2	-3.55133	1.51228e-65	8.81758e-63	protein_coding	A	3.60252
ENSG00000173114.13_3	LRRN3	-1.66841	9.90232e-10	1.24495e-08	protein_coding	A	3.57033
ENSG00000173432.12_4	SAA1	-2.94459	5.59308e-08	5.46138e-07	protein_coding	A	2.06599
ENSG00000173715.16_5	C11orf80	-1.65852	7.22212e-18	2.30997e-16	protein_coding	A	1.44977
ENSG00000173918.15_4	C1QTNF1	-1.18029	2.60401e-12	4.52672e-11	protein_coding	A	5.61678
ENSG00000174175.17_7	SELP	-1.64405	3.12632e-10	4.22308e-09	protein_coding	A	2.33372
ENSG00000174196.5	FAM21D	-1.0208	7.63699e-07	6.26008e-06	protein_coding	A	3.65363
ENSG00000174326.11_3	SLC16A11	-1.7537	3.93788e-22	1.80256e-20	protein_coding	A	1.34683
ENSG00000174348.13_3	PODN	-1.13393	1.44971e-09	1.77616e-08	protein_coding	A	5.17339
ENSG00000174640.13_3	SLCO2A1	-1.00745	8.75422e-05	0.000488496	protein_coding	A	1.49511
ENSG00000174697.5_3	LEP	-1.48875	0.00683407	0.0230571	protein_coding	A	1.71619
ENSG00000174740.8_4	PABPC5	-1.68043	2.08796e-20	8.33472e-19	protein_coding	A	1.4535
ENSG00000174776.11_7	WDR49	-2.40944	1.85187e-27	1.37794e-25	protein_coding	A	1.76315
ENSG00000175161.13_4	CADM2	-1.64747	2.23227e-06	1.69177e-05	protein_coding	A	1.84397
ENSG00000175175.6_4	PPM1E	-1.26336	0.00110942	0.00471767	protein_coding	A	1.45338
ENSG00000175206.10_2	NPPA	-5.92079	1.11789e-32	1.23863e-30	protein_coding	A	12.8884
ENSG00000175229.7_3	GAL3ST3	-2.04534	1.43934e-24	8.15174e-23	protein_coding	A	2.6781
ENSG00000175274.18_6	TP53I11	-1.22235	1.80966e-19	6.7046e-18	protein_coding	A	4.98115
ENSG00000175352.11_3	NRIP3	-1.49385	2.41652e-14	5.36172e-13	protein_coding	A	1.71458
ENSG00000175505.11_4	CLCF1	-1.30131	1.18214e-13	2.42057e-12	protein_coding	A	1.47654
ENSG00000175556.16_2	LONRF3	-1.18481	1.6126e-11	2.54686e-10	protein_coding	A	2.52112
ENSG00000175745.13_4	NR2F1	-5.01734	2.40843e-43	5.2232e-41	protein_coding	A	3.68362
ENSG00000175785.13_3	PRIMA1	-1.02274	1.33503e-05	8.75423e-05	protein_coding	A	2.35148
ENSG00000176194.17_2	CIDEA	-2.1057	2.55643e-05	0.00015791	protein_coding	A	1.98816
ENSG00000176273.15_3	SLC35G1	-1.19728	1.5828e-22	7.49604e-21	protein_coding	A	1.94837
ENSG00000176720.6_6	BOK	-1.55731	5.97279e-08	5.8058e-07	protein_coding	A	2.78121
ENSG00000176788.9_4	BASP1	-1.33947	4.4753e-09	5.13959e-08	protein_coding	A	1.78182
ENSG00000177106.16_6	EPS8L2	-1.16251	1.31504e-05	8.64389e-05	protein_coding	A	1.33633
ENSG00000177272.9_3	KCNA3	-1.55766	2.74429e-10	3.74113e-09	protein_coding	A	1.45055
ENSG00000177575.12_3	CD163	-1.20329	4.75123e-11	7.08541e-10	protein_coding	A	3.30645
ENSG00000177614.11_5	PGBD5	-1.78895	3.24366e-58	1.32606e-55	protein_coding	A	2.85618
ENSG00000177675.8_3	CD163L1	-1.04321	7.7227e-07	6.3245e-06	protein_coding	A	1.52184
ENSG00000177679.16_4	SRRM3	-1.2925	7.48556e-15	1.76668e-13	protein_coding	A	2.07703
ENSG00000177694.16_4	NAALADL2	-1.00608	3.45788e-18	1.14619e-16	protein_coding	A	1.57937
ENSG00000177752.14_2	YIPF7	-1.01185	4.63727e-05	0.000272979	protein_coding	A	1.1545
ENSG00000177791.11_2	MYOZ1	-4.09214	2.1437e-26	1.44677e-24	protein_coding	A	3.42471
ENSG00000178078.11_4	STAP2	-1.19458	6.38507e-14	1.34936e-12	protein_coding	A	1.75882
ENSG00000178718.6_2	RPP25	-1.36171	8.04434e-15	1.89604e-13	protein_coding	A	2.15502
ENSG00000178852.16_6	EFCAB13	-1.78335	1.2883e-48	3.60794e-46	protein_coding	A	2.52153
ENSG00000178947.9_3	SMIM10L2A	-1.83829	3.2676e-30	2.97996e-28	protein_coding	A	2.62184
ENSG00000179241.13_4	LDLRAD3	-1.31038	4.14006e-10	5.48619e-09	protein_coding	A	1.48045
ENSG00000179299.17_5	NSUN7	-3.86614	2.17131e-58	8.97988e-56	protein_coding	A	1.38614
ENSG00000179399.15_4	GPC5	-1.41599	0.000228229	0.00115666	protein_coding	A	1.39437
ENSG00000179813.7_3	FAM216B	-4.0042	2.47375e-50	7.39359e-48	protein_coding	A	4.66995
ENSG00000179914.5_3	ITLN1	-1.60218	0.00076723	0.00341999	protein_coding	A	1.60676
ENSG00000180053.7_2	NKX2-6	-2.14322	0.000109991	0.000600928	protein_coding	A	1.06591
ENSG00000180190.11_2	TDRP	-1.41274	1.91204e-27	1.41974e-25	protein_coding	A	2.22597
ENSG00000180447.7_3	GAS1	-1.06766	6.49455e-09	7.30293e-08	protein_coding	A	4.64491
ENSG00000180801.14_4	ARSJ	-2.09381	2.89953e-21	1.24101e-19	protein_coding	A	1.58577
ENSG00000180999.11_4	C1orf105	-1.01658	5.56942e-05	0.000322671	protein_coding	A	3.91642
ENSG00000181092.10_3	ADIPOQ	-2.16785	5.55082e-05	0.000321696	protein_coding	A	4.61364
ENSG00000181234.9_3	TMEM132C	-1.69958	1.58495e-07	1.44174e-06	protein_coding	A	2.65563
ENSG00000181458.10_4	TMEM45A	-1.77136	1.18261e-16	3.41688e-15	protein_coding	A	1.48757
ENSG00000181541.5_2	MAB21L2	-2.32389	7.04678e-09	7.88859e-08	protein_coding	A	1.0838
ENSG00000181778.4_2	TMEM252	-2.06692	2.49321e-27	1.82837e-25	protein_coding	A	2.59381
ENSG00000182013.18_6	PNMA8A	-1.04819	1.13394e-16	3.29501e-15	protein_coding	A	4.04537
ENSG00000182103.5_3	FAM181B	-4.0332	5.8896e-72	4.18951e-69	protein_coding	A	1.79987
ENSG00000182107.6_3	TMEM30B	-2.07557	2.71514e-24	1.49488e-22	protein_coding	A	1.50612
ENSG00000182168.15_3	UNC5C	-1.09677	1.13821e-10	1.62386e-09	protein_coding	A	2.3603
ENSG00000182195.7_2	LDOC1	-1.12065	1.38812e-08	1.48173e-07	protein_coding	A	2.44416
ENSG00000182368.4	FAM27A	-1.00743	4.57141e-08	4.53026e-07	protein_coding	A	1.27221
ENSG00000182463.16_5	TSHZ2	-1.0963	1.51842e-10	2.13376e-09	protein_coding	A	2.23141
ENSG00000182492.16_3	BGN	-1.14672	4.79447e-09	5.48311e-08	protein_coding	A	6.00488
ENSG00000182621.18_5	PLCB1	-1.17238	1.51906e-15	3.90097e-14	protein_coding	A	3.36459
ENSG00000182667.14_4	NTM	-3.88614	6.96862e-51	2.13666e-48	protein_coding	A	4.38897
ENSG00000182704.8_4	TSKU	-1.08687	8.79102e-08	8.36017e-07	protein_coding	A	3.95346
ENSG00000182916.8_3	TCEAL7	-1.2372	2.16889e-22	1.01904e-20	protein_coding	A	3.07826
ENSG00000183049.12_3	CAMK1D	-2.84403	4.64747e-50	1.37747e-47	protein_coding	A	3.97795
ENSG00000183091.19_7	NEB	-2.57661	9.30904e-12	1.52227e-10	protein_coding	A	3.34455
ENSG00000183098.11_3	GPC6	-2.12911	6.17331e-22	2.79702e-20	protein_coding	A	2.88149
ENSG00000183160.9_7	TMEM119	-1.0185	1.51762e-05	9.82473e-05	protein_coding	A	2.4532
ENSG00000183196.10_4	CHST6	-1.85496	5.48519e-23	2.66155e-21	protein_coding	A	1.05759
ENSG00000183324.11_5	REC114	-2.29262	2.7099e-14	5.96429e-13	protein_coding	A	1.71635
ENSG00000183570.16_5	PCBP3	-1.17017	1.95239e-05	0.000123538	protein_coding	A	1.20845
ENSG00000183598.3_2	HIST2H3D	-1.09146	2.11113e-05	0.000132756	protein_coding	A	1.77527
ENSG00000183682.8_4	BMP8A	-1.42835	1.28653e-09	1.59048e-08	protein_coding	A	1.21546
ENSG00000184194.5_4	GPR173	-1.59505	4.56284e-18	1.49298e-16	protein_coding	A	1.09797
ENSG00000184254.17_4	ALDH1A3	-1.57044	2.66932e-13	5.22508e-12	protein_coding	A	2.14521
ENSG00000184347.14_4	SLIT3	-2.62548	2.04301e-74	1.65145e-71	protein_coding	A	5.46145
ENSG00000184544.11_3	DHRS7C	-1.29099	3.29462e-05	0.000199353	protein_coding	A	6.19421
ENSG00000184811.4_4	TRARG1	-2.2489	8.04147e-06	5.50303e-05	protein_coding	A	2.77923
ENSG00000184905.9_4	TCEAL2	-3.33997	8.13776e-11	1.18089e-09	protein_coding	A	1.19269
ENSG00000185015.8_3	CA13	-1.75575	3.05463e-59	1.32493e-56	protein_coding	A	2.75966
ENSG00000185046.18_5	ANKS1B	-1.04106	1.57165e-08	1.66564e-07	protein_coding	A	1.17817
ENSG00000185052.11_2	SLC24A3	-1.33277	1.23483e-07	1.14372e-06	protein_coding	A	1.3459
ENSG00000185070.11_3	FLRT2	-2.40729	4.84614e-39	8.09214e-37	protein_coding	A	1.68176
ENSG00000185551.15_4	NR2F2	-1.28257	1.50749e-24	8.51064e-23	protein_coding	A	4.87242
ENSG00000185567.7_3	AHNAK2	-1.34914	1.34531e-06	1.0565e-05	protein_coding	A	1.28191
ENSG00000185818.7_4	NAT8L	-2.79574	2.09515e-31	2.08734e-29	protein_coding	A	2.3811
ENSG00000186094.17_6	AGBL4	-2.50407	7.07074e-27	4.9997e-25	protein_coding	A	1.37724
ENSG00000186340.15_5	THBS2	-1.39401	9.37605e-24	4.87541e-22	protein_coding	A	4.01454
ENSG00000186377.8_3	CYP4X1	-1.49179	6.35544e-11	9.36776e-10	protein_coding	A	2.48962
ENSG00000186480.13_4	INSIG1	-1.10853	2.61965e-09	3.0934e-08	protein_coding	A	3.85579
ENSG00000186654.21_5	PRR5	-1.59966	1.14296e-24	6.52516e-23	protein_coding	A	2.26117
ENSG00000186767.6_3	SPIN4	-1.25792	1.02377e-18	3.55243e-17	protein_coding	A	1.34966
ENSG00000187134.14_4	AKR1C1	-2.11716	8.63187e-31	8.18693e-29	protein_coding	A	3.5776
ENSG00000187151.7_3	ANGPTL5	-1.37744	4.56569e-06	3.28189e-05	protein_coding	A	1.27195
ENSG00000187288.10_2	CIDEC	-1.96477	0.00031616	0.00154888	protein_coding	A	3.35585
ENSG00000187550.8_2	SBK2	-4.51765	2.72755e-96	4.21787e-93	protein_coding	A	6.96607
ENSG00000187634.12_6	SAMD11	-3.25575	1.01832e-18	3.53698e-17	protein_coding	A	2.037
ENSG00000187758.8_3	ADH1A	-1.52931	1.38637e-07	1.27281e-06	protein_coding	A	1.14498
ENSG00000187955.12_4	COL14A1	-2.2338	2.23249e-17	6.91664e-16	protein_coding	A	4.74179
ENSG00000187957.8_3	DNER	-4.72064	1.3781e-36	1.92215e-34	protein_coding	A	3.95841
ENSG00000188153.13_5	COL4A5	-1.48186	4.31318e-23	2.10724e-21	protein_coding	A	3.17948
ENSG00000188211.8_2	NCR3LG1	-1.08156	1.27835e-11	2.05084e-10	protein_coding	A	1.13833
ENSG00000188389.11_4	PDCD1	-1.87991	2.06317e-06	1.57301e-05	protein_coding	A	1.85451
ENSG00000188488.14_4	SERPINA5	-2.1773	2.65739e-15	6.58645e-14	protein_coding	A	2.23975
ENSG00000188522.15_4	FAM83G	-4.44325	6.00276e-112	1.12368e-108	protein_coding	A	3.61452
ENSG00000188580.14_3	NKAIN2	-2.24105	3.1856e-19	1.15733e-17	protein_coding	A	1.15763
ENSG00000188783.6_3	PRELP	-1.26366	5.31278e-15	1.27762e-13	protein_coding	A	5.05953
ENSG00000189056.14_5	RELN	-1.79161	1.37338e-12	2.46081e-11	protein_coding	A	2.33446
ENSG00000189129.13_4	PLAC9	-1.01501	1.38308e-11	2.19901e-10	protein_coding	A	5.3482
ENSG00000189337.17_6	KAZN	-1.39394	4.0856e-15	9.95974e-14	protein_coding	A	1.55262
ENSG00000189367.15_6	KIAA0408	-2.07712	3.19095e-07	2.77827e-06	protein_coding	A	1.2986
ENSG00000196091.13_3	MYBPC1	-1.87911	5.81368e-28	4.50491e-26	protein_coding	A	1.46351
ENSG00000196136.17_3	SERPINA3	-1.56432	0.00061549	0.00280871	protein_coding	A	2.47783
ENSG00000196338.12_5	NLGN3	-1.50502	1.46277e-14	3.34145e-13	protein_coding	A	1.29559
ENSG00000196358.11_3	NTNG2	-2.40449	3.92892e-20	1.52056e-18	protein_coding	A	2.29948
ENSG00000196526.10_3	AFAP1	-1.25145	2.95158e-31	2.89198e-29	protein_coding	A	3.81732
ENSG00000196616.14_4	ADH1B	-1.63897	1.12152e-16	3.26158e-15	protein_coding	A	6.06214
ENSG00000196632.10_4	WNK3	-1.28007	4.61587e-09	5.28907e-08	protein_coding	A	1.00097
ENSG00000196730.13_4	DAPK1	-1.5411	1.9256e-19	7.11193e-18	protein_coding	A	2.53274
ENSG00000196972.9_4	SMIM10L2B	-1.92058	1.05442e-28	8.68119e-27	protein_coding	A	3.49889
ENSG00000197122.11_3	SRC	-1.41041	1.03046e-36	1.45437e-34	protein_coding	A	2.53995
ENSG00000197238.4_2	HIST1H4J	-1.14012	5.76841e-06	4.07073e-05	protein_coding	A	4.32651
ENSG00000197444.10_3	OGDHL	-1.88545	3.19307e-18	1.06437e-16	protein_coding	A	2.99367
ENSG00000197467.14_4	COL13A1	-1.4689	2.76498e-13	5.40045e-12	protein_coding	A	1.6707
ENSG00000197471.12_5	SPN	-1.96752	5.10817e-15	1.23174e-13	protein_coding	A	1.64176
ENSG00000197496.6_3	SLC2A10	-1.07869	1.51374e-19	5.64943e-18	protein_coding	A	2.67929
ENSG00000197616.12_3	MYH6	-2.81032	1.45479e-36	2.0212e-34	protein_coding	A	12.544
ENSG00000197696.10_4	NMB	-1.27871	1.21168e-06	9.58749e-06	protein_coding	A	1.77869
ENSG00000197859.10_5	ADAMTSL2	-2.90979	5.65493e-30	5.07902e-28	protein_coding	A	4.05564
ENSG00000197943.10_4	PLCG2	-1.35525	1.07841e-33	1.2617e-31	protein_coding	A	2.32544
ENSG00000198108.4_4	CHSY3	-1.10613	5.90799e-13	1.10886e-11	protein_coding	A	1.44061
ENSG00000198121.13_4	LPAR1	-1.4508	8.4237e-21	3.48784e-19	protein_coding	A	3.75686
ENSG00000198133.8_4	TMEM229B	-1.08002	3.28972e-06	2.42851e-05	protein_coding	A	1.33717
ENSG00000198327.3	HIST1H4F	-1.71064	2.22528e-13	4.41912e-12	protein_coding	A	3.60681
ENSG00000198336.9_3	MYL4	-3.49234	2.3285e-31	2.3069e-29	protein_coding	A	10.4955
ENSG00000198732.10_3	SMOC1	-3.53634	9.74172e-13	1.78141e-11	protein_coding	A	2.18818
ENSG00000198753.12_4	PLXNB3	-1.48508	2.17273e-29	1.88943e-27	protein_coding	A	1.89372
ENSG00000198754.5_3	OXCT2	-2.05841	1.17693e-24	6.70833e-23	protein_coding	A	1.97476
ENSG00000198832.10_5	SELENOM	-1.20013	8.92586e-19	3.11546e-17	protein_coding	A	3.59962
ENSG00000198848.12_3	CES1	-1.15186	1.16583e-05	7.75484e-05	protein_coding	A	4.71108
ENSG00000198865.10_3	CCDC152	-1.45839	9.54418e-08	9.02813e-07	protein_coding	A	2.88653
ENSG00000203727.4_4	SAMD5	-1.11266	2.33017e-09	2.77089e-08	protein_coding	A	1.06049
ENSG00000203737.3_3	GPR52	-1.50897	6.19851e-08	6.00715e-07	protein_coding	A	1.47856
ENSG00000203747.11_5	FCGR3A	-1.69115	4.02024e-14	8.67119e-13	protein_coding	A	2.61638
ENSG00000204580.13_3	DDR1	-1.23424	9.08139e-37	1.28684e-34	protein_coding	A	3.34932
ENSG00000204851.6_6	PNMA8B	-1.16473	1.86066e-13	3.73254e-12	protein_coding	A	1.76174
ENSG00000205038.12_4	PKHD1L1	-2.74235	2.78581e-09	3.27872e-08	protein_coding	A	1.57956
ENSG00000205710.4_3	C17orf107	-3.18947	1.19741e-36	1.68333e-34	protein_coding	A	2.23574
ENSG00000205795.4_2	CYS1	-1.12018	9.72721e-12	1.58701e-10	protein_coding	A	3.68675
ENSG00000206384.10_2	COL6A6	-1.7683	5.34503e-14	1.13768e-12	protein_coding	A	3.39443
ENSG00000206432.4_2	TMEM200C	-2.55064	1.59996e-24	8.96154e-23	protein_coding	A	1.00684
ENSG00000206579.8_3	XKR4	-1.05787	1.62688e-08	1.72109e-07	protein_coding	A	1.37254
ENSG00000213214.4_2	ARHGEF35	-1.57255	1.00321e-28	8.31725e-27	protein_coding	A	1.53042
ENSG00000214193.10_6	SH3D21	-1.12487	8.56926e-14	1.78549e-12	protein_coding	A	1.10532
ENSG00000214575.9_5	CPEB1	-1.80412	8.68633e-15	2.04195e-13	protein_coding	A	1.17584
ENSG00000215845.11_5	TSTD1	-1.30734	3.3578e-18	1.11614e-16	protein_coding	A	3.48736
ENSG00000221986.7_3	MYBPHL	-7.75201	5.69197e-88	7.23023e-85	protein_coding	A	7.07706
ENSG00000223802.7_5	CERS1	-1.46184	0.000240248	0.00121239	protein_coding	A	1.1275
ENSG00000227051.6_3	C14orf132	-1.2548	2.35106e-08	2.43294e-07	protein_coding	A	1.91721
ENSG00000230778.1_3	ANKRD63	-2.97061	1.65517e-13	3.33348e-12	protein_coding	A	1.5032
ENSG00000231274.5_3	SBK3	-2.42108	9.46198e-31	8.92664e-29	protein_coding	A	5.00187
ENSG00000233608.4_4	TWIST2	-1.55818	5.28563e-06	3.75313e-05	protein_coding	A	1.49428
ENSG00000235162.8_4	C12orf75	-1.12994	0.000194446	0.00100303	protein_coding	A	1.36344
ENSG00000235169.8_5	SMIM1	-1.45557	1.68656e-15	4.30624e-14	protein_coding	A	4.51133
ENSG00000240694.9_3	PNMA2	-1.58931	5.42079e-20	2.07536e-18	protein_coding	A	2.11801
ENSG00000241489.8_7	AC244197.3	-1.25483	1.91485e-05	0.00012142	protein_coding	A	2.46872
ENSG00000243649.8_3	CFB	-1.54262	2.71331e-11	4.18492e-10	protein_coding	A	1.74123
ENSG00000244414.6_4	CFHR1	-2.09422	2.47604e-21	1.07005e-19	protein_coding	A	1.52916
ENSG00000245848.3_3	CEBPA	-2.2654	2.55418e-09	3.02211e-08	protein_coding	A	3.51983
ENSG00000248592.7_3	TMEM110-MUSTN1	-1.18402	0.00199172	0.00793099	protein_coding	A	1.05811
ENSG00000248713.1_6	C4orf54	-1.66012	7.72839e-07	6.32771e-06	protein_coding	A	1.44874
ENSG00000253710.4_5	ALG11	-1.228	3.77605e-10	5.03761e-09	protein_coding	A	3.07476
ENSG00000254535.4_4	PABPC4L	-1.35603	2.034e-21	8.8874e-20	protein_coding	A	1.89264
ENSG00000259171.1_6	AL163636.2	-1.23379	0.00204222	0.00810845	protein_coding	A	3.22491
ENSG00000259207.7_3	ITGB3	-1.16143	3.70711e-14	8.0299e-13	protein_coding	A	2.65225
ENSG00000260230.3_3	FRRS1L	-1.90871	6.32141e-38	9.52684e-36	protein_coding	A	2.52449
ENSG00000260836.2_6	AC245033.1	-1.34109	0.00445596	0.0159635	protein_coding	A	1.38545
ENSG00000261857.7_4	MIA	-1.35036	0.005347	0.0186777	protein_coding	A	1.11463
ENSG00000262655.4_4	SPON1	-1.54578	7.69282e-11	1.12044e-09	protein_coding	A	3.81079
ENSG00000265107.3_3	GJA5	-1.50384	2.08493e-06	1.5879e-05	protein_coding	A	5.19087
ENSG00000266094.7_3	RASSF5	-1.26579	1.87365e-23	9.52003e-22	protein_coding	A	2.7423
ENSG00000266524.3_3	GDF10	-2.48721	9.47213e-16	2.47353e-14	protein_coding	A	1.7542
ENSG00000269113.4_4	TRABD2B	-3.39453	7.24009e-134	2.86121e-130	protein_coding	A	2.62135
ENSG00000269190.6_4	FBXO17	-1.81316	6.61238e-32	6.91713e-30	protein_coding	A	2.67887
ENSG00000269313.5_2	MAGIX	-1.20155	2.29078e-08	2.37748e-07	protein_coding	A	1.63514
ENSG00000269964.3_4	MEI4	-1.0763	1.49013e-06	1.16176e-05	protein_coding	A	1.31841
ENSG00000271447.6_5	MMP28	-1.33762	1.3981e-12	2.50258e-11	protein_coding	A	2.15979
ENSG00000273542.1_2	HIST1H4K	-1.19379	2.55825e-06	1.92001e-05	protein_coding	A	4.68185
ENSG00000273604.1_2	EPOP	-1.83652	4.16408e-14	8.95969e-13	protein_coding	A	1.03411
ENSG00000274997.1_2	HIST1H2AH	-1.15971	7.56042e-09	8.41896e-08	protein_coding	A	2.01809
ENSG00000275395.5_4	FCGBP	-1.62543	2.64694e-05	0.000163133	protein_coding	A	1.51357
ENSG00000276409.5_4	CCL14	-2.13441	2.16434e-18	7.34428e-17	protein_coding	A	1.54458
ENSG00000277363.5_6	SRCIN1	-1.38114	3.17391e-11	4.84284e-10	protein_coding	A	1.00014
ENSG00000278828.1_2	HIST1H3H	-1.22108	1.49789e-07	1.36779e-06	protein_coding	A	1.64191
ENSG00000280165.1_3	PCDH20	-2.3762	7.0627e-13	1.3138e-11	protein_coding	A	2.45936
ENSG00000280670.3_5	CCDC163	-4.73207	1.15584e-60	5.48129e-58	protein_coding	A	3.19054
ENSG00000281106.4_6	TMEM272	-1.70667	1.21146e-14	2.79612e-13	protein_coding	A	1.48873
ENSG00000283632.2_2	EXOC3L2	-1.40269	1.81561e-16	5.11693e-15	protein_coding	A	1.65399
ENSG00000286190.1_1	AC055839.2	-1.22765	3.78189e-10	5.04351e-09	protein_coding	A	2.07295

## Sheet: 381 DEG in human (ventricle)
gene	gene_name	logFC	Pvalue	FDR	gene_type	cluster	mean_exp
ENSG00000003249.13_2	DBNDD1	1.17713	2.23246e-24	1.23487e-22	protein_coding	V	1.41597
ENSG00000004776.13_3	HSPB6	1.75983	5.46487e-18	1.77169e-16	protein_coding	V	8.34874
ENSG00000004799.8_3	PDK4	1.19731	0.000429121	0.00203691	protein_coding	V	6.40991
ENSG00000006327.13_2	TNFRSF12A	1.05095	1.3469e-05	8.82393e-05	protein_coding	V	3.59069
ENSG00000006695.11_3	COX10	1.04803	1.13046e-19	4.25923e-18	protein_coding	V	4.50173
ENSG00000008311.15_3	AASS	1.15942	2.02784e-34	2.47e-32	protein_coding	V	4.28815
ENSG00000010256.11_3	UQCRC1	1.05491	6.46805e-31	6.20079e-29	protein_coding	V	9.02303
ENSG00000012223.12_3	LTF	1.25291	9.2514e-07	7.46133e-06	protein_coding	V	1.34503
ENSG00000013016.16_4	EHD3	1.38532	4.14516e-33	4.68034e-31	protein_coding	V	4.43008
ENSG00000023171.18_6	GRAMD1B	2.95754	5.32374e-100	8.60679e-97	protein_coding	V	2.25721
ENSG00000023330.15_3	ALAS1	1.07139	5.93338e-37	8.50937e-35	protein_coding	V	6.35157
ENSG00000050767.17_5	COL23A1	2.0461	2.3056e-17	7.13073e-16	protein_coding	V	2.76085
ENSG00000057294.14_4	PKP2	1.12662	1.27076e-79	1.29135e-76	protein_coding	V	7.66207
ENSG00000058866.15_4	DGKG	1.62453	2.96327e-22	1.37233e-20	protein_coding	V	3.92453
ENSG00000060762.19_3	MPC1	1.09648	2.28872e-25	1.39628e-23	protein_coding	V	7.70773
ENSG00000061918.13_4	GUCY1B1	1.04798	1.58764e-20	6.41678e-19	protein_coding	V	3.79107
ENSG00000065609.14_5	SNAP91	2.83757	1.4888e-08	1.58207e-07	protein_coding	V	2.06145
ENSG00000065989.16_4	AC011529.1	1.04088	3.08794e-11	4.71975e-10	protein_coding	V	2.90657
ENSG00000066382.16_2	MPPED2	1.81261	5.82139e-60	2.65448e-57	protein_coding	V	2.01451
ENSG00000068976.14_3	PYGM	1.24642	6.79037e-21	2.83134e-19	protein_coding	V	6.78597
ENSG00000069424.14_2	KCNAB2	1.68979	6.54066e-11	9.62879e-10	protein_coding	V	3.24289
ENSG00000070159.14_3	PTPN3	2.70339	1.97666e-57	7.89929e-55	protein_coding	V	4.18633
ENSG00000070526.15_4	ST6GALNAC1	1.09525	1.73719e-09	2.10445e-08	protein_coding	V	1.35382
ENSG00000070540.13_5	WIPI1	1.09779	1.89962e-52	6.19851e-50	protein_coding	V	5.18633
ENSG00000072778.20_3	ACADVL	1.22948	3.87367e-24	2.09067e-22	protein_coding	V	7.56873
ENSG00000072954.7_3	TMEM38A	1.56463	2.03706e-30	1.88678e-28	protein_coding	V	4.9885
ENSG00000075239.13_2	ACAT1	1.39878	3.50559e-64	1.88914e-61	protein_coding	V	7.52572
ENSG00000075702.18_5	WDR62	1.06246	6.33148e-12	1.04936e-10	protein_coding	V	3.44697
ENSG00000075886.11_3	TUBA3D	2.59827	8.25585e-50	2.42674e-47	protein_coding	V	3.61703
ENSG00000078814.15_4	MYH7B	1.17627	1.98762e-73	1.53681e-70	protein_coding	V	5.17064
ENSG00000082146.13_3	STRADB	1.04691	5.96456e-25	3.48917e-23	protein_coding	V	5.28646
ENSG00000086289.12_5	EPDR1	1.50995	1.25919e-22	6.00345e-21	protein_coding	V	5.46831
ENSG00000088682.14_4	COQ9	1.1663	2.49826e-31	2.46137e-29	protein_coding	V	6.36196
ENSG00000089101.18_5	CFAP61	5.27784	9.32253e-84	1.03617e-80	protein_coding	V	3.36152
ENSG00000091140.14_3	DLD	1.13374	2.25178e-38	3.52815e-36	protein_coding	V	6.92457
ENSG00000092054.13_3	MYH7	3.09087	5.76033e-41	1.0956e-38	protein_coding	V	13.3819
ENSG00000095066.11_7	HOOK2	1.64769	3.72956e-41	7.13168e-39	protein_coding	V	3.58826
ENSG00000095587.9_3	TLL2	1.21111	2.01945e-14	4.51167e-13	protein_coding	V	2.60909
ENSG00000095627.9_2	TDRD1	2.42926	6.95831e-47	1.73067e-44	protein_coding	V	2.09199
ENSG00000099337.5_3	KCNK6	1.33527	4.19406e-09	4.84161e-08	protein_coding	V	2.05674
ENSG00000100033.16_3	PRODH	2.19707	8.40278e-18	2.68038e-16	protein_coding	V	2.35232
ENSG00000100116.16_5	GCAT	1.34087	1.29715e-47	3.31912e-45	protein_coding	V	4.59916
ENSG00000100302.7_3	RASD2	1.11683	3.8987e-11	5.85331e-10	protein_coding	V	2.34214
ENSG00000100412.16_3	ACO2	1.0325	1.84843e-46	4.50294e-44	protein_coding	V	8.93634
ENSG00000100628.11_2	ASB2	1.18864	1.21469e-20	4.96583e-19	protein_coding	V	5.9671
ENSG00000101440.9_2	ASIP	3.05063	1.37794e-26	9.51633e-25	protein_coding	V	2.73274
ENSG00000101605.12_4	MYOM1	1.03612	1.68336e-27	1.26046e-25	protein_coding	V	8.89592
ENSG00000102287.19_4	GABRE	1.1005	3.49169e-08	3.51312e-07	protein_coding	V	2.68321
ENSG00000103034.14_6	NDRG4	1.17337	2.02555e-11	3.16671e-10	protein_coding	V	6.47485
ENSG00000103150.6_4	MLYCD	1.12515	2.86147e-19	1.04491e-17	protein_coding	V	3.85695
ENSG00000103184.12_4	SEC14L5	1.75414	1.18229e-11	1.90878e-10	protein_coding	V	3.90003
ENSG00000104313.19_4	EYA1	1.23557	4.16104e-18	1.36528e-16	protein_coding	V	2.85925
ENSG00000104812.15_4	GYS1	1.02704	8.27788e-19	2.89498e-17	protein_coding	V	6.5334
ENSG00000104823.9_4	ECH1	1.28954	1.2873e-29	1.12219e-27	protein_coding	V	7.92706
ENSG00000105552.15_5	BCAT2	1.16993	9.23206e-39	1.51316e-36	protein_coding	V	4.82111
ENSG00000105953.15_4	OGDH	1.10149	1.94583e-58	8.23899e-56	protein_coding	V	8.40929
ENSG00000106066.15_4	CPVL	3.22934	1.29253e-74	1.0691e-71	protein_coding	V	5.63871
ENSG00000106069.22_4	CHN2	2.5282	1.43561e-56	5.43195e-54	protein_coding	V	3.02541
ENSG00000106305.10_3	AIMP2	1.0644	1.18282e-35	1.55238e-33	protein_coding	V	4.95558
ENSG00000107147.13_6	KCNT1	2.36674	2.15155e-16	6.01604e-15	protein_coding	V	1.08363
ENSG00000107295.10_3	SH3GL2	2.98252	1.06996e-11	1.73927e-10	protein_coding	V	1.27921
ENSG00000107897.19_4	ACBD5	1.10445	2.94853e-41	5.69948e-39	protein_coding	V	5.51056
ENSG00000108515.17_6	ENO3	1.48952	3.7304e-34	4.4824e-32	protein_coding	V	8.47537
ENSG00000109072.14_4	VTN	1.70805	1.01009e-09	1.26813e-08	protein_coding	V	4.98164
ENSG00000109158.11_3	GABRA4	2.68139	1.43941e-08	1.53371e-07	protein_coding	V	2.65266
ENSG00000109445.11_4	ZNF330	1.02884	1.1602e-29	1.01889e-27	protein_coding	V	5.85703
ENSG00000109452.12_5	INPP4B	1.00006	1.09218e-06	8.70194e-06	protein_coding	V	3.77014
ENSG00000109991.8_5	P2RX3	1.43578	0.00205718	0.00815605	protein_coding	V	1.90141
ENSG00000110697.13_3	PITPNM1	1.26396	2.30722e-30	2.13145e-28	protein_coding	V	3.6025
ENSG00000110786.18_3	PTPN5	1.01778	2.76298e-08	2.82388e-07	protein_coding	V	1.66261
ENSG00000110841.14_6	PPFIBP1	1.785	1.72833e-152	1.02452e-148	protein_coding	V	6.12569
ENSG00000110955.9_5	ATP5F1B	1.00918	1.16335e-35	1.53248e-33	protein_coding	V	9.69754
ENSG00000111245.14_2	MYL2	4.57076	2.41613e-53	8.10704e-51	protein_coding	V	13.659
ENSG00000111371.15_3	SLC38A1	1.01544	2.93645e-18	9.81586e-17	protein_coding	V	6.38099
ENSG00000111684.11_3	LPCAT3	1.45346	1.79191e-43	3.93413e-41	protein_coding	V	3.83908
ENSG00000111716.12_3	LDHB	1.13721	1.95898e-40	3.6289e-38	protein_coding	V	10.1442
ENSG00000111816.8_3	FRK	1.05925	1.83665e-26	1.25142e-24	protein_coding	V	3.20598
ENSG00000111846.17_5	GCNT2	2.54793	1.5432e-47	3.89271e-45	protein_coding	V	4.5146
ENSG00000112137.17_3	PHACTR1	2.56979	5.87634e-77	5.35907e-74	protein_coding	V	5.65206
ENSG00000112357.13_3	PEX7	1.08021	3.87989e-67	2.37924e-64	protein_coding	V	4.01953
ENSG00000112782.17_4	CLIC5	1.0402	1.25031e-11	2.01039e-10	protein_coding	V	7.25772
ENSG00000113196.3_3	HAND1	2.53093	1.05349e-13	2.16837e-12	protein_coding	V	4.57062
ENSG00000113296.14_5	THBS4	1.43801	4.83292e-05	0.000283324	protein_coding	V	5.30715
ENSG00000113430.10_4	IRX4	9.20666	9.94447e-216	1.17898e-211	protein_coding	V	2.9944
ENSG00000113504.21_6	SLC12A7	1.59463	1.18993e-74	1.00767e-71	protein_coding	V	6.28654
ENSG00000113749.7_5	HRH2	1.10746	2.90603e-19	1.059e-17	protein_coding	V	4.61709
ENSG00000114378.17_3	HYAL1	1.3863	1.46887e-13	2.98362e-12	protein_coding	V	3.87349
ENSG00000114529.12_4	C3orf52	2.39676	1.98256e-25	1.21785e-23	protein_coding	V	1.3244
ENSG00000114654.7_2	EFCC1	1.08576	1.07931e-10	1.54478e-09	protein_coding	V	2.20938
ENSG00000114737.15_2	CISH	1.00544	4.79041e-05	0.000280971	protein_coding	V	2.01139
ENSG00000114738.11_3	MAPKAPK3	1.11526	4.9977e-36	6.70767e-34	protein_coding	V	7.53705
ENSG00000114854.7_3	TNNC1	1.43233	2.49021e-21	1.07487e-19	protein_coding	V	11.1421
ENSG00000115593.15_4	SMYD1	1.52137	1.75661e-123	4.80595e-120	protein_coding	V	7.8076
ENSG00000115641.19_5	FHL2	2.57916	3.09253e-38	4.74103e-36	protein_coding	V	7.4868
ENSG00000115705.21_4	TPO	1.21487	0.00427375	0.0154022	protein_coding	V	1.12159
ENSG00000115896.16_3	PLCL1	1.09971	1.71747e-15	4.38201e-14	protein_coding	V	5.49193
ENSG00000115902.11_3	SLC1A4	1.09301	1.48537e-11	2.35114e-10	protein_coding	V	2.47656
ENSG00000115977.19_5	AAK1	1.01108	9.62076e-23	4.61161e-21	protein_coding	V	3.83509
ENSG00000116679.16_3	IVNS1ABP	1.15338	7.1025e-40	1.28231e-37	protein_coding	V	5.36175
ENSG00000116717.13_4	GADD45A	1.49869	3.65234e-33	4.17694e-31	protein_coding	V	4.69375
ENSG00000117118.9_2	SDHB	1.11716	2.54654e-38	3.95514e-36	protein_coding	V	7.7358
ENSG00000117394.21_4	SLC2A1	1.09555	1.39954e-14	3.20939e-13	protein_coding	V	3.74711
ENSG00000117408.11_3	IPO13	1.22554	2.43436e-118	5.41143e-115	protein_coding	V	5.05362
ENSG00000117525.14_3	F3	1.05071	1.29922e-17	4.10387e-16	protein_coding	V	5.63431
ENSG00000118137.9_2	APOA1	1.89593	2.24076e-05	0.000140139	protein_coding	V	4.69549
ENSG00000119139.19_6	TJP2	1.23105	2.28525e-41	4.44149e-39	protein_coding	V	4.83205
ENSG00000119333.11_2	WDR34	1.20441	2.02957e-104	3.43742e-101	protein_coding	V	4.34018
ENSG00000119471.15_3	HSDL2	1.35902	8.69749e-65	4.83349e-62	protein_coding	V	7.27405
ENSG00000119729.12_4	RHOQ	1.15363	0.00093975	0.00407977	protein_coding	V	5.80263
ENSG00000119866.21_5	BCL11A	1.32356	5.66221e-34	6.71293e-32	protein_coding	V	2.14846
ENSG00000119943.13_4	PYROXD2	1.06456	1.44371e-14	3.30002e-13	protein_coding	V	2.90347
ENSG00000120658.13_3	ENOX1	1.02967	1.16129e-11	1.87829e-10	protein_coding	V	1.9532
ENSG00000120907.17_3	ADRA1A	3.5921	4.7254e-27	3.40909e-25	protein_coding	V	5.10543
ENSG00000121361.4_3	KCNJ8	1.36312	1.51398e-41	2.95868e-39	protein_coding	V	5.63276
ENSG00000121743.4_3	GJA3	1.19852	1.2956e-20	5.28449e-19	protein_coding	V	3.74762
ENSG00000121769.7_3	FABP3	1.16595	3.73506e-28	2.96529e-26	protein_coding	V	10.4036
ENSG00000122971.9_3	ACADS	1.32136	4.47874e-39	7.54955e-37	protein_coding	V	5.8412
ENSG00000123572.17_5	NRK	1.4715	4.37649e-06	3.1529e-05	protein_coding	V	1.72295
ENSG00000123700.4_3	KCNJ2	2.22143	4.01218e-24	2.15783e-22	protein_coding	V	5.04182
ENSG00000123836.15_6	PFKFB2	1.94942	1.62929e-27	1.22514e-25	protein_coding	V	5.21409
ENSG00000124374.9_3	PAIP2B	1.49322	2.1002e-82	2.19699e-79	protein_coding	V	5.81637
ENSG00000124701.5_2	APOBEC2	1.09588	1.33573e-35	1.74661e-33	protein_coding	V	6.90554
ENSG00000124935.4_3	SCGB1D2	2.28062	1.4478e-08	1.54219e-07	protein_coding	V	1.46832
ENSG00000125878.6_3	TCF15	1.04298	2.01007e-09	2.41364e-08	protein_coding	V	3.75024
ENSG00000127241.16_5	MASP1	1.66391	3.66842e-27	2.65192e-25	protein_coding	V	4.64714
ENSG00000127533.3_2	F2RL3	1.79225	3.79058e-05	0.00022716	protein_coding	V	1.6414
ENSG00000128591.15_3	FLNC	1.21704	2.92437e-26	1.93329e-24	protein_coding	V	9.23091
ENSG00000128655.18_5	PDE11A	1.79986	2.26298e-09	2.69853e-08	protein_coding	V	1.08074
ENSG00000128656.14_4	CHN1	1.32836	2.8826e-26	1.91279e-24	protein_coding	V	2.81701
ENSG00000129991.12_3	TNNI3	1.55454	2.08563e-24	1.15544e-22	protein_coding	V	11.492
ENSG00000131094.4_3	C1QL1	1.45469	1.19594e-06	9.46761e-06	protein_coding	V	1.84273
ENSG00000131097.7_3	HIGD1B	1.58648	4.10836e-13	7.84758e-12	protein_coding	V	2.85928
ENSG00000131203.13_6	IDO1	1.12161	0.002212	0.00869187	protein_coding	V	1.24466
ENSG00000131730.16_3	CKMT2	1.48337	1.77466e-53	6.01136e-51	protein_coding	V	9.56786
ENSG00000131844.16_3	MCCC2	1.29826	5.01435e-63	2.54779e-60	protein_coding	V	6.16738
ENSG00000132205.11_3	EMILIN2	2.18683	1.92476e-32	2.09352e-30	protein_coding	V	3.89303
ENSG00000132953.16_3	XPO4	1.90363	7.07008e-148	3.59231e-144	protein_coding	V	4.82611
ENSG00000133315.11_4	MACROD1	1.43191	3.9508e-39	6.69134e-37	protein_coding	V	5.93187
ENSG00000133874.2_3	RNF122	1.05957	1.72606e-19	6.41491e-18	protein_coding	V	4.05724
ENSG00000134240.11_2	HMGCS2	2.00064	5.9269e-05	0.000341214	protein_coding	V	2.53604
ENSG00000134369.15_4	NAV1	1.90209	6.96888e-72	4.86004e-69	protein_coding	V	4.8962
ENSG00000134775.15_2	FHOD3	1.28435	1.42809e-35	1.86055e-33	protein_coding	V	7.3261
ENSG00000135218.19_5	CD36	1.08133	6.74515e-27	4.80771e-25	protein_coding	V	7.36968
ENSG00000135439.11_6	AGAP2	1.85237	6.56354e-15	1.56046e-13	protein_coding	V	3.18975
ENSG00000135469.13_2	COQ10A	1.22402	1.79151e-37	2.633e-35	protein_coding	V	5.15796
ENSG00000135547.9_3	HEY2	3.56765	4.91823e-127	1.59024e-123	protein_coding	V	5.25597
ENSG00000136235.16_4	GPNMB	1.35295	6.4928e-15	1.54571e-13	protein_coding	V	7.08009
ENSG00000136261.15_3	BZW2	1.11073	2.29233e-51	7.08968e-49	protein_coding	V	7.38416
ENSG00000136867.11_3	SLC31A2	1.00341	1.85028e-09	2.2346e-08	protein_coding	V	2.25019
ENSG00000137878.17_5	GCOM1	1.00127	1.19951e-13	2.4519e-12	protein_coding	V	6.91541
ENSG00000138029.14_4	HADHB	1.10124	3.51229e-43	7.5254e-41	protein_coding	V	8.84523
ENSG00000138100.13_2	TRIM54	1.18185	1.50117e-35	1.94153e-33	protein_coding	V	7.0236
ENSG00000138166.6_3	DUSP5	1.16332	1.14834e-06	9.11468e-06	protein_coding	V	3.83818
ENSG00000138399.18_4	FASTKD1	1.65835	1.03714e-94	1.537e-91	protein_coding	V	4.79373
ENSG00000138472.11_3	GUCA1C	5.24323	6.41356e-27	4.58055e-25	protein_coding	V	2.48616
ENSG00000138678.11_3	GPAT3	1.16158	8.29416e-60	3.73416e-57	protein_coding	V	5.20675
ENSG00000138796.16_2	HADH	1.01429	6.68732e-36	8.90817e-34	protein_coding	V	5.06571
ENSG00000138823.13_3	MTTP	1.58681	1.08858e-30	1.02427e-28	protein_coding	V	1.59033
ENSG00000138829.12_5	FBN2	2.14638	6.56975e-10	8.42952e-09	protein_coding	V	3.54247
ENSG00000139289.13_3	PHLDA1	1.14094	4.34236e-05	0.000257279	protein_coding	V	2.6213
ENSG00000139410.15_5	SDSL	1.03798	2.52704e-10	3.45556e-09	protein_coding	V	2.61747
ENSG00000139725.8_4	RHOF	1.03831	6.12903e-21	2.56762e-19	protein_coding	V	3.17473
ENSG00000140465.14_4	CYP1A1	1.32672	0.00960704	0.0308555	protein_coding	V	3.49357
ENSG00000140548.10_4	ZNF710	1.25153	1.49e-20	6.04964e-19	protein_coding	V	4.90743
ENSG00000140557.12_4	ST8SIA2	2.68786	7.95758e-13	1.46875e-11	protein_coding	V	1.48289
ENSG00000140945.17_5	CDH13	1.21499	2.01301e-30	1.86936e-28	protein_coding	V	5.77785
ENSG00000140986.8_4	RPL3L	2.34698	3.39231e-41	6.52185e-39	protein_coding	V	7.3697
ENSG00000141401.12_3	IMPA2	1.30637	8.03921e-30	7.13044e-28	protein_coding	V	3.91518
ENSG00000141524.15_3	TMC6	1.01037	8.78714e-09	9.64677e-08	protein_coding	V	3.59703
ENSG00000141965.4_2	FEM1A	1.03263	5.58169e-60	2.61216e-57	protein_coding	V	5.27764
ENSG00000142197.12_4	DOP1B	1.50571	5.20812e-54	1.81605e-51	protein_coding	V	3.11541
ENSG00000142494.13_4	SLC47A1	1.86875	2.82162e-09	3.31867e-08	protein_coding	V	1.86986
ENSG00000142583.17_3	SLC2A5	1.90833	6.69475e-11	9.83122e-10	protein_coding	V	2.10075
ENSG00000142611.17_4	PRDM16	2.47497	6.37588e-69	4.04948e-66	protein_coding	V	2.21899
ENSG00000142748.12_2	FCN3	1.25421	4.69008e-10	6.16909e-09	protein_coding	V	2.40511
ENSG00000142973.13_2	CYP4B1	1.50737	1.12401e-06	8.93757e-06	protein_coding	V	2.82397
ENSG00000143028.9_3	SYPL2	1.25603	1.54994e-43	3.44541e-41	protein_coding	V	4.2372
ENSG00000143171.13_3	RXRG	1.1167	5.74247e-07	4.79893e-06	protein_coding	V	2.59746
ENSG00000143324.13_3	XPR1	1.08486	2.97438e-25	1.79609e-23	protein_coding	V	5.01809
ENSG00000143499.14_3	SMYD2	2.6973	8.64754e-28	6.6286e-26	protein_coding	V	5.80726
ENSG00000143632.14_2	ACTA1	2.1748	9.51862e-10	1.1984e-08	protein_coding	V	10.9976
ENSG00000143799.13_3	PARP1	1.17218	4.34353e-70	2.86086e-67	protein_coding	V	6.26484
ENSG00000143816.8_3	WNT9A	2.32265	9.28024e-09	1.01435e-07	protein_coding	V	1.85529
ENSG00000144596.13_4	GRIP2	1.23458	1.87328e-20	7.51997e-19	protein_coding	V	2.85262
ENSG00000144668.12_4	ITGA9	2.02227	1.47867e-34	1.81979e-32	protein_coding	V	5.33526
ENSG00000144824.20_6	PHLDB2	1.76562	1.21992e-69	7.88887e-67	protein_coding	V	5.91377
ENSG00000144908.13_3	ALDH1L1	1.01358	2.5257e-08	2.60532e-07	protein_coding	V	3.29315
ENSG00000144959.10_5	NCEH1	1.40146	8.27379e-44	1.88637e-41	protein_coding	V	4.51986
ENSG00000145779.8_5	TNFAIP8	2.16991	3.79636e-16	1.0323e-14	protein_coding	V	1.67033
ENSG00000145911.6_5	N4BP3	1.1264	2.45695e-08	2.53809e-07	protein_coding	V	1.66414
ENSG00000145934.16_3	TENM2	1.29584	6.30167e-17	1.86932e-15	protein_coding	V	6.12871
ENSG00000146197.9_5	SCUBE3	1.62805	3.61309e-10	4.83953e-09	protein_coding	V	2.88886
ENSG00000146215.13_3	CRIP3	1.49606	1.22061e-06	9.65172e-06	protein_coding	V	1.57864
ENSG00000146926.11_3	ASB10	1.70403	9.78083e-48	2.53923e-45	protein_coding	V	4.25043
ENSG00000147459.18_4	DOCK5	1.22874	3.41626e-32	3.6379e-30	protein_coding	V	3.62168
ENSG00000147576.17_6	ADHFE1	1.11183	1.60131e-22	7.56359e-21	protein_coding	V	4.4575
ENSG00000147697.9_3	GSDMC	2.70045	5.71547e-21	2.40003e-19	protein_coding	V	1.74437
ENSG00000148218.16_4	ALAD	1.46787	1.8203e-39	3.18929e-37	protein_coding	V	5.25146
ENSG00000148225.16_4	WDR31	1.18072	4.57873e-25	2.7142e-23	protein_coding	V	3.05609
ENSG00000150722.10_4	PPP1R1C	1.08188	6.68667e-11	9.82341e-10	protein_coding	V	3.3391
ENSG00000151640.13_3	DPYSL4	2.14689	7.04392e-14	1.47981e-12	protein_coding	V	3.9687
ENSG00000151726.14_4	ACSL1	1.09827	2.93758e-10	3.98478e-09	protein_coding	V	6.70789
ENSG00000151729.11_3	SLC25A4	1.06699	3.18729e-31	3.11434e-29	protein_coding	V	9.3769
ENSG00000152086.9_3	TUBA3E	1.95107	1.90286e-14	4.26458e-13	protein_coding	V	3.01817
ENSG00000152556.17_7	PFKM	1.55334	3.19949e-72	2.32237e-69	protein_coding	V	8.44135
ENSG00000152822.14_7	GRM1	3.07139	5.44523e-17	1.62612e-15	protein_coding	V	2.09049
ENSG00000154080.14_4	CHST9	2.82068	1.38112e-23	7.06794e-22	protein_coding	V	1.15581
ENSG00000154678.17_5	PDE1C	1.3219	1.58043e-65	9.06629e-63	protein_coding	V	6.44939
ENSG00000154930.15_3	ACSS1	1.33747	5.66071e-16	1.51607e-14	protein_coding	V	5.84325
ENSG00000155846.17_5	PPARGC1B	1.15449	9.82039e-44	2.21064e-41	protein_coding	V	4.32132
ENSG00000156427.8_3	FGF18	3.04067	1.18495e-25	7.38092e-24	protein_coding	V	3.69245
ENSG00000156463.18_4	SH3RF2	1.11678	5.55212e-10	7.22283e-09	protein_coding	V	5.2127
ENSG00000156885.6_3	COX6A2	1.11219	1.31429e-09	1.61973e-08	protein_coding	V	9.6783
ENSG00000156931.15_6	VPS8	1.29156	6.59214e-31	6.30276e-29	protein_coding	V	4.62227
ENSG00000157184.7_4	CPT2	1.12553	1.87042e-45	4.43502e-43	protein_coding	V	3.64443
ENSG00000157654.17_4	PALM2-AKAP2	1.14482	0.000757377	0.0033786	protein_coding	V	5.44851
ENSG00000158006.14_3	PAFAH2	1.03521	3.58697e-25	2.1514e-23	protein_coding	V	2.75593
ENSG00000158008.9_2	EXTL1	1.23612	2.10801e-15	5.32498e-14	protein_coding	V	2.85477
ENSG00000158014.14_2	SLC30A2	3.18911	9.22218e-38	1.36669e-35	protein_coding	V	2.31633
ENSG00000158683.8_4	PKD1L1	1.01189	2.77225e-10	3.77491e-09	protein_coding	V	2.05414
ENSG00000158828.8_4	PINK1	1.12564	1.06325e-38	1.72678e-36	protein_coding	V	6.5587
ENSG00000159200.18_3	RCAN1	1.27194	9.34297e-14	1.93423e-12	protein_coding	V	5.08677
ENSG00000159348.13_5	CYB5R1	1.09844	8.62943e-32	8.81962e-30	protein_coding	V	5.43692
ENSG00000159387.7_2	IRX6	3.25595	5.82662e-13	1.09474e-11	protein_coding	V	2.10287
ENSG00000160256.13_4	FAM207A	1.48984	1.1218e-41	2.21661e-39	protein_coding	V	4.8602
ENSG00000160808.9_2	MYL3	2.82585	3.57358e-17	1.0882e-15	protein_coding	V	12.3231
ENSG00000160862.13_5	AZGP1	1.46366	9.33998e-07	7.53106e-06	protein_coding	V	3.78707
ENSG00000161267.12_4	BDH1	1.39904	1.64148e-27	1.2317e-25	protein_coding	V	3.99038
ENSG00000161558.11_5	TMEM143	1.09814	2.19191e-15	5.52514e-14	protein_coding	V	5.37699
ENSG00000161896.12_3	IP6K3	1.28715	1.07036e-13	2.20056e-12	protein_coding	V	4.42074
ENSG00000162390.17_2	ACOT11	1.108	6.58156e-29	5.52091e-27	protein_coding	V	4.31207
ENSG00000162433.15_4	AK4	1.07974	1.1084e-23	5.72167e-22	protein_coding	V	5.84274
ENSG00000162461.8_3	SLC25A34	2.93508	4.22194e-34	5.03898e-32	protein_coding	V	2.57354
ENSG00000162595.6_4	DIRAS3	2.48045	3.6732e-11	5.5452e-10	protein_coding	V	2.54666
ENSG00000162849.16_5	KIF26B	3.14506	1.02572e-20	4.20784e-19	protein_coding	V	2.00879
ENSG00000163082.10_3	SGPP2	1.23622	7.41349e-09	8.27347e-08	protein_coding	V	3.41927
ENSG00000163092.19_4	XIRP2	1.65697	1.06171e-29	9.34698e-28	protein_coding	V	7.88093
ENSG00000163273.4_3	NPPC	1.67241	1.06257e-05	7.11722e-05	protein_coding	V	1.57706
ENSG00000163380.15_2	LMOD3	1.02367	1.37711e-16	3.94996e-15	protein_coding	V	6.7016
ENSG00000163492.15_4	CCDC141	1.12241	7.16953e-26	4.56987e-24	protein_coding	V	5.12376
ENSG00000163644.15_4	PPM1K	1.57463	1.75347e-52	5.77459e-50	protein_coding	V	7.64292
ENSG00000163827.13_4	LRRC2	2.54583	9.03304e-74	7.13951e-71	protein_coding	V	6.4783
ENSG00000164074.15_4	ABHD18	2.10076	2.17253e-23	1.09759e-21	protein_coding	V	3.30541
ENSG00000164236.12_3	ANKRD33B	1.79498	2.50622e-10	3.42973e-09	protein_coding	V	2.67333
ENSG00000164318.18_4	EGFLAM	1.75757	9.52472e-19	3.32123e-17	protein_coding	V	3.2232
ENSG00000164694.17_4	FNDC1	1.37973	1.78917e-05	0.000114185	protein_coding	V	2.59096
ENSG00000164761.9_3	TNFRSF11B	1.35775	3.72723e-06	2.71931e-05	protein_coding	V	1.8147
ENSG00000164841.5_3	TMEM74	2.06429	1.14392e-16	3.32026e-15	protein_coding	V	1.17452
ENSG00000164951.16_4	PDP1	1.34234	4.03655e-30	3.65313e-28	protein_coding	V	6.29978
ENSG00000164983.7_2	TMEM65	1.48211	1.19104e-131	4.23617e-128	protein_coding	V	5.15351
ENSG00000165197.5_6	VEGFD	1.20905	0.00216086	0.00851486	protein_coding	V	2.302
ENSG00000165244.7_3	ZNF367	1.14478	6.77887e-28	5.21871e-26	protein_coding	V	2.00406
ENSG00000165731.19_4	RET	1.65201	7.55579e-07	6.19832e-06	protein_coding	V	2.60344
ENSG00000165887.11_5	ANKRD2	2.67797	1.18568e-15	3.07368e-14	protein_coding	V	4.79983
ENSG00000165917.10_3	RAPSN	3.31613	1.02745e-34	1.27774e-32	protein_coding	V	1.7409
ENSG00000166343.10_3	MSS51	1.12911	2.46752e-07	2.17989e-06	protein_coding	V	2.22717
ENSG00000166407.14_3	LMO1	2.0077	2.99278e-05	0.000182393	protein_coding	V	1.47309
ENSG00000166816.14_5	LDHD	1.20217	8.39658e-23	4.04115e-21	protein_coding	V	5.53828
ENSG00000167178.16_4	ISLR2	1.22336	1.46194e-05	9.50579e-05	protein_coding	V	2.13506
ENSG00000167315.18_4	ACAA2	1.37431	1.74819e-39	3.07812e-37	protein_coding	V	6.55353
ENSG00000167434.10_5	CA4	1.13475	5.16986e-08	5.07666e-07	protein_coding	V	4.96349
ENSG00000167644.12_5	C19orf33	1.78521	0.000106469	0.000583751	protein_coding	V	1.36214
ENSG00000167646.13_6	DNAAF3	1.81966	3.85592e-11	5.79398e-10	protein_coding	V	1.28229
ENSG00000167701.14_3	GPT	1.38346	2.84145e-38	4.394e-36	protein_coding	V	4.8749
ENSG00000167705.12_4	RILP	1.11412	2.79024e-26	1.85497e-24	protein_coding	V	4.72484
ENSG00000168309.18_5	FAM107A	1.17669	8.20981e-11	1.19086e-09	protein_coding	V	4.45935
ENSG00000168907.13_2	PLA2G4F	1.5107	2.13112e-10	2.94018e-09	protein_coding	V	1.16102
ENSG00000169599.12_2	NFU1	1.049	3.45633e-25	2.07654e-23	protein_coding	V	4.64626
ENSG00000169760.17_4	NLGN1	2.83463	8.965e-23	4.30308e-21	protein_coding	V	2.04429
ENSG00000169851.15_4	PCDH7	3.849	1.72839e-28	1.40995e-26	protein_coding	V	5.23289
ENSG00000170561.13_3	IRX2	2.12482	1.33242e-05	8.74196e-05	protein_coding	V	1.22392
ENSG00000170917.13_2	NUDT6	1.07369	8.62013e-16	2.26267e-14	protein_coding	V	1.64824
ENSG00000171033.13_3	PKIA	1.20322	4.4935e-63	2.31624e-60	protein_coding	V	6.56715
ENSG00000171130.18_5	ATP6V0E2	1.00503	1.56751e-05	0.000101164	protein_coding	V	3.37682
ENSG00000171503.11_4	ETFDH	1.11562	8.03995e-31	7.64591e-29	protein_coding	V	6.04078
ENSG00000171522.6_3	PTGER4	1.03582	2.56953e-08	2.64516e-07	protein_coding	V	2.49788
ENSG00000172139.15_4	SLC9C1	1.18525	5.73347e-13	1.07781e-11	protein_coding	V	1.04207
ENSG00000172156.3_2	CCL11	3.07056	5.95581e-17	1.76968e-15	protein_coding	V	1.32913
ENSG00000172270.19_5	BSG	1.01172	1.00335e-27	7.65795e-26	protein_coding	V	8.89276
ENSG00000172572.6_3	PDE3A	1.10261	6.9235e-35	8.76327e-33	protein_coding	V	7.54182
ENSG00000172954.13_4	LCLAT1	1.3711	1.21875e-20	4.97673e-19	protein_coding	V	4.19788
ENSG00000173272.16_4	MZT2A	1.5686	8.75335e-26	5.52985e-24	protein_coding	V	4.4484
ENSG00000173482.16_4	PTPRM	1.06223	8.70286e-57	3.32833e-54	protein_coding	V	5.93377
ENSG00000173598.14_4	NUDT4	1.22345	3.4498e-16	9.42389e-15	protein_coding	V	5.18416
ENSG00000173641.17_6	HSPB7	1.22219	2.53414e-38	3.95314e-36	protein_coding	V	10.0292
ENSG00000173867.10_7	AC013489.1	1.21155	4.28625e-05	0.000254464	protein_coding	V	1.04375
ENSG00000174032.17_4	SLC25A30	1.31692	7.74164e-09	8.59654e-08	protein_coding	V	5.29804
ENSG00000174236.3_2	REP15	1.54414	2.10573e-19	7.76109e-18	protein_coding	V	1.71111
ENSG00000174611.12_4	KY	3.43369	3.47995e-75	3.01881e-72	protein_coding	V	3.57429
ENSG00000175084.11_3	DES	1.10136	1.18862e-29	1.04128e-27	protein_coding	V	12.6495
ENSG00000175445.16_5	LPL	2.3614	6.74581e-32	7.03602e-30	protein_coding	V	8.65547
ENSG00000176058.13_5	TPRN	1.28306	1.06887e-38	1.72802e-36	protein_coding	V	2.67596
ENSG00000176171.11_2	BNIP3	1.07314	1.7461e-39	3.07812e-37	protein_coding	V	6.19141
ENSG00000176842.14_3	IRX5	4.73378	8.33563e-47	2.05884e-44	protein_coding	V	3.29484
ENSG00000176887.7_4	SOX11	1.06902	0.00294206	0.0111604	protein_coding	V	1.35081
ENSG00000176894.10_4	PXMP2	1.02957	4.00927e-26	2.63582e-24	protein_coding	V	4.99927
ENSG00000177191.2_2	B3GNT8	1.15268	7.07447e-25	4.10469e-23	protein_coding	V	2.12904
ENSG00000177354.12_3	C10orf71	1.06425	5.29668e-24	2.80338e-22	protein_coding	V	6.41837
ENSG00000177459.11_4	ERICH5	2.9786	2.25458e-26	1.51585e-24	protein_coding	V	1.24723
ENSG00000177508.12_3	IRX3	3.46962	5.23218e-48	1.38875e-45	protein_coding	V	5.40301
ENSG00000178055.11_2	PRSS42	1.08313	0.000905558	0.00394856	protein_coding	V	2.47788
ENSG00000178537.10_3	SLC25A20	1.2742	1.89704e-21	8.29915e-20	protein_coding	V	4.99605
ENSG00000178764.8_4	ZHX2	1.19895	5.57803e-86	6.61313e-83	protein_coding	V	4.82673
ENSG00000178772.7_3	CPN2	3.67641	6.86067e-18	2.2003e-16	protein_coding	V	1.11142
ENSG00000179564.4_3	LSMEM2	1.15565	6.57859e-21	2.74948e-19	protein_coding	V	4.86219
ENSG00000180785.10_4	OR51E1	2.08465	6.28173e-27	4.49542e-25	protein_coding	V	1.93637
ENSG00000181218.5_2	HIST3H2A	1.48589	1.16626e-25	7.27727e-24	protein_coding	V	4.43284
ENSG00000182054.9_2	IDH2	1.86867	1.24459e-67	7.76604e-65	protein_coding	V	8.64564
ENSG00000182177.14_4	ASB18	1.47861	1.03749e-17	3.29467e-16	protein_coding	V	2.06668
ENSG00000182255.7_3	KCNA4	1.95755	8.22534e-17	2.41378e-15	protein_coding	V	2.23456
ENSG00000183134.5_4	PTGDR2	3.20879	5.02719e-29	4.27756e-27	protein_coding	V	2.38569
ENSG00000183230.17_4	CTNNA3	1.02148	8.5829e-46	2.06262e-43	protein_coding	V	5.67925
ENSG00000183628.13_3	DGCR6	1.19107	1.78043e-26	1.22013e-24	protein_coding	V	3.42372
ENSG00000184489.11_4	PTP4A3	1.09018	7.93201e-22	3.55312e-20	protein_coding	V	6.74405
ENSG00000184545.11_3	DUSP8	1.10135	4.15239e-10	5.50049e-09	protein_coding	V	3.85183
ENSG00000184574.10_3	LPAR5	1.2368	5.50153e-17	1.64018e-15	protein_coding	V	2.46642
ENSG00000184661.14_3	CDCA2	1.48518	2.02962e-05	0.000128038	protein_coding	V	2.06954
ENSG00000184678.10_2	HIST2H2BE	1.16239	5.09713e-39	8.47148e-37	protein_coding	V	6.35171
ENSG00000185028.4_3	LRRC14B	1.76018	1.01027e-28	8.35635e-27	protein_coding	V	6.00746
ENSG00000185105.5_3	MYADML2	2.03332	3.21107e-35	4.1082e-33	protein_coding	V	1.9885
ENSG00000185112.5_2	FAM43A	1.12453	1.063e-12	1.93687e-11	protein_coding	V	4.09158
ENSG00000185274.12_7	GALNT17	2.52001	3.18501e-12	5.46988e-11	protein_coding	V	4.91729
ENSG00000185518.11_2	SV2B	1.70555	4.46936e-10	5.89184e-09	protein_coding	V	1.43069
ENSG00000185559.15_4	DLK1	2.29791	1.45942e-05	9.49118e-05	protein_coding	V	2.4739
ENSG00000185565.12_4	LSAMP	1.4894	3.01039e-10	4.07732e-09	protein_coding	V	2.81974
ENSG00000185915.5_2	KLHL34	1.40202	3.33092e-11	5.06502e-10	protein_coding	V	2.12617
ENSG00000186073.13_6	C15orf41	4.1763	1.88954e-229	3.36027e-225	protein_coding	V	4.92459
ENSG00000186197.14_4	EDARADD	2.46721	3.72075e-16	1.01329e-14	protein_coding	V	1.10625
ENSG00000186867.10_3	QRFPR	1.20239	7.3221e-05	0.000415417	protein_coding	V	1.40907
ENSG00000186868.15_3	MAPT	1.30946	8.38424e-07	6.82385e-06	protein_coding	V	2.51358
ENSG00000187642.9_2	PERM1	1.65456	7.36113e-28	5.65472e-26	protein_coding	V	6.35262
ENSG00000187715.13_4	KBTBD12	1.68734	4.61006e-17	1.38485e-15	protein_coding	V	3.28852
ENSG00000187773.8_4	DIPK1C	1.4776	2.03484e-09	2.44009e-08	protein_coding	V	2.70275
ENSG00000187889.13_6	FYB2	2.06118	1.45814e-20	5.92705e-19	protein_coding	V	2.53558
ENSG00000188536.13_3	HBA2	1.0747	2.73706e-05	0.000168162	protein_coding	V	6.28639
ENSG00000188686.2	SCXA	1.20758	7.52104e-08	7.2025e-07	protein_coding	V	1.67298
ENSG00000189077.11_3	TMEM120A	1.01778	6.53177e-26	4.17834e-24	protein_coding	V	5.22951
ENSG00000189320.9_4	FAM180A	1.19008	5.26298e-07	4.42526e-06	protein_coding	V	3.10835
ENSG00000196220.16_5	SRGAP3	1.11153	3.76922e-24	2.03738e-22	protein_coding	V	1.85908
ENSG00000196353.11_5	CPNE4	2.49164	7.85721e-26	4.97255e-24	protein_coding	V	3.82841
ENSG00000196376.11_4	SLC35F1	1.86768	3.7332e-37	5.39751e-35	protein_coding	V	3.33276
ENSG00000197442.10_3	MAP3K5	2.4628	1.13485e-105	2.01816e-102	protein_coding	V	4.6553
ENSG00000197635.10_4	DPP4	1.80953	2.91255e-24	1.60109e-22	protein_coding	V	1.88924
ENSG00000197893.13_3	NRAP	1.25277	1.88893e-36	2.60402e-34	protein_coding	V	9.51274
ENSG00000198113.3_3	TOR4A	1.13725	4.85445e-38	7.37856e-36	protein_coding	V	4.00923
ENSG00000198270.13_6	TMEM116	1.36956	8.2986e-35	1.04251e-32	protein_coding	V	3.0404
ENSG00000198324.13_6	PHETA1	1.24684	6.85868e-35	8.71224e-33	protein_coding	V	3.18912
ENSG00000198420.10_5	TCAF1	1.11186	1.05817e-45	2.52591e-43	protein_coding	V	4.46456
ENSG00000198785.5_4	GRIN3A	1.08697	3.49688e-08	3.51735e-07	protein_coding	V	1.14445
ENSG00000198812.4_2	LRRC10	1.12831	1.43318e-10	2.02037e-09	protein_coding	V	5.12457
ENSG00000198846.6_4	TOX	1.09835	0.000168003	0.000878473	protein_coding	V	1.15029
ENSG00000198881.10_3	ASB12	1.54157	5.59638e-17	1.66566e-15	protein_coding	V	1.74544
ENSG00000198892.6_2	SHISA4	1.27279	9.3397e-34	1.10361e-31	protein_coding	V	5.78782
ENSG00000204568.12_3	MRPS18B	1.05664	4.0405e-36	5.48505e-34	protein_coding	V	5.38237
ENSG00000205309.14_4	NT5M	1.00057	5.71832e-16	1.52845e-14	protein_coding	V	2.71554
ENSG00000205560.12_3	CPT1B	1.05491	1.86682e-26	1.26955e-24	protein_coding	V	7.00665
ENSG00000206172.8_3	HBA1	1.05832	2.41223e-05	0.000149914	protein_coding	V	6.3707
ENSG00000211448.11_5	DIO2	1.90542	9.88326e-12	1.61099e-10	protein_coding	V	2.51349
ENSG00000213585.11_3	VDAC1	1.0672	2.3217e-23	1.17129e-21	protein_coding	V	8.13184
ENSG00000213619.10_4	NDUFS3	1.35718	6.03727e-48	1.59058e-45	protein_coding	V	5.56909
ENSG00000213626.13_4	LBH	2.28218	7.66007e-43	1.60262e-40	protein_coding	V	6.74581
ENSG00000214097.5_3	SMCO1	1.81706	1.4305e-66	8.47979e-64	protein_coding	V	6.10029
ENSG00000214736.7_3	TOMM6	1.54389	0.000194196	0.00100203	protein_coding	V	3.21985
ENSG00000214814.7_3	FER1L6	3.70935	3.96508e-25	2.35829e-23	protein_coding	V	1.40174
ENSG00000215218.4_4	UBE2QL1	1.19573	2.78647e-17	8.55102e-16	protein_coding	V	3.68442
ENSG00000224051.7_3	CPTP	1.63214	1.94539e-76	1.72979e-73	protein_coding	V	5.5982
ENSG00000226887.8_4	ERVMER34-1	1.49151	1.7765e-19	6.59547e-18	protein_coding	V	1.99011
ENSG00000228594.4_6	FNDC10	2.32026	8.47559e-17	2.48312e-15	protein_coding	V	1.41196
ENSG00000235034.6_3	C19orf81	1.63565	1.38764e-05	9.06083e-05	protein_coding	V	1.03913
ENSG00000239388.8_4	ASB14	2.44414	1.86285e-50	5.61492e-48	protein_coding	V	3.5887
ENSG00000243789.11_4	JMJD7	1.29944	0.0012001	0.00506333	protein_coding	V	1.5081
ENSG00000244020.2_3	MT1HL1	1.10736	9.53922e-05	0.000528393	protein_coding	V	1.19275
ENSG00000247596.9_4	TWF2	1.33895	3.40756e-48	9.28338e-46	protein_coding	V	6.02212
ENSG00000259417.3_7	CTXND1	2.84099	3.21567e-22	1.48342e-20	protein_coding	V	1.43744
ENSG00000260428.3_3	SCX	1.30471	2.38329e-08	2.46486e-07	protein_coding	V	1.55887
ENSG00000260537.2_6	AC012184.2	1.32174	0.000276201	0.00137485	protein_coding	V	1.59643
ENSG00000267110.1_6	AC010327.1	1.06602	2.83205e-10	3.85045e-09	protein_coding	V	1.47585
ENSG00000273590.4_3	SMIM11B	1.0946	9.64195e-05	0.00053317	protein_coding	V	1.3657
ENSG00000274750.2_2	HIST1H3E	1.04096	1.82732e-14	4.11344e-13	protein_coding	V	3.38928
ENSG00000283787.1_3	PRR33	1.2334	3.7663e-12	6.41859e-11	protein_coding	V	1.87775
ENSG00000285458.1_2	AC093827.5	1.04275	3.29103e-24	1.79253e-22	protein_coding	V	2.04095

## Sheet: 124 DEGs-lncRNAs in human (A)
gene	gene_name	logFC	Pvalue	FDR	gene_type	cluster	mean_exp
ENSG00000175772.10_4	LINC01106	-1.12054	1.18086e-16	3.41462e-15	lincRNA	A	1.46437
ENSG00000197291.8_4	RAMP2-AS1	-1.43539	7.20634e-15	1.70531e-13	lincRNA	A	1.53573
ENSG00000197813.5_5	AC011450.1	-1.06849	3.25928e-06	2.40853e-05	lincRNA	A	1.22167
ENSG00000203930.11_3	LINC00632	-1.5164	1.60788e-12	2.85854e-11	antisense	A	2.47933
ENSG00000204588.5_4	LINC01123	-1.15558	4.69223e-14	1.00475e-12	lincRNA	A	1.50397
ENSG00000223561.6_7	AC005165.1	-1.97638	3.37357e-13	6.51754e-12	lincRNA	A	1.66543
ENSG00000223764.2_5	LINC02593	-3.52898	6.92686e-25	4.02561e-23	lincRNA	A	1.28362
ENSG00000223814.1_6	AL691459.1	-2.39908	7.4045e-09	8.26603e-08	lincRNA	A	1.2414
ENSG00000223930.6_6	AC117453.1	-1.00171	2.0111e-05	0.000127004	antisense	A	2.40663
ENSG00000223969.5_5	AC002456.1	-1.48937	0.000194075	0.00100155	antisense	A	1.30793
ENSG00000224318.5_4	CHL1-AS2	-2.56536	1.64748e-08	1.74237e-07	processed_transcript	A	1.16898
ENSG00000224819.1_2	AC093843.1	-2.12853	6.30334e-07	5.23443e-06	lincRNA	A	1.1217
ENSG00000224957.5_4	LINC01266	-3.70039	8.21941e-17	2.41378e-15	lincRNA	A	1.09568
ENSG00000224958.5_5	PGM5-AS1	-1.59613	2.5153e-12	4.3768e-11	antisense	A	2.28094
ENSG00000225519.1_5	AL365434.1	-1.89113	0.000222964	0.00113272	lincRNA	A	1.14233
ENSG00000226063.1_5	AC009531.1	-1.26262	6.06081e-05	0.00034836	lincRNA	A	1.73888
ENSG00000226709.1_5	FGF12-AS3	-1.11989	0.000620823	0.00283196	antisense	A	1.35421
ENSG00000227082.2_6	AC244021.1	-2.33831	1.61128e-18	5.52103e-17	lincRNA	A	1.61707
ENSG00000227220.1_5	AL133346.1	-2.39581	2.32034e-14	5.16766e-13	antisense	A	1.4549
ENSG00000227260.1_4	LINC01985	-2.1965	1.0596e-07	9.9333e-07	lincRNA	A	1.16367
ENSG00000228261.1_6	ITPRIP-AS1	-1.37186	3.38212e-05	0.000204161	lincRNA	A	1.09387
ENSG00000228509.5_5	AC006460.1	-2.75959	1.51881e-20	6.14557e-19	antisense	A	1.51708
ENSG00000228826.2_5	AL592494.1	-4.03477	9.65639e-14	1.9968e-12	lincRNA	A	1.04693
ENSG00000229019.1_6	AL161457.1	-1.34055	1.81069e-12	3.20084e-11	sense_intronic	A	1.66288
ENSG00000229240.8_3	LINC00710	-1.81452	1.30797e-09	1.6125e-08	processed_transcript	A	1.10752
ENSG00000229694.6_6	AL158071.1	-1.25818	1.46574e-05	9.52702e-05	lincRNA	A	1.24889
ENSG00000229852.2_6	AC019205.1	-1.29153	3.30796e-12	5.6599e-11	antisense	A	1.06164
ENSG00000230082.1_5	PRRT3-AS1	-1.09117	1.50865e-08	1.60221e-07	antisense	A	1.10883
ENSG00000230148.8_5	HOXB-AS1	-1.1503	1.9324e-06	1.47647e-05	antisense	A	1.42917
ENSG00000230943.2_5	LINC02541	-2.24847	3.80561e-05	0.000227984	lincRNA	A	1.0966
ENSG00000231652.2_5	AL590428.1	-1.74617	2.6408e-21	1.13574e-19	antisense	A	1.7469
ENSG00000232002.1_4	LINC01880	-1.855	5.45145e-08	5.33193e-07	lincRNA	A	2.82702
ENSG00000232056.1_5	AC092687.1	-1.33776	1.81003e-06	1.3892e-05	lincRNA	A	1.48079
ENSG00000232079.6_4	LINC01697	-1.49417	8.93653e-06	6.06576e-05	processed_transcript	A	1.16397
ENSG00000232310.7_6	AL078590.3	-3.93361	8.40877e-44	1.90494e-41	lincRNA	A	1.8944
ENSG00000232860.7_4	SMG7-AS1	-1.2097	1.24503e-10	1.77057e-09	processed_transcript	A	1.07956
ENSG00000234614.1_5	C2CD4D-AS1	-1.86853	1.29531e-10	1.83987e-09	antisense	A	1.83591
ENSG00000235092.5_5	ID2-AS1	-1.10964	8.91335e-06	6.05118e-05	antisense	A	1.03059
ENSG00000235160.1_5	LINC02248	-2.10292	4.31826e-09	4.9737e-08	lincRNA	A	3.20159
ENSG00000235823.2_4	OLMALINC	-1.22258	2.86822e-17	8.78673e-16	lincRNA	A	1.23436
ENSG00000235949.1_5	AC061961.1	-4.70366	6.27019e-40	1.14365e-37	antisense	A	4.07716
ENSG00000237187.8_5	NR2F1-AS1	-3.09943	2.6463e-14	5.82791e-13	antisense	A	1.69232
ENSG00000237512.6_5	UNC5B-AS1	-1.0065	0.000499041	0.00233207	antisense	A	3.41376
ENSG00000237596.6_7	AL138828.1	-1.27356	7.38812e-09	8.25034e-08	antisense	A	1.80807
ENSG00000237949.1_4	LINC00844	-1.4559	4.49415e-13	8.55692e-12	lincRNA	A	4.00233
ENSG00000238120.1_5	LINC01589	-1.30751	1.35824e-10	1.92312e-09	antisense	A	1.71526
ENSG00000239523.5_6	MYLK-AS1	-1.55225	2.0467e-08	2.13789e-07	antisense	A	1.33356
ENSG00000240207.6_7	AC080013.1	-1.45794	3.99282e-12	6.78837e-11	antisense	A	1.31761
ENSG00000240240.8_6	BX664727.3	-2.62582	9.94144e-14	2.05097e-12	processed_transcript	A	1.19066
ENSG00000241158.6_7	ADAMTS9-AS1	-2.35892	1.14463e-26	7.98255e-25	processed_transcript	A	1.54949
ENSG00000243415.2_5	AC107021.1	-1.49902	8.75438e-05	0.000488496	antisense	A	1.03855
ENSG00000244198.6_5	AC004889.1	-1.04257	1.16437e-10	1.65984e-09	antisense	A	1.54656
ENSG00000244459.2_5	AC147067.1	-3.10682	2.69294e-15	6.66527e-14	lincRNA	A	1.89982
ENSG00000246214.1_6	AC022113.1	-2.333	5.54673e-12	9.2707e-11	antisense	A	1.70199
ENSG00000247081.7_6	BAALC-AS1	-1.0124	6.56105e-11	9.65482e-10	antisense	A	1.40482
ENSG00000247809.7_7	NR2F2-AS1	-1.43275	2.37471e-19	8.72534e-18	antisense	A	2.28595
ENSG00000248174.5_7	LINC02268	-2.10451	1.27826e-07	1.18088e-06	lincRNA	A	1.10675
ENSG00000248309.7_7	MEF2C-AS1	-1.10529	2.47075e-12	4.30559e-11	antisense	A	1.13878
ENSG00000248323.6_6	LUCAT1	-1.71916	9.22679e-43	1.91912e-40	antisense	A	2.24048
ENSG00000249261.1_5	AC109464.2	-6.54635	1.34269e-62	6.63268e-60	lincRNA	A	1.2821
ENSG00000250742.3_6	LINC02381	-1.42636	6.05958e-12	1.00758e-10	lincRNA	A	1.10526
ENSG00000250891.1_5	LINC02208	-1.19463	4.07352e-09	4.71471e-08	lincRNA	A	2.62134
ENSG00000251301.6_6	LINC02384	-4.44194	2.50373e-21	1.07809e-19	lincRNA	A	2.12
ENSG00000251615.3_5	AC104825.1	-1.1807	2.83403e-22	1.3159e-20	lincRNA	A	2.81812
ENSG00000253122.1_5	AC025366.1	-5.6046	1.66127e-59	7.29461e-57	lincRNA	A	2.68368
ENSG00000253389.2_5	AC113133.1	-1.31858	2.4487e-06	1.84324e-05	antisense	A	2.64859
ENSG00000253807.5_4	LINC01170	-1.05055	0.000536851	0.00249044	lincRNA	A	3.24099
ENSG00000254002.1_5	AC012574.2	-1.52715	1.21194e-08	1.30345e-07	lincRNA	A	2.12139
ENSG00000255020.1_5	AF131216.3	-2.18104	8.51641e-09	9.37781e-08	antisense	A	1.47899
ENSG00000255399.3_5	TBX5-AS1	-1.96728	1.76017e-21	7.72889e-20	antisense	A	4.58859
ENSG00000255772.5_4	LINC01479	-1.0933	0.0025719	0.00993644	lincRNA	A	1.57971
ENSG00000256824.1_6	AP000721.2	-1.16979	0.000633112	0.00288174	antisense	A	1.06176
ENSG00000257027.1_5	AC010186.3	-1.26808	1.33935e-09	1.6489e-08	sense_intronic	A	2.43914
ENSG00000258098.1_5	LINC02286	-1.03921	0.0122686	0.0378617	lincRNA	A	1.08221
ENSG00000258851.1_5	AL139300.2	-1.34143	1.17989e-06	9.34429e-06	antisense	A	1.21524
ENSG00000258913.1_5	AL590079.1	-3.72259	2.85237e-18	9.54376e-17	lincRNA	A	1.24231
ENSG00000259351.1_5	AC015914.1	-1.70407	7.9634e-13	1.46906e-11	antisense	A	1.72133
ENSG00000259363.5_5	AC090825.1	-1.29993	4.33647e-15	1.05352e-13	lincRNA	A	2.56561
ENSG00000259575.1_5	AC012404.2	-1.52153	3.7763e-07	3.25289e-06	antisense	A	1.15997
ENSG00000259834.1_5	AL365361.1	-1.74631	8.44067e-14	1.76076e-12	lincRNA	A	1.23681
ENSG00000259959.1_5	AC107068.1	-1.06337	7.0678e-08	6.80142e-07	lincRNA	A	2.01564
ENSG00000260000.2_5	AL133338.1	-1.4564	8.73459e-13	1.60549e-11	antisense	A	2.34704
ENSG00000260186.5_4	LINC02137	-1.83454	3.62695e-07	3.12954e-06	lincRNA	A	3.52778
ENSG00000260941.1_4	LINC00622	-1.14094	1.53933e-12	2.74433e-11	sense_overlapping	A	1.9986
ENSG00000261578.1_5	AP003119.3	-1.31784	8.8414e-08	8.40328e-07	sense_overlapping	A	1.46153
ENSG00000261606.5_6	AC091230.1	-3.23514	2.70788e-13	5.29472e-12	processed_transcript	A	3.09176
ENSG00000262202.4_5	AC007952.4	-1.95405	1.2432e-06	9.81286e-06	lincRNA	A	3.96941
ENSG00000263105.1_5	AC009171.2	-1.41067	3.24668e-09	3.79227e-08	lincRNA	A	2.28094
ENSG00000263301.1_5	AC113189.3	-1.43986	8.39646e-15	1.97511e-13	antisense	A	2.28578
ENSG00000264345.1_4	LINC01894	-2.62485	3.46368e-08	3.48791e-07	lincRNA	A	1.61653
ENSG00000264772.6_6	AC016876.2	-1.09422	0.000399441	0.00191004	processed_transcript	A	1.16429
ENSG00000266283.1_5	AC091588.3	-1.21243	2.94835e-14	6.46111e-13	antisense	A	2.06396
ENSG00000267069.1_5	AP005264.1	-1.47283	5.59163e-15	1.34021e-13	lincRNA	A	1.75647
ENSG00000267272.5_5	LINC01140	-1.48924	1.38285e-19	5.18819e-18	lincRNA	A	1.99053
ENSG00000267405.1_5	AC005180.1	-1.2142	7.15649e-10	9.14606e-09	lincRNA	A	3.56363
ENSG00000269887.1_6	AL391001.1	-1.05633	2.70028e-09	3.18227e-08	sense_intronic	A	1.6224
ENSG00000270022.3_5	Z93241.1	-1.28195	0.00223436	0.00877051	lincRNA	A	1.17598
ENSG00000270087.5_7	AC010997.3	-1.82468	0.000292004	0.00144447	lincRNA	A	1.03796
ENSG00000271204.1_6	AC016831.5	-1.12505	7.45935e-06	5.1416e-05	lincRNA	A	1.52642
ENSG00000271952.1_4	LINC01954	-1.41594	4.26238e-21	1.80476e-19	lincRNA	A	4.87102
ENSG00000271973.1_5	AC141002.1	-1.01081	0.000524074	0.00243688	lincRNA	A	1.12049
ENSG00000272153.1_5	AL365330.1	-1.0835	3.37797e-06	2.48694e-05	antisense	A	1.34514
ENSG00000272293.1_5	AC083964.1	-1.13117	2.99153e-05	0.000182379	antisense	A	1.06823
ENSG00000272944.1_5	AC079834.2	-2.24967	2.91727e-39	5.03682e-37	antisense	A	2.10168
ENSG00000273321.1_5	AC023983.2	-4.10532	3.67273e-20	1.42763e-18	lincRNA	A	1.00726
ENSG00000273348.1_5	AC027449.1	-1.09448	0.000184	0.00095412	lincRNA	A	1.03014
ENSG00000274995.1_6	AC013564.1	-1.57659	2.54501e-06	1.91128e-05	sense_intronic	A	1.24427
ENSG00000276649.1_5	AL117335.1	-1.19417	1.39077e-07	1.27653e-06	antisense	A	1.70318
ENSG00000277130.1_6	AC073569.3	-1.11857	1.48901e-05	9.66592e-05	sense_intronic	A	1.40837
ENSG00000277270.1_5	AL160412.1	-2.24122	2.43772e-06	1.8373e-05	lincRNA	A	1.12355
ENSG00000277534.1_6	AC007996.1	-1.64716	2.34604e-14	5.21737e-13	sense_intronic	A	1.25457
ENSG00000277548.1_6	AC018926.3	-1.01472	0.00015344	0.000810459	sense_intronic	A	1.00255
ENSG00000277829.1_6	AL031651.2	-1.04482	7.17757e-05	0.000407933	sense_intronic	A	1.51902
ENSG00000278716.1_5	AC133540.1	-2.23853	4.11248e-12	6.98179e-11	lincRNA	A	1.15449
ENSG00000278840.1_6	AC009878.1	-2.36182	2.54526e-14	5.62282e-13	sense_intronic	A	2.03409
ENSG00000278962.1_5	AC092645.1	-1.37618	3.34456e-05	0.000202074	TEC	A	1.11327
ENSG00000279456.1_5	AL353763.1	-1.23953	4.20609e-06	3.03752e-05	TEC	A	1.04185
ENSG00000279602.1_5	AC109326.1	-2.36296	1.78023e-10	2.47818e-09	TEC	A	2.31866
ENSG00000279883.1_5	AC010480.1	-1.16488	5.32346e-05	0.000309328	TEC	A	1.01062
ENSG00000280002.1_5	AC078925.4	-1.11296	2.36255e-05	0.000147109	TEC	A	1.10997
ENSG00000280143.1_5	AP000892.3	-1.21528	8.1995e-08	7.81818e-07	TEC	A	2.43223
ENSG00000280219.1_6	AC093908.1	-1.02289	1.02763e-06	8.22638e-06	TEC	A	1.44914
ENSG00000284644.1_3	AC074386.1	-1.3011	0.000641652	0.00291578	antisense	A	1.19845
ENSG00000286272.1_1	AC093843.2	-2.20892	1.10165e-25	6.91048e-24	lincRNA	A	3.05749

## Sheet: 63 DEGs-lncRNAs in human (V)
gene	gene_name	logFC	Pvalue	FDR	gene_type	cluster	mean_exp
ENSG00000177133.10_5	LINC00982	3.1249	1.87922e-70	1.2611e-67	antisense	V	2.52603
ENSG00000185847.7_4	LINC01405	3.25839	3.94465e-10	5.24287e-09	lincRNA	V	3.30725
ENSG00000225472.1_5	AL136366.1	1.20311	7.98359e-13	1.47126e-11	antisense	V	1.71146
ENSG00000225518.2_4	LINC01703	1.16042	6.45812e-08	6.24005e-07	lincRNA	V	1.04615
ENSG00000226833.5_5	AC092164.1	1.19694	7.67602e-22	3.45149e-20	antisense	V	2.79987
ENSG00000226900.1_6	AL451069.1	2.35718	3.03801e-57	1.18739e-54	lincRNA	V	5.73307
ENSG00000227258.5_5	SMIM2-AS1	1.23178	5.67986e-06	4.01302e-05	antisense	V	1.05893
ENSG00000228172.5_5	AL020996.1	1.09511	3.55384e-15	8.6992e-14	antisense	V	2.04052
ENSG00000228340.5_5	MIR646HG	1.74924	2.47656e-07	2.18733e-06	lincRNA	V	1.70946
ENSG00000229108.1_4	LINC02587	1.11313	3.4921e-05	0.000210479	lincRNA	V	2.03236
ENSG00000231808.2_4	LINC01388	1.70042	9.71588e-05	0.000536766	lincRNA	V	1.09428
ENSG00000231811.2_5	AL159166.1	3.83159	8.9908e-40	1.61503e-37	lincRNA	V	5.71531
ENSG00000234323.6_6	LINC01505	2.87404	7.38187e-38	1.10316e-35	lincRNA	V	1.30948
ENSG00000234899.9_3	SOX9-AS1	2.32776	1.90993e-18	6.51922e-17	processed_transcript	V	1.71677
ENSG00000235535.7_6	TRDN-AS1	3.14509	1.2243e-241	4.35446e-237	antisense	V	5.78167
ENSG00000235997.2_4	LINC01936	3.96659	2.17476e-90	2.97499e-87	lincRNA	V	4.01658
ENSG00000236013.6_5	AL357146.1	1.68457	5.68306e-15	1.36022e-13	lincRNA	V	3.94826
ENSG00000236714.2_5	LINC01844	1.09976	5.11516e-09	5.82738e-08	lincRNA	V	3.36831
ENSG00000236751.1_5	LINC01186	1.40184	2.2212e-08	2.31269e-07	lincRNA	V	2.18729
ENSG00000236958.1_6	AC051618.1	1.31605	0.000210447	0.0010762	sense_intronic	V	3.89877
ENSG00000237742.6_5	AL365259.1	4.00705	1.18357e-33	1.3802e-31	antisense	V	1.05117
ENSG00000237807.3_6	AC022034.1	2.25435	9.18054e-51	2.79081e-48	lincRNA	V	4.14543
ENSG00000238018.2_5	AC093110.1	1.10795	1.39067e-28	1.13706e-26	antisense	V	4.05225
ENSG00000238273.3_5	AC108058.1	2.0743	6.82861e-16	1.80575e-14	antisense	V	3.03286
ENSG00000245694.9_3	CRNDE	3.02214	2.4686e-49	7.13828e-47	lincRNA	V	2.0725
ENSG00000246022.2_5	ALDH1L1-AS2	1.42658	9.01688e-08	8.55437e-07	antisense	V	1.87337
ENSG00000249116.1_5	AC025183.1	6.21448	2.9657e-43	6.39279e-41	antisense	V	1.55519
ENSG00000249460.1_6	LINC02500	2.65482	6.70842e-07	5.54751e-06	lincRNA	V	1.5553
ENSG00000250041.2_5	AC069360.1	1.86813	5.21397e-21	2.19462e-19	lincRNA	V	1.81643
ENSG00000250708.1_5	LINC02269	2.12243	1.74249e-06	1.34145e-05	lincRNA	V	1.16322
ENSG00000250981.1_5	AC016650.1	1.78397	2.18289e-13	4.34951e-12	antisense	V	2.21117
ENSG00000253210.1_5	AC040970.1	1.63259	1.53975e-10	2.16289e-09	antisense	V	1.45057
ENSG00000253348.1_5	AC008514.1	1.82013	5.85382e-16	1.56308e-14	antisense	V	1.35569
ENSG00000253369.1_6	AC131902.1	3.34544	4.18635e-28	3.30146e-26	lincRNA	V	3.10151
ENSG00000253819.1_5	LINC01151	3.96967	1.24124e-27	9.3731e-26	lincRNA	V	1.25662
ENSG00000256377.5_6	AC009509.1	1.0414	9.73342e-05	0.00053756	antisense	V	1.07132
ENSG00000256540.1_5	AC007406.3	1.73874	2.00054e-16	5.61589e-15	lincRNA	V	2.04635
ENSG00000256694.1_5	AC026369.2	1.54831	4.81044e-12	8.08949e-11	antisense	V	2.08074
ENSG00000257327.1_5	AC012555.1	1.17388	3.99621e-07	3.43069e-06	lincRNA	V	1.24265
ENSG00000258676.4_5	AC091544.2	2.12296	1.13883e-12	2.06446e-11	processed_transcript	V	1.26115
ENSG00000259291.2_5	ZNF710-AS1	1.50565	1.70682e-46	4.18666e-44	antisense	V	5.89036
ENSG00000260025.1_6	CRIM1-DT	1.64658	2.84489e-12	4.92141e-11	lincRNA	V	1.63969
ENSG00000260604.2_5	AL590004.3	2.31704	1.55132e-09	1.89152e-08	lincRNA	V	3.60484
ENSG00000262454.3_3	MIR193BHG	1.31136	1.67716e-15	4.28532e-14	lincRNA	V	1.74928
ENSG00000263443.1_5	AC100872.1	6.05508	5.75219e-60	2.65448e-57	lincRNA	V	1.6798
ENSG00000266304.1_5	LIVAR	1.82333	4.69721e-10	6.17618e-09	lincRNA	V	1.02517
ENSG00000267365.1_4	KCNJ2-AS1	1.44383	2.48456e-16	6.90378e-15	antisense	V	2.51759
ENSG00000268129.1_5	AC026304.1	1.13955	0.000133504	0.000715558	lincRNA	V	1.50075
ENSG00000271737.1_5	AC008608.2	1.071	5.63001e-10	7.31614e-09	lincRNA	V	1.79788
ENSG00000272070.1_5	AC005618.1	1.11801	1.90686e-19	7.05004e-18	lincRNA	V	2.40609
ENSG00000272129.1_5	AL359715.3	1.46788	1.84419e-28	1.49754e-26	lincRNA	V	2.55024
ENSG00000273073.1_5	AC073869.3	1.31077	0.000140373	0.000748184	lincRNA	V	1.36485
ENSG00000273305.1_5	AC009237.15	1.04877	1.61518e-09	1.96535e-08	lincRNA	V	1.45034
ENSG00000276261.1_5	AC009509.4	1.47546	9.36964e-09	1.02318e-07	antisense	V	1.08
ENSG00000276529.1_5	AP001505.1	1.11287	7.78716e-11	1.13325e-09	lincRNA	V	1.99621
ENSG00000277543.1_5	AC026471.5	1.02533	4.78331e-05	0.0002806	antisense	V	1.39454
ENSG00000278910.4_3	BANCR	2.77493	3.98962e-07	3.42633e-06	lincRNA	V	2.51885
ENSG00000279668.2_6	AC024610.2	3.98042	8.55238e-33	9.5057e-31	lincRNA	V	1.09538
ENSG00000283064.1_5	AL353759.1	1.29632	1.09875e-20	4.5022e-19	antisense	V	1.70907
ENSG00000283175.1_5	AC007920.2	1.17281	2.88683e-12	4.9867e-11	antisense	V	1.52834
ENSG00000285540.1_1	AC022023.1	1.26146	0.00247025	0.0095885	lincRNA	V	1.01513
ENSG00000285774.1_1	AL133444.1	1.00718	7.69211e-09	8.54687e-08	lincRNA	V	2.22835
ENSG00000285914.1_1	AC022440.1	4.27063	5.46988e-29	4.62108e-27	lincRNA	V	2.15841
