# Supplementary material for: Integrated transcriptomics and epigenomics reveal chamber-specific and species-specific characteristics of human and mouse hearts
Source: PLoS Biol. 2021 May 18;19(5):e3001229. doi: 10.1371/journal.pbio.3001229 (PMC8130971; doi:10.1371/journal.pbio.3001229)
Supplement: S3 Table — (XLSX) [file pbio.3001229.s008.xlsx]

## Sheet: DMRs in atrium
chr	start	end
chr1	914400	915000
chr1	916500	917400
chr1	1261500	1261800
chr1	1859400	1859700
chr1	2087400	2087700
chr1	2982300	2983800
chr1	2988000	2988600
chr1	2995200	2995500
chr1	2999400	2999700
chr1	3010800	3011400
chr1	3033000	3033300
chr1	3192000	3192300
chr1	3227100	3228000
chr1	3250800	3251100
chr1	3264000	3264600
chr1	3277500	3277800
chr1	3339600	3340500
chr1	4656900	4657200
chr1	8384100	8384400
chr1	10743900	10744200
chr1	23227200	23227500
chr1	32042700	32043600
chr1	40769400	40769700
chr1	47277600	47277900
chr1	55016400	55016700
chr1	55018200	55018500
chr1	78521400	78521700
chr1	94785600	94785900
chr1	97196400	97196700
chr1	168479100	168479400
chr1	183910500	183910800
chr1	201706200	201706500
chr1	207237600	207237900
chr1	217309800	217310100
chr1	226839600	226839900
chr1	229283100	229283400
chr1	230631000	230631300
chr1	231211200	231211500
chr1	231551700	231552000
chr1	237336900	237337200
chr1	237505800	237506100
chr10	1707300	1707600
chr10	8098200	8098500
chr10	8101200	8101500
chr10	29635200	29635500
chr10	48448800	48449100
chr10	74085600	74085900
chr10	77166000	77166300
chr10	82269300	82269600
chr10	88110900	88111200
chr10	88546200	88546500
chr10	97090200	97090500
chr10	108458700	108459000
chr10	114379200	114379500
chr10	115362900	115363200
chr10	116067300	116067600
chr10	123224700	123225000
chr10	124110900	124111200
chr10	133786500	133786800
chr11	1503900	1504200
chr11	47205900	47206200
chr11	56978100	56978400
chr11	64626300	64626600
chr11	86264400	86264700
chr11	111875100	111875400
chr11	123234900	123235200
chr11	123331500	123331800
chr11	127085700	127086000
chr11	128354100	128354400
chr11	131774700	131775000
chr12	5323500	5323800
chr12	6230100	6230400
chr12	41935500	41935800
chr12	68186100	68186400
chr12	109558500	109558800
chr12	111345300	111345600
chr12	111349200	111349500
chr12	111354600	111354900
chr12	111355800	111356100
chr12	111356700	111357600
chr12	111358800	111359100
chr12	111799800	111800100
chr12	111845100	111845400
chr12	120142200	120142500
chr12	124566600	124566900
chr12	124751700	124752000
chr12	124870500	124871100
chr12	127002900	127003200
chr12	130964400	130964700
chr13	42184500	42184800
chr13	99168600	99168900
chr13	99543000	99543300
chr13	101485800	101486100
chr13	103555500	103555800
chr13	111864300	111864600
chr14	21511500	21511800
chr14	23882400	23883300
chr14	23884200	23884500
chr14	23885100	23885400
chr14	23886300	23888400
chr14	23892000	23892300
chr14	23894400	23894700
chr14	23896200	23896500
chr14	23898000	23898300
chr14	23902200	23902500
chr14	23903700	23904000
chr14	52517700	52518000
chr14	55120800	55121100
chr14	72785100	72785400
chr14	94423800	94424100
chr14	94435500	94435800
chr14	95428800	95429100
chr15	31246200	31246500
chr15	31744800	31745100
chr15	37067400	37067700
chr15	51483600	51483900
chr15	65689200	65689500
chr15	70178400	70178700
chr15	74733600	74733900
chr15	80581200	80581500
chr15	96901200	96902400
chr15	96912900	96913200
chr16	2004000	2004300
chr16	2093100	2093400
chr16	3652200	3652500
chr16	5053500	5053800
chr16	5056500	5056800
chr16	14585700	14586000
chr16	54211800	54212100
chr16	54518700	54519000
chr16	57005100	57005400
chr16	58506300	58506600
chr16	58513500	58513800
chr16	85730400	85730700
chr16	85788000	85788300
chr16	87212700	87213000
chr17	32100	32400
chr17	151500	151800
chr17	4803900	4804200
chr17	19206000	19206600
chr17	41789700	41790000
chr17	59043600	59043900
chr17	59478900	59479200
chr17	68172300	68172600
chr17	74289000	74289300
chr17	80245800	80246100
chr18	3208200	3208500
chr18	7290000	7290300
chr18	7565100	7565400
chr18	7600200	7600500
chr18	7604100	7604400
chr18	7977300	7977600
chr19	4647900	4648200
chr19	5336700	5337000
chr19	31529700	31530000
chr19	34000200	34000500
chr19	41914200	41914500
chr19	49493400	49493700
chr2	8273100	8273400
chr2	10469700	10470000
chr2	11626200	11626500
chr2	12683700	12684000
chr2	25050000	25050300
chr2	30458100	30458400
chr2	30460800	30461100
chr2	30463200	30463500
chr2	36595200	36595500
chr2	46579500	46580100
chr2	76221600	76221900
chr2	101988000	101988300
chr2	105972600	105972900
chr2	106006200	106006500
chr2	106033500	106033800
chr2	121430400	121430700
chr2	127414800	127415100
chr2	128389200	128389500
chr2	133473000	133473300
chr2	179632500	179632800
chr2	182251800	182252100
chr2	193582200	193582500
chr2	207960900	207961200
chr2	233793300	233794200
chr2	237171600	237171900
chr20	587100	587400
chr20	588900	589200
chr20	10668600	10668900
chr20	24470400	24470700
chr20	25031100	25031400
chr20	30292500	30292800
chr20	33568200	33568500
chr20	33569400	33569700
chr20	39072300	39072600
chr20	48219000	48219300
chr20	49279500	49279800
chr20	49637400	49637700
chr20	57846600	57846900
chr20	62460000	62460300
chr21	22166700	22167000
chr21	43182900	43183200
chr22	43958700	43959000
chr3	14579400	14579700
chr3	31536300	31536600
chr3	38003100	38003400
chr3	46893000	46893900
chr3	46896600	46896900
chr3	46899600	46899900
chr3	46900800	46901100
chr3	46902600	46902900
chr3	51721800	51722100
chr3	56942100	56942400
chr3	71481300	71481600
chr3	132691800	132692100
chr3	134368200	134368500
chr4	7621800	7622100
chr4	89199300	89199600
chr4	114306900	114307200
chr4	144272400	144272700
chr4	145274700	145275000
chr4	159091800	159092100
chr5	14186400	14186700
chr5	16505100	16505400
chr5	31853700	31854000
chr5	32723100	32723400
chr5	54127200	54127500
chr5	92906100	92907300
chr5	92908800	92910300
chr5	92931600	92931900
chr5	92933100	92933400
chr5	118248600	118248900
chr5	122429700	122430600
chr5	149128200	149128500
chr5	149136300	149136600
chr5	149153100	149153400
chr5	149181300	149181600
chr5	149201100	149201400
chr5	149202000	149202300
chr5	170850300	170850600
chr5	171595200	171595500
chr5	172082400	172082700
chr6	3128100	3128400
chr6	4346400	4346700
chr6	8857500	8857800
chr6	12963300	12963600
chr6	13046700	13047000
chr6	35025600	35025900
chr6	46870800	46871100
chr6	55953600	55953900
chr6	68737800	68738100
chr6	136358400	136358700
chr6	137094300	137094600
chr6	145011600	145011900
chr6	161581500	161581800
chr7	891000	891300
chr7	10493400	10493700
chr7	10745400	10745700
chr7	30857400	30857700
chr7	55161000	55161300
chr7	150883500	150883800
chr7	157461300	157461600
chr7	158889000	158889300
chr8	8240700	8241000
chr8	8995500	8995800
chr8	17485800	17486400
chr8	25097400	25097700
chr8	25906800	25907100
chr8	40452300	40452600
chr9	14058300	14058600
chr9	35910300	35910600
chr9	71737800	71738100
chr9	88136700	88137000
chr9	94669500	94669800
chr9	97695000	97695300
chr9	100289700	100290000
chr9	110415300	110415600
chr9	129836700	129837000
chr9	134151000	134151300
chr9	140193000	140193300
chrX	26703000	26703300

## Sheet: DMRs in ventricle
chr	start	end
chr1	842400	842700
chr1	1115700	1116000
chr1	2025900	2026200
chr1	2139900	2140200
chr1	2164200	2164500
chr1	2168400	2168700
chr1	2174400	2174700
chr1	2179200	2179500
chr1	2180700	2181000
chr1	2182500	2182800
chr1	2188500	2188800
chr1	2198100	2198400
chr1	2210100	2210400
chr1	2226000	2226300
chr1	2236800	2237100
chr1	2252400	2252700
chr1	2254200	2254500
chr1	2464200	2464500
chr1	2896500	2896800
chr1	2978700	2979000
chr1	3460200	3460500
chr1	4570500	4570800
chr1	6125700	6126000
chr1	6567900	6568200
chr1	7196700	7197000
chr1	7313100	7313400
chr1	7539000	7539300
chr1	7545300	7545600
chr1	7594200	7594800
chr1	7616700	7617000
chr1	7641900	7642500
chr1	7710300	7711200
chr1	9360300	9360600
chr1	9371700	9372000
chr1	9381300	9381900
chr1	9426300	9426600
chr1	12579600	12579900
chr1	15651000	15651300
chr1	16277700	16278300
chr1	16441200	16441500
chr1	19752900	19753200
chr1	21564900	21565200
chr1	21581100	21581400
chr1	22853700	22854000
chr1	27397800	27398100
chr1	27726900	27727200
chr1	27846000	27846300
chr1	27848100	27848400
chr1	31355700	31356000
chr1	32137200	32137500
chr1	32169000	32169300
chr1	36562200	36562500
chr1	36816900	36817200
chr1	42164700	42165000
chr1	45962400	45962700
chr1	46039800	46040100
chr1	46860600	46860900
chr1	48257700	48258000
chr1	48285000	48285300
chr1	48290400	48290700
chr1	48304500	48305100
chr1	48347400	48347700
chr1	48400200	48400500
chr1	48410700	48411000
chr1	48459000	48459300
chr1	53532300	53532600
chr1	56184600	56184900
chr1	58898400	58898700
chr1	63953400	63953700
chr1	65556300	65556600
chr1	87222900	87223500
chr1	92387400	92387700
chr1	101175300	101175600
chr1	109796100	109796400
chr1	109843500	109843800
chr1	109849200	109849500
chr1	110166300	110166600
chr1	110655300	110655600
chr1	116296500	116296800
chr1	117527100	117527400
chr1	117714900	117715200
chr1	120279900	120280200
chr1	121098300	121098600
chr1	153584700	153585000
chr1	154746300	154746600
chr1	154805700	154806000
chr1	154818900	154819200
chr1	154854900	154855200
chr1	156918900	156919200
chr1	160380000	160380300
chr1	161007600	161007900
chr1	170183100	170183400
chr1	178771500	178771800
chr1	184616400	184616700
chr1	201303900	201304800
chr1	203314800	203315100
chr1	204264900	204265200
chr1	204313200	204313500
chr1	204320100	204320400
chr1	204684000	204684300
chr1	204938100	204938700
chr1	205354500	205354800
chr1	206681700	206682000
chr1	206755200	206755500
chr1	208219500	208219800
chr1	208379400	208379700
chr1	209523000	209523300
chr1	209979000	209979300
chr1	210476100	210476400
chr1	212104500	212104800
chr1	217591800	217592100
chr1	226036200	226036500
chr1	226764900	226765200
chr1	230249700	230250300
chr1	230385600	230385900
chr1	231931800	231932100
chr1	233116200	233116500
chr1	233578200	233578500
chr1	234906000	234906300
chr1	236802300	236802600
chr1	245215200	245215500
chr10	354600	355200
chr10	545100	545400
chr10	1686600	1686900
chr10	3349200	3349500
chr10	3366900	3367200
chr10	3584700	3585000
chr10	5597100	5597400
chr10	5977500	5977800
chr10	7203600	7203900
chr10	10847400	10847700
chr10	12399600	12399900
chr10	12408900	12409200
chr10	12417300	12417600
chr10	12528000	12528300
chr10	12671400	12671700
chr10	12735600	12735900
chr10	12769800	12771000
chr10	15383700	15384000
chr10	22893900	22894200
chr10	30360300	30360600
chr10	30405300	30405600
chr10	31872300	31872600
chr10	34368000	34368300
chr10	35928300	35928600
chr10	44187600	44187900
chr10	44358000	44358300
chr10	47009100	47009400
chr10	47130000	47130300
chr10	48633900	48634200
chr10	49455000	49455300
chr10	49932300	49932600
chr10	65195400	65195700
chr10	68113500	68113800
chr10	71602800	71603100
chr10	73067400	73067700
chr10	73191300	73191600
chr10	73618200	73618500
chr10	73741200	73741500
chr10	74094000	74094300
chr10	77951400	77951700
chr10	78315000	78315300
chr10	79632000	79632300
chr10	81165300	81165600
chr10	86045400	86045700
chr10	90147300	90147600
chr10	92784300	92784900
chr10	95754600	95754900
chr10	98849100	98849400
chr10	99447900	99448200
chr10	99472800	99473100
chr10	102116400	102116700
chr10	104363700	104364000
chr10	105452400	105452700
chr10	112201200	112201800
chr10	112289400	112289700
chr10	114833400	114834000
chr10	123898800	123899100
chr10	124069800	124070100
chr10	126690000	126690300
chr10	129299400	129299700
chr10	129860700	129861000
chr10	132908100	132908400
chr10	133986000	133986300
chr10	134295900	134296200
chr11	574200	574500
chr11	850500	851100
chr11	976800	977100
chr11	2387400	2387700
chr11	2730600	2730900
chr11	2832300	2832600
chr11	7467000	7467300
chr11	8788800	8789100
chr11	8956500	8956800
chr11	10512300	10512600
chr11	10800000	10800300
chr11	11490600	11490900
chr11	11694300	11694600
chr11	11991300	11991600
chr11	14103900	14104200
chr11	15796200	15796500
chr11	19399800	19400100
chr11	32401500	32401800
chr11	43984500	43984800
chr11	44819700	44820000
chr11	44826300	44826600
chr11	44904900	44905200
chr11	44994300	44994600
chr11	45199800	45200100
chr11	45471900	45472200
chr11	45480600	45480900
chr11	47130900	47131200
chr11	47939700	47940000
chr11	60783600	60783900
chr11	60849900	60850200
chr11	61316700	61317000
chr11	61322700	61323000
chr11	61359900	61360200
chr11	61494600	61494900
chr11	61637400	61637700
chr11	63531000	63531900
chr11	63898200	63898500
chr11	67133400	67133700
chr11	67134900	67135200
chr11	67137300	67137600
chr11	68477700	68478000
chr11	69054000	69054300
chr11	69339300	69339600
chr11	69472800	69473100
chr11	70198800	70199100
chr11	73044300	73044600
chr11	75897000	75897300
chr11	75941100	75941400
chr11	78521400	78521700
chr11	78556500	78556800
chr11	78778200	78778500
chr11	83392500	83392800
chr11	86197800	86198100
chr11	93215700	93216000
chr11	94278600	94278900
chr11	94535700	94536000
chr11	94559700	94560000
chr11	102255300	102255900
chr11	107125800	107126100
chr11	110334000	110334300
chr11	114657900	114658200
chr11	117070500	117070800
chr11	117072000	117072300
chr11	117076800	117077100
chr11	117090900	117091800
chr11	119113800	119114100
chr11	122626200	122626500
chr11	122629200	122629500
chr11	125038800	125039400
chr11	125046000	125046300
chr11	125322000	125322300
chr11	125923500	125923800
chr11	126189300	126189600
chr11	126224400	126224700
chr11	126294000	126294300
chr11	126297000	126297300
chr11	126302100	126302400
chr11	126303300	126303900
chr11	128771700	128772000
chr11	130356900	130357500
chr11	130430100	130430400
chr11	131062500	131062800
chr12	377400	377700
chr12	1700100	1700400
chr12	2740800	2741100
chr12	3049500	3050100
chr12	3732300	3732600
chr12	5145000	5145300
chr12	6248100	6248400
chr12	11121600	11121900
chr12	22562400	22562700
chr12	30980100	30980400
chr12	43029600	43029900
chr12	50266800	50267100
chr12	51418200	51418500
chr12	51590400	51591300
chr12	52147200	52147500
chr12	57484800	57485100
chr12	61930500	61930800
chr12	63125700	63126000
chr12	94562400	94562700
chr12	102833100	102833400
chr12	104999400	104999700
chr12	105088500	105088800
chr12	108733800	108734100
chr12	109182000	109182300
chr12	109976400	109976700
chr12	111137100	111137400
chr12	111581100	111581400
chr12	111619200	111619500
chr12	111642900	111643200
chr12	114833400	114833700
chr12	114834300	114834600
chr12	114855000	114855300
chr12	114869400	114869700
chr12	119279400	119279700
chr12	121720800	121721100
chr12	122206200	122206500
chr12	122581500	122581800
chr12	123337200	123337500
chr12	125114100	125114400
chr12	125124600	125124900
chr12	125160300	125160900
chr12	125182800	125183100
chr12	125263800	125264100
chr12	125337000	125337300
chr12	129630000	129630300
chr12	131505600	131505900
chr12	131532000	131532300
chr12	131552700	131553000
chr12	131562600	131562900
chr13	21288000	21288300
chr13	26435700	26436000
chr13	30098100	30098700
chr13	34577400	34577700
chr13	39539400	39539700
chr13	51354900	51355200
chr13	51564600	51564900
chr13	52512900	52513200
chr13	101751000	101751300
chr13	111033000	111033300
chr13	111226500	111226800
chr13	111982500	111982800
chr13	113611500	113611800
chr13	114625500	114625800
chr13	114638100	114638400
chr14	22989300	22989600
chr14	24878700	24879000
chr14	35805600	35805900
chr14	35838300	35838600
chr14	63983100	63983400
chr14	65172600	65172900
chr14	65185500	65185800
chr14	65623500	65623800
chr14	67946700	67947000
chr14	68665500	68665800
chr14	69095400	69095700
chr14	69155400	69155700
chr14	69171000	69171600
chr14	69417600	69417900
chr14	73012800	73013100
chr14	73019100	73019400
chr14	73026000	73026300
chr14	73750800	73751100
chr14	75066900	75067200
chr14	75516000	75516300
chr14	76446300	76446600
chr14	76447200	76447500
chr14	76524300	76524600
chr14	76934100	76934400
chr14	77232000	77232300
chr14	77232900	77233200
chr14	77233800	77234100
chr14	77239800	77240100
chr14	77371200	77371500
chr14	77472300	77472600
chr14	89874300	89874600
chr14	91065900	91066200
chr14	91084200	91084500
chr14	94631400	94631700
chr14	95316900	95317200
chr14	95628900	95629200
chr14	95965200	95965500
chr14	95981100	95981400
chr14	97389600	97389900
chr14	100607100	100607400
chr14	102793800	102794100
chr14	103487100	103487400
chr14	103605300	103605600
chr14	104010000	104010600
chr14	104888700	104889000
chr14	105508200	105508500
chr15	25813800	25814100
chr15	29750100	29750400
chr15	31685400	31685700
chr15	39719400	39719700
chr15	44068500	44068800
chr15	48829500	48830100
chr15	52525800	52526100
chr15	58116000	58116300
chr15	58844700	58845000
chr15	61083900	61084200
chr15	61210200	61210500
chr15	61253700	61254000
chr15	63623100	63623400
chr15	64442400	64442700
chr15	65357400	65357700
chr15	65684400	65684700
chr15	66913500	66914100
chr15	66948000	66948300
chr15	66984600	66984900
chr15	66998400	66999600
chr15	67008600	67008900
chr15	67050000	67050900
chr15	67068300	67068600
chr15	67069200	67069500
chr15	67401900	67402200
chr15	67427100	67427400
chr15	67437000	67437300
chr15	68104800	68105100
chr15	68491800	68492100
chr15	69407400	69407700
chr15	70559100	70559400
chr15	70896900	70897200
chr15	71818200	71818500
chr15	74494800	74495100
chr15	74709000	74709300
chr15	77287800	77288100
chr15	77892000	77892300
chr15	77896800	77897100
chr15	77914500	77915400
chr15	78279300	78279600
chr15	84361800	84362100
chr15	92619300	92619600
chr15	93392100	93392400
chr15	96725100	96725400
chr15	101498700	101499000
chr15	101604300	101605200
chr16	436800	437100
chr16	506700	507000
chr16	517200	517500
chr16	671700	672000
chr16	1954200	1954500
chr16	2532600	2533800
chr16	3002700	3003000
chr16	4420500	4420800
chr16	4745400	4745700
chr16	10704600	10704900
chr16	10767000	10767300
chr16	10960500	10960800
chr16	11178900	11179200
chr16	12264300	12264600
chr16	16666800	16667100
chr16	20397900	20398200
chr16	21998400	21998700
chr16	24231300	24231600
chr16	27243900	27244200
chr16	27249000	27249300
chr16	27329700	27330000
chr16	27506400	27506700
chr16	27639600	27640200
chr16	27734700	27735000
chr16	27791100	27791400
chr16	29161200	29161500
chr16	29166300	29166600
chr16	29213100	29213400
chr16	29242200	29242500
chr16	29262900	29263200
chr16	29618100	29618400
chr16	29623500	29624100
chr16	30959100	30959400
chr16	31141200	31141500
chr16	49115400	49115700
chr16	49562400	49563000
chr16	49863000	49863300
chr16	54322200	54322500
chr16	56286300	56286600
chr16	56334900	56335200
chr16	56353500	56353800
chr16	56365800	56366100
chr16	57113400	57113700
chr16	61944600	61944900
chr16	66162000	66162300
chr16	66361200	66361500
chr16	66521700	66522000
chr16	66576000	66576300
chr16	66582900	66583200
chr16	66650700	66651000
chr16	67552200	67552500
chr16	68270400	68270700
chr16	72821400	72821700
chr16	73827900	73828200
chr16	81555600	81555900
chr16	81557100	81557400
chr16	85026000	85026300
chr16	85089300	85089600
chr16	85106400	85107000
chr16	85208700	85209000
chr16	85346400	85346700
chr16	85404300	85405200
chr16	85479300	85479900
chr16	85493700	85494000
chr16	85507500	85508700
chr16	85548900	85549200
chr16	85555500	85555800
chr16	85569900	85570200
chr16	85946100	85946400
chr16	87459900	87460200
chr16	87552000	87552300
chr16	88563600	88564800
chr17	738600	738900
chr17	837000	837300
chr17	3783300	3783600
chr17	3793200	3793800
chr17	3807000	3807300
chr17	3819000	3819300
chr17	4800600	4800900
chr17	4805700	4806300
chr17	7833000	7833300
chr17	8373300	8373600
chr17	8578500	8578800
chr17	8959800	8960100
chr17	8975100	8975400
chr17	14478300	14478600
chr17	16905900	16906200
chr17	17625300	17626500
chr17	17713500	17713800
chr17	18138900	18139200
chr17	18891900	18892200
chr17	30831600	30832200
chr17	33456600	33456900
chr17	38491800	38492100
chr17	41165400	41165700
chr17	42826500	42826800
chr17	43312200	43312500
chr17	43975500	43975800
chr17	46152000	46152300
chr17	48153900	48154200
chr17	48642300	48642600
chr17	48668100	48668400
chr17	48843000	48843300
chr17	55937400	55937700
chr17	56565000	56565600
chr17	60830400	60830700
chr17	63694800	63695100
chr17	67685700	67686000
chr17	70761900	70762200
chr17	71741100	71741400
chr17	72294900	72295200
chr17	73074900	73075200
chr17	73553700	73554000
chr17	73918800	73919100
chr17	74693400	74693700
chr17	75830700	75831000
chr17	76220700	76221000
chr17	76349700	76350000
chr17	76596600	76596900
chr17	77997300	77997600
chr17	78043500	78043800
chr17	78765600	78765900
chr17	78800700	78801300
chr17	79012200	79012500
chr17	80061900	80062200
chr17	80076600	80076900
chr17	80285700	80286000
chr18	572100	572400
chr18	6315900	6316200
chr18	6374100	6374400
chr18	6430800	6431100
chr18	6731400	6731700
chr18	8662500	8662800
chr18	10029600	10029900
chr18	10524900	10525200
chr18	11105400	11105700
chr18	11266800	11267100
chr18	13274400	13274700
chr18	20127900	20128200
chr18	20838000	20838600
chr18	20886900	20887200
chr18	21120000	21120300
chr18	22146300	22146600
chr18	22411500	22411800
chr18	22571100	22571700
chr18	24126900	24127200
chr18	43029600	43029900
chr18	43407900	43408200
chr18	43414500	43414800
chr18	44203800	44204100
chr18	46107900	46108200
chr18	46242600	46242900
chr18	46246500	46246800
chr18	46251300	46251600
chr18	46306800	46307400
chr18	46353900	46354500
chr18	46355100	46355700
chr18	46379700	46380000
chr18	46386000	46386600
chr18	46389300	46389600
chr18	46399800	46400100
chr18	46402200	46402500
chr18	46416000	46416300
chr18	46442700	46443000
chr18	46446900	46448100
chr18	46450800	46451400
chr18	46452600	46452900
chr18	46453800	46454100
chr18	46456500	46456800
chr18	46461900	46462500
chr18	46463100	46463400
chr18	46467000	46469100
chr18	46471200	46472100
chr18	46501200	46501500
chr18	46516200	46516500
chr18	46533300	46533600
chr18	47252700	47253000
chr18	48154500	48154800
chr18	53819700	53820000
chr18	56664900	56665200
chr18	60301800	60302100
chr18	60816300	60816600
chr18	60965100	60965400
chr18	72207900	72208200
chr18	72749400	72749700
chr18	74644500	74644800
chr19	795300	795600
chr19	1171500	1171800
chr19	1356300	1356600
chr19	1418400	1418700
chr19	1565700	1566000
chr19	1912200	1912500
chr19	2500500	2500800
chr19	3025200	3025500
chr19	3028200	3028500
chr19	3043200	3043500
chr19	3423300	3423600
chr19	4391400	4391700
chr19	4394400	4394700
chr19	5058600	5058900
chr19	5064300	5064600
chr19	5091900	5092200
chr19	5308500	5308800
chr19	6217500	6218100
chr19	6239100	6239700
chr19	7993800	7994100
chr19	11277300	11277600
chr19	13124100	13125300
chr19	13202400	13203000
chr19	14073000	14074200
chr19	14480400	14481000
chr19	16198800	16199100
chr19	16426800	16427100
chr19	17439600	17439900
chr19	18759900	18760200
chr19	18768900	18769200
chr19	18783000	18783300
chr19	18853200	18853500
chr19	18874800	18875100
chr19	18879900	18880200
chr19	19008900	19009200
chr19	19215900	19216200
chr19	19216800	19217100
chr19	34272300	34272600
chr19	35770800	35771400
chr19	35907600	35907900
chr19	38422800	38423100
chr19	38673600	38674800
chr19	39234600	39234900
chr19	39465300	39465600
chr19	39630000	39630300
chr19	39636000	39636300
chr19	41805300	41805600
chr19	47685300	47685600
chr19	48969900	48970200
chr19	49184400	49184700
chr19	50883600	50883900
chr19	56833800	56834100
chr2	1287900	1288200
chr2	3353100	3353400
chr2	4068000	4068600
chr2	5607300	5607600
chr2	8676000	8676300
chr2	8676900	8677200
chr2	8726400	8726700
chr2	8799300	8799600
chr2	9790500	9790800
chr2	10137000	10137300
chr2	11048700	11049000
chr2	16124700	16125000
chr2	16235100	16235400
chr2	19161600	19161900
chr2	20814300	20814600
chr2	22170000	22170300
chr2	26909400	26909700
chr2	27717000	27717300
chr2	28569600	28569900
chr2	29286600	29286900
chr2	33756300	33756600
chr2	37749300	37749600
chr2	42193800	42194100
chr2	43232400	43232700
chr2	44404500	44404800
chr2	45354300	45354600
chr2	47053500	47053800
chr2	47241600	47241900
chr2	55338900	55339200
chr2	55365300	55365600
chr2	69057900	69058200
chr2	70683600	70683900
chr2	71806500	71806800
chr2	73763400	73763700
chr2	85403100	85403400
chr2	85470600	85470900
chr2	86006100	86006400
chr2	86012400	86012700
chr2	86023500	86023800
chr2	86039400	86039700
chr2	87821100	87821400
chr2	97544400	97544700
chr2	97556700	97557000
chr2	97590300	97590600
chr2	98328600	98328900
chr2	102726900	102727200
chr2	109789800	109790100
chr2	109935900	109936200
chr2	111708600	111708900
chr2	111907500	111907800
chr2	120452700	120453000
chr2	121303800	121304100
chr2	121583700	121584300
chr2	121662000	121662300
chr2	130059900	130060200
chr2	135237300	135237600
chr2	135280500	135280800
chr2	145130100	145130400
chr2	145137900	145138200
chr2	152631600	152631900
chr2	156002400	156002700
chr2	161508600	161508900
chr2	172314300	172314600
chr2	173866500	173866800
chr2	177111000	177111300
chr2	180307800	180308100
chr2	203066700	203067000
chr2	204974400	204974700
chr2	205877700	205878000
chr2	208175100	208175400
chr2	217667400	217667700
chr2	219159600	219159900
chr2	219192000	219192300
chr2	222390000	222390300
chr2	222434100	222434400
chr2	231815100	231815400
chr2	233910000	233910300
chr2	235909500	235909800
chr2	236141700	236142000
chr2	236994600	236994900
chr2	237540000	237540300
chr2	237624300	237624600
chr2	240062100	240062400
chr2	240161400	240161700
chr2	241936800	241937100
chr20	338400	338700
chr20	1836300	1836600
chr20	1855200	1855500
chr20	1871400	1871700
chr20	1877100	1877400
chr20	1886700	1887000
chr20	3003600	3003900
chr20	4941900	4942200
chr20	13849800	13850100
chr20	17617500	17617800
chr20	17622300	17622600
chr20	17643000	17643300
chr20	17801400	17801700
chr20	32458800	32459100
chr20	35985000	35985300
chr20	36107400	36107700
chr20	36533700	36534000
chr20	36540600	36540900
chr20	36542100	36542400
chr20	40730700	40731000
chr20	42860400	42860700
chr20	43319700	43320000
chr20	43345200	43345500
chr20	44798100	44798400
chr20	45461100	45461400
chr20	45972000	45972300
chr20	46291800	46292100
chr20	46397100	46397700
chr20	46587000	46587300
chr20	47091900	47092200
chr20	48663600	48663900
chr20	49047300	49047600
chr20	50216700	50217000
chr20	51692400	51692700
chr20	55863300	55863600
chr20	56017200	56017500
chr20	56264400	56264700
chr20	57585000	57585300
chr20	59709300	59709600
chr20	61282500	61282800
chr20	61585500	61586100
chr21	16512300	16512600
chr21	35183400	35183700
chr21	36342300	36342600
chr21	37850700	37851000
chr21	39715500	39716100
chr21	39753000	39753300
chr21	40381800	40382100
chr21	42588000	42588300
chr21	42648900	42649200
chr21	43352400	43353000
chr21	43670100	43670400
chr21	43681200	43682100
chr21	44417400	44417700
chr21	44871600	44871900
chr21	44883600	44883900
chr21	45568500	45568800
chr21	46451700	46452300
chr21	46453800	46454100
chr21	46787100	46787400
chr21	46875300	46875900
chr21	47306700	47307000
chr21	47962200	47962500
chr22	19786800	19787100
chr22	20022300	20022600
chr22	21210900	21211200
chr22	22108500	22108800
chr22	22309500	22309800
chr22	24184200	24184500
chr22	24553800	24554100
chr22	24879900	24880200
chr22	25464000	25464300
chr22	27987300	27987600
chr22	28412400	28412700
chr22	29620200	29620500
chr22	30102900	30103200
chr22	31539600	31539900
chr22	33225300	33225600
chr22	33305400	33306000
chr22	33315900	33316200
chr22	33390000	33390300
chr22	35789700	35790000
chr22	36481500	36481800
chr22	38060700	38061000
chr22	38177400	38177700
chr22	38199300	38199600
chr22	38503500	38504100
chr22	38656800	38657100
chr22	39830400	39830700
chr22	40826700	40827000
chr22	40858500	40858800
chr22	42065700	42066000
chr22	43636200	43636500
chr22	45034800	45035400
chr22	45940500	45940800
chr22	47415000	47415300
chr22	50043300	50043600
chr22	50737500	50737800
chr3	13075800	13076100
chr3	13559700	13560600
chr3	13575300	13575600
chr3	13591200	13591500
chr3	13594800	13595100
chr3	13605300	13605600
chr3	13607100	13608000
chr3	13610100	13610400
chr3	13616400	13616700
chr3	13689300	13689600
chr3	14495700	14496000
chr3	36874800	36875100
chr3	41160300	41160600
chr3	41895000	41895300
chr3	43116300	43116600
chr3	47293200	47293500
chr3	48444300	48444600
chr3	50265600	50265900
chr3	50445900	50446200
chr3	50471400	50471700
chr3	50493000	50493300
chr3	50511900	50512200
chr3	52153200	52153500
chr3	52560900	52561200
chr3	53707800	53708100
chr3	53708700	53709300
chr3	64581000	64581300
chr3	65024400	65024700
chr3	69709500	69709800
chr3	71017200	71017500
chr3	72335100	72335400
chr3	72511500	72512100
chr3	100148400	100148700
chr3	107727300	107727600
chr3	112902900	112903200
chr3	122813400	122813700
chr3	124776000	124776300
chr3	127467900	127468200
chr3	128838600	128838900
chr3	129838500	129838800
chr3	134052300	134052600
chr3	183498000	183498300
chr3	184414800	184415100
chr3	187739100	187739400
chr3	187818000	187818300
chr3	192549300	192549600
chr3	192842400	192842700
chr3	194116500	194116800
chr3	194261100	194261400
chr3	194930100	194930400
chr3	195530700	195531000
chr3	195616500	195616800
chr3	195618300	195618600
chr4	717600	717900
chr4	4509000	4509300
chr4	4993200	4993500
chr4	7162200	7162500
chr4	7284900	7285200
chr4	7757400	7757700
chr4	7780800	7781100
chr4	7812300	7813200
chr4	7872900	7873200
chr4	7902900	7903200
chr4	8434800	8435100
chr4	9882300	9882600
chr4	24732000	24732300
chr4	26201400	26201700
chr4	78093600	78093900
chr4	88995900	88996200
chr4	101238600	101238900
chr4	106938600	106938900
chr4	124542300	124542600
chr4	124877400	124877700
chr4	129373500	129373800
chr4	137322300	137322600
chr4	138974700	138975000
chr4	141110100	141110400
chr4	149381700	149382000
chr4	152630400	152630700
chr4	152944500	152944800
chr4	152988600	152988900
chr4	153878100	153878400
chr4	154168500	154168800
chr4	154292700	154293000
chr4	169555500	169555800
chr4	169984800	169985100
chr4	183546600	183546900
chr4	184552800	184553100
chr4	184746900	184747800
chr4	185211000	185211300
chr4	186461100	186461400
chr4	186492900	186493200
chr5	1118100	1118400
chr5	1878900	1879200
chr5	8787300	8787600
chr5	10649400	10650300
chr5	14463900	14464200
chr5	14674200	14674500
chr5	24445800	24446100
chr5	25224600	25224900
chr5	33581100	33581400
chr5	38135100	38135400
chr5	40792500	40792800
chr5	67702500	67702800
chr5	71475300	71475600
chr5	73502100	73502400
chr5	77823600	77823900
chr5	82639200	82639500
chr5	91126500	91126800
chr5	123964500	123965100
chr5	123983100	123983400
chr5	124057200	124057500
chr5	124133400	124133700
chr5	124202100	124202400
chr5	124745700	124746000
chr5	124748400	124748700
chr5	135413700	135414000
chr5	137565300	137565600
chr5	139124100	139124400
chr5	139533600	139533900
chr5	140798100	140798400
chr5	141189000	141189300
chr5	142279500	142279800
chr5	142625400	142625700
chr5	148846200	148846500
chr5	149552100	149552400
chr5	149980800	149981100
chr5	150019200	150019500
chr5	156780000	156780300
chr5	156959400	156959700
chr5	156996900	156997200
chr5	160347000	160347300
chr5	168161700	168162000
chr5	168192900	168193200
chr5	168587700	168588000
chr5	169950600	169950900
chr5	170024400	170024700
chr5	170901600	170901900
chr5	171981600	171981900
chr5	172753800	172754100
chr5	175083900	175084200
chr5	175610100	175610400
chr5	176986200	176986500
chr5	179757900	179758200
chr6	411300	411600
chr6	1631100	1631400
chr6	4334100	4334400
chr6	4355400	4355700
chr6	5584800	5585100
chr6	7441200	7441500
chr6	14442300	14442600
chr6	14730900	14731200
chr6	15389400	15389700
chr6	16947300	16947600
chr6	16974300	16974600
chr6	30433200	30433500
chr6	30735300	30735600
chr6	30788400	30788700
chr6	33384600	33384900
chr6	35274900	35275200
chr6	35278200	35278500
chr6	36762300	36762600
chr6	37027200	37027500
chr6	37674000	37674300
chr6	41900400	41900700
chr6	43096800	43097100
chr6	43184400	43184700
chr6	75916800	75917400
chr6	90696900	90697200
chr6	90841800	90842100
chr6	106434600	106434900
chr6	106465500	106465800
chr6	106547100	106547400
chr6	107955300	107955600
chr6	108525000	108525300
chr6	111985200	111985500
chr6	112508700	112509000
chr6	124150800	124151100
chr6	130050300	130050600
chr6	135240000	135240300
chr6	139794300	139794600
chr6	148869300	148869600
chr6	149385300	149385600
chr6	150907800	150908100
chr6	151377300	151377600
chr6	151389900	151390200
chr6	151578600	151578900
chr6	156940200	156940500
chr6	157818300	157818600
chr6	157938600	157938900
chr6	159053400	159053700
chr6	166631100	166631400
chr6	167064900	167065200
chr6	167101500	167101800
chr6	167106300	167106600
chr6	167125800	167126700
chr6	167157000	167157300
chr6	167171400	167171700
chr6	168502500	168502800
chr6	170712900	170713500
chr6	170773200	170773500
chr7	630300	631200
chr7	1081200	1081500
chr7	1136100	1136400
chr7	1237800	1238100
chr7	1787700	1788000
chr7	1887900	1888200
chr7	1938600	1939800
chr7	2058300	2058600
chr7	2140200	2140800
chr7	2606400	2606700
chr7	2658600	2658900
chr7	2664000	2664300
chr7	2673600	2673900
chr7	2675700	2676000
chr7	2768400	2768700
chr7	2882700	2883000
chr7	2964600	2964900
chr7	3988800	3989100
chr7	5443500	5443800
chr7	5670600	5670900
chr7	5709300	5709600
chr7	5734800	5735100
chr7	7982700	7983000
chr7	25361100	25361400
chr7	28748100	28748400
chr7	30785100	30785400
chr7	30927300	30927600
chr7	32801400	32801700
chr7	36046200	36046500
chr7	40603500	40603800
chr7	44144700	44145000
chr7	47422800	47423100
chr7	55133700	55134000
chr7	55153800	55154700
chr7	55166700	55167000
chr7	55225200	55225500
chr7	67894500	67894800
chr7	73400700	73401000
chr7	73406700	73407000
chr7	73716900	73717200
chr7	77804700	77805000
chr7	92112900	92113200
chr7	97668000	97668300
chr7	97810800	97811100
chr7	97933500	97933800
chr7	99659100	99659400
chr7	99887400	99887700
chr7	101768700	101769000
chr7	130575900	130576200
chr7	134540700	134541000
chr7	137663100	137663400
chr7	137676900	137677200
chr7	137684700	137685000
chr7	150498300	150498900
chr7	150958200	150958500
chr7	155048400	155048700
chr8	496200	496500
chr8	2546100	2546400
chr8	6483600	6483900
chr8	8502900	8503200
chr8	10193100	10193400
chr8	10207800	10208700
chr8	10261800	10262100
chr8	11470200	11471400
chr8	11554500	11554800
chr8	12851400	12851700
chr8	20897700	20898000
chr8	22767300	22767600
chr8	27929400	27929700
chr8	28223100	28223400
chr8	28258200	28258500
chr8	29915700	29916000
chr8	38330400	38330700
chr8	41199900	41200200
chr8	49310700	49311000
chr8	49333800	49334400
chr8	49494000	49494300
chr8	49586700	49587000
chr8	52224900	52225200
chr8	61898400	61898700
chr8	95095500	95095800
chr8	98880300	98880600
chr8	98941200	98941500
chr8	102300300	102300600
chr8	102373200	102373500
chr8	117822000	117822300
chr8	126011700	126012000
chr8	130089300	130089600
chr8	134080800	134081100
chr8	134229600	134229900
chr8	134261400	134261700
chr8	134441400	134441700
chr8	138657600	138657900
chr8	140871300	140871600
chr8	141220200	141220500
chr8	141320100	141320400
chr8	142217400	142217700
chr8	142290000	142290300
chr9	13960200	13960500
chr9	14346000	14346600
chr9	16252500	16252800
chr9	25806000	25806300
chr9	33189300	33189600
chr9	34250400	34250700
chr9	34560900	34561200
chr9	35527500	35527800
chr9	37944300	37944600
chr9	38107800	38108100
chr9	71163300	71163600
chr9	78872400	78872700
chr9	87787500	87787800
chr9	92246400	92246700
chr9	94563000	94563300
chr9	94600800	94601100
chr9	96581400	96581700
chr9	97491000	97491300
chr9	100952700	100953000
chr9	116663700	116664000
chr9	116681100	116681400
chr9	126169200	126169500
chr9	126267900	126268200
chr9	127020900	127021200
chr9	127033500	127034100
chr9	127161900	127162200
chr9	129244500	129245100
chr9	132205500	132205800
chr9	132214200	132214500
chr9	132262500	132262800
chr9	133852800	133853100
chr9	134109000	134109300
chr9	134135700	134136000
chr9	135998100	135998400
chr9	136359600	136360500
chr9	136378500	136378800
chr9	136402500	136402800
chr9	136437900	136438200
chr9	136698000	136698300
chr9	136746900	136747200
chr9	137323200	137323500
chr9	137532300	137532600
chr9	137534700	137535000
chr9	137570400	137570700
chr9	137594700	137595000
chr9	139225200	139225500
chr9	139226100	139226400
chr9	139239300	139239900
chr9	139736100	139736400
chr9	140202300	140202600
chr9	140540100	140540400
chrX	9918000	9918300
chrX	39419700	39420000
chrX	40010700	40011300
chrX	49061400	49061700
chrX	68132400	68132700
