# Supplementary material for: Integrated transcriptomics and epigenomics reveal chamber-specific and species-specific characteristics of human and mouse hearts
Source: PLoS Biol. 2021 May 18;19(5):e3001229. doi: 10.1371/journal.pbio.3001229 (PMC8130971; doi:10.1371/journal.pbio.3001229)
Supplement: S4 Table — (XLSX) [file pbio.3001229.s009.xlsx]

## Sheet: Annotation (GTF)
Chr	Source	Feature	Start	End	Score	Strand	Frame	Attributes
chr12	StringTie	transcript	83849998	83866426	1000	-	.	gene_id "MSTRG.10118"; transcript_id "MSTRG.10118.1";
chr12	StringTie	exon	83849998	83852731	1000	-	.	gene_id "MSTRG.10118"; transcript_id "MSTRG.10118.1"; exon_number "1";
chr12	StringTie	exon	83866039	83866426	1000	-	.	gene_id "MSTRG.10118"; transcript_id "MSTRG.10118.1"; exon_number "2";
chr12	StringTie	transcript	114883444	114886659	1000	-	.	gene_id "MSTRG.10613"; transcript_id "MSTRG.10613.14";
chr12	StringTie	exon	114883444	114884073	1000	-	.	gene_id "MSTRG.10613"; transcript_id "MSTRG.10613.14"; exon_number "1";
chr12	StringTie	exon	114885025	114886034	1000	-	.	gene_id "MSTRG.10613"; transcript_id "MSTRG.10613.14"; exon_number "2";
chr12	StringTie	exon	114886302	114886659	1000	-	.	gene_id "MSTRG.10613"; transcript_id "MSTRG.10613.14"; exon_number "3";
chr12	StringTie	transcript	114883554	114886769	1000	-	.	gene_id "MSTRG.10613"; transcript_id "MSTRG.10613.15";
chr12	StringTie	exon	114883554	114884124	1000	-	.	gene_id "MSTRG.10613"; transcript_id "MSTRG.10613.15"; exon_number "1";
chr12	StringTie	exon	114885025	114886769	1000	-	.	gene_id "MSTRG.10613"; transcript_id "MSTRG.10613.15"; exon_number "2";
chr12	StringTie	transcript	114883600	114886573	1000	-	.	gene_id "MSTRG.10613"; transcript_id "MSTRG.10613.16";
chr12	StringTie	exon	114883600	114884073	1000	-	.	gene_id "MSTRG.10613"; transcript_id "MSTRG.10613.16"; exon_number "1";
chr12	StringTie	exon	114885025	114886573	1000	-	.	gene_id "MSTRG.10613"; transcript_id "MSTRG.10613.16"; exon_number "2";
chr13	StringTie	transcript	25114052	25115597	1000	-	.	gene_id "MSTRG.11037"; transcript_id "MSTRG.11037.1";
chr13	StringTie	exon	25114052	25114165	1000	-	.	gene_id "MSTRG.11037"; transcript_id "MSTRG.11037.1"; exon_number "1";
chr13	StringTie	exon	25115465	25115597	1000	-	.	gene_id "MSTRG.11037"; transcript_id "MSTRG.11037.1"; exon_number "2";
chr13	StringTie	transcript	68599912	68612516	1000	+	.	gene_id "MSTRG.11500"; transcript_id "MSTRG.11500.1";
chr13	StringTie	exon	68599912	68600178	1000	+	.	gene_id "MSTRG.11500"; transcript_id "MSTRG.11500.1"; exon_number "1";
chr13	StringTie	exon	68603708	68603877	1000	+	.	gene_id "MSTRG.11500"; transcript_id "MSTRG.11500.1"; exon_number "2";
chr13	StringTie	exon	68610324	68612516	1000	+	.	gene_id "MSTRG.11500"; transcript_id "MSTRG.11500.1"; exon_number "3";
chr13	StringTie	transcript	68599978	68627581	1000	+	.	gene_id "MSTRG.11500"; transcript_id "MSTRG.11500.2";
chr13	StringTie	exon	68599978	68600178	1000	+	.	gene_id "MSTRG.11500"; transcript_id "MSTRG.11500.2"; exon_number "1";
chr13	StringTie	exon	68603708	68603877	1000	+	.	gene_id "MSTRG.11500"; transcript_id "MSTRG.11500.2"; exon_number "2";
chr13	StringTie	exon	68617559	68617703	1000	+	.	gene_id "MSTRG.11500"; transcript_id "MSTRG.11500.2"; exon_number "3";
chr13	StringTie	exon	68626777	68627581	1000	+	.	gene_id "MSTRG.11500"; transcript_id "MSTRG.11500.2"; exon_number "4";
chr13	StringTie	transcript	90926101	90928598	1000	-	.	gene_id "MSTRG.11615"; transcript_id "MSTRG.11615.1";
chr13	StringTie	exon	90926101	90926507	1000	-	.	gene_id "MSTRG.11615"; transcript_id "MSTRG.11615.1"; exon_number "1";
chr13	StringTie	exon	90928505	90928598	1000	-	.	gene_id "MSTRG.11615"; transcript_id "MSTRG.11615.1"; exon_number "2";
chr14	StringTie	transcript	85908692	85911105	1000	-	.	gene_id "MSTRG.13031"; transcript_id "MSTRG.13031.1";
chr14	StringTie	exon	85908692	85908764	1000	-	.	gene_id "MSTRG.13031"; transcript_id "MSTRG.13031.1"; exon_number "1";
chr14	StringTie	exon	85909634	85909761	1000	-	.	gene_id "MSTRG.13031"; transcript_id "MSTRG.13031.1"; exon_number "2";
chr14	StringTie	exon	85911086	85911105	1000	-	.	gene_id "MSTRG.13031"; transcript_id "MSTRG.13031.1"; exon_number "3";
chr1	StringTie	transcript	51095627	51103312	1000	-	.	gene_id "MSTRG.1317"; transcript_id "MSTRG.1317.1";
chr1	StringTie	exon	51095627	51095652	1000	-	.	gene_id "MSTRG.1317"; transcript_id "MSTRG.1317.1"; exon_number "1";
chr1	StringTie	exon	51103048	51103312	1000	-	.	gene_id "MSTRG.1317"; transcript_id "MSTRG.1317.1"; exon_number "2";
chr15	StringTie	transcript	23628830	23646929	1000	-	.	gene_id "MSTRG.13517"; transcript_id "MSTRG.13517.1";
chr15	StringTie	exon	23628830	23631568	1000	-	.	gene_id "MSTRG.13517"; transcript_id "MSTRG.13517.1"; exon_number "1";
chr15	StringTie	exon	23646591	23646684	1000	-	.	gene_id "MSTRG.13517"; transcript_id "MSTRG.13517.1"; exon_number "2";
chr15	StringTie	exon	23646798	23646929	1000	-	.	gene_id "MSTRG.13517"; transcript_id "MSTRG.13517.1"; exon_number "3";
chr15	StringTie	transcript	23639447	23652482	1000	+	.	gene_id "MSTRG.13518"; transcript_id "MSTRG.13518.1";
chr15	StringTie	exon	23639447	23639472	1000	+	.	gene_id "MSTRG.13518"; transcript_id "MSTRG.13518.1"; exon_number "1";
chr15	StringTie	exon	23649171	23649255	1000	+	.	gene_id "MSTRG.13518"; transcript_id "MSTRG.13518.1"; exon_number "2";
chr15	StringTie	exon	23652107	23652482	1000	+	.	gene_id "MSTRG.13518"; transcript_id "MSTRG.13518.1"; exon_number "3";
chr15	StringTie	transcript	23647923	23652641	1000	+	.	gene_id "MSTRG.13518"; transcript_id "MSTRG.13518.2";
chr15	StringTie	exon	23647923	23648414	1000	+	.	gene_id "MSTRG.13518"; transcript_id "MSTRG.13518.2"; exon_number "1";
chr15	StringTie	exon	23649118	23649255	1000	+	.	gene_id "MSTRG.13518"; transcript_id "MSTRG.13518.2"; exon_number "2";
chr15	StringTie	exon	23652107	23652641	1000	+	.	gene_id "MSTRG.13518"; transcript_id "MSTRG.13518.2"; exon_number "3";
chr15	StringTie	transcript	23649169	23658485	1000	+	.	gene_id "MSTRG.13518"; transcript_id "MSTRG.13518.3";
chr15	StringTie	exon	23649169	23649255	1000	+	.	gene_id "MSTRG.13518"; transcript_id "MSTRG.13518.3"; exon_number "1";
chr15	StringTie	exon	23657671	23658485	1000	+	.	gene_id "MSTRG.13518"; transcript_id "MSTRG.13518.3"; exon_number "2";
chr1	StringTie	transcript	57025230	57033070	1000	+	.	gene_id "MSTRG.1465"; transcript_id "MSTRG.1465.1";
chr1	StringTie	exon	57025230	57026640	1000	+	.	gene_id "MSTRG.1465"; transcript_id "MSTRG.1465.1"; exon_number "1";
chr1	StringTie	exon	57027606	57033070	1000	+	.	gene_id "MSTRG.1465"; transcript_id "MSTRG.1465.1"; exon_number "2";
chr15	StringTie	transcript	82218013	82222466	1000	-	.	gene_id "MSTRG.14904"; transcript_id "MSTRG.14904.1";
chr15	StringTie	exon	82218013	82218084	1000	-	.	gene_id "MSTRG.14904"; transcript_id "MSTRG.14904.1"; exon_number "1";
chr15	StringTie	exon	82218216	82218366	1000	-	.	gene_id "MSTRG.14904"; transcript_id "MSTRG.14904.1"; exon_number "2";
chr15	StringTie	exon	82222349	82222466	1000	-	.	gene_id "MSTRG.14904"; transcript_id "MSTRG.14904.1"; exon_number "3";
chr1	StringTie	transcript	61380507	61390535	1000	-	.	gene_id "MSTRG.1503"; transcript_id "MSTRG.1503.1";
chr1	StringTie	exon	61380507	61380617	1000	-	.	gene_id "MSTRG.1503"; transcript_id "MSTRG.1503.1"; exon_number "1";
chr1	StringTie	exon	61390183	61390535	1000	-	.	gene_id "MSTRG.1503"; transcript_id "MSTRG.1503.1"; exon_number "2";
chr16	StringTie	transcript	32343067	32345736	1000	-	.	gene_id "MSTRG.16373"; transcript_id "MSTRG.16373.1";
chr16	StringTie	exon	32343067	32344085	1000	-	.	gene_id "MSTRG.16373"; transcript_id "MSTRG.16373.1"; exon_number "1";
chr16	StringTie	exon	32345201	32345736	1000	-	.	gene_id "MSTRG.16373"; transcript_id "MSTRG.16373.1"; exon_number "2";
chr17	StringTie	transcript	65436738	65440472	1000	-	.	gene_id "MSTRG.19179"; transcript_id "MSTRG.19179.1";
chr17	StringTie	exon	65436738	65437784	1000	-	.	gene_id "MSTRG.19179"; transcript_id "MSTRG.19179.1"; exon_number "1";
chr17	StringTie	exon	65440368	65440472	1000	-	.	gene_id "MSTRG.19179"; transcript_id "MSTRG.19179.1"; exon_number "2";
chr17	StringTie	transcript	65436738	65440458	1000	-	.	gene_id "MSTRG.19179"; transcript_id "MSTRG.19179.2";
chr17	StringTie	exon	65436738	65439637	1000	-	.	gene_id "MSTRG.19179"; transcript_id "MSTRG.19179.2"; exon_number "1";
chr17	StringTie	exon	65440368	65440458	1000	-	.	gene_id "MSTRG.19179"; transcript_id "MSTRG.19179.2"; exon_number "2";
chr18	StringTie	transcript	28802188	28830405	1000	+	.	gene_id "MSTRG.20061"; transcript_id "MSTRG.20061.1";
chr18	StringTie	exon	28802188	28803842	1000	+	.	gene_id "MSTRG.20061"; transcript_id "MSTRG.20061.1"; exon_number "1";
chr18	StringTie	exon	28830287	28830405	1000	+	.	gene_id "MSTRG.20061"; transcript_id "MSTRG.20061.1"; exon_number "2";
chr18	StringTie	transcript	62593324	62660084	1000	-	.	gene_id "MSTRG.20396"; transcript_id "MSTRG.20396.4";
chr18	StringTie	exon	62593324	62597988	1000	-	.	gene_id "MSTRG.20396"; transcript_id "MSTRG.20396.4"; exon_number "1";
chr18	StringTie	exon	62603512	62603623	1000	-	.	gene_id "MSTRG.20396"; transcript_id "MSTRG.20396.4"; exon_number "2";
chr18	StringTie	exon	62606312	62606398	1000	-	.	gene_id "MSTRG.20396"; transcript_id "MSTRG.20396.4"; exon_number "3";
chr18	StringTie	exon	62607346	62607418	1000	-	.	gene_id "MSTRG.20396"; transcript_id "MSTRG.20396.4"; exon_number "4";
chr18	StringTie	exon	62659870	62660084	1000	-	.	gene_id "MSTRG.20396"; transcript_id "MSTRG.20396.4"; exon_number "5";
chr18	StringTie	transcript	62596640	62660058	1000	-	.	gene_id "MSTRG.20396"; transcript_id "MSTRG.20396.5";
chr18	StringTie	exon	62596640	62597988	1000	-	.	gene_id "MSTRG.20396"; transcript_id "MSTRG.20396.5"; exon_number "1";
chr18	StringTie	exon	62606312	62606398	1000	-	.	gene_id "MSTRG.20396"; transcript_id "MSTRG.20396.5"; exon_number "2";
chr18	StringTie	exon	62607346	62607418	1000	-	.	gene_id "MSTRG.20396"; transcript_id "MSTRG.20396.5"; exon_number "3";
chr18	StringTie	exon	62659870	62660058	1000	-	.	gene_id "MSTRG.20396"; transcript_id "MSTRG.20396.5"; exon_number "4";
chr18	StringTie	transcript	73167549	73180818	1000	+	.	gene_id "MSTRG.20481"; transcript_id "MSTRG.20481.1";
chr18	StringTie	exon	73167549	73168725	1000	+	.	gene_id "MSTRG.20481"; transcript_id "MSTRG.20481.1"; exon_number "1";
chr18	StringTie	exon	73170167	73170287	1000	+	.	gene_id "MSTRG.20481"; transcript_id "MSTRG.20481.1"; exon_number "2";
chr18	StringTie	exon	73176524	73180818	1000	+	.	gene_id "MSTRG.20481"; transcript_id "MSTRG.20481.1"; exon_number "3";
chr19	StringTie	transcript	7219834	7225559	1000	+	.	gene_id "MSTRG.20864"; transcript_id "MSTRG.20864.1";
chr19	StringTie	exon	7219834	7220360	1000	+	.	gene_id "MSTRG.20864"; transcript_id "MSTRG.20864.1"; exon_number "1";
chr19	StringTie	exon	7221705	7225559	1000	+	.	gene_id "MSTRG.20864"; transcript_id "MSTRG.20864.1"; exon_number "2";
chr19	StringTie	transcript	7234649	7250663	1000	+	.	gene_id "MSTRG.20865"; transcript_id "MSTRG.20865.1";
chr19	StringTie	exon	7234649	7238998	1000	+	.	gene_id "MSTRG.20865"; transcript_id "MSTRG.20865.1"; exon_number "1";
chr19	StringTie	exon	7250491	7250663	1000	+	.	gene_id "MSTRG.20865"; transcript_id "MSTRG.20865.1"; exon_number "2";
chr19	StringTie	transcript	27731933	27733998	1000	+	.	gene_id "MSTRG.21610"; transcript_id "MSTRG.21610.1";
chr19	StringTie	exon	27731933	27732123	1000	+	.	gene_id "MSTRG.21610"; transcript_id "MSTRG.21610.1"; exon_number "1";
chr19	StringTie	exon	27733813	27733998	1000	+	.	gene_id "MSTRG.21610"; transcript_id "MSTRG.21610.1"; exon_number "2";
chr19	StringTie	transcript	47380053	47383606	1000	-	.	gene_id "MSTRG.22319"; transcript_id "MSTRG.22319.1";
chr19	StringTie	exon	47380053	47380239	1000	-	.	gene_id "MSTRG.22319"; transcript_id "MSTRG.22319.1"; exon_number "1";
chr19	StringTie	exon	47381214	47383606	1000	-	.	gene_id "MSTRG.22319"; transcript_id "MSTRG.22319.1"; exon_number "2";
chr2	StringTie	transcript	24570255	24571909	1000	+	.	gene_id "MSTRG.23134"; transcript_id "MSTRG.23134.1";
chr2	StringTie	exon	24570255	24570328	1000	+	.	gene_id "MSTRG.23134"; transcript_id "MSTRG.23134.1"; exon_number "1";
chr2	StringTie	exon	24571337	24571909	1000	+	.	gene_id "MSTRG.23134"; transcript_id "MSTRG.23134.1"; exon_number "2";
chr1	StringTie	transcript	121386386	121405478	1000	+	.	gene_id "MSTRG.2414"; transcript_id "MSTRG.2414.1";
chr1	StringTie	exon	121386386	121386579	1000	+	.	gene_id "MSTRG.2414"; transcript_id "MSTRG.2414.1"; exon_number "1";
chr1	StringTie	exon	121405235	121405478	1000	+	.	gene_id "MSTRG.2414"; transcript_id "MSTRG.2414.1"; exon_number "2";
chr1	StringTie	transcript	121403253	121405422	1000	+	.	gene_id "MSTRG.2414"; transcript_id "MSTRG.2414.2";
chr1	StringTie	exon	121403253	121403369	1000	+	.	gene_id "MSTRG.2414"; transcript_id "MSTRG.2414.2"; exon_number "1";
chr1	StringTie	exon	121405235	121405422	1000	+	.	gene_id "MSTRG.2414"; transcript_id "MSTRG.2414.2"; exon_number "2";
chr2	StringTie	transcript	92178033	92179132	1000	-	.	gene_id "MSTRG.24142"; transcript_id "MSTRG.24142.1";
chr2	StringTie	exon	92178033	92178713	1000	-	.	gene_id "MSTRG.24142"; transcript_id "MSTRG.24142.1"; exon_number "1";
chr2	StringTie	exon	92178934	92179132	1000	-	.	gene_id "MSTRG.24142"; transcript_id "MSTRG.24142.1"; exon_number "2";
chr2	StringTie	transcript	92281259	92302707	1000	+	.	gene_id "MSTRG.24164"; transcript_id "MSTRG.24164.1";
chr2	StringTie	exon	92281259	92281298	1000	+	.	gene_id "MSTRG.24164"; transcript_id "MSTRG.24164.1"; exon_number "1";
chr2	StringTie	exon	92299365	92299566	1000	+	.	gene_id "MSTRG.24164"; transcript_id "MSTRG.24164.1"; exon_number "2";
chr2	StringTie	exon	92302638	92302707	1000	+	.	gene_id "MSTRG.24164"; transcript_id "MSTRG.24164.1"; exon_number "3";
chr2	StringTie	transcript	92291366	92296497	1000	+	.	gene_id "MSTRG.24165"; transcript_id "MSTRG.24165.1";
chr2	StringTie	exon	92291366	92291524	1000	+	.	gene_id "MSTRG.24165"; transcript_id "MSTRG.24165.1"; exon_number "1";
chr2	StringTie	exon	92296297	92296497	1000	+	.	gene_id "MSTRG.24165"; transcript_id "MSTRG.24165.1"; exon_number "2";
chr2	StringTie	transcript	92291376	92309391	1000	+	.	gene_id "MSTRG.24165"; transcript_id "MSTRG.24165.10";
chr2	StringTie	exon	92291376	92291524	1000	+	.	gene_id "MSTRG.24165"; transcript_id "MSTRG.24165.10"; exon_number "1";
chr2	StringTie	exon	92309246	92309391	1000	+	.	gene_id "MSTRG.24165"; transcript_id "MSTRG.24165.10"; exon_number "2";
chr2	StringTie	transcript	92291376	92321319	1000	+	.	gene_id "MSTRG.24165"; transcript_id "MSTRG.24165.11";
chr2	StringTie	exon	92291376	92291524	1000	+	.	gene_id "MSTRG.24165"; transcript_id "MSTRG.24165.11"; exon_number "1";
chr2	StringTie	exon	92321133	92321319	1000	+	.	gene_id "MSTRG.24165"; transcript_id "MSTRG.24165.11"; exon_number "2";
chr2	StringTie	transcript	92296526	92307565	1000	+	.	gene_id "MSTRG.24165"; transcript_id "MSTRG.24165.12";
chr2	StringTie	exon	92296526	92296638	1000	+	.	gene_id "MSTRG.24165"; transcript_id "MSTRG.24165.12"; exon_number "1";
chr2	StringTie	exon	92307207	92307565	1000	+	.	gene_id "MSTRG.24165"; transcript_id "MSTRG.24165.12"; exon_number "2";
chr2	StringTie	transcript	92297158	92316802	1000	+	.	gene_id "MSTRG.24165"; transcript_id "MSTRG.24165.13";
chr2	StringTie	exon	92297158	92297237	1000	+	.	gene_id "MSTRG.24165"; transcript_id "MSTRG.24165.13"; exon_number "1";
chr2	StringTie	exon	92316634	92316802	1000	+	.	gene_id "MSTRG.24165"; transcript_id "MSTRG.24165.13"; exon_number "2";
chr2	StringTie	transcript	92306682	92318149	1000	+	.	gene_id "MSTRG.24165"; transcript_id "MSTRG.24165.14";
chr2	StringTie	exon	92306682	92306864	1000	+	.	gene_id "MSTRG.24165"; transcript_id "MSTRG.24165.14"; exon_number "1";
chr2	StringTie	exon	92318071	92318149	1000	+	.	gene_id "MSTRG.24165"; transcript_id "MSTRG.24165.14"; exon_number "2";
chr2	StringTie	transcript	92306682	92308257	1000	+	.	gene_id "MSTRG.24165"; transcript_id "MSTRG.24165.15";
chr2	StringTie	exon	92306682	92306864	1000	+	.	gene_id "MSTRG.24165"; transcript_id "MSTRG.24165.15"; exon_number "1";
chr2	StringTie	exon	92308225	92308257	1000	+	.	gene_id "MSTRG.24165"; transcript_id "MSTRG.24165.15"; exon_number "2";
chr2	StringTie	transcript	92320254	92325624	1000	+	.	gene_id "MSTRG.24165"; transcript_id "MSTRG.24165.16";
chr2	StringTie	exon	92320254	92320452	1000	+	.	gene_id "MSTRG.24165"; transcript_id "MSTRG.24165.16"; exon_number "1";
chr2	StringTie	exon	92324867	92325624	1000	+	.	gene_id "MSTRG.24165"; transcript_id "MSTRG.24165.16"; exon_number "2";
chr2	StringTie	transcript	92320419	92322910	1000	+	.	gene_id "MSTRG.24165"; transcript_id "MSTRG.24165.17";
chr2	StringTie	exon	92320419	92320794	1000	+	.	gene_id "MSTRG.24165"; transcript_id "MSTRG.24165.17"; exon_number "1";
chr2	StringTie	exon	92322493	92322910	1000	+	.	gene_id "MSTRG.24165"; transcript_id "MSTRG.24165.17"; exon_number "2";
chr2	StringTie	transcript	92291376	92309391	1000	+	.	gene_id "MSTRG.24165"; transcript_id "MSTRG.24165.10";
chr2	StringTie	exon	92291376	92291524	1000	+	.	gene_id "MSTRG.24165"; transcript_id "MSTRG.24165.10"; exon_number "1";
chr2	StringTie	exon	92309246	92309391	1000	+	.	gene_id "MSTRG.24165"; transcript_id "MSTRG.24165.10"; exon_number "2";
chr2	StringTie	transcript	92291376	92321319	1000	+	.	gene_id "MSTRG.24165"; transcript_id "MSTRG.24165.11";
chr2	StringTie	exon	92291376	92291524	1000	+	.	gene_id "MSTRG.24165"; transcript_id "MSTRG.24165.11"; exon_number "1";
chr2	StringTie	exon	92321133	92321319	1000	+	.	gene_id "MSTRG.24165"; transcript_id "MSTRG.24165.11"; exon_number "2";
chr2	StringTie	transcript	92296526	92307565	1000	+	.	gene_id "MSTRG.24165"; transcript_id "MSTRG.24165.12";
chr2	StringTie	exon	92296526	92296638	1000	+	.	gene_id "MSTRG.24165"; transcript_id "MSTRG.24165.12"; exon_number "1";
chr2	StringTie	exon	92307207	92307565	1000	+	.	gene_id "MSTRG.24165"; transcript_id "MSTRG.24165.12"; exon_number "2";
chr2	StringTie	transcript	92297158	92316802	1000	+	.	gene_id "MSTRG.24165"; transcript_id "MSTRG.24165.13";
chr2	StringTie	exon	92297158	92297237	1000	+	.	gene_id "MSTRG.24165"; transcript_id "MSTRG.24165.13"; exon_number "1";
chr2	StringTie	exon	92316634	92316802	1000	+	.	gene_id "MSTRG.24165"; transcript_id "MSTRG.24165.13"; exon_number "2";
chr2	StringTie	transcript	92306682	92318149	1000	+	.	gene_id "MSTRG.24165"; transcript_id "MSTRG.24165.14";
chr2	StringTie	exon	92306682	92306864	1000	+	.	gene_id "MSTRG.24165"; transcript_id "MSTRG.24165.14"; exon_number "1";
chr2	StringTie	exon	92318071	92318149	1000	+	.	gene_id "MSTRG.24165"; transcript_id "MSTRG.24165.14"; exon_number "2";
chr2	StringTie	transcript	92306682	92308257	1000	+	.	gene_id "MSTRG.24165"; transcript_id "MSTRG.24165.15";
chr2	StringTie	exon	92306682	92306864	1000	+	.	gene_id "MSTRG.24165"; transcript_id "MSTRG.24165.15"; exon_number "1";
chr2	StringTie	exon	92308225	92308257	1000	+	.	gene_id "MSTRG.24165"; transcript_id "MSTRG.24165.15"; exon_number "2";
chr2	StringTie	transcript	92320254	92325624	1000	+	.	gene_id "MSTRG.24165"; transcript_id "MSTRG.24165.16";
chr2	StringTie	exon	92320254	92320452	1000	+	.	gene_id "MSTRG.24165"; transcript_id "MSTRG.24165.16"; exon_number "1";
chr2	StringTie	exon	92324867	92325624	1000	+	.	gene_id "MSTRG.24165"; transcript_id "MSTRG.24165.16"; exon_number "2";
chr2	StringTie	transcript	92320419	92322910	1000	+	.	gene_id "MSTRG.24165"; transcript_id "MSTRG.24165.17";
chr2	StringTie	exon	92320419	92320794	1000	+	.	gene_id "MSTRG.24165"; transcript_id "MSTRG.24165.17"; exon_number "1";
chr2	StringTie	exon	92322493	92322910	1000	+	.	gene_id "MSTRG.24165"; transcript_id "MSTRG.24165.17"; exon_number "2";
chr2	StringTie	transcript	92291366	92316810	1000	+	.	gene_id "MSTRG.24165"; transcript_id "MSTRG.24165.2";
chr2	StringTie	exon	92291366	92291524	1000	+	.	gene_id "MSTRG.24165"; transcript_id "MSTRG.24165.2"; exon_number "1";
chr2	StringTie	exon	92316711	92316810	1000	+	.	gene_id "MSTRG.24165"; transcript_id "MSTRG.24165.2"; exon_number "2";
chr2	StringTie	transcript	92291366	92308710	1000	+	.	gene_id "MSTRG.24165"; transcript_id "MSTRG.24165.3";
chr2	StringTie	exon	92291366	92291524	1000	+	.	gene_id "MSTRG.24165"; transcript_id "MSTRG.24165.3"; exon_number "1";
chr2	StringTie	exon	92308567	92308710	1000	+	.	gene_id "MSTRG.24165"; transcript_id "MSTRG.24165.3"; exon_number "2";
chr2	StringTie	transcript	92291368	92297594	1000	+	.	gene_id "MSTRG.24165"; transcript_id "MSTRG.24165.4";
chr2	StringTie	exon	92291368	92291524	1000	+	.	gene_id "MSTRG.24165"; transcript_id "MSTRG.24165.4"; exon_number "1";
chr2	StringTie	exon	92297315	92297594	1000	+	.	gene_id "MSTRG.24165"; transcript_id "MSTRG.24165.4"; exon_number "2";
chr2	StringTie	transcript	92291368	92325733	1000	+	.	gene_id "MSTRG.24165"; transcript_id "MSTRG.24165.5";
chr2	StringTie	exon	92291368	92291524	1000	+	.	gene_id "MSTRG.24165"; transcript_id "MSTRG.24165.5"; exon_number "1";
chr2	StringTie	exon	92324867	92325733	1000	+	.	gene_id "MSTRG.24165"; transcript_id "MSTRG.24165.5"; exon_number "2";
chr2	StringTie	transcript	92291369	92322908	1000	+	.	gene_id "MSTRG.24165"; transcript_id "MSTRG.24165.6";
chr2	StringTie	exon	92291369	92291524	1000	+	.	gene_id "MSTRG.24165"; transcript_id "MSTRG.24165.6"; exon_number "1";
chr2	StringTie	exon	92310603	92310944	1000	+	.	gene_id "MSTRG.24165"; transcript_id "MSTRG.24165.6"; exon_number "2";
chr2	StringTie	exon	92322493	92322908	1000	+	.	gene_id "MSTRG.24165"; transcript_id "MSTRG.24165.6"; exon_number "3";
chr2	StringTie	transcript	92291373	92318140	1000	+	.	gene_id "MSTRG.24165"; transcript_id "MSTRG.24165.7";
chr2	StringTie	exon	92291373	92291524	1000	+	.	gene_id "MSTRG.24165"; transcript_id "MSTRG.24165.7"; exon_number "1";
chr2	StringTie	exon	92318071	92318140	1000	+	.	gene_id "MSTRG.24165"; transcript_id "MSTRG.24165.7"; exon_number "2";
chr2	StringTie	transcript	92291376	92313627	1000	+	.	gene_id "MSTRG.24165"; transcript_id "MSTRG.24165.8";
chr2	StringTie	exon	92291376	92291524	1000	+	.	gene_id "MSTRG.24165"; transcript_id "MSTRG.24165.8"; exon_number "1";
chr2	StringTie	exon	92310603	92310944	1000	+	.	gene_id "MSTRG.24165"; transcript_id "MSTRG.24165.8"; exon_number "2";
chr2	StringTie	exon	92313490	92313627	1000	+	.	gene_id "MSTRG.24165"; transcript_id "MSTRG.24165.8"; exon_number "3";
chr2	StringTie	transcript	92291376	92307587	1000	+	.	gene_id "MSTRG.24165"; transcript_id "MSTRG.24165.9";
chr2	StringTie	exon	92291376	92291524	1000	+	.	gene_id "MSTRG.24165"; transcript_id "MSTRG.24165.9"; exon_number "1";
chr2	StringTie	exon	92307207	92307587	1000	+	.	gene_id "MSTRG.24165"; transcript_id "MSTRG.24165.9"; exon_number "2";
chr2	StringTie	transcript	92307037	92309861	1000	-	.	gene_id "MSTRG.24167"; transcript_id "MSTRG.24167.1";
chr2	StringTie	exon	92307037	92307358	1000	-	.	gene_id "MSTRG.24167"; transcript_id "MSTRG.24167.1"; exon_number "1";
chr2	StringTie	exon	92309737	92309861	1000	-	.	gene_id "MSTRG.24167"; transcript_id "MSTRG.24167.1"; exon_number "2";
chr2	StringTie	transcript	92307196	92310999	1000	-	.	gene_id "MSTRG.24167"; transcript_id "MSTRG.24167.2";
chr2	StringTie	exon	92307196	92307696	1000	-	.	gene_id "MSTRG.24167"; transcript_id "MSTRG.24167.2"; exon_number "1";
chr2	StringTie	exon	92310755	92310999	1000	-	.	gene_id "MSTRG.24167"; transcript_id "MSTRG.24167.2"; exon_number "2";
chr2	StringTie	transcript	92307203	92309141	1000	-	.	gene_id "MSTRG.24167"; transcript_id "MSTRG.24167.4";
chr2	StringTie	exon	92307203	92307358	1000	-	.	gene_id "MSTRG.24167"; transcript_id "MSTRG.24167.4"; exon_number "1";
chr2	StringTie	exon	92309061	92309141	1000	-	.	gene_id "MSTRG.24167"; transcript_id "MSTRG.24167.4"; exon_number "2";
chr1	StringTie	transcript	121484059	121485441	1000	-	.	gene_id "MSTRG.2419"; transcript_id "MSTRG.2419.1";
chr1	StringTie	exon	121484059	121484152	1000	-	.	gene_id "MSTRG.2419"; transcript_id "MSTRG.2419.1"; exon_number "1";
chr1	StringTie	exon	121485171	121485441	1000	-	.	gene_id "MSTRG.2419"; transcript_id "MSTRG.2419.1"; exon_number "2";
chr1	StringTie	transcript	121484337	121485441	1000	-	.	gene_id "MSTRG.2419"; transcript_id "MSTRG.2419.2";
chr1	StringTie	exon	121484337	121484972	1000	-	.	gene_id "MSTRG.2419"; transcript_id "MSTRG.2419.2"; exon_number "1";
chr1	StringTie	exon	121485312	121485441	1000	-	.	gene_id "MSTRG.2419"; transcript_id "MSTRG.2419.2"; exon_number "2";
chr1	StringTie	transcript	121484059	121485441	1000	+	.	gene_id "MSTRG.2420"; transcript_id "MSTRG.2420.1";
chr1	StringTie	exon	121484059	121484194	1000	+	.	gene_id "MSTRG.2420"; transcript_id "MSTRG.2420.1"; exon_number "1";
chr1	StringTie	exon	121485214	121485441	1000	+	.	gene_id "MSTRG.2420"; transcript_id "MSTRG.2420.1"; exon_number "2";
chr1	StringTie	transcript	121484337	121485441	1000	+	.	gene_id "MSTRG.2420"; transcript_id "MSTRG.2420.2";
chr1	StringTie	exon	121484337	121485044	1000	+	.	gene_id "MSTRG.2420"; transcript_id "MSTRG.2420.2"; exon_number "1";
chr1	StringTie	exon	121485385	121485441	1000	+	.	gene_id "MSTRG.2420"; transcript_id "MSTRG.2420.2"; exon_number "2";
chr2	StringTie	transcript	157698063	157722368	1000	+	.	gene_id "MSTRG.24896"; transcript_id "MSTRG.24896.5";
chr2	StringTie	exon	157698063	157698100	1000	+	.	gene_id "MSTRG.24896"; transcript_id "MSTRG.24896.5"; exon_number "1";
chr2	StringTie	exon	157720635	157722368	1000	+	.	gene_id "MSTRG.24896"; transcript_id "MSTRG.24896.5"; exon_number "2";
chr2	StringTie	transcript	163978139	163989943	1000	+	.	gene_id "MSTRG.24967"; transcript_id "MSTRG.24967.1";
chr2	StringTie	exon	163978139	163978437	1000	+	.	gene_id "MSTRG.24967"; transcript_id "MSTRG.24967.1"; exon_number "1";
chr2	StringTie	exon	163980629	163989943	1000	+	.	gene_id "MSTRG.24967"; transcript_id "MSTRG.24967.1"; exon_number "2";
chr2	StringTie	transcript	163978201	163982939	1000	+	.	gene_id "MSTRG.24967"; transcript_id "MSTRG.24967.2";
chr2	StringTie	exon	163978201	163978437	1000	+	.	gene_id "MSTRG.24967"; transcript_id "MSTRG.24967.2"; exon_number "1";
chr2	StringTie	exon	163980629	163982847	1000	+	.	gene_id "MSTRG.24967"; transcript_id "MSTRG.24967.2"; exon_number "2";
chr2	StringTie	exon	163982868	163982939	1000	+	.	gene_id "MSTRG.24967"; transcript_id "MSTRG.24967.2"; exon_number "3";
chr2	StringTie	transcript	191618553	191625181	1000	-	.	gene_id "MSTRG.25364"; transcript_id "MSTRG.25364.10";
chr2	StringTie	exon	191618553	191619853	1000	-	.	gene_id "MSTRG.25364"; transcript_id "MSTRG.25364.10"; exon_number "1";
chr2	StringTie	exon	191624856	191625181	1000	-	.	gene_id "MSTRG.25364"; transcript_id "MSTRG.25364.10"; exon_number "2";
chr2	StringTie	transcript	191616626	191625505	1000	-	.	gene_id "MSTRG.25364"; transcript_id "MSTRG.25364.7";
chr2	StringTie	exon	191616626	191619853	1000	-	.	gene_id "MSTRG.25364"; transcript_id "MSTRG.25364.7"; exon_number "1";
chr2	StringTie	exon	191624818	191625505	1000	-	.	gene_id "MSTRG.25364"; transcript_id "MSTRG.25364.7"; exon_number "2";
chr2	StringTie	transcript	191618207	191625221	1000	-	.	gene_id "MSTRG.25364"; transcript_id "MSTRG.25364.8";
chr2	StringTie	exon	191618207	191619285	1000	-	.	gene_id "MSTRG.25364"; transcript_id "MSTRG.25364.8"; exon_number "1";
chr2	StringTie	exon	191624818	191625221	1000	-	.	gene_id "MSTRG.25364"; transcript_id "MSTRG.25364.8"; exon_number "2";
chr2	StringTie	transcript	191618447	191626096	1000	-	.	gene_id "MSTRG.25364"; transcript_id "MSTRG.25364.9";
chr2	StringTie	exon	191618447	191619853	1000	-	.	gene_id "MSTRG.25364"; transcript_id "MSTRG.25364.9"; exon_number "1";
chr2	StringTie	exon	191625615	191626096	1000	-	.	gene_id "MSTRG.25364"; transcript_id "MSTRG.25364.9"; exon_number "2";
chr1	StringTie	transcript	147280037	147283504	1000	-	.	gene_id "MSTRG.2577"; transcript_id "MSTRG.2577.1";
chr1	StringTie	exon	147280037	147281022	1000	-	.	gene_id "MSTRG.2577"; transcript_id "MSTRG.2577.1"; exon_number "1";
chr1	StringTie	exon	147283214	147283504	1000	-	.	gene_id "MSTRG.2577"; transcript_id "MSTRG.2577.1"; exon_number "2";
chr1	StringTie	transcript	147280038	147283506	1000	-	.	gene_id "MSTRG.2577"; transcript_id "MSTRG.2577.2";
chr1	StringTie	exon	147280038	147282433	1000	-	.	gene_id "MSTRG.2577"; transcript_id "MSTRG.2577.2"; exon_number "1";
chr1	StringTie	exon	147283214	147283506	1000	-	.	gene_id "MSTRG.2577"; transcript_id "MSTRG.2577.2"; exon_number "2";
chr1	StringTie	transcript	147280039	147283503	1000	-	.	gene_id "MSTRG.2577"; transcript_id "MSTRG.2577.3";
chr1	StringTie	exon	147280039	147281012	1000	-	.	gene_id "MSTRG.2577"; transcript_id "MSTRG.2577.3"; exon_number "1";
chr1	StringTie	exon	147283214	147283503	1000	-	.	gene_id "MSTRG.2577"; transcript_id "MSTRG.2577.3"; exon_number "2";
chr1	StringTie	transcript	147280135	147283504	1000	-	.	gene_id "MSTRG.2577"; transcript_id "MSTRG.2577.4";
chr1	StringTie	exon	147280135	147281076	1000	-	.	gene_id "MSTRG.2577"; transcript_id "MSTRG.2577.4"; exon_number "1";
chr1	StringTie	exon	147283214	147283504	1000	-	.	gene_id "MSTRG.2577"; transcript_id "MSTRG.2577.4"; exon_number "2";
chr2	StringTie	transcript	221744301	221802117	1000	-	.	gene_id "MSTRG.25806"; transcript_id "MSTRG.25806.6";
chr2	StringTie	exon	221744301	221745019	1000	-	.	gene_id "MSTRG.25806"; transcript_id "MSTRG.25806.6"; exon_number "1";
chr2	StringTie	exon	221801764	221802117	1000	-	.	gene_id "MSTRG.25806"; transcript_id "MSTRG.25806.6"; exon_number "2";
chr2	StringTie	transcript	221757309	221802117	1000	-	.	gene_id "MSTRG.25806"; transcript_id "MSTRG.25806.7";
chr2	StringTie	exon	221757309	221762696	1000	-	.	gene_id "MSTRG.25806"; transcript_id "MSTRG.25806.7"; exon_number "1";
chr2	StringTie	exon	221801764	221802117	1000	-	.	gene_id "MSTRG.25806"; transcript_id "MSTRG.25806.7"; exon_number "2";
chr2	StringTie	transcript	243175616	243176653	1000	-	.	gene_id "MSTRG.26144"; transcript_id "MSTRG.26144.1";
chr2	StringTie	exon	243175616	243176046	1000	-	.	gene_id "MSTRG.26144"; transcript_id "MSTRG.26144.1"; exon_number "1";
chr2	StringTie	exon	243176508	243176653	1000	-	.	gene_id "MSTRG.26144"; transcript_id "MSTRG.26144.1"; exon_number "2";
chr21	StringTie	transcript	9551810	9553190	1000	+	.	gene_id "MSTRG.27178"; transcript_id "MSTRG.27178.1";
chr21	StringTie	exon	9551810	9552124	1000	+	.	gene_id "MSTRG.27178"; transcript_id "MSTRG.27178.1"; exon_number "1";
chr21	StringTie	exon	9552820	9553190	1000	+	.	gene_id "MSTRG.27178"; transcript_id "MSTRG.27178.1"; exon_number "2";
chr21	StringTie	transcript	39123849	39131164	1000	+	.	gene_id "MSTRG.27466"; transcript_id "MSTRG.27466.1";
chr21	StringTie	exon	39123849	39123919	1000	+	.	gene_id "MSTRG.27466"; transcript_id "MSTRG.27466.1"; exon_number "1";
chr21	StringTie	exon	39126873	39127003	1000	+	.	gene_id "MSTRG.27466"; transcript_id "MSTRG.27466.1"; exon_number "2";
chr21	StringTie	exon	39130449	39130505	1000	+	.	gene_id "MSTRG.27466"; transcript_id "MSTRG.27466.1"; exon_number "3";
chr21	StringTie	exon	39131119	39131164	1000	+	.	gene_id "MSTRG.27466"; transcript_id "MSTRG.27466.1"; exon_number "4";
chr21	StringTie	transcript	39123853	39136241	1000	+	.	gene_id "MSTRG.27466"; transcript_id "MSTRG.27466.2";
chr21	StringTie	exon	39123853	39123919	1000	+	.	gene_id "MSTRG.27466"; transcript_id "MSTRG.27466.2"; exon_number "1";
chr21	StringTie	exon	39126873	39127003	1000	+	.	gene_id "MSTRG.27466"; transcript_id "MSTRG.27466.2"; exon_number "2";
chr21	StringTie	exon	39130449	39130505	1000	+	.	gene_id "MSTRG.27466"; transcript_id "MSTRG.27466.2"; exon_number "3";
chr21	StringTie	exon	39131609	39136241	1000	+	.	gene_id "MSTRG.27466"; transcript_id "MSTRG.27466.2"; exon_number "4";
chr22	StringTie	transcript	28910339	28920038	1000	-	.	gene_id "MSTRG.28150"; transcript_id "MSTRG.28150.1";
chr22	StringTie	exon	28910339	28910811	1000	-	.	gene_id "MSTRG.28150"; transcript_id "MSTRG.28150.1"; exon_number "1";
chr22	StringTie	exon	28911615	28911704	1000	-	.	gene_id "MSTRG.28150"; transcript_id "MSTRG.28150.1"; exon_number "2";
chr22	StringTie	exon	28913144	28913267	1000	-	.	gene_id "MSTRG.28150"; transcript_id "MSTRG.28150.1"; exon_number "3";
chr22	StringTie	exon	28915233	28915308	1000	-	.	gene_id "MSTRG.28150"; transcript_id "MSTRG.28150.1"; exon_number "4";
chr22	StringTie	exon	28916515	28916563	1000	-	.	gene_id "MSTRG.28150"; transcript_id "MSTRG.28150.1"; exon_number "5";
chr22	StringTie	exon	28919993	28920038	1000	-	.	gene_id "MSTRG.28150"; transcript_id "MSTRG.28150.1"; exon_number "6";
chr22	StringTie	transcript	34230563	34240886	1000	+	.	gene_id "MSTRG.28329"; transcript_id "MSTRG.28329.1";
chr22	StringTie	exon	34230563	34239970	1000	+	.	gene_id "MSTRG.28329"; transcript_id "MSTRG.28329.1"; exon_number "1";
chr22	StringTie	exon	34240845	34240886	1000	+	.	gene_id "MSTRG.28329"; transcript_id "MSTRG.28329.1"; exon_number "2";
chr22	StringTie	transcript	35850056	35851210	1000	+	.	gene_id "MSTRG.28343"; transcript_id "MSTRG.28343.1";
chr22	StringTie	exon	35850056	35850115	1000	+	.	gene_id "MSTRG.28343"; transcript_id "MSTRG.28343.1"; exon_number "1";
chr22	StringTie	exon	35850421	35851210	1000	+	.	gene_id "MSTRG.28343"; transcript_id "MSTRG.28343.1"; exon_number "2";
chr3	StringTie	transcript	153838	173053	1000	-	.	gene_id "MSTRG.28741"; transcript_id "MSTRG.28741.1";
chr3	StringTie	exon	153838	154143	1000	-	.	gene_id "MSTRG.28741"; transcript_id "MSTRG.28741.1"; exon_number "1";
chr3	StringTie	exon	157540	157620	1000	-	.	gene_id "MSTRG.28741"; transcript_id "MSTRG.28741.1"; exon_number "2";
chr3	StringTie	exon	172879	173053	1000	-	.	gene_id "MSTRG.28741"; transcript_id "MSTRG.28741.1"; exon_number "3";
chr3	StringTie	transcript	84002782	84058822	1000	+	.	gene_id "MSTRG.29955"; transcript_id "MSTRG.29955.1";
chr3	StringTie	exon	84002782	84002850	1000	+	.	gene_id "MSTRG.29955"; transcript_id "MSTRG.29955.1"; exon_number "1";
chr3	StringTie	exon	84003412	84003572	1000	+	.	gene_id "MSTRG.29955"; transcript_id "MSTRG.29955.1"; exon_number "2";
chr3	StringTie	exon	84017989	84018105	1000	+	.	gene_id "MSTRG.29955"; transcript_id "MSTRG.29955.1"; exon_number "3";
chr3	StringTie	exon	84039792	84039879	1000	+	.	gene_id "MSTRG.29955"; transcript_id "MSTRG.29955.1"; exon_number "4";
chr3	StringTie	exon	84057302	84057334	1000	+	.	gene_id "MSTRG.29955"; transcript_id "MSTRG.29955.1"; exon_number "5";
chr3	StringTie	exon	84058064	84058822	1000	+	.	gene_id "MSTRG.29955"; transcript_id "MSTRG.29955.1"; exon_number "6";
chr3	StringTie	transcript	84002816	84058722	1000	+	.	gene_id "MSTRG.29955"; transcript_id "MSTRG.29955.2";
chr3	StringTie	exon	84002816	84002850	1000	+	.	gene_id "MSTRG.29955"; transcript_id "MSTRG.29955.2"; exon_number "1";
chr3	StringTie	exon	84003412	84003572	1000	+	.	gene_id "MSTRG.29955"; transcript_id "MSTRG.29955.2"; exon_number "2";
chr3	StringTie	exon	84017839	84017895	1000	+	.	gene_id "MSTRG.29955"; transcript_id "MSTRG.29955.2"; exon_number "3";
chr3	StringTie	exon	84017989	84018105	1000	+	.	gene_id "MSTRG.29955"; transcript_id "MSTRG.29955.2"; exon_number "4";
chr3	StringTie	exon	84019637	84019724	1000	+	.	gene_id "MSTRG.29955"; transcript_id "MSTRG.29955.2"; exon_number "5";
chr3	StringTie	exon	84039792	84039879	1000	+	.	gene_id "MSTRG.29955"; transcript_id "MSTRG.29955.2"; exon_number "6";
chr3	StringTie	exon	84057302	84057334	1000	+	.	gene_id "MSTRG.29955"; transcript_id "MSTRG.29955.2"; exon_number "7";
chr3	StringTie	exon	84058064	84058722	1000	+	.	gene_id "MSTRG.29955"; transcript_id "MSTRG.29955.2"; exon_number "8";
chr3	StringTie	transcript	130235831	130244257	1000	+	.	gene_id "MSTRG.30478"; transcript_id "MSTRG.30478.3";
chr3	StringTie	exon	130235831	130236241	1000	+	.	gene_id "MSTRG.30478"; transcript_id "MSTRG.30478.3"; exon_number "1";
chr3	StringTie	exon	130236481	130236652	1000	+	.	gene_id "MSTRG.30478"; transcript_id "MSTRG.30478.3"; exon_number "2";
chr3	StringTie	exon	130244047	130244257	1000	+	.	gene_id "MSTRG.30478"; transcript_id "MSTRG.30478.3"; exon_number "3";
chr4	StringTie	transcript	7258909	7265662	1000	+	.	gene_id "MSTRG.31631"; transcript_id "MSTRG.31631.1";
chr4	StringTie	exon	7258909	7258975	1000	+	.	gene_id "MSTRG.31631"; transcript_id "MSTRG.31631.1"; exon_number "1";
chr4	StringTie	exon	7259283	7259517	1000	+	.	gene_id "MSTRG.31631"; transcript_id "MSTRG.31631.1"; exon_number "2";
chr4	StringTie	exon	7264564	7265662	1000	+	.	gene_id "MSTRG.31631"; transcript_id "MSTRG.31631.1"; exon_number "3";
chr4	StringTie	transcript	7258911	7265291	1000	+	.	gene_id "MSTRG.31631"; transcript_id "MSTRG.31631.2";
chr4	StringTie	exon	7258911	7259026	1000	+	.	gene_id "MSTRG.31631"; transcript_id "MSTRG.31631.2"; exon_number "1";
chr4	StringTie	exon	7259283	7259517	1000	+	.	gene_id "MSTRG.31631"; transcript_id "MSTRG.31631.2"; exon_number "2";
chr4	StringTie	exon	7264564	7265291	1000	+	.	gene_id "MSTRG.31631"; transcript_id "MSTRG.31631.2"; exon_number "3";
chr4	StringTie	transcript	24458961	24474282	1000	-	.	gene_id "MSTRG.31835"; transcript_id "MSTRG.31835.2";
chr4	StringTie	exon	24458961	24473806	1000	-	.	gene_id "MSTRG.31835"; transcript_id "MSTRG.31835.2"; exon_number "1";
chr4	StringTie	exon	24473998	24474282	1000	-	.	gene_id "MSTRG.31835"; transcript_id "MSTRG.31835.2"; exon_number "2";
chr4	StringTie	transcript	44744732	44767230	1000	-	.	gene_id "MSTRG.32004"; transcript_id "MSTRG.32004.1";
chr4	StringTie	exon	44744732	44755121	1000	-	.	gene_id "MSTRG.32004"; transcript_id "MSTRG.32004.1"; exon_number "1";
chr4	StringTie	exon	44767096	44767230	1000	-	.	gene_id "MSTRG.32004"; transcript_id "MSTRG.32004.1"; exon_number "2";
chr4	StringTie	transcript	53160650	53182022	1000	-	.	gene_id "MSTRG.32085"; transcript_id "MSTRG.32085.1";
chr4	StringTie	exon	53160650	53161007	1000	-	.	gene_id "MSTRG.32085"; transcript_id "MSTRG.32085.1"; exon_number "1";
chr4	StringTie	exon	53181191	53181220	1000	-	.	gene_id "MSTRG.32085"; transcript_id "MSTRG.32085.1"; exon_number "2";
chr4	StringTie	exon	53181998	53182022	1000	-	.	gene_id "MSTRG.32085"; transcript_id "MSTRG.32085.1"; exon_number "3";
chr4	StringTie	transcript	63796067	63816452	1000	+	.	gene_id "MSTRG.32197"; transcript_id "MSTRG.32197.1";
chr4	StringTie	exon	63796067	63796173	1000	+	.	gene_id "MSTRG.32197"; transcript_id "MSTRG.32197.1"; exon_number "1";
chr4	StringTie	exon	63810039	63816452	1000	+	.	gene_id "MSTRG.32197"; transcript_id "MSTRG.32197.1"; exon_number "2";
chr4	StringTie	transcript	63796071	63819279	1000	+	.	gene_id "MSTRG.32197"; transcript_id "MSTRG.32197.2";
chr4	StringTie	exon	63796071	63796173	1000	+	.	gene_id "MSTRG.32197"; transcript_id "MSTRG.32197.2"; exon_number "1";
chr4	StringTie	exon	63810039	63811051	1000	+	.	gene_id "MSTRG.32197"; transcript_id "MSTRG.32197.2"; exon_number "2";
chr4	StringTie	exon	63815583	63819279	1000	+	.	gene_id "MSTRG.32197"; transcript_id "MSTRG.32197.2"; exon_number "3";
chr4	StringTie	transcript	63796084	63816308	1000	+	.	gene_id "MSTRG.32197"; transcript_id "MSTRG.32197.3";
chr4	StringTie	exon	63796084	63796173	1000	+	.	gene_id "MSTRG.32197"; transcript_id "MSTRG.32197.3"; exon_number "1";
chr4	StringTie	exon	63810039	63810935	1000	+	.	gene_id "MSTRG.32197"; transcript_id "MSTRG.32197.3"; exon_number "2";
chr4	StringTie	exon	63815583	63816308	1000	+	.	gene_id "MSTRG.32197"; transcript_id "MSTRG.32197.3"; exon_number "3";
chr4	StringTie	transcript	65358895	65366167	1000	-	.	gene_id "MSTRG.32243"; transcript_id "MSTRG.32243.1";
chr4	StringTie	exon	65358895	65359528	1000	-	.	gene_id "MSTRG.32243"; transcript_id "MSTRG.32243.1"; exon_number "1";
chr4	StringTie	exon	65359560	65366167	1000	-	.	gene_id "MSTRG.32243"; transcript_id "MSTRG.32243.1"; exon_number "2";
chr4	StringTie	transcript	105436956	105444383	1000	-	.	gene_id "MSTRG.32700"; transcript_id "MSTRG.32700.1";
chr4	StringTie	exon	105436956	105437234	1000	-	.	gene_id "MSTRG.32700"; transcript_id "MSTRG.32700.1"; exon_number "1";
chr4	StringTie	exon	105439734	105440611	1000	-	.	gene_id "MSTRG.32700"; transcript_id "MSTRG.32700.1"; exon_number "2";
chr4	StringTie	exon	105441455	105441513	1000	-	.	gene_id "MSTRG.32700"; transcript_id "MSTRG.32700.1"; exon_number "3";
chr4	StringTie	exon	105444354	105444383	1000	-	.	gene_id "MSTRG.32700"; transcript_id "MSTRG.32700.1"; exon_number "4";
chr4	StringTie	transcript	115255875	115286240	1000	-	.	gene_id "MSTRG.32822"; transcript_id "MSTRG.32822.1";
chr4	StringTie	exon	115255875	115256182	1000	-	.	gene_id "MSTRG.32822"; transcript_id "MSTRG.32822.1"; exon_number "1";
chr4	StringTie	exon	115256285	115256400	1000	-	.	gene_id "MSTRG.32822"; transcript_id "MSTRG.32822.1"; exon_number "2";
chr4	StringTie	exon	115285964	115286240	1000	-	.	gene_id "MSTRG.32822"; transcript_id "MSTRG.32822.1"; exon_number "3";
chr4	StringTie	transcript	117265158	117276348	1000	+	.	gene_id "MSTRG.32829"; transcript_id "MSTRG.32829.1";
chr4	StringTie	exon	117265158	117265293	1000	+	.	gene_id "MSTRG.32829"; transcript_id "MSTRG.32829.1"; exon_number "1";
chr4	StringTie	exon	117274133	117274211	1000	+	.	gene_id "MSTRG.32829"; transcript_id "MSTRG.32829.1"; exon_number "2";
chr4	StringTie	exon	117275036	117276348	1000	+	.	gene_id "MSTRG.32829"; transcript_id "MSTRG.32829.1"; exon_number "3";
chr1	StringTie	transcript	13814016	13816560	1000	+	.	gene_id "MSTRG.329"; transcript_id "MSTRG.329.1";
chr1	StringTie	exon	13814016	13814326	1000	+	.	gene_id "MSTRG.329"; transcript_id "MSTRG.329.1"; exon_number "1";
chr1	StringTie	exon	13815191	13815293	1000	+	.	gene_id "MSTRG.329"; transcript_id "MSTRG.329.1"; exon_number "2";
chr1	StringTie	exon	13815912	13816560	1000	+	.	gene_id "MSTRG.329"; transcript_id "MSTRG.329.1"; exon_number "3";
chr1	StringTie	transcript	13814016	13819749	1000	+	.	gene_id "MSTRG.329"; transcript_id "MSTRG.329.2";
chr1	StringTie	exon	13814016	13814326	1000	+	.	gene_id "MSTRG.329"; transcript_id "MSTRG.329.2"; exon_number "1";
chr1	StringTie	exon	13815191	13815293	1000	+	.	gene_id "MSTRG.329"; transcript_id "MSTRG.329.2"; exon_number "2";
chr1	StringTie	exon	13819237	13819749	1000	+	.	gene_id "MSTRG.329"; transcript_id "MSTRG.329.2"; exon_number "3";
chr4	StringTie	transcript	123621575	123635937	1000	+	.	gene_id "MSTRG.32907"; transcript_id "MSTRG.32907.2";
chr4	StringTie	exon	123621575	123621721	1000	+	.	gene_id "MSTRG.32907"; transcript_id "MSTRG.32907.2"; exon_number "1";
chr4	StringTie	exon	123625559	123635937	1000	+	.	gene_id "MSTRG.32907"; transcript_id "MSTRG.32907.2"; exon_number "2";
chr4	StringTie	transcript	124946454	124949432	1000	-	.	gene_id "MSTRG.32917"; transcript_id "MSTRG.32917.1";
chr4	StringTie	exon	124946454	124946758	1000	-	.	gene_id "MSTRG.32917"; transcript_id "MSTRG.32917.1"; exon_number "1";
chr4	StringTie	exon	124949137	124949432	1000	-	.	gene_id "MSTRG.32917"; transcript_id "MSTRG.32917.1"; exon_number "2";
chr4	StringTie	transcript	127144441	127164209	1000	-	.	gene_id "MSTRG.32934"; transcript_id "MSTRG.32934.1";
chr4	StringTie	exon	127144441	127148110	1000	-	.	gene_id "MSTRG.32934"; transcript_id "MSTRG.32934.1"; exon_number "1";
chr4	StringTie	exon	127149780	127149902	1000	-	.	gene_id "MSTRG.32934"; transcript_id "MSTRG.32934.1"; exon_number "2";
chr4	StringTie	exon	127159306	127159383	1000	-	.	gene_id "MSTRG.32934"; transcript_id "MSTRG.32934.1"; exon_number "3";
chr4	StringTie	exon	127163976	127164209	1000	-	.	gene_id "MSTRG.32934"; transcript_id "MSTRG.32934.1"; exon_number "4";
chr4	StringTie	transcript	174614181	174620337	1000	-	.	gene_id "MSTRG.33342"; transcript_id "MSTRG.33342.1";
chr4	StringTie	exon	174614181	174618665	1000	-	.	gene_id "MSTRG.33342"; transcript_id "MSTRG.33342.1"; exon_number "1";
chr4	StringTie	exon	174619866	174620337	1000	-	.	gene_id "MSTRG.33342"; transcript_id "MSTRG.33342.1"; exon_number "2";
chr4	StringTie	transcript	174615127	174620118	1000	-	.	gene_id "MSTRG.33342"; transcript_id "MSTRG.33342.2";
chr4	StringTie	exon	174615127	174618665	1000	-	.	gene_id "MSTRG.33342"; transcript_id "MSTRG.33342.2"; exon_number "1";
chr4	StringTie	exon	174619068	174619277	1000	-	.	gene_id "MSTRG.33342"; transcript_id "MSTRG.33342.2"; exon_number "2";
chr4	StringTie	exon	174619866	174620118	1000	-	.	gene_id "MSTRG.33342"; transcript_id "MSTRG.33342.2"; exon_number "3";
chr4	StringTie	transcript	174619731	174624798	1000	+	.	gene_id "MSTRG.33343"; transcript_id "MSTRG.33343.1";
chr4	StringTie	exon	174619731	174620348	1000	+	.	gene_id "MSTRG.33343"; transcript_id "MSTRG.33343.1"; exon_number "1";
chr4	StringTie	exon	174622942	174624798	1000	+	.	gene_id "MSTRG.33343"; transcript_id "MSTRG.33343.1"; exon_number "2";
chr4	StringTie	transcript	174620306	174624206	1000	+	.	gene_id "MSTRG.33343"; transcript_id "MSTRG.33343.4";
chr4	StringTie	exon	174620306	174620389	1000	+	.	gene_id "MSTRG.33343"; transcript_id "MSTRG.33343.4"; exon_number "1";
chr4	StringTie	exon	174622942	174624206	1000	+	.	gene_id "MSTRG.33343"; transcript_id "MSTRG.33343.4"; exon_number "2";
chr5	StringTie	transcript	31957464	31962820	1000	-	.	gene_id "MSTRG.33775"; transcript_id "MSTRG.33775.1";
chr5	StringTie	exon	31957464	31958069	1000	-	.	gene_id "MSTRG.33775"; transcript_id "MSTRG.33775.1"; exon_number "1";
chr5	StringTie	exon	31962512	31962820	1000	-	.	gene_id "MSTRG.33775"; transcript_id "MSTRG.33775.1"; exon_number "2";
chr5	StringTie	transcript	73949733	73968332	1000	-	.	gene_id "MSTRG.34353"; transcript_id "MSTRG.34353.1";
chr5	StringTie	exon	73949733	73950997	1000	-	.	gene_id "MSTRG.34353"; transcript_id "MSTRG.34353.1"; exon_number "1";
chr5	StringTie	exon	73968154	73968332	1000	-	.	gene_id "MSTRG.34353"; transcript_id "MSTRG.34353.1"; exon_number "2";
chr5	StringTie	transcript	103266431	103270740	1000	+	.	gene_id "MSTRG.34728"; transcript_id "MSTRG.34728.1";
chr5	StringTie	exon	103266431	103266724	1000	+	.	gene_id "MSTRG.34728"; transcript_id "MSTRG.34728.1"; exon_number "1";
chr5	StringTie	exon	103267968	103268119	1000	+	.	gene_id "MSTRG.34728"; transcript_id "MSTRG.34728.1"; exon_number "2";
chr5	StringTie	exon	103269266	103270740	1000	+	.	gene_id "MSTRG.34728"; transcript_id "MSTRG.34728.1"; exon_number "3";
chr5	StringTie	transcript	107114567	107116871	1000	+	.	gene_id "MSTRG.34736"; transcript_id "MSTRG.34736.1";
chr5	StringTie	exon	107114567	107114726	1000	+	.	gene_id "MSTRG.34736"; transcript_id "MSTRG.34736.1"; exon_number "1";
chr5	StringTie	exon	107116483	107116871	1000	+	.	gene_id "MSTRG.34736"; transcript_id "MSTRG.34736.1"; exon_number "2";
chr6	StringTie	transcript	14431895	14439197	1000	+	.	gene_id "MSTRG.36201"; transcript_id "MSTRG.36201.4";
chr6	StringTie	exon	14431895	14432305	1000	+	.	gene_id "MSTRG.36201"; transcript_id "MSTRG.36201.4"; exon_number "1";
chr6	StringTie	exon	14438456	14439197	1000	+	.	gene_id "MSTRG.36201"; transcript_id "MSTRG.36201.4"; exon_number "2";
chr6	StringTie	transcript	20329780	20334744	1000	-	.	gene_id "MSTRG.36251"; transcript_id "MSTRG.36251.1";
chr6	StringTie	exon	20329780	20331756	1000	-	.	gene_id "MSTRG.36251"; transcript_id "MSTRG.36251.1"; exon_number "1";
chr6	StringTie	exon	20334365	20334744	1000	-	.	gene_id "MSTRG.36251"; transcript_id "MSTRG.36251.1"; exon_number "2";
chr1	StringTie	transcript	203516207	203525389	1000	-	.	gene_id "MSTRG.3677"; transcript_id "MSTRG.3677.1";
chr1	StringTie	exon	203516207	203523240	1000	-	.	gene_id "MSTRG.3677"; transcript_id "MSTRG.3677.1"; exon_number "1";
chr1	StringTie	exon	203524517	203525389	1000	-	.	gene_id "MSTRG.3677"; transcript_id "MSTRG.3677.1"; exon_number "2";
chr6	StringTie	transcript	58776253	58779581	1000	-	.	gene_id "MSTRG.37028"; transcript_id "MSTRG.37028.2";
chr6	StringTie	exon	58776253	58776476	1000	-	.	gene_id "MSTRG.37028"; transcript_id "MSTRG.37028.2"; exon_number "1";
chr6	StringTie	exon	58779534	58779581	1000	-	.	gene_id "MSTRG.37028"; transcript_id "MSTRG.37028.2"; exon_number "2";
chr6	StringTie	transcript	93294416	93299827	1000	-	.	gene_id "MSTRG.37390"; transcript_id "MSTRG.37390.1";
chr6	StringTie	exon	93294416	93299050	1000	-	.	gene_id "MSTRG.37390"; transcript_id "MSTRG.37390.1"; exon_number "1";
chr6	StringTie	exon	93299496	93299827	1000	-	.	gene_id "MSTRG.37390"; transcript_id "MSTRG.37390.1"; exon_number "2";
chr6	StringTie	transcript	122448367	122450937	1000	+	.	gene_id "MSTRG.37719"; transcript_id "MSTRG.37719.1";
chr6	StringTie	exon	122448367	122448441	1000	+	.	gene_id "MSTRG.37719"; transcript_id "MSTRG.37719.1"; exon_number "1";
chr6	StringTie	exon	122450673	122450937	1000	+	.	gene_id "MSTRG.37719"; transcript_id "MSTRG.37719.1"; exon_number "2";
chr6	StringTie	transcript	162655538	162660969	1000	+	.	gene_id "MSTRG.38241"; transcript_id "MSTRG.38241.1";
chr6	StringTie	exon	162655538	162655657	1000	+	.	gene_id "MSTRG.38241"; transcript_id "MSTRG.38241.1"; exon_number "1";
chr6	StringTie	exon	162655777	162655950	1000	+	.	gene_id "MSTRG.38241"; transcript_id "MSTRG.38241.1"; exon_number "2";
chr6	StringTie	exon	162660485	162660969	1000	+	.	gene_id "MSTRG.38241"; transcript_id "MSTRG.38241.1"; exon_number "3";
chr6	StringTie	transcript	162655632	162661198	1000	+	.	gene_id "MSTRG.38241"; transcript_id "MSTRG.38241.2";
chr6	StringTie	exon	162655632	162655950	1000	+	.	gene_id "MSTRG.38241"; transcript_id "MSTRG.38241.2"; exon_number "1";
chr6	StringTie	exon	162660485	162661198	1000	+	.	gene_id "MSTRG.38241"; transcript_id "MSTRG.38241.2"; exon_number "2";
chr6	StringTie	transcript	162657377	162661005	1000	+	.	gene_id "MSTRG.38241"; transcript_id "MSTRG.38241.3";
chr6	StringTie	exon	162657377	162657432	1000	+	.	gene_id "MSTRG.38241"; transcript_id "MSTRG.38241.3"; exon_number "1";
chr6	StringTie	exon	162660485	162661005	1000	+	.	gene_id "MSTRG.38241"; transcript_id "MSTRG.38241.3"; exon_number "2";
chr6	StringTie	transcript	163914878	163945611	1000	-	.	gene_id "MSTRG.38265"; transcript_id "MSTRG.38265.1";
chr6	StringTie	exon	163914878	163931137	1000	-	.	gene_id "MSTRG.38265"; transcript_id "MSTRG.38265.1"; exon_number "1";
chr6	StringTie	exon	163942669	163945611	1000	-	.	gene_id "MSTRG.38265"; transcript_id "MSTRG.38265.1"; exon_number "2";
chr6	StringTie	transcript	170685588	170686606	1000	+	.	gene_id "MSTRG.38337"; transcript_id "MSTRG.38337.1";
chr6	StringTie	exon	170685588	170686164	1000	+	.	gene_id "MSTRG.38337"; transcript_id "MSTRG.38337.1"; exon_number "1";
chr6	StringTie	exon	170686348	170686606	1000	+	.	gene_id "MSTRG.38337"; transcript_id "MSTRG.38337.1"; exon_number "2";
chr7	StringTie	transcript	49652997	49663717	1000	-	.	gene_id "MSTRG.39690"; transcript_id "MSTRG.39690.1";
chr7	StringTie	exon	49652997	49654746	1000	-	.	gene_id "MSTRG.39690"; transcript_id "MSTRG.39690.1"; exon_number "1";
chr7	StringTie	exon	49658048	49658926	1000	-	.	gene_id "MSTRG.39690"; transcript_id "MSTRG.39690.1"; exon_number "2";
chr7	StringTie	exon	49663608	49663717	1000	-	.	gene_id "MSTRG.39690"; transcript_id "MSTRG.39690.1"; exon_number "3";
chr7	StringTie	transcript	113117100	113136975	1000	-	.	gene_id "MSTRG.40661"; transcript_id "MSTRG.40661.1";
chr7	StringTie	exon	113117100	113127692	1000	-	.	gene_id "MSTRG.40661"; transcript_id "MSTRG.40661.1"; exon_number "1";
chr7	StringTie	exon	113134743	113136975	1000	-	.	gene_id "MSTRG.40661"; transcript_id "MSTRG.40661.1"; exon_number "2";
chr7	StringTie	transcript	113120647	113135237	1000	-	.	gene_id "MSTRG.40661"; transcript_id "MSTRG.40661.2";
chr7	StringTie	exon	113120647	113127692	1000	-	.	gene_id "MSTRG.40661"; transcript_id "MSTRG.40661.2"; exon_number "1";
chr7	StringTie	exon	113134743	113134798	1000	-	.	gene_id "MSTRG.40661"; transcript_id "MSTRG.40661.2"; exon_number "2";
chr7	StringTie	exon	113134906	113135237	1000	-	.	gene_id "MSTRG.40661"; transcript_id "MSTRG.40661.2"; exon_number "3";
chr7	StringTie	transcript	151407548	151412084	1000	+	.	gene_id "MSTRG.41242"; transcript_id "MSTRG.41242.1";
chr7	StringTie	exon	151407548	151408355	1000	+	.	gene_id "MSTRG.41242"; transcript_id "MSTRG.41242.1"; exon_number "1";
chr7	StringTie	exon	151408377	151412084	1000	+	.	gene_id "MSTRG.41242"; transcript_id "MSTRG.41242.1"; exon_number "2";
chr8	StringTie	transcript	8777631	8780260	1000	+	.	gene_id "MSTRG.41496"; transcript_id "MSTRG.41496.1";
chr8	StringTie	exon	8777631	8777694	1000	+	.	gene_id "MSTRG.41496"; transcript_id "MSTRG.41496.1"; exon_number "1";
chr8	StringTie	exon	8779799	8780260	1000	+	.	gene_id "MSTRG.41496"; transcript_id "MSTRG.41496.1"; exon_number "2";
chr8	StringTie	transcript	13234115	13237831	1000	+	.	gene_id "MSTRG.41627"; transcript_id "MSTRG.41627.1";
chr8	StringTie	exon	13234115	13235621	1000	+	.	gene_id "MSTRG.41627"; transcript_id "MSTRG.41627.1"; exon_number "1";
chr8	StringTie	exon	13235732	13237831	1000	+	.	gene_id "MSTRG.41627"; transcript_id "MSTRG.41627.1"; exon_number "2";
chr1	StringTie	transcript	233830757	233843082	1000	-	.	gene_id "MSTRG.4165"; transcript_id "MSTRG.4165.1";
chr1	StringTie	exon	233830757	233835651	1000	-	.	gene_id "MSTRG.4165"; transcript_id "MSTRG.4165.1"; exon_number "1";
chr1	StringTie	exon	233842729	233842794	1000	-	.	gene_id "MSTRG.4165"; transcript_id "MSTRG.4165.1"; exon_number "2";
chr1	StringTie	exon	233842927	233843082	1000	-	.	gene_id "MSTRG.4165"; transcript_id "MSTRG.4165.1"; exon_number "3";
chr1	StringTie	transcript	233830757	233843082	1000	-	.	gene_id "MSTRG.4165"; transcript_id "MSTRG.4165.2";
chr1	StringTie	exon	233830757	233835651	1000	-	.	gene_id "MSTRG.4165"; transcript_id "MSTRG.4165.2"; exon_number "1";
chr1	StringTie	exon	233837943	233840775	1000	-	.	gene_id "MSTRG.4165"; transcript_id "MSTRG.4165.2"; exon_number "2";
chr1	StringTie	exon	233842729	233842794	1000	-	.	gene_id "MSTRG.4165"; transcript_id "MSTRG.4165.2"; exon_number "3";
chr1	StringTie	exon	233842927	233843082	1000	-	.	gene_id "MSTRG.4165"; transcript_id "MSTRG.4165.2"; exon_number "4";
chr8	StringTie	transcript	62247460	62251428	1000	-	.	gene_id "MSTRG.42215"; transcript_id "MSTRG.42215.1";
chr8	StringTie	exon	62247460	62247700	1000	-	.	gene_id "MSTRG.42215"; transcript_id "MSTRG.42215.1"; exon_number "1";
chr8	StringTie	exon	62251128	62251428	1000	-	.	gene_id "MSTRG.42215"; transcript_id "MSTRG.42215.1"; exon_number "2";
chr1	StringTie	transcript	239338252	239349956	1000	-	.	gene_id "MSTRG.4228"; transcript_id "MSTRG.4228.1";
chr1	StringTie	exon	239338252	239340365	1000	-	.	gene_id "MSTRG.4228"; transcript_id "MSTRG.4228.1"; exon_number "1";
chr1	StringTie	exon	239340726	239340844	1000	-	.	gene_id "MSTRG.4228"; transcript_id "MSTRG.4228.1"; exon_number "2";
chr1	StringTie	exon	239341048	239341127	1000	-	.	gene_id "MSTRG.4228"; transcript_id "MSTRG.4228.1"; exon_number "3";
chr1	StringTie	exon	239349895	239349956	1000	-	.	gene_id "MSTRG.4228"; transcript_id "MSTRG.4228.1"; exon_number "4";
chr1	StringTie	transcript	237296196	237368871	1000	-	.	gene_id "MSTRG.4234"; transcript_id "MSTRG.4234.2";
chr1	StringTie	exon	237296196	237300343	1000	-	.	gene_id "MSTRG.4234"; transcript_id "MSTRG.4234.2"; exon_number "1";
chr1	StringTie	exon	237356468	237368871	1000	-	.	gene_id "MSTRG.4234"; transcript_id "MSTRG.4234.2"; exon_number "2";
chr8	StringTie	transcript	118909190	118927686	1000	+	.	gene_id "MSTRG.42808"; transcript_id "MSTRG.42808.1";
chr8	StringTie	exon	118909190	118910200	1000	+	.	gene_id "MSTRG.42808"; transcript_id "MSTRG.42808.1"; exon_number "1";
chr8	StringTie	exon	118922028	118927686	1000	+	.	gene_id "MSTRG.42808"; transcript_id "MSTRG.42808.1"; exon_number "2";
chr8	StringTie	transcript	118909190	118927192	1000	+	.	gene_id "MSTRG.42808"; transcript_id "MSTRG.42808.2";
chr8	StringTie	exon	118909190	118910200	1000	+	.	gene_id "MSTRG.42808"; transcript_id "MSTRG.42808.2"; exon_number "1";
chr8	StringTie	exon	118925793	118927192	1000	+	.	gene_id "MSTRG.42808"; transcript_id "MSTRG.42808.2"; exon_number "2";
chr8	StringTie	transcript	118909831	118931370	1000	+	.	gene_id "MSTRG.42808"; transcript_id "MSTRG.42808.3";
chr8	StringTie	exon	118909831	118910200	1000	+	.	gene_id "MSTRG.42808"; transcript_id "MSTRG.42808.3"; exon_number "1";
chr8	StringTie	exon	118930864	118931370	1000	+	.	gene_id "MSTRG.42808"; transcript_id "MSTRG.42808.3"; exon_number "2";
chr1	StringTie	transcript	245337860	245342741	1000	+	.	gene_id "MSTRG.4301"; transcript_id "MSTRG.4301.1";
chr1	StringTie	exon	245337860	245339221	1000	+	.	gene_id "MSTRG.4301"; transcript_id "MSTRG.4301.1"; exon_number "1";
chr1	StringTie	exon	245339276	245342741	1000	+	.	gene_id "MSTRG.4301"; transcript_id "MSTRG.4301.1"; exon_number "2";
chr9	StringTie	transcript	14271236	14289048	1000	+	.	gene_id "MSTRG.43334"; transcript_id "MSTRG.43334.1";
chr9	StringTie	exon	14271236	14287154	1000	+	.	gene_id "MSTRG.43334"; transcript_id "MSTRG.43334.1"; exon_number "1";
chr9	StringTie	exon	14287724	14289048	1000	+	.	gene_id "MSTRG.43334"; transcript_id "MSTRG.43334.1"; exon_number "2";
chr9	StringTie	transcript	38949696	38998814	1000	+	.	gene_id "MSTRG.43659"; transcript_id "MSTRG.43659.1";
chr9	StringTie	exon	38949696	38949846	1000	+	.	gene_id "MSTRG.43659"; transcript_id "MSTRG.43659.1"; exon_number "1";
chr9	StringTie	exon	38950326	38950509	1000	+	.	gene_id "MSTRG.43659"; transcript_id "MSTRG.43659.1"; exon_number "2";
chr9	StringTie	exon	38964937	38965090	1000	+	.	gene_id "MSTRG.43659"; transcript_id "MSTRG.43659.1"; exon_number "3";
chr9	StringTie	exon	38997940	38998814	1000	+	.	gene_id "MSTRG.43659"; transcript_id "MSTRG.43659.1"; exon_number "4";
chr9	StringTie	transcript	38949696	38970832	1000	+	.	gene_id "MSTRG.43659"; transcript_id "MSTRG.43659.2";
chr9	StringTie	exon	38949696	38949846	1000	+	.	gene_id "MSTRG.43659"; transcript_id "MSTRG.43659.2"; exon_number "1";
chr9	StringTie	exon	38950326	38950509	1000	+	.	gene_id "MSTRG.43659"; transcript_id "MSTRG.43659.2"; exon_number "2";
chr9	StringTie	exon	38964937	38965090	1000	+	.	gene_id "MSTRG.43659"; transcript_id "MSTRG.43659.2"; exon_number "3";
chr9	StringTie	exon	38967969	38970832	1000	+	.	gene_id "MSTRG.43659"; transcript_id "MSTRG.43659.2"; exon_number "4";
chr9	StringTie	transcript	40102840	40153051	1000	-	.	gene_id "MSTRG.43683"; transcript_id "MSTRG.43683.1";
chr9	StringTie	exon	40102840	40104497	1000	-	.	gene_id "MSTRG.43683"; transcript_id "MSTRG.43683.1"; exon_number "1";
chr9	StringTie	exon	40106496	40106616	1000	-	.	gene_id "MSTRG.43683"; transcript_id "MSTRG.43683.1"; exon_number "2";
chr9	StringTie	exon	40137716	40137869	1000	-	.	gene_id "MSTRG.43683"; transcript_id "MSTRG.43683.1"; exon_number "3";
chr9	StringTie	exon	40152290	40152473	1000	-	.	gene_id "MSTRG.43683"; transcript_id "MSTRG.43683.1"; exon_number "4";
chr9	StringTie	exon	40152956	40153051	1000	-	.	gene_id "MSTRG.43683"; transcript_id "MSTRG.43683.1"; exon_number "5";
chr9	StringTie	transcript	40103911	40153051	1000	-	.	gene_id "MSTRG.43683"; transcript_id "MSTRG.43683.2";
chr9	StringTie	exon	40103911	40104497	1000	-	.	gene_id "MSTRG.43683"; transcript_id "MSTRG.43683.2"; exon_number "1";
chr9	StringTie	exon	40137716	40137869	1000	-	.	gene_id "MSTRG.43683"; transcript_id "MSTRG.43683.2"; exon_number "2";
chr9	StringTie	exon	40152290	40152473	1000	-	.	gene_id "MSTRG.43683"; transcript_id "MSTRG.43683.2"; exon_number "3";
chr9	StringTie	exon	40152956	40153051	1000	-	.	gene_id "MSTRG.43683"; transcript_id "MSTRG.43683.2"; exon_number "4";
chr9	StringTie	transcript	40103923	40153039	1000	-	.	gene_id "MSTRG.43683"; transcript_id "MSTRG.43683.3";
chr9	StringTie	exon	40103923	40104497	1000	-	.	gene_id "MSTRG.43683"; transcript_id "MSTRG.43683.3"; exon_number "1";
chr9	StringTie	exon	40106496	40106616	1000	-	.	gene_id "MSTRG.43683"; transcript_id "MSTRG.43683.3"; exon_number "2";
chr9	StringTie	exon	40137754	40137869	1000	-	.	gene_id "MSTRG.43683"; transcript_id "MSTRG.43683.3"; exon_number "3";
chr9	StringTie	exon	40152290	40152473	1000	-	.	gene_id "MSTRG.43683"; transcript_id "MSTRG.43683.3"; exon_number "4";
chr9	StringTie	exon	40152956	40153039	1000	-	.	gene_id "MSTRG.43683"; transcript_id "MSTRG.43683.3"; exon_number "5";
chr9	StringTie	transcript	40103941	40152389	1000	-	.	gene_id "MSTRG.43683"; transcript_id "MSTRG.43683.4";
chr9	StringTie	exon	40103941	40104171	1000	-	.	gene_id "MSTRG.43683"; transcript_id "MSTRG.43683.4"; exon_number "1";
chr9	StringTie	exon	40137716	40137869	1000	-	.	gene_id "MSTRG.43683"; transcript_id "MSTRG.43683.4"; exon_number "2";
chr9	StringTie	exon	40152290	40152389	1000	-	.	gene_id "MSTRG.43683"; transcript_id "MSTRG.43683.4"; exon_number "3";
chr9	StringTie	transcript	40103941	40152389	1000	-	.	gene_id "MSTRG.43683"; transcript_id "MSTRG.43683.5";
chr9	StringTie	exon	40103941	40104168	1000	-	.	gene_id "MSTRG.43683"; transcript_id "MSTRG.43683.5"; exon_number "1";
chr9	StringTie	exon	40137716	40137869	1000	-	.	gene_id "MSTRG.43683"; transcript_id "MSTRG.43683.5"; exon_number "2";
chr9	StringTie	exon	40152290	40152389	1000	-	.	gene_id "MSTRG.43683"; transcript_id "MSTRG.43683.5"; exon_number "3";
chr9	StringTie	transcript	40132409	40152938	1000	-	.	gene_id "MSTRG.43683"; transcript_id "MSTRG.43683.6";
chr9	StringTie	exon	40132409	40134499	1000	-	.	gene_id "MSTRG.43683"; transcript_id "MSTRG.43683.6"; exon_number "1";
chr9	StringTie	exon	40137716	40137869	1000	-	.	gene_id "MSTRG.43683"; transcript_id "MSTRG.43683.6"; exon_number "2";
chr9	StringTie	exon	40152290	40152473	1000	-	.	gene_id "MSTRG.43683"; transcript_id "MSTRG.43683.6"; exon_number "3";
chr9	StringTie	exon	40152865	40152938	1000	-	.	gene_id "MSTRG.43683"; transcript_id "MSTRG.43683.6"; exon_number "4";
chr9	StringTie	transcript	40133855	40153054	1000	-	.	gene_id "MSTRG.43683"; transcript_id "MSTRG.43683.7";
chr9	StringTie	exon	40133855	40134499	1000	-	.	gene_id "MSTRG.43683"; transcript_id "MSTRG.43683.7"; exon_number "1";
chr9	StringTie	exon	40137716	40137869	1000	-	.	gene_id "MSTRG.43683"; transcript_id "MSTRG.43683.7"; exon_number "2";
chr9	StringTie	exon	40152290	40152473	1000	-	.	gene_id "MSTRG.43683"; transcript_id "MSTRG.43683.7"; exon_number "3";
chr9	StringTie	exon	40152956	40153054	1000	-	.	gene_id "MSTRG.43683"; transcript_id "MSTRG.43683.7"; exon_number "4";
chr9	StringTie	transcript	40412621	40415501	1000	-	.	gene_id "MSTRG.43688"; transcript_id "MSTRG.43688.1";
chr9	StringTie	exon	40412621	40413212	1000	-	.	gene_id "MSTRG.43688"; transcript_id "MSTRG.43688.1"; exon_number "1";
chr9	StringTie	exon	40415209	40415501	1000	-	.	gene_id "MSTRG.43688"; transcript_id "MSTRG.43688.1"; exon_number "2";
chr9	StringTie	transcript	43044657	43051119	1000	+	.	gene_id "MSTRG.43730"; transcript_id "MSTRG.43730.1";
chr9	StringTie	exon	43044657	43044848	1000	+	.	gene_id "MSTRG.43730"; transcript_id "MSTRG.43730.1"; exon_number "1";
chr9	StringTie	exon	43051055	43051119	1000	+	.	gene_id "MSTRG.43730"; transcript_id "MSTRG.43730.1"; exon_number "2";
chr9	StringTie	transcript	43044964	43051703	1000	+	.	gene_id "MSTRG.43731"; transcript_id "MSTRG.43731.1";
chr9	StringTie	exon	43044964	43045275	1000	+	.	gene_id "MSTRG.43731"; transcript_id "MSTRG.43731.1"; exon_number "1";
chr9	StringTie	exon	43051482	43051703	1000	+	.	gene_id "MSTRG.43731"; transcript_id "MSTRG.43731.1"; exon_number "2";
chr9	StringTie	transcript	65763852	65782654	1000	-	.	gene_id "MSTRG.43802"; transcript_id "MSTRG.43802.1";
chr9	StringTie	exon	65763852	65764472	1000	-	.	gene_id "MSTRG.43802"; transcript_id "MSTRG.43802.1"; exon_number "1";
chr9	StringTie	exon	65767352	65767502	1000	-	.	gene_id "MSTRG.43802"; transcript_id "MSTRG.43802.1"; exon_number "2";
chr9	StringTie	exon	65781925	65782108	1000	-	.	gene_id "MSTRG.43802"; transcript_id "MSTRG.43802.1"; exon_number "3";
chr9	StringTie	exon	65782591	65782654	1000	-	.	gene_id "MSTRG.43802"; transcript_id "MSTRG.43802.1"; exon_number "4";
chr9	StringTie	transcript	67354132	67355227	1000	-	.	gene_id "MSTRG.43836"; transcript_id "MSTRG.43836.1";
chr9	StringTie	exon	67354132	67354316	1000	-	.	gene_id "MSTRG.43836"; transcript_id "MSTRG.43836.1"; exon_number "1";
chr9	StringTie	exon	67355145	67355227	1000	-	.	gene_id "MSTRG.43836"; transcript_id "MSTRG.43836.1"; exon_number "2";
chr9	StringTie	transcript	69616259	69617770	1000	-	.	gene_id "MSTRG.43879"; transcript_id "MSTRG.43879.9";
chr9	StringTie	exon	69616259	69616581	1000	-	.	gene_id "MSTRG.43879"; transcript_id "MSTRG.43879.9"; exon_number "1";
chr9	StringTie	exon	69617699	69617770	1000	-	.	gene_id "MSTRG.43879"; transcript_id "MSTRG.43879.9"; exon_number "2";
chr9	StringTie	transcript	76060558	76072924	1000	+	.	gene_id "MSTRG.43987"; transcript_id "MSTRG.43987.1";
chr9	StringTie	exon	76060558	76060635	1000	+	.	gene_id "MSTRG.43987"; transcript_id "MSTRG.43987.1"; exon_number "1";
chr9	StringTie	exon	76064307	76064423	1000	+	.	gene_id "MSTRG.43987"; transcript_id "MSTRG.43987.1"; exon_number "2";
chr9	StringTie	exon	76067696	76067830	1000	+	.	gene_id "MSTRG.43987"; transcript_id "MSTRG.43987.1"; exon_number "3";
chr9	StringTie	exon	76069803	76072924	1000	+	.	gene_id "MSTRG.43987"; transcript_id "MSTRG.43987.1"; exon_number "4";
chr9	StringTie	transcript	76060577	76072925	1000	+	.	gene_id "MSTRG.43987"; transcript_id "MSTRG.43987.2";
chr9	StringTie	exon	76060577	76061522	1000	+	.	gene_id "MSTRG.43987"; transcript_id "MSTRG.43987.2"; exon_number "1";
chr9	StringTie	exon	76064307	76064423	1000	+	.	gene_id "MSTRG.43987"; transcript_id "MSTRG.43987.2"; exon_number "2";
chr9	StringTie	exon	76067696	76067830	1000	+	.	gene_id "MSTRG.43987"; transcript_id "MSTRG.43987.2"; exon_number "3";
chr9	StringTie	exon	76069803	76072925	1000	+	.	gene_id "MSTRG.43987"; transcript_id "MSTRG.43987.2"; exon_number "4";
chr9	StringTie	transcript	80517508	80520005	1000	-	.	gene_id "MSTRG.44025"; transcript_id "MSTRG.44025.1";
chr9	StringTie	exon	80517508	80517562	1000	-	.	gene_id "MSTRG.44025"; transcript_id "MSTRG.44025.1"; exon_number "1";
chr9	StringTie	exon	80519722	80520005	1000	-	.	gene_id "MSTRG.44025"; transcript_id "MSTRG.44025.1"; exon_number "2";
chr9	StringTie	transcript	94613576	94615403	1000	-	.	gene_id "MSTRG.44149"; transcript_id "MSTRG.44149.1";
chr9	StringTie	exon	94613576	94614250	1000	-	.	gene_id "MSTRG.44149"; transcript_id "MSTRG.44149.1"; exon_number "1";
chr9	StringTie	exon	94614603	94614857	1000	-	.	gene_id "MSTRG.44149"; transcript_id "MSTRG.44149.1"; exon_number "2";
chr9	StringTie	exon	94615152	94615403	1000	-	.	gene_id "MSTRG.44149"; transcript_id "MSTRG.44149.1"; exon_number "3";
chr9	StringTie	transcript	94613702	94615291	1000	-	.	gene_id "MSTRG.44149"; transcript_id "MSTRG.44149.2";
chr9	StringTie	exon	94613702	94614250	1000	-	.	gene_id "MSTRG.44149"; transcript_id "MSTRG.44149.2"; exon_number "1";
chr9	StringTie	exon	94614603	94614765	1000	-	.	gene_id "MSTRG.44149"; transcript_id "MSTRG.44149.2"; exon_number "2";
chr9	StringTie	exon	94615152	94615291	1000	-	.	gene_id "MSTRG.44149"; transcript_id "MSTRG.44149.2"; exon_number "3";
chr9	StringTie	transcript	120014828	120023201	1000	+	.	gene_id "MSTRG.44592"; transcript_id "MSTRG.44592.1";
chr9	StringTie	exon	120014828	120015195	1000	+	.	gene_id "MSTRG.44592"; transcript_id "MSTRG.44592.1"; exon_number "1";
chr9	StringTie	exon	120019897	120023201	1000	+	.	gene_id "MSTRG.44592"; transcript_id "MSTRG.44592.1"; exon_number "2";
chr9	StringTie	transcript	126087534	126102647	1000	-	.	gene_id "MSTRG.44666"; transcript_id "MSTRG.44666.1";
chr9	StringTie	exon	126087534	126087601	1000	-	.	gene_id "MSTRG.44666"; transcript_id "MSTRG.44666.1"; exon_number "1";
chr9	StringTie	exon	126099282	126101410	1000	-	.	gene_id "MSTRG.44666"; transcript_id "MSTRG.44666.1"; exon_number "2";
chr9	StringTie	exon	126102086	126102647	1000	-	.	gene_id "MSTRG.44666"; transcript_id "MSTRG.44666.1"; exon_number "3";
chr10	StringTie	transcript	11225046	11238990	1000	+	.	gene_id "MSTRG.4488"; transcript_id "MSTRG.4488.1";
chr10	StringTie	exon	11225046	11236123	1000	+	.	gene_id "MSTRG.4488"; transcript_id "MSTRG.4488.1"; exon_number "1";
chr10	StringTie	exon	11238830	11238990	1000	+	.	gene_id "MSTRG.4488"; transcript_id "MSTRG.4488.1"; exon_number "2";
chrX	StringTie	transcript	115000274	115003051	1000	+	.	gene_id "MSTRG.46253"; transcript_id "MSTRG.46253.1";
chrX	StringTie	exon	115000274	115000666	1000	+	.	gene_id "MSTRG.46253"; transcript_id "MSTRG.46253.1"; exon_number "1";
chrX	StringTie	exon	115002769	115003051	1000	+	.	gene_id "MSTRG.46253"; transcript_id "MSTRG.46253.1"; exon_number "2";
chrX	StringTie	transcript	115000426	115012094	1000	+	.	gene_id "MSTRG.46253"; transcript_id "MSTRG.46253.2";
chrX	StringTie	exon	115000426	115000601	1000	+	.	gene_id "MSTRG.46253"; transcript_id "MSTRG.46253.2"; exon_number "1";
chrX	StringTie	exon	115005664	115007270	1000	+	.	gene_id "MSTRG.46253"; transcript_id "MSTRG.46253.2"; exon_number "2";
chrX	StringTie	exon	115007292	115012094	1000	+	.	gene_id "MSTRG.46253"; transcript_id "MSTRG.46253.2"; exon_number "3";
chrX	StringTie	transcript	115000427	115003037	1000	+	.	gene_id "MSTRG.46253"; transcript_id "MSTRG.46253.4";
chrX	StringTie	exon	115000427	115000601	1000	+	.	gene_id "MSTRG.46253"; transcript_id "MSTRG.46253.4"; exon_number "1";
chrX	StringTie	exon	115002704	115003037	1000	+	.	gene_id "MSTRG.46253"; transcript_id "MSTRG.46253.4"; exon_number "2";
chrX	StringTie	transcript	115002528	115009519	1000	+	.	gene_id "MSTRG.46253"; transcript_id "MSTRG.46253.5";
chrX	StringTie	exon	115002528	115002703	1000	+	.	gene_id "MSTRG.46253"; transcript_id "MSTRG.46253.5"; exon_number "1";
chrX	StringTie	exon	115005664	115009519	1000	+	.	gene_id "MSTRG.46253"; transcript_id "MSTRG.46253.5"; exon_number "2";
chrX	StringTie	transcript	131411432	131450550	1000	+	.	gene_id "MSTRG.46413"; transcript_id "MSTRG.46413.7";
chrX	StringTie	exon	131411432	131412271	1000	+	.	gene_id "MSTRG.46413"; transcript_id "MSTRG.46413.7"; exon_number "1";
chrX	StringTie	exon	131415123	131417060	1000	+	.	gene_id "MSTRG.46413"; transcript_id "MSTRG.46413.7"; exon_number "2";
chrX	StringTie	exon	131450389	131450550	1000	+	.	gene_id "MSTRG.46413"; transcript_id "MSTRG.46413.7"; exon_number "3";
chrX	StringTie	transcript	131412034	131417060	1000	+	.	gene_id "MSTRG.46413"; transcript_id "MSTRG.46413.8";
chrX	StringTie	exon	131412034	131412271	1000	+	.	gene_id "MSTRG.46413"; transcript_id "MSTRG.46413.8"; exon_number "1";
chrX	StringTie	exon	131413510	131413633	1000	+	.	gene_id "MSTRG.46413"; transcript_id "MSTRG.46413.8"; exon_number "2";
chrX	StringTie	exon	131415123	131417060	1000	+	.	gene_id "MSTRG.46413"; transcript_id "MSTRG.46413.8"; exon_number "3";
chr10	StringTie	transcript	33606257	33607892	1000	+	.	gene_id "MSTRG.4786"; transcript_id "MSTRG.4786.1";
chr10	StringTie	exon	33606257	33607676	1000	+	.	gene_id "MSTRG.4786"; transcript_id "MSTRG.4786.1"; exon_number "1";
chr10	StringTie	exon	33607744	33607892	1000	+	.	gene_id "MSTRG.4786"; transcript_id "MSTRG.4786.1"; exon_number "2";
chr10	StringTie	transcript	34540343	34542585	1000	-	.	gene_id "MSTRG.4789"; transcript_id "MSTRG.4789.1";
chr10	StringTie	exon	34540343	34540619	1000	-	.	gene_id "MSTRG.4789"; transcript_id "MSTRG.4789.1"; exon_number "1";
chr10	StringTie	exon	34542432	34542585	1000	-	.	gene_id "MSTRG.4789"; transcript_id "MSTRG.4789.1"; exon_number "2";
chr10	StringTie	transcript	58785429	58796195	1000	+	.	gene_id "MSTRG.5088"; transcript_id "MSTRG.5088.1";
chr10	StringTie	exon	58785429	58785453	1000	+	.	gene_id "MSTRG.5088"; transcript_id "MSTRG.5088.1"; exon_number "1";
chr10	StringTie	exon	58791152	58796195	1000	+	.	gene_id "MSTRG.5088"; transcript_id "MSTRG.5088.1"; exon_number "2";
chr10	StringTie	transcript	97290877	97301409	1000	+	.	gene_id "MSTRG.5680"; transcript_id "MSTRG.5680.1";
chr10	StringTie	exon	97290877	97297798	1000	+	.	gene_id "MSTRG.5680"; transcript_id "MSTRG.5680.1"; exon_number "1";
chr10	StringTie	exon	97298532	97301409	1000	+	.	gene_id "MSTRG.5680"; transcript_id "MSTRG.5680.1"; exon_number "2";
chr11	StringTie	transcript	16927918	16930414	1000	+	.	gene_id "MSTRG.6691"; transcript_id "MSTRG.6691.1";
chr11	StringTie	exon	16927918	16928975	1000	+	.	gene_id "MSTRG.6691"; transcript_id "MSTRG.6691.1"; exon_number "1";
chr11	StringTie	exon	16929230	16930414	1000	+	.	gene_id "MSTRG.6691"; transcript_id "MSTRG.6691.1"; exon_number "2";
chr11	StringTie	transcript	103942372	103964575	1000	+	.	gene_id "MSTRG.8099"; transcript_id "MSTRG.8099.1";
chr11	StringTie	exon	103942372	103942960	1000	+	.	gene_id "MSTRG.8099"; transcript_id "MSTRG.8099.1"; exon_number "1";
chr11	StringTie	exon	103954740	103954933	1000	+	.	gene_id "MSTRG.8099"; transcript_id "MSTRG.8099.1"; exon_number "2";
chr11	StringTie	exon	103956077	103956153	1000	+	.	gene_id "MSTRG.8099"; transcript_id "MSTRG.8099.1"; exon_number "3";
chr11	StringTie	exon	103963099	103964575	1000	+	.	gene_id "MSTRG.8099"; transcript_id "MSTRG.8099.1"; exon_number "4";
chr12	StringTie	transcript	605842	615280	1000	-	.	gene_id "MSTRG.8619"; transcript_id "MSTRG.8619.1";
chr12	StringTie	exon	605842	606401	1000	-	.	gene_id "MSTRG.8619"; transcript_id "MSTRG.8619.1"; exon_number "1";
chr12	StringTie	exon	614139	615280	1000	-	.	gene_id "MSTRG.8619"; transcript_id "MSTRG.8619.1"; exon_number "2";
chr12	StringTie	transcript	3339107	3340129	1000	-	.	gene_id "MSTRG.8670"; transcript_id "MSTRG.8670.2";
chr12	StringTie	exon	3339107	3339483	1000	-	.	gene_id "MSTRG.8670"; transcript_id "MSTRG.8670.2"; exon_number "1";
chr12	StringTie	exon	3340002	3340129	1000	-	.	gene_id "MSTRG.8670"; transcript_id "MSTRG.8670.2"; exon_number "2";
chr12	StringTie	transcript	19189890	19202223	1000	+	.	gene_id "MSTRG.9076"; transcript_id "MSTRG.9076.1";
chr12	StringTie	exon	19189890	19190034	1000	+	.	gene_id "MSTRG.9076"; transcript_id "MSTRG.9076.1"; exon_number "1";
chr12	StringTie	exon	19198339	19202223	1000	+	.	gene_id "MSTRG.9076"; transcript_id "MSTRG.9076.1"; exon_number "2";
chr12	StringTie	transcript	19189958	19221828	1000	+	.	gene_id "MSTRG.9076"; transcript_id "MSTRG.9076.2";
chr12	StringTie	exon	19189958	19190034	1000	+	.	gene_id "MSTRG.9076"; transcript_id "MSTRG.9076.2"; exon_number "1";
chr12	StringTie	exon	19221518	19221828	1000	+	.	gene_id "MSTRG.9076"; transcript_id "MSTRG.9076.2"; exon_number "2";
chr12	StringTie	transcript	19189959	19221823	1000	+	.	gene_id "MSTRG.9076"; transcript_id "MSTRG.9076.3";
chr12	StringTie	exon	19189959	19191852	1000	+	.	gene_id "MSTRG.9076"; transcript_id "MSTRG.9076.3"; exon_number "1";
chr12	StringTie	exon	19221518	19221823	1000	+	.	gene_id "MSTRG.9076"; transcript_id "MSTRG.9076.3"; exon_number "2";
chr12	StringTie	transcript	19189960	19201963	1000	+	.	gene_id "MSTRG.9076"; transcript_id "MSTRG.9076.4";
chr12	StringTie	exon	19189960	19191852	1000	+	.	gene_id "MSTRG.9076"; transcript_id "MSTRG.9076.4"; exon_number "1";
chr12	StringTie	exon	19198339	19201963	1000	+	.	gene_id "MSTRG.9076"; transcript_id "MSTRG.9076.4"; exon_number "2";
chr12	StringTie	transcript	19189970	19221869	1000	+	.	gene_id "MSTRG.9076"; transcript_id "MSTRG.9076.5";
chr12	StringTie	exon	19189970	19191852	1000	+	.	gene_id "MSTRG.9076"; transcript_id "MSTRG.9076.5"; exon_number "1";
chr12	StringTie	exon	19221579	19221869	1000	+	.	gene_id "MSTRG.9076"; transcript_id "MSTRG.9076.5"; exon_number "2";
chr12	StringTie	transcript	68349147	68352512	1000	-	.	gene_id "MSTRG.9945"; transcript_id "MSTRG.9945.1";
chr12	StringTie	exon	68349147	68350546	1000	-	.	gene_id "MSTRG.9945"; transcript_id "MSTRG.9945.1"; exon_number "1";
chr12	StringTie	exon	68351835	68352512	1000	-	.	gene_id "MSTRG.9945"; transcript_id "MSTRG.9945.1"; exon_number "2";

## Sheet: Read count
Transcript	R16W_LV_ind1	R16W_RV_ind1	R20W_LA_ind1	R20W_LV_ind1	R20W_LV_ind2	R20W_RA_ind1	R20W_RV_ind1	R20W_RV_ind2	RC_LA_ind3	RC_LA_ind6	RC_LA_ind7	RC_LA_ind8	RC_LA_indN1	RC_LA_indN2	RC_LV_ind1	RC_LV_ind2	RC_LV_ind3	RC_LV_ind4	RC_LV_ind5	RC_LV_ind6	RC_LV_ind7	RC_LV_ind8	RC_LV_indN1	RC_LV_indN2	RC_LV_indN3	RC_RA_ind3	RC_RA_ind4	RC_RA_ind5	RC_RA_ind6	RC_RA_ind7	RC_RA_ind8	RC_RA_indN1	RC_RA_indN2	RC_RA_indN3	RC_RV_ind1	RC_RV_ind3	RC_RV_ind4	RC_RV_ind5	RC_RV_ind6	RC_RV_ind7	RC_RV_ind8	RC_RV_indN1	RC_RV_indN2
MSTRG.10118.1	2781	2111	4	2020	2678	24	3330	4939	0	0	0	0	0	0	777	48	344	479	371	245	539	644	640	141	295	0	0	0	0	0	0	0	0	0	167	34	241	96	457	123	387	366	44
MSTRG.10613.14	0	0	70	0	0	63	0	0	66	16	133	185	45	43	0	0	0	0	0	0	0	0	0	0	0	85	72	24	44	89	25	62	21	41	0	0	0	0	0	0	0	0	0
MSTRG.10613.15	0	0	0	0	0	121	0	0	0	38	36	0	57	77	0	0	0	0	0	0	0	0	0	0	0	103	157	61	31	69	140	45	0	53	0	0	0	0	0	0	0	0	0
MSTRG.10613.16	0	48	226	0	0	69	0	0	56	134	37	192	120	97	0	4	0	0	0	0	0	0	0	0	0	116	90	245	125	218	125	105	69	177	0	0	0	0	0	0	0	0	0
MSTRG.11037.1	20	1	0	1	6	1	5	4	0	0	0	0	0	0	0	0	0	0	0	0	0	0	0	0	0	2	0	2	0	0	0	0	0	0	0	0	0	0	0	0	0	0	0
MSTRG.11500.1	0	4	8	6	12	0	12	0	116	112	228	117	117	76	339	282	453	414	607	556	405	468	309	413	215	181	89	116	59	235	144	90	50	62	251	525	396	735	429	387	364	136	241
MSTRG.11500.2	0	0	0	0	0	0	0	0	8	18	59	14	50	9	41	64	111	56	132	138	183	97	197	116	149	24	28	10	2	74	16	26	0	18	40	41	72	121	74	161	114	40	110
MSTRG.11615.1	12	12	17	0	0	0	0	0	16	40	64	77	120	0	20	24	223	44	16	94	30	38	114	14	120	9	52	0	10	0	0	16	9	0	237	267	497	334	680	246	40	306	279
MSTRG.13031.1	0	16	0	0	0	0	0	0	0	0	0	0	4	0	0	0	0	0	0	0	0	0	0	0	0	0	0	0	0	0	0	0	0	0	0	0	0	0	0	0	0	0	0
MSTRG.1317.1	0	4	13	8	5	7	5	7	2	7	0	0	4	12	4	0	0	4	4	1	0	1	8	24	2	4	7	6	3	9	8	10	9	7	7	7	5	3	0	3	0	2	6
MSTRG.13517.1	0	0	0	0	0	6	0	0	264	194	262	501	275	223	9	16	27	4	4	42	17	16	17	0	0	420	443	441	115	302	364	236	172	295	58	15	32	72	30	28	0	36	50
MSTRG.13518.1	0	0	0	0	0	0	0	0	0	0	0	196	0	0	0	0	0	0	0	0	0	0	0	0	0	0	4	0	0	0	0	0	0	0	0	0	0	0	0	0	0	0	0
MSTRG.13518.2	0	0	0	5	0	20	0	0	222	259	270	259	113	119	385	193	331	275	368	344	416	234	307	132	273	348	314	333	148	296	299	103	99	207	606	637	475	369	530	430	339	297	157
MSTRG.13518.3	0	0	0	0	0	0	0	0	31	24	12	78	76	36	53	22	35	31	43	16	25	16	24	26	35	16	33	67	32	31	35	41	35	39	22	36	13	55	29	59	37	32	45
MSTRG.1465.1	113	177	290	139	90	259	108	125	408	389	320	467	567	577	218	181	276	267	485	328	139	491	328	456	320	296	390	462	398	250	494	556	1125	912	409	159	242	316	212	365	260	607	785
MSTRG.14904.1	0	6	8	0	10	4	0	0	0	0	14	20	10	0	0	0	0	0	0	0	0	12	7	0	0	0	0	0	0	0	18	0	11	38	0	0	0	0	0	8	8	0	4
MSTRG.1503.1	0	8	8	0	0	0	0	0	14	21	14	29	34	23	0	6	0	0	4	5	10	8	5	0	0	8	48	18	21	56	16	3	10	6	0	0	14	0	0	0	8	2	0
MSTRG.16373.1	77	122	150	20	62	26	145	22	41	29	0	51	71	64	0	0	0	12	23	0	6	0	4	33	31	26	25	56	108	12	52	87	86	18	45	27	24	156	14	0	68	90	36
MSTRG.19179.1	0	0	50	0	0	19	0	35	0	9	38	321	100	27	0	0	0	0	0	1	3	13	27	0	8	129	1	67	34	2	190	50	19	128	0	0	0	0	0	0	9	0	0
MSTRG.19179.2	29	34	132	60	110	62	48	78	48	251	57	309	179	102	24	26	59	40	83	98	24	47	58	86	26	171	203	79	85	189	345	132	111	142	41	21	12	70	76	47	14	76	111
MSTRG.20061.1	0	0	12	0	0	8	0	0	80	203	172	66	338	260	30	44	69	12	38	45	2	0	31	42	114	221	174	304	105	98	184	176	86	277	20	4	24	45	24	24	22	57	59
MSTRG.20396.4	18	31	94	25	20	75	44	28	351	540	355	141	457	298	391	174	326	407	406	351	335	347	254	386	157	599	456	427	371	217	356	352	239	119	405	435	405	236	348	355	118	304	465
MSTRG.20396.5	0	0	0	0	0	0	0	0	0	0	0	31	37	79	0	147	0	0	80	0	0	7	112	0	59	0	0	0	0	0	2	29	101	22	0	0	0	165	0	0	138	74	0
MSTRG.20481.1	215	367	79	205	96	80	309	316	252	494	608	197	266	170	794	197	410	120	184	372	730	76	737	54	408	393	453	320	191	1000	239	645	137	265	536	215	302	208	109	713	341	178	68
MSTRG.20864.1	94	121	532	333	152	183	242	117	102	104	48	74	120	151	54	66	116	84	116	83	18	125	94	168	83	85	79	75	93	56	128	167	238	131	50	26	48	58	51	44	23	161	87
MSTRG.20865.1	108	160	403	355	219	250	390	211	112	70	14	59	143	124	23	40	58	72	105	61	39	93	74	223	72	119	72	72	120	83	133	128	243	90	51	28	38	82	48	52	24	218	134
MSTRG.21610.1	6	0	0	0	0	0	0	0	106	8	2	0	0	8	8	0	0	0	13	0	5	0	0	0	0	14	46	8	5	0	0	7	26	16	0	0	0	0	0	0	0	0	0
MSTRG.22319.1	67	98	127	200	77	102	120	135	36	44	55	21	101	98	55	21	20	19	64	23	8	30	80	56	42	83	61	54	63	58	78	119	130	61	49	32	43	37	27	24	25	84	79
MSTRG.23134.1	12	20	18	17	38	9	12	5	14	16	10	0	12	18	7	11	17	6	3	12	2	1	21	16	8	9	11	4	5	3	14	20	25	17	12	9	0	10	5	5	0	12	22
MSTRG.2414.1	0	0	0	0	9	19	0	0	75	15	5	8	13	11	10	5	6	16	10	8	0	3	3	4	0	17	59	6	12	3	39	55	6	18	0	0	0	0	0	7	0	15	3
MSTRG.2414.2	0	0	0	0	0	0	0	0	40	0	0	4	0	0	0	0	0	2	0	0	0	0	0	0	0	0	0	0	0	0	8	0	6	4	8	0	0	0	0	0	0	0	0
MSTRG.24142.1	0	0	0	0	54	8	0	0	0	0	0	0	1	0	0	0	0	0	0	0	0	0	0	0	0	0	0	0	0	0	0	16	55	0	0	0	0	0	0	0	0	0	0
MSTRG.24164.1	0	0	8	0	7	4	0	12	34	14	24	15	16	30	9	5	16	11	14	11	2	4	21	11	10	9	36	40	8	28	12	28	17	14	10	2	10	3	10	9	11	7	3
MSTRG.24165.1	0	0	2	0	0	2	0	0	7	21	28	29	0	21	4	7	26	0	32	3	11	2	14	11	2	15	11	19	1	18	46	26	11	0	7	4	5	1	0	14	2	4	4
MSTRG.24165.10	2	0	0	0	0	0	0	0	2	8	0	10	2	5	6	0	24	8	11	2	0	0	12	0	10	0	3	4	13	0	0	15	4	0	0	0	17	0	2	0	8	6	2
MSTRG.24165.11	6	0	1	0	0	2	0	0	8	17	2	5	1	3	6	2	13	2	5	1	0	2	5	0	0	5	5	13	3	12	11	3	2	1	3	4	5	2	1	0	5	0	2
MSTRG.24165.12	0	0	0	0	0	0	0	0	103	53	39	23	12	52	1	12	24	63	0	18	38	33	43	0	0	41	23	30	0	41	74	10	48	26	13	0	37	55	0	43	34	82	35
MSTRG.24165.13	3	0	5	0	1	17	0	7	38	18	20	22	11	13	3	8	23	6	16	7	8	9	6	12	8	84	23	14	9	13	31	14	8	9	4	12	13	15	5	19	15	7	12
MSTRG.24165.14	1	0	4	0	0	3	0	0	15	22	14	13	10	14	3	11	21	9	1	5	9	8	5	5	11	17	1	1	11	10	24	25	10	9	9	7	7	12	4	11	8	16	2
MSTRG.24165.15	0	0	0	0	0	0	0	0	47	0	0	0	0	0	0	0	1	0	31	0	0	0	32	0	0	0	8	35	0	0	11	0	0	0	0	0	0	0	0	0	9	0	6
MSTRG.24165.16	0	0	36	0	0	0	0	0	41	46	22	73	0	50	24	5	82	0	6	0	0	0	5	0	43	2	14	116	0	0	79	7	80	0	0	0	0	0	0	0	0	70	0
MSTRG.24165.17	0	6	24	11	0	16	12	3	99	35	39	44	9	37	7	44	49	57	42	24	25	11	40	13	18	60	49	1	24	62	69	68	32	36	13	22	38	29	14	14	16	29	31
MSTRG.24165.2	0	0	0	0	0	0	0	0	8	2	0	0	0	0	0	0	5	19	5	0	17	0	7	3	0	0	0	23	29	12	0	0	16	0	0	0	0	0	0	5	0	11	0
MSTRG.24165.3	0	0	2	0	0	5	0	0	2	5	1	8	2	2	3	0	3	1	5	0	1	1	1	1	7	7	0	0	1	19	3	10	2	1	0	0	2	0	1	3	0	0	1
MSTRG.24165.4	0	0	8	0	5	2	3	0	8	4	6	20	2	2	0	2	21	8	6	2	8	17	10	3	0	12	2	9	18	10	7	12	13	2	1	6	0	6	4	9	0	15	26
MSTRG.24165.5	7	0	0	7	10	51	18	12	98	0	48	0	51	0	0	71	0	82	94	52	56	46	73	51	0	94	85	0	72	126	0	86	0	79	26	56	69	47	53	45	27	0	43
MSTRG.24165.6	3	4	13	10	15	16	6	13	76	34	30	39	31	28	12	20	30	19	46	33	43	51	34	43	30	39	67	69	39	50	49	37	55	14	21	40	14	16	31	40	36	52	19
MSTRG.24165.7	0	0	0	0	0	16	0	0	7	4	5	0	15	0	1	0	0	0	7	0	4	0	5	4	0	0	19	9	0	11	0	0	8	0	6	0	0	6	0	4	0	4	0
MSTRG.24165.8	0	0	2	3	3	2	0	5	47	30	20	8	5	2	3	2	28	26	15	5	7	20	6	8	2	29	54	30	32	6	37	38	3	1	3	6	34	3	13	28	3	3	25
MSTRG.24165.9	0	0	11	0	7	13	0	11	0	0	0	0	0	0	0	0	0	0	62	1	0	0	0	5	21	10	0	0	25	0	15	39	1	0	0	30	0	0	18	0	1	0	0
MSTRG.24167.1	0	2	5	7	0	16	0	0	27	5	11	25	10	5	5	0	14	9	16	15	10	5	14	9	15	19	10	24	8	24	10	19	7	3	7	19	6	7	17	8	1	15	10
MSTRG.24167.2	0	1	27	6	16	38	26	16	98	85	63	43	50	35	21	44	58	24	54	14	54	35	52	59	37	81	90	73	62	99	55	87	38	21	25	45	15	30	26	26	15	52	34
MSTRG.24167.4	0	1	4	0	0	4	1	1	16	15	11	2	4	13	9	1	7	13	15	5	4	3	17	17	7	20	9	10	7	3	13	11	9	4	5	5	4	3	2	5	3	1	3
MSTRG.2419.1	46	26	64	0	0	170	13	32	1504	123	120	108	34	63	88	145	85	49	100	61	48	24	135	56	43	231	251	140	72	36	456	135	303	286	59	22	6	31	21	53	27	26	54
MSTRG.2419.2	0	0	6	0	0	31	0	27	147	10	6	22	0	0	12	17	17	18	25	0	0	5	22	12	0	67	24	63	0	6	93	17	9	53	0	0	13	5	0	0	0	8	0
MSTRG.2420.1	0	0	0	0	0	0	0	0	24	5	10	0	0	4	0	1	0	0	0	0	0	1	0	0	0	6	3	1	1	0	22	13	18	7	0	0	0	0	3	0	0	0	1
MSTRG.2420.2	34	22	68	0	0	148	20	0	1285	79	78	56	0	73	42	0	16	24	71	22	27	12	48	34	20	272	315	0	57	26	463	104	238	299	58	23	0	35	3	31	0	36	57
MSTRG.24896.5	0	0	0	0	0	0	0	0	0	0	0	0	84	0	0	0	0	0	0	0	0	0	0	0	175	0	55	0	0	0	1	0	0	0	0	0	0	0	0	62	0	0	0
MSTRG.24967.1	1044	1180	2877	193	932	233	122	1899	410	856	1931	2798	960	665	0	4	17	12	12	12	0	0	4	6	0	858	364	460	519	1277	888	461	236	364	9	16	4	0	0	0	13	0	0
MSTRG.24967.2	0	0	0	0	0	0	0	0	0	0	0	0	0	0	0	0	0	0	0	0	0	0	0	0	0	0	270	0	0	0	0	0	0	0	0	0	0	0	0	0	0	0	0
MSTRG.25364.10	0	0	115	0	0	0	0	0	0	0	0	0	0	0	0	0	0	0	0	0	0	0	0	0	0	0	431	0	0	0	243	0	39	0	0	0	0	0	0	0	0	0	0
MSTRG.25364.7	0	8	465	0	0	142	0	0	179	402	818	626	873	13	0	0	0	0	0	0	0	0	5	0	0	828	239	338	161	723	179	159	225	7	0	0	0	0	0	0	0	4	0
MSTRG.25364.8	0	0	0	0	0	0	0	0	0	59	0	128	0	115	0	0	0	0	0	0	0	0	0	0	0	0	94	57	0	134	47	95	0	0	0	0	0	0	0	0	0	0	0
MSTRG.25364.9	0	4	8	0	0	4	0	0	10	0	78	0	4	229	0	4	0	0	0	0	8	0	0	0	0	8	131	329	13	0	44	4	8	88	0	0	0	0	0	0	0	0	0
MSTRG.2577.1	0	0	34	0	0	24	0	0	25	0	88	121	21	70	0	0	0	0	0	0	0	0	0	48	0	145	95	0	92	92	67	68	0	52	0	0	0	0	0	16	0	0	0
MSTRG.2577.2	8	53	151	12	0	135	0	0	98	59	373	83	24	79	5	25	48	36	66	36	24	46	8	8	0	222	208	66	70	393	149	38	134	78	16	45	63	54	34	5	56	18	8
MSTRG.2577.3	0	0	50	0	0	33	0	0	45	92	63	46	21	94	0	0	0	0	0	0	0	0	0	0	0	63	0	48	41	138	0	0	0	0	0	28	98	0	0	0	0	0	0
MSTRG.2577.4	12	29	49	0	0	0	0	0	121	70	166	103	31	0	0	0	0	0	0	0	0	0	16	0	0	72	133	70	0	47	69	0	99	0	0	0	0	0	0	0	45	0	0
MSTRG.25806.6	0	0	3	0	0	0	0	13	91	34	89	17	97	31	5	5	16	2	9	26	15	4	7	0	0	28	42	88	38	31	39	50	49	27	0	2	15	4	10	2	29	19	10
MSTRG.25806.7	0	0	44	0	0	8	16	8	361	600	299	198	855	380	3	64	22	27	103	39	16	38	57	94	92	242	446	601	268	159	218	409	337	172	82	35	94	52	38	28	44	151	133
MSTRG.26144.1	39	28	46	22	38	56	38	25	98	80	96	102	27	71	92	82	53	54	110	72	24	46	19	34	28	94	111	185	62	135	142	85	95	73	30	24	55	46	50	53	51	40	65
MSTRG.27178.1	28	25	19	0	3	0	9	0	10	8	15	27	18	40	0	0	0	0	3	0	10	0	6	13	0	14	7	24	49	0	11	27	41	0	15	16	0	26	19	12	15	10	13
MSTRG.27466.1	3	2	0	0	0	0	3	0	0	0	0	1	4	4	38	3	0	2	0	0	0	0	0	0	2	2	0	1	1	0	0	2	1	0	1	6	0	0	8	0	0	0	0
MSTRG.27466.2	63	33	32	36	46	0	149	126	12	66	24	8	28	265	492	115	134	205	300	117	131	61	159	159	557	190	72	556	129	155	34	75	157	72	702	371	30	606	98	216	199	52	135
MSTRG.28150.1	31	25	38	39	71	40	46	45	48	48	68	42	17	36	14	29	10	21	34	22	15	8	2	8	14	64	29	53	15	53	61	27	33	52	18	34	26	20	26	10	8	33	28
MSTRG.28329.1	269	467	1521	824	973	614	398	691	393	305	175	115	389	299	185	161	207	230	318	225	100	270	352	641	213	300	191	209	169	125	224	292	752	391	310	98	109	267	138	175	112	679	557
MSTRG.28343.1	38	72	20	18	45	12	0	80	0	0	0	0	0	0	4	0	0	9	0	0	0	4	0	2	0	0	0	4	0	0	0	13	12	0	0	0	0	0	0	0	0	12	21
MSTRG.28741.1	0	0	24	0	0	0	0	0	467	349	468	2323	401	459	173	1390	674	48	175	102	36	168	104	202	214	1095	849	416	123	346	1306	154	210	558	441	261	430	176	64	16	206	96	168
MSTRG.29955.1	0	0	25	55	23	31	48	11	11	10	17	0	0	36	103	104	60	123	252	22	95	157	112	60	0	3	42	0	0	27	0	14	0	0	0	56	191	0	0	102	118	0	0
MSTRG.29955.2	56	17	15	71	34	23	55	31	67	5	11	0	22	27	128	95	145	266	138	38	277	156	96	33	23	2	59	71	47	48	0	9	62	13	38	27	133	94	60	41	33	109	0
MSTRG.30478.3	27	2	10	81	0	76	0	9	4	0	1	0	0	9	0	5	0	0	0	1	0	0	0	0	0	8	9	19	9	0	18	4	23	3	0	20	10	13	7	6	0	14	2
MSTRG.31631.1	46	29	15	23	49	4	12	14	8	71	81	76	92	14	56	7	176	4	240	85	98	41	144	51	79	0	101	30	20	19	19	41	23	0	50	88	117	27	28	76	21	57	2
MSTRG.31631.2	0	18	0	0	1	0	0	0	25	0	0	0	0	40	40	185	0	115	0	58	1	77	0	6	0	36	0	39	33	71	26	0	2	32	0	0	0	79	85	0	55	24	31
MSTRG.31835.2	449	692	4296	1600	861	3374	1041	865	343	219	90	32	58	152	107	48	169	75	151	144	70	113	84	143	86	220	130	72	282	82	77	90	260	66	62	58	101	95	72	18	35	70	120
MSTRG.32004.1	11	20	16	8	13	6	0	8	423	332	677	864	946	267	2821	483	32	902	434	1268	1684	2969	1100	406	259	608	357	475	94	490	1208	374	652	337	487	52	62	361	1280	302	225	1654	445
MSTRG.32085.1	0	4	0	8	7	0	0	5	0	0	4	0	0	0	16	19	0	24	1	6	23	24	44	17	0	0	4	1	0	0	0	11	0	0	0	8	17	0	13	0	18	10	0
MSTRG.32197.1	8	35	0	4	0	0	8	0	188	296	205	112	148	31	953	464	876	41	1419	1527	599	794	760	145	188	66	422	176	226	192	256	227	27	36	528	33	375	253	922	199	760	539	24
MSTRG.32197.2	0	5	0	0	0	0	0	0	0	0	16	0	0	0	295	0	210	0	358	478	52	205	77	34	52	12	40	125	22	78	11	28	0	0	38	0	52	114	124	23	78	72	12
MSTRG.32197.3	0	0	0	0	0	0	0	0	0	0	0	0	0	0	0	125	0	0	79	83	0	88	0	0	39	0	0	42	0	43	0	0	0	0	0	0	0	51	0	0	0	0	0
MSTRG.32243.1	0	4	534	4	0	99	0	0	0	135	199	58	135	772	0	0	0	0	4	0	0	0	0	6	8	385	414	0	0	274	281	169	623	306	0	0	4	0	0	0	0	0	4
MSTRG.32700.1	18	0	16	7	9	0	36	16	68	40	27	42	20	52	7	7	16	20	12	16	8	26	0	14	20	62	28	59	74	123	63	26	26	432	0	4	24	5	4	4	15	0	0
MSTRG.32822.1	12	12	16	12	0	4	58	4	233	179	254	72	42	148	243	100	230	68	211	76	117	324	107	83	81	225	389	329	163	548	234	112	172	96	78	27	104	42	14	28	313	36	0
MSTRG.32829.1	6	8	4	0	8	0	8	16	67	0	0	0	4	104	84	247	152	68	209	43	28	61	40	66	148	123	84	112	18	26	4	49	34	28	60	60	30	98	12	0	72	8	31
MSTRG.329.1	0	4	20	4	0	40	3	8	136	161	617	319	73	285	156	159	215	280	90	128	164	89	62	102	129	432	276	112	137	338	133	122	202	112	58	276	216	37	50	134	44	52	92
MSTRG.329.2	0	0	17	0	0	4	2	0	36	32	104	76	91	21	26	54	33	5	160	27	30	36	53	18	14	0	54	154	44	114	57	100	40	15	33	0	22	41	27	15	14	42	8
MSTRG.32907.2	215	296	1351	342	619	525	195	1115	989	1240	1155	1569	1423	1105	496	490	608	562	811	708	296	715	644	694	584	1208	1395	1582	920	890	1803	1032	844	1177	583	475	791	650	570	560	446	706	728
MSTRG.32917.1	0	0	52	41	4	80	59	4	0	3	13	8	12	10	64	4	5	0	0	4	0	0	12	8	14	16	28	0	6	6	0	22	32	23	50	16	13	34	12	0	12	8	18
MSTRG.32934.1	0	0	22	0	0	52	0	0	602	43	161	452	432	409	45	64	40	12	28	15	0	26	16	27	13	212	242	435	213	376	402	737	842	634	13	5	12	20	16	38	16	52	82
MSTRG.33342.1	0	0	126	0	0	56	22	9	104	149	371	120	153	145	1394	754	1347	1053	1180	1098	483	1075	1181	1035	1006	197	253	236	212	237	182	111	132	62	362	239	857	201	243	184	367	316	326
MSTRG.33342.2	0	0	0	0	0	0	0	0	0	0	1	0	0	73	397	336	1109	418	449	452	232	623	478	171	288	0	0	0	5	3	2	75	0	0	0	3	263	264	245	3	5	190	5
MSTRG.33343.1	0	0	0	8	0	14	4	8	36	28	69	28	39	80	103	180	572	414	277	437	290	155	750	377	241	5	175	174	0	13	64	96	64	22	38	50	0	60	119	53	54	77	78
MSTRG.33343.4	0	0	62	0	0	0	0	0	0	1	2	0	2	0	130	0	0	0	1	0	0	302	128	1	60	93	0	0	56	183	0	0	0	0	0	0	165	0	0	0	0	1	0
MSTRG.33775.1	13	8	23	16	32	13	5	10	27	141	136	30	37	39	24	51	55	66	55	77	60	86	29	27	50	31	24	21	68	28	33	24	46	13	38	80	85	20	56	39	48	50	48
MSTRG.34353.1	70	121	0	18	26	12	12	33	0	0	14	0	2	0	12	46	30	96	183	0	45	0	46	50	12	8	0	0	0	18	0	0	13	0	30	73	59	98	8	60	20	72	23
MSTRG.34728.1	0	24	7	0	31	0	91	188	0	0	0	0	0	0	0	4	4	0	0	0	0	0	0	0	0	0	0	0	0	0	0	0	0	0	0	0	0	0	0	0	0	0	0
MSTRG.34736.1	0	0	0	0	0	0	0	0	0	4	43	0	0	12	54	244	18	64	54	52	77	8	8	104	13	4	0	0	24	18	0	0	22	4	0	0	14	8	12	0	2	0	0
MSTRG.36201.4	0	0	30	0	0	20	0	0	7	28	36	40	121	37	28	32	0	19	26	3	0	12	10	9	25	39	39	109	45	28	72	44	57	59	22	17	9	23	9	26	2	56	40
MSTRG.36251.1	8	9	0	0	16	0	21	0	69	58	38	114	67	138	41	37	54	0	75	32	0	22	42	44	20	217	234	231	54	206	305	83	40	147	60	34	20	28	20	29	76	11	20
MSTRG.3677.1	315	235	0	741	266	199	1481	433	1322	562	584	174	340	812	2197	2484	3341	1956	3162	2756	2394	2582	2500	1936	1839	429	1680	561	559	617	541	811	1145	160	1659	1491	2973	1476	1696	1706	2230	1942	1205
MSTRG.37028.2	0	0	12	0	0	12	0	3	23	16	15	13	21	10	7	24	25	25	19	40	0	10	11	4	7	11	0	8	11	7	13	9	19	13	2	7	7	0	9	6	7	6	6
MSTRG.37390.1	46	13	172	191	98	261	216	66	701	149	347	669	375	248	141	301	819	326	320	262	201	266	225	313	153	705	494	366	295	942	371	333	290	524	72	306	694	172	71	371	296	323	196
MSTRG.37719.1	0	0	20	2	0	8	0	4	8	40	8	0	7	5	13	11	0	0	11	3	0	0	5	0	0	2	10	0	0	15	4	3	33	12	22	5	8	12	0	0	0	8	4
MSTRG.38241.1	0	0	0	0	0	0	0	2	0	0	143	0	0	2	0	0	0	0	84	0	0	32	2	16	0	0	18	0	0	0	1	0	33	0	0	2	0	0	0	0	0	2	0
MSTRG.38241.2	4	0	0	0	0	20	4	0	78	73	25	56	120	72	60	101	104	58	16	87	16	16	58	42	104	102	4	109	28	108	46	81	37	52	50	87	136	34	88	52	52	77	0
MSTRG.38241.3	0	0	16	0	1	0	0	0	0	0	0	0	0	0	0	18	0	0	25	0	0	0	1	12	0	1	76	2	0	0	16	0	0	1	0	0	0	11	2	0	0	0	46
MSTRG.38265.1	1158	2086	5472	3095	2879	2441	2237	2274	2533	1839	916	979	2033	1732	598	731	1007	1064	1899	1148	316	1171	1324	2499	916	1796	1332	1696	1102	910	1825	1729	2229	1378	1019	833	909	1230	569	881	585	2512	2227
MSTRG.38337.1	9	21	58	26	36	43	14	139	87	46	22	18	28	39	35	10	60	22	33	41	1	40	24	6	12	60	87	44	24	26	75	28	65	44	45	23	10	62	24	20	6	20	7
MSTRG.39690.1	0	0	0	0	0	0	9	0	35	48	48	87	70	132	26	22	26	19	36	8	0	19	16	8	4	361	340	283	76	186	256	168	26	73	0	4	4	25	0	0	20	8	0
MSTRG.40661.1	44	58	7163	256	63	3531	1258	104	802	5365	6740	3340	380	8808	1017	513	84	612	410	1529	1256	1343	146	740	1507	7629	434	875	3724	5259	3010	291	12177	6404	453	182	102	413	388	341	217	248	433
MSTRG.40661.2	0	0	0	0	0	0	0	0	0	0	0	0	0	0	261	0	0	0	0	0	0	0	0	501	0	0	0	0	0	0	0	0	0	0	0	0	0	0	0	0	0	0	0
MSTRG.41242.1	22	59	591	281	106	328	108	116	81	100	35	58	286	221	38	8	9	24	56	40	12	53	342	46	34	255	157	171	116	79	122	595	278	318	19	18	22	34	16	18	48	349	65
MSTRG.41496.1	0	0	8	18	8	14	14	0	0	4	22	30	17	4	22	14	41	83	50	36	12	44	23	13	20	8	15	34	0	8	8	24	14	4	28	75	54	51	73	43	24	49	39
MSTRG.41627.1	107	300	185	243	211	268	132	185	113	151	82	92	117	132	68	86	50	90	165	48	44	95	107	177	46	108	50	87	92	41	68	110	179	102	89	61	47	98	44	51	53	186	114
MSTRG.4165.1	0	0	2071	0	0	0	0	15	0	2971	1	176	489	3	0	0	0	0	0	0	0	0	0	0	0	0	0	0	0	0	84	0	1617	0	0	0	0	0	0	0	0	0	0
MSTRG.4165.2	20	27	1415	0	0	951	8	1	450	1011	350	28	60	80	6	9	14	18	49	0	5	17	13	13	16	163	76	88	203	38	0	83	639	74	10	12	19	58	0	14	12	26	16
MSTRG.42215.1	0	0	0	0	0	0	0	0	8	0	16	5	20	22	0	0	0	0	0	0	0	0	0	0	0	0	0	192	0	0	0	0	12	0	0	0	0	0	0	0	0	16	4
MSTRG.4228.1	0	4	284	0	0	40	0	12	47	24	38	29	27	5	0	0	0	0	0	0	0	0	0	0	0	4	0	6	0	8	0	8	18	9	0	0	0	9	0	0	0	0	5
MSTRG.4234.2	0	0	0	0	0	0	0	0	0	0	0	0	0	0	0	0	0	0	0	0	0	0	0	0	0	0	0	0	1336	0	0	0	0	0	0	0	0	0	0	0	0	0	0
MSTRG.42808.1	235	37	507	197	260	347	19	792	144	106	54	155	137	165	52	337	80	76	37	49	32	77	60	103	26	172	77	100	95	85	273	82	428	190	46	70	125	86	24	90	40	216	115
MSTRG.42808.2	0	178	283	37	0	0	85	0	0	0	0	0	0	0	0	0	0	0	138	0	0	0	0	0	0	0	0	0	0	0	0	0	0	0	0	0	0	0	0	0	0	0	0
MSTRG.42808.3	0	40	37	26	9	12	18	93	15	0	0	26	0	15	0	42	10	2	86	5	0	15	0	12	5	25	12	9	0	9	26	10	37	21	12	0	9	0	0	13	5	14	5
MSTRG.4301.1	100	314	19	84	385	64	12	190	30	0	0	0	8	16	8	12	12	0	8	13	3	0	7	30	11	0	15	0	0	0	0	0	16	8	24	8	28	24	14	16	0	59	45
MSTRG.43334.1	931	1458	2965	1903	1827	2272	1320	1588	1876	1347	1017	1086	1592	1821	662	455	781	727	1212	527	413	727	632	1332	714	1534	1307	1437	1000	1079	1630	1659	2919	1526	845	581	530	933	404	593	334	1415	1673
MSTRG.43659.1	0	0	119	0	6	53	0	0	334	63	1108	2	545	1017	555	130	210	211	65	53	673	0	137	303	131	927	596	804	408	1273	7	1080	336	108	295	295	52	246	137	317	0	294	652
MSTRG.43659.2	28	8	11	4	18	7	0	8	204	82	474	76	224	504	217	5	13	134	61	16	152	64	15	102	13	418	630	471	80	682	126	129	142	7	139	49	54	19	104	190	28	21	109
MSTRG.43683.1	23	0	23	0	4	22	0	0	319	61	16	78	139	82	74	10	67	31	0	34	88	101	12	110	140	191	454	298	18	201	176	59	59	59	16	24	40	134	67	85	54	103	98
MSTRG.43683.2	0	0	0	0	0	0	0	0	169	20	0	8	0	0	0	0	6	0	81	16	0	65	0	0	81	0	235	90	55	0	80	0	0	25	0	0	61	140	81	0	1	0	0
MSTRG.43683.3	0	0	0	0	0	0	0	0	120	0	0	0	0	0	0	0	6	0	88	21	0	0	0	0	0	0	169	89	15	0	23	0	0	28	0	0	0	40	0	0	1	0	0
MSTRG.43683.4	0	0	0	0	0	0	0	0	0	0	25	0	21	0	0	0	0	0	0	0	66	0	0	0	0	0	11	16	0	110	0	20	0	0	0	22	0	0	0	0	0	0	0
MSTRG.43683.5	0	0	0	0	0	0	0	0	0	0	0	0	0	0	0	21	14	0	0	0	0	0	0	0	0	12	0	24	12	51	0	0	0	0	0	0	0	0	0	0	0	0	0
MSTRG.43683.6	0	0	11	4	4	11	4	0	43	28	57	10	225	206	63	33	13	41	18	8	166	15	19	109	21	191	83	150	68	117	16	251	77	10	24	97	7	34	40	74	0	69	35
MSTRG.43683.7	8	0	0	0	0	0	0	0	32	0	52	0	0	0	1	2	0	0	0	5	0	0	0	0	0	0	36	0	0	0	0	0	0	0	92	0	29	0	0	0	0	0	166
MSTRG.43688.1	3	0	3	0	0	0	0	0	122	9	36	15	18	20	14	0	33	5	34	5	0	32	0	14	32	26	255	257	77	29	35	37	0	25	5	9	16	63	23	11	16	0	15
MSTRG.43730.1	0	0	7	0	0	0	0	0	9	4	4	8	6	4	0	0	0	0	0	3	3	0	0	0	0	8	16	0	4	4	43	6	0	10	0	0	0	0	0	0	0	3	0
MSTRG.43731.1	0	7	21	12	4	5	0	0	22	22	17	13	35	23	0	0	0	0	0	12	0	0	5	5	4	37	109	26	10	48	37	8	5	20	4	0	0	2	0	3	5	5	0
MSTRG.43802.1	3	0	15	3	2	4	0	0	55	14	118	0	46	75	35	11	12	16	9	5	48	14	0	28	2	79	84	55	18	179	5	52	27	3	55	37	11	6	21	30	0	11	49
MSTRG.43836.1	0	34	20	0	0	0	32	11	19	0	12	0	0	3	4	6	0	2	0	0	8	0	5	1	0	6	0	0	32	0	0	0	11	0	3	22	12	0	0	0	0	11	8
MSTRG.43879.9	0	0	1	0	0	0	0	0	2	1	86	2	1	2	2	0	1	0	1	0	0	8	0	1	2	2	2	4	1	3	2	0	1	1	1	5	1	1	0	1	2	2	3
MSTRG.43987.1	0	0	0	0	0	0	0	0	486	0	0	0	424	0	335	802	1	360	0	1176	554	875	0	1074	0	0	425	553	0	449	0	0	552	0	430	812	757	0	799	826	914	796	423
MSTRG.43987.2	53	34	3	84	58	6	98	50	37	357	221	20	61	363	502	19	1036	551	1048	1	231	265	358	19	886	201	71	30	302	9	0	494	33	42	575	90	96	944	46	52	127	81	529
MSTRG.44025.1	7	4	44	8	13	15	10	3	19	3	6	2	12	18	1	9	7	8	14	3	1	5	2	5	8	13	7	13	3	1	8	16	14	6	5	4	5	10	7	3	4	8	7
MSTRG.44149.1	45	25	42	1	18	17	28	27	121	79	12	26	53	38	35	37	38	0	29	28	0	0	25	3	7	43	119	89	37	23	29	59	92	55	7	0	48	18	12	0	0	16	6
MSTRG.44149.2	37	43	0	28	17	0	0	0	71	51	0	0	52	67	47	0	32	0	20	9	0	0	0	0	14	0	112	125	70	0	0	53	21	39	29	0	0	0	0	0	0	0	0
MSTRG.44592.1	8	8	5	0	0	4	4	4	240	58	18	113	78	236	33	8	11	21	21	4	4	0	12	8	0	741	689	670	284	173	410	214	134	379	4	12	8	66	52	8	0	8	37
MSTRG.44666.1	307	203	392	369	319	389	269	420	1023	1089	1711	1753	928	1312	1117	891	1188	729	1274	1201	926	1331	898	790	997	1709	1811	1190	843	2021	1774	1115	750	1417	930	772	1216	767	609	941	1298	560	666
MSTRG.4488.1	1	0	0	8	0	8	0	0	0	0	0	0	0	0	5	0	0	0	0	0	0	0	0	0	0	0	0	0	0	0	0	0	0	0	0	0	0	0	0	0	0	0	0
MSTRG.46253.1	55	49	150	90	83	90	77	64	88	56	36	55	124	155	47	55	36	38	79	25	12	52	31	74	47	97	83	123	33	44	110	72	140	84	44	21	37	65	18	32	27	107	80
MSTRG.46253.2	0	0	0	0	0	0	0	0	0	0	0	0	281	120	0	0	0	0	0	0	0	0	150	0	0	0	0	0	0	0	0	475	0	0	0	0	0	0	0	0	0	225	0
MSTRG.46253.4	11	26	21	0	0	12	0	0	0	0	0	0	0	0	0	0	0	0	14	0	0	22	0	0	0	0	0	24	0	0	54	39	25	0	0	0	0	0	0	0	0	27	0
MSTRG.46253.5	0	150	256	251	0	152	118	68	106	0	0	0	134	0	0	0	0	0	159	0	0	27	0	59	0	103	163	152	95	0	65	143	99	0	0	45	33	121	0	0	0	150	101
MSTRG.46413.7	12	338	26	144	37	119	33	20	452	335	16	139	13	95	297	146	87	17	447	9	0	58	16	234	83	159	128	217	147	235	47	202	420	52	183	64	61	325	269	216	41	153	79
MSTRG.46413.8	0	3	5	0	20	0	4	2	0	0	0	0	2	5	0	43	0	12	0	0	311	0	0	1	0	3	0	1	4	96	0	0	3	30	0	0	0	0	2	0	0	58	18
MSTRG.4786.1	68	122	64	26	104	65	35	75	94	70	43	68	87	95	81	55	108	68	96	38	37	69	64	58	70	69	72	95	62	61	44	101	158	84	118	48	76	103	32	52	28	83	122
MSTRG.4789.1	16	15	18	41	10	9	13	10	10	27	12	16	15	9	5	18	11	14	17	1	12	4	13	4	5	5	12	5	8	22	6	7	8	5	16	11	14	18	13	3	5	5	8
MSTRG.5088.1	57	90	13	12	13	0	0	21	223	326	337	66	151	176	272	360	745	186	565	472	270	168	373	319	368	241	262	128	135	201	47	232	136	72	607	305	514	511	364	497	505	383	429
MSTRG.5680.1	255	317	2272	937	890	1102	720	718	456	595	219	337	1123	712	212	237	259	273	511	433	137	358	517	880	384	632	430	658	515	247	511	772	1444	1182	323	254	248	385	228	217	145	1216	857
MSTRG.6691.1	21	66	65	41	67	30	17	92	25	21	40	108	70	41	64	133	30	161	616	28	65	187	23	74	15	57	37	262	46	20	55	32	58	24	26	105	92	330	63	64	102	53	31
MSTRG.8099.1	28	40	26	56	20	24	26	22	56	20	11	20	12	33	101	86	468	60	158	377	43	94	67	81	375	14	44	30	24	32	29	20	37	36	130	52	161	90	104	62	178	15	78
MSTRG.8619.1	66	119	130	63	117	27	23	165	26	20	17	15	85	51	13	26	13	30	23	28	0	18	46	38	26	26	50	23	32	4	48	55	66	40	21	8	6	6	16	4	14	56	19
MSTRG.8670.2	0	0	11	0	0	15	0	13	0	35	94	0	23	17	20	9	0	0	9	11	10	0	16	0	5	32	39	42	7	54	58	11	12	25	0	15	0	0	12	4	7	0	0
MSTRG.9076.1	0	0	0	0	0	0	0	105	0	1	72	0	0	183	94	884	343	314	460	240	0	0	395	216	495	11	141	122	87	261	250	169	0	211	906	755	456	515	347	357	310	607	10
MSTRG.9076.2	0	0	0	0	0	0	0	0	0	0	5	0	0	9	0	20	19	11	0	2	0	0	0	15	1	15	35	1	14	11	0	6	0	37	18	0	0	18	7	0	0	1	9
MSTRG.9076.3	0	0	0	0	0	0	0	30	8	11	27	11	5	38	37	0	20	55	38	22	2	8	86	0	1	41	32	27	49	106	22	83	0	154	61	37	58	0	24	18	21	38	61
MSTRG.9076.4	21	72	0	36	8	0	0	0	36	73	0	6	308	73	165	0	141	0	389	315	58	109	243	600	223	546	0	0	0	0	0	226	52	0	0	282	0	1	0	90	319	0	400
MSTRG.9076.5	0	0	0	0	0	0	0	0	0	0	16	0	0	32	1	2	32	1	75	52	9	0	40	80	189	51	2	0	2	1	72	90	0	0	104	53	34	0	33	55	105	106	58
MSTRG.9945.1	0	13	160	1	3	29	4	0	7	15	0	25	76	32	0	8	7	0	14	0	0	4	10	13	4	42	21	44	11	2	12	35	38	49	0	12	0	5	0	0	0	0	3

## Sheet: Coding potential
Chr	Start	End	Length	Strand	Others	Predicted coding probability	Predicted coding type
chr12	83849998	83866426	16428	-	gene_id "MSTRG.10118"; transcript_id "MSTRG.10118.1";	0.0788837	noncoding
chr12	83958720	83969763	11043	-	gene_id "MSTRG.10121"; transcript_id "MSTRG.10121.1";	0.983249	coding
chr12	114866391	114886739	20348	-	gene_id "MSTRG.10613"; transcript_id "MSTRG.10613.13";	0.683706	coding
chr12	114883444	114886659	3215	-	gene_id "MSTRG.10613"; transcript_id "MSTRG.10613.14";	0.15236	noncoding
chr12	114883554	114886769	3215	-	gene_id "MSTRG.10613"; transcript_id "MSTRG.10613.15";	0.15021	noncoding
chr12	114883600	114886573	2973	-	gene_id "MSTRG.10613"; transcript_id "MSTRG.10613.16";	0.162689	noncoding
chr13	25114052	25115597	1545	-	gene_id "MSTRG.11037"; transcript_id "MSTRG.11037.1";	0.124111	noncoding
chr13	68599912	68612516	12604	+	gene_id "MSTRG.11500"; transcript_id "MSTRG.11500.1";	0.287149	noncoding
chr13	68599978	68627581	27603	+	gene_id "MSTRG.11500"; transcript_id "MSTRG.11500.2";	0.234411	noncoding
chr13	90926101	90928598	2497	-	gene_id "MSTRG.11615"; transcript_id "MSTRG.11615.1";	0.113658	noncoding
chr14	85908692	85911105	2413	-	gene_id "MSTRG.13031"; transcript_id "MSTRG.13031.1";	0.0508288	noncoding
chr1	51095627	51103312	7685	-	gene_id "MSTRG.1317"; transcript_id "MSTRG.1317.1";	0.0599311	noncoding
chr15	20514839	20522492	7653	-	gene_id "MSTRG.13480"; transcript_id "MSTRG.13480.1";	0.999999	coding
chr15	23628830	23646929	18099	-	gene_id "MSTRG.13517"; transcript_id "MSTRG.13517.1";	0.238895	noncoding
chr15	23639447	23652482	13035	+	gene_id "MSTRG.13518"; transcript_id "MSTRG.13518.1";	0.240449	noncoding
chr15	23647923	23652641	4718	+	gene_id "MSTRG.13518"; transcript_id "MSTRG.13518.2";	0.138587	noncoding
chr15	23649169	23658485	9316	+	gene_id "MSTRG.13518"; transcript_id "MSTRG.13518.3";	0.251969	noncoding
chr15	26506781	26512963	6182	+	gene_id "MSTRG.13538"; transcript_id "MSTRG.13538.1";	0.579212	coding
chr15	36399145	36453306	54161	+	gene_id "MSTRG.13854"; transcript_id "MSTRG.13854.1";	0.559911	coding
chr1	57025230	57033070	7840	+	gene_id "MSTRG.1465"; transcript_id "MSTRG.1465.1";	0.228232	noncoding
chr15	82218013	82222466	4453	-	gene_id "MSTRG.14904"; transcript_id "MSTRG.14904.1";	0.0283266	noncoding
chr1	61380507	61390535	10028	-	gene_id "MSTRG.1503"; transcript_id "MSTRG.1503.1";	0.356579	noncoding
chr16	29185869	29191402	5533	-	gene_id "MSTRG.16186"; transcript_id "MSTRG.16186.1";	0.511432	coding
chr16	32343067	32345736	2669	-	gene_id "MSTRG.16373"; transcript_id "MSTRG.16373.1";	0.214271	noncoding
chr17	65436738	65440472	3734	-	gene_id "MSTRG.19179"; transcript_id "MSTRG.19179.1";	0.0966211	noncoding
chr17	65436738	65440458	3720	-	gene_id "MSTRG.19179"; transcript_id "MSTRG.19179.2";	0.0966211	noncoding
chr18	20139253	20143173	3920	-	gene_id "MSTRG.19969"; transcript_id "MSTRG.19969.1";	0.642541	coding
chr18	28802188	28830405	28217	+	gene_id "MSTRG.20061"; transcript_id "MSTRG.20061.1";	0.0766698	noncoding
chr18	62538809	62660077	121268	-	gene_id "MSTRG.20396"; transcript_id "MSTRG.20396.1";	0.909167	coding
chr18	62539012	62577714	38702	-	gene_id "MSTRG.20396"; transcript_id "MSTRG.20396.2";	0.860651	coding
chr18	62539179	62660032	120853	-	gene_id "MSTRG.20396"; transcript_id "MSTRG.20396.3";	0.909167	coding
chr18	62593324	62660084	66760	-	gene_id "MSTRG.20396"; transcript_id "MSTRG.20396.4";	0.122366	noncoding
chr18	62596640	62660058	63418	-	gene_id "MSTRG.20396"; transcript_id "MSTRG.20396.5";	0.122366	noncoding
chr18	73167549	73180818	13269	+	gene_id "MSTRG.20481"; transcript_id "MSTRG.20481.1";	0.0955526	noncoding
chr19	7219834	7225559	5725	+	gene_id "MSTRG.20864"; transcript_id "MSTRG.20864.1";	0.174038	noncoding
chr19	7234649	7250663	16014	+	gene_id "MSTRG.20865"; transcript_id "MSTRG.20865.1";	0.0897431	noncoding
chr19	27731933	27733998	2065	+	gene_id "MSTRG.21610"; transcript_id "MSTRG.21610.1";	0.0352866	noncoding
chr19	36761083	36764106	3023	-	gene_id "MSTRG.21822"; transcript_id "MSTRG.21822.1";	0.750963	coding
chr19	36763531	36766484	2953	-	gene_id "MSTRG.21824"; transcript_id "MSTRG.21824.1";	0.978068	coding
chr19	36767146	36770005	2859	+	gene_id "MSTRG.21825"; transcript_id "MSTRG.21825.1";	0.986264	coding
chr19	47380053	47383606	3553	-	gene_id "MSTRG.22319"; transcript_id "MSTRG.22319.1";	0.048471	noncoding
chr2	24570255	24571909	1654	+	gene_id "MSTRG.23134"; transcript_id "MSTRG.23134.1";	0.0260608	noncoding
chr2	30511762	30523488	11726	-	gene_id "MSTRG.23272"; transcript_id "MSTRG.23272.1";	0.939992	coding
chr2	30511979	30523406	11427	-	gene_id "MSTRG.23272"; transcript_id "MSTRG.23272.2";	0.939992	coding
chr2	39714046	39725694	11648	+	gene_id "MSTRG.23403"; transcript_id "MSTRG.23403.10";	0.920092	coding
chr2	39714046	39725694	11648	+	gene_id "MSTRG.23403"; transcript_id "MSTRG.23403.11";	0.920092	coding
chr2	39714048	39726167	12119	+	gene_id "MSTRG.23403"; transcript_id "MSTRG.23403.12";	0.920092	coding
chr1	121386386	121405478	19092	+	gene_id "MSTRG.2414"; transcript_id "MSTRG.2414.1";	0.340099	noncoding
chr1	121403253	121405422	2169	+	gene_id "MSTRG.2414"; transcript_id "MSTRG.2414.2";	0.289396	noncoding
chr2	92178033	92179132	1099	-	gene_id "MSTRG.24142"; transcript_id "MSTRG.24142.1";	0.00909668	noncoding
chr2	92281259	92302707	21448	+	gene_id "MSTRG.24164"; transcript_id "MSTRG.24164.1";	0.1396	noncoding
chr2	92291366	92296497	5131	+	gene_id "MSTRG.24165"; transcript_id "MSTRG.24165.1";	0.0779696	noncoding
chr2	92291376	92309391	18015	+	gene_id "MSTRG.24165"; transcript_id "MSTRG.24165.10";	0.0479636	noncoding
chr2	92291376	92321319	29943	+	gene_id "MSTRG.24165"; transcript_id "MSTRG.24165.11";	0.0498832	noncoding
chr2	92296526	92307565	11039	+	gene_id "MSTRG.24165"; transcript_id "MSTRG.24165.12";	0.0486314	noncoding
chr2	92297158	92316802	19644	+	gene_id "MSTRG.24165"; transcript_id "MSTRG.24165.13";	0.0501103	noncoding
chr2	92306682	92318149	11467	+	gene_id "MSTRG.24165"; transcript_id "MSTRG.24165.14";	0.0501103	noncoding
chr2	92306682	92308257	1575	+	gene_id "MSTRG.24165"; transcript_id "MSTRG.24165.15";	0.0334255	noncoding
chr2	92320254	92325624	5370	+	gene_id "MSTRG.24165"; transcript_id "MSTRG.24165.16";	0.0230412	noncoding
chr2	92320419	92322910	2491	+	gene_id "MSTRG.24165"; transcript_id "MSTRG.24165.17";	0.0176757	noncoding
chr2	92291366	92316810	25444	+	gene_id "MSTRG.24165"; transcript_id "MSTRG.24165.2";	0.0498832	noncoding
chr2	92291366	92308710	17344	+	gene_id "MSTRG.24165"; transcript_id "MSTRG.24165.3";	0.0498832	noncoding
chr2	92291368	92297594	6226	+	gene_id "MSTRG.24165"; transcript_id "MSTRG.24165.4";	0.0498832	noncoding
chr2	92291368	92325733	34365	+	gene_id "MSTRG.24165"; transcript_id "MSTRG.24165.5";	0.0498832	noncoding
chr2	92291369	92322908	31539	+	gene_id "MSTRG.24165"; transcript_id "MSTRG.24165.6";	0.0498832	noncoding
chr2	92291373	92318140	26767	+	gene_id "MSTRG.24165"; transcript_id "MSTRG.24165.7";	0.0498832	noncoding
chr2	92291376	92313627	22251	+	gene_id "MSTRG.24165"; transcript_id "MSTRG.24165.8";	0.0498832	noncoding
chr2	92291376	92307587	16211	+	gene_id "MSTRG.24165"; transcript_id "MSTRG.24165.9";	0.0479636	noncoding
chr2	92307037	92309861	2824	-	gene_id "MSTRG.24167"; transcript_id "MSTRG.24167.1";	0.0665451	noncoding
chr2	92307196	92310999	3803	-	gene_id "MSTRG.24167"; transcript_id "MSTRG.24167.2";	0.0532852	noncoding
chr2	92307203	92309141	1938	-	gene_id "MSTRG.24167"; transcript_id "MSTRG.24167.4";	0.0528542	noncoding
chr1	121430194	121467869	37675	+	gene_id "MSTRG.2417"; transcript_id "MSTRG.2417.1";	0.743545	coding
chr1	121484059	121485441	1382	-	gene_id "MSTRG.2419"; transcript_id "MSTRG.2419.1";	0.0262983	noncoding
chr1	121484337	121485441	1104	-	gene_id "MSTRG.2419"; transcript_id "MSTRG.2419.2";	0.0504172	noncoding
chr1	121484059	121485441	1382	+	gene_id "MSTRG.2420"; transcript_id "MSTRG.2420.1";	0.0262983	noncoding
chr1	121484337	121485441	1104	+	gene_id "MSTRG.2420"; transcript_id "MSTRG.2420.2";	0.0504172	noncoding
chr2	157698063	157722368	24305	+	gene_id "MSTRG.24896"; transcript_id "MSTRG.24896.5";	0.430429	noncoding
chr2	163978139	163989943	11804	+	gene_id "MSTRG.24967"; transcript_id "MSTRG.24967.1";	0.100196	noncoding
chr2	163978201	163982939	4738	+	gene_id "MSTRG.24967"; transcript_id "MSTRG.24967.2";	0.240534	noncoding
chr2	191618553	191625181	6628	-	gene_id "MSTRG.25364"; transcript_id "MSTRG.25364.10";	0.310332	noncoding
chr2	191616626	191625505	8879	-	gene_id "MSTRG.25364"; transcript_id "MSTRG.25364.7";	0.242799	noncoding
chr2	191618207	191625221	7014	-	gene_id "MSTRG.25364"; transcript_id "MSTRG.25364.8";	0.231584	noncoding
chr2	191618447	191626096	7649	-	gene_id "MSTRG.25364"; transcript_id "MSTRG.25364.9";	0.242799	noncoding
chr1	147280037	147283504	3467	-	gene_id "MSTRG.2577"; transcript_id "MSTRG.2577.1";	0.170782	noncoding
chr1	147280038	147283506	3468	-	gene_id "MSTRG.2577"; transcript_id "MSTRG.2577.2";	0.170782	noncoding
chr1	147280039	147283503	3464	-	gene_id "MSTRG.2577"; transcript_id "MSTRG.2577.3";	0.170782	noncoding
chr1	147280135	147283504	3369	-	gene_id "MSTRG.2577"; transcript_id "MSTRG.2577.4";	0.217703	noncoding
chr2	221744301	221802117	57816	-	gene_id "MSTRG.25806"; transcript_id "MSTRG.25806.6";	0.268636	noncoding
chr2	221757309	221802117	44808	-	gene_id "MSTRG.25806"; transcript_id "MSTRG.25806.7";	0.288187	noncoding
chr2	243175616	243176653	1037	-	gene_id "MSTRG.26144"; transcript_id "MSTRG.26144.1";	0.0649147	noncoding
chr21	9551810	9553190	1380	+	gene_id "MSTRG.27178"; transcript_id "MSTRG.27178.1";	0.00810594	noncoding
chr21	18345738	18500740	155002	-	gene_id "MSTRG.27242"; transcript_id "MSTRG.27242.1";	0.921679	coding
chr21	39123849	39131164	7315	+	gene_id "MSTRG.27466"; transcript_id "MSTRG.27466.1";	0.0527422	noncoding
chr21	39123853	39136241	12388	+	gene_id "MSTRG.27466"; transcript_id "MSTRG.27466.2";	0.0529588	noncoding
chr22	28910339	28920038	9699	-	gene_id "MSTRG.28150"; transcript_id "MSTRG.28150.1";	0.0508377	noncoding
chr22	34230563	34240886	10323	+	gene_id "MSTRG.28329"; transcript_id "MSTRG.28329.1";	0.37037	noncoding
chr22	35850056	35851210	1154	+	gene_id "MSTRG.28343"; transcript_id "MSTRG.28343.1";	0.0716627	noncoding
chr3	153838	173053	19215	-	gene_id "MSTRG.28741"; transcript_id "MSTRG.28741.1";	0.0718101	noncoding
chr3	30414522	30454441	39919	+	gene_id "MSTRG.29109"; transcript_id "MSTRG.29109.1";	0.649621	coding
chr3	30414602	30479623	65021	+	gene_id "MSTRG.29109"; transcript_id "MSTRG.29109.2";	0.999809	coding
chr3	63132010	63157188	25178	+	gene_id "MSTRG.29762"; transcript_id "MSTRG.29762.4";	1	coding
chr3	63132020	63157735	25715	+	gene_id "MSTRG.29762"; transcript_id "MSTRG.29762.8";	1	coding
chr3	84002782	84058822	56040	+	gene_id "MSTRG.29955"; transcript_id "MSTRG.29955.1";	0.217879	noncoding
chr3	84002816	84058722	55906	+	gene_id "MSTRG.29955"; transcript_id "MSTRG.29955.2";	0.217879	noncoding
chr3	130235831	130244257	8426	+	gene_id "MSTRG.30478"; transcript_id "MSTRG.30478.3";	0.249247	noncoding
chr3	147406460	147450241	43781	-	gene_id "MSTRG.30726"; transcript_id "MSTRG.30726.1";	0.955926	coding
chr3	147406747	147450203	43456	-	gene_id "MSTRG.30726"; transcript_id "MSTRG.30726.2";	0.955926	coding
chr3	192275796	192351630	75834	+	gene_id "MSTRG.31299"; transcript_id "MSTRG.31299.2";	0.855979	coding
chr4	7258909	7265662	6753	+	gene_id "MSTRG.31631"; transcript_id "MSTRG.31631.1";	0.450639	noncoding
chr4	7258911	7265291	6380	+	gene_id "MSTRG.31631"; transcript_id "MSTRG.31631.2";	0.450639	noncoding
chr4	24458961	24474282	15321	-	gene_id "MSTRG.31835"; transcript_id "MSTRG.31835.2";	0.387158	noncoding
chr4	44744732	44767230	22498	-	gene_id "MSTRG.32004"; transcript_id "MSTRG.32004.1";	0.108141	noncoding
chr4	53160650	53182022	21372	-	gene_id "MSTRG.32085"; transcript_id "MSTRG.32085.1";	0.29111	noncoding
chr4	63796067	63816452	20385	+	gene_id "MSTRG.32197"; transcript_id "MSTRG.32197.1";	0.444163	noncoding
chr4	63796071	63819279	23208	+	gene_id "MSTRG.32197"; transcript_id "MSTRG.32197.2";	0.434261	noncoding
chr4	63796084	63816308	20224	+	gene_id "MSTRG.32197"; transcript_id "MSTRG.32197.3";	0.444163	noncoding
chr4	65358895	65366167	7272	-	gene_id "MSTRG.32243"; transcript_id "MSTRG.32243.1";	0.0754161	noncoding
chr4	105436956	105444383	7427	-	gene_id "MSTRG.32700"; transcript_id "MSTRG.32700.1";	0.300607	noncoding
chr4	115255875	115286240	30365	-	gene_id "MSTRG.32822"; transcript_id "MSTRG.32822.1";	0.201414	noncoding
chr4	117265158	117276348	11190	+	gene_id "MSTRG.32829"; transcript_id "MSTRG.32829.1";	0.179073	noncoding
chr1	13814016	13816560	2544	+	gene_id "MSTRG.329"; transcript_id "MSTRG.329.1";	0.262788	noncoding
chr1	13814016	13819749	5733	+	gene_id "MSTRG.329"; transcript_id "MSTRG.329.2";	0.187948	noncoding
chr4	123621575	123635937	14362	+	gene_id "MSTRG.32907"; transcript_id "MSTRG.32907.2";	0.264256	noncoding
chr4	124946454	124949432	2978	-	gene_id "MSTRG.32917"; transcript_id "MSTRG.32917.1";	0.0653857	noncoding
chr4	127144441	127164209	19768	-	gene_id "MSTRG.32934"; transcript_id "MSTRG.32934.1";	0.126682	noncoding
chr4	174614181	174620337	6156	-	gene_id "MSTRG.33342"; transcript_id "MSTRG.33342.1";	0.148158	noncoding
chr4	174615127	174620118	4991	-	gene_id "MSTRG.33342"; transcript_id "MSTRG.33342.2";	0.111832	noncoding
chr4	174619731	174624798	5067	+	gene_id "MSTRG.33343"; transcript_id "MSTRG.33343.1";	0.243513	noncoding
chr4	174620306	174624206	3900	+	gene_id "MSTRG.33343"; transcript_id "MSTRG.33343.4";	0.249602	noncoding
chr4	174926989	174953150	26161	+	gene_id "MSTRG.33349"; transcript_id "MSTRG.33349.1";	0.516169	coding
chr4	174926989	174948965	21976	+	gene_id "MSTRG.33349"; transcript_id "MSTRG.33349.2";	0.618154	coding
chr5	2068427	2070220	1793	+	gene_id "MSTRG.33579"; transcript_id "MSTRG.33579.1";	0.649993	coding
chr5	31957464	31962820	5356	-	gene_id "MSTRG.33775"; transcript_id "MSTRG.33775.1";	0.26289	noncoding
chr5	73949733	73968332	18599	-	gene_id "MSTRG.34353"; transcript_id "MSTRG.34353.1";	0.226215	noncoding
chr5	103266431	103270740	4309	+	gene_id "MSTRG.34728"; transcript_id "MSTRG.34728.1";	0.131007	noncoding
chr5	107114567	107116871	2304	+	gene_id "MSTRG.34736"; transcript_id "MSTRG.34736.1";	0.0351187	noncoding
chr6	14431858	14502970	71112	+	gene_id "MSTRG.36201"; transcript_id "MSTRG.36201.1";	0.999922	coding
chr6	14431868	14516477	84609	+	gene_id "MSTRG.36201"; transcript_id "MSTRG.36201.2";	0.999922	coding
chr6	14431868	14502970	71102	+	gene_id "MSTRG.36201"; transcript_id "MSTRG.36201.3";	0.999922	coding
chr6	14431895	14439197	7302	+	gene_id "MSTRG.36201"; transcript_id "MSTRG.36201.4";	0.183174	noncoding
chr6	20329780	20334744	4964	-	gene_id "MSTRG.36251"; transcript_id "MSTRG.36251.1";	0.0467508	noncoding
chr1	203516207	203525389	9182	-	gene_id "MSTRG.3677"; transcript_id "MSTRG.3677.1";	0.326234	noncoding
chr6	58775710	58779623	3913	-	gene_id "MSTRG.37028"; transcript_id "MSTRG.37028.1";	0.617442	coding
chr6	58776253	58779581	3328	-	gene_id "MSTRG.37028"; transcript_id "MSTRG.37028.2";	0.08488	noncoding
chr6	77847410	77982898	135488	-	gene_id "MSTRG.37215"; transcript_id "MSTRG.37215.1";	0.997347	coding
chr6	77969320	78026406	57086	-	gene_id "MSTRG.37215"; transcript_id "MSTRG.37215.2";	0.669628	coding
chr6	82362672	82422001	59329	-	gene_id "MSTRG.37260"; transcript_id "MSTRG.37260.4";	0.999059	coding
chr6	93294416	93299827	5411	-	gene_id "MSTRG.37390"; transcript_id "MSTRG.37390.1";	0.0396469	noncoding
chr6	122448367	122450937	2570	+	gene_id "MSTRG.37719"; transcript_id "MSTRG.37719.1";	0.185744	noncoding
chr1	211704855	211711864	7009	-	gene_id "MSTRG.3819"; transcript_id "MSTRG.3819.1";	0.664573	coding
chr6	162655538	162660969	5431	+	gene_id "MSTRG.38241"; transcript_id "MSTRG.38241.1";	0.0919589	noncoding
chr6	162655632	162661198	5566	+	gene_id "MSTRG.38241"; transcript_id "MSTRG.38241.2";	0.0919589	noncoding
chr6	162657377	162661005	3628	+	gene_id "MSTRG.38241"; transcript_id "MSTRG.38241.3";	0.0919589	noncoding
chr6	163914878	163945611	30733	-	gene_id "MSTRG.38265"; transcript_id "MSTRG.38265.1";	0.266277	noncoding
chr6	170359690	170367552	7862	-	gene_id "MSTRG.38316"; transcript_id "MSTRG.38316.2";	0.74404	coding
chr6	170359674	170365523	5849	+	gene_id "MSTRG.38317"; transcript_id "MSTRG.38317.2";	0.786607	coding
chr6	170685588	170686606	1018	+	gene_id "MSTRG.38337"; transcript_id "MSTRG.38337.1";	0.419278	noncoding
chr7	49652997	49663717	10720	-	gene_id "MSTRG.39690"; transcript_id "MSTRG.39690.1";	0.0770429	noncoding
chr7	113117100	113136975	19875	-	gene_id "MSTRG.40661"; transcript_id "MSTRG.40661.1";	0.177407	noncoding
chr7	113120647	113135237	14590	-	gene_id "MSTRG.40661"; transcript_id "MSTRG.40661.2";	0.177756	noncoding
chr7	151407548	151412084	4536	+	gene_id "MSTRG.41242"; transcript_id "MSTRG.41242.1";	0.335291	noncoding
chr8	8777631	8780260	2629	+	gene_id "MSTRG.41496"; transcript_id "MSTRG.41496.1";	0.0439697	noncoding
chr8	13234115	13237831	3716	+	gene_id "MSTRG.41627"; transcript_id "MSTRG.41627.1";	0.0311028	noncoding
chr1	233830757	233843082	12325	-	gene_id "MSTRG.4165"; transcript_id "MSTRG.4165.1";	0.0544062	noncoding
chr1	233830757	233843082	12325	-	gene_id "MSTRG.4165"; transcript_id "MSTRG.4165.2";	0.0544062	noncoding
chr8	62247460	62251428	3968	-	gene_id "MSTRG.42215"; transcript_id "MSTRG.42215.1";	0.0585414	noncoding
chr1	239338252	239349956	11704	-	gene_id "MSTRG.4228"; transcript_id "MSTRG.4228.1";	0.132253	noncoding
chr1	237296196	237368871	72675	-	gene_id "MSTRG.4234"; transcript_id "MSTRG.4234.2";	0.34952	noncoding
chr8	118909190	118927686	18496	+	gene_id "MSTRG.42808"; transcript_id "MSTRG.42808.1";	0.063323	noncoding
chr8	118909190	118927192	18002	+	gene_id "MSTRG.42808"; transcript_id "MSTRG.42808.2";	0.063323	noncoding
chr8	118909831	118931370	21539	+	gene_id "MSTRG.42808"; transcript_id "MSTRG.42808.3";	0.063323	noncoding
chr8	119022369	119105448	83079	-	gene_id "MSTRG.42809"; transcript_id "MSTRG.42809.1";	0.526754	coding
chr1	245337860	245342741	4881	+	gene_id "MSTRG.4301"; transcript_id "MSTRG.4301.1";	0.0642826	noncoding
chr9	14271236	14289048	17812	+	gene_id "MSTRG.43334"; transcript_id "MSTRG.43334.1";	0.0928048	noncoding
chr9	38949696	38998814	49118	+	gene_id "MSTRG.43659"; transcript_id "MSTRG.43659.1";	0.19593	noncoding
chr9	38949696	38970832	21136	+	gene_id "MSTRG.43659"; transcript_id "MSTRG.43659.2";	0.39668	noncoding
chr9	40102840	40153051	50211	-	gene_id "MSTRG.43683"; transcript_id "MSTRG.43683.1";	0.16839	noncoding
chr9	40103911	40153051	49140	-	gene_id "MSTRG.43683"; transcript_id "MSTRG.43683.2";	0.16839	noncoding
chr9	40103923	40153039	49116	-	gene_id "MSTRG.43683"; transcript_id "MSTRG.43683.3";	0.16839	noncoding
chr9	40103941	40152389	48448	-	gene_id "MSTRG.43683"; transcript_id "MSTRG.43683.4";	0.16839	noncoding
chr9	40103941	40152389	48448	-	gene_id "MSTRG.43683"; transcript_id "MSTRG.43683.5";	0.16839	noncoding
chr9	40132409	40152938	20529	-	gene_id "MSTRG.43683"; transcript_id "MSTRG.43683.6";	0.242506	noncoding
chr9	40133855	40153054	19199	-	gene_id "MSTRG.43683"; transcript_id "MSTRG.43683.7";	0.242506	noncoding
chr9	40412621	40415501	2880	-	gene_id "MSTRG.43688"; transcript_id "MSTRG.43688.1";	0.0464822	noncoding
chr9	43044657	43051119	6462	+	gene_id "MSTRG.43730"; transcript_id "MSTRG.43730.1";	0.147475	noncoding
chr9	43044964	43051703	6739	+	gene_id "MSTRG.43731"; transcript_id "MSTRG.43731.1";	0.146519	noncoding
chr9	47192641	47224995	32354	+	gene_id "MSTRG.43799"; transcript_id "MSTRG.43799.1";	0.784296	coding
chr9	65763852	65782654	18802	-	gene_id "MSTRG.43802"; transcript_id "MSTRG.43802.1";	0.201038	noncoding
chr9	67354132	67355227	1095	-	gene_id "MSTRG.43836"; transcript_id "MSTRG.43836.1";	0.00547658	noncoding
chr9	69616259	69617770	1511	-	gene_id "MSTRG.43879"; transcript_id "MSTRG.43879.9";	0.348324	noncoding
chr9	76060558	76072924	12366	+	gene_id "MSTRG.43987"; transcript_id "MSTRG.43987.1";	0.350019	noncoding
chr9	76060577	76072925	12348	+	gene_id "MSTRG.43987"; transcript_id "MSTRG.43987.2";	0.350019	noncoding
chr9	80517508	80520005	2497	-	gene_id "MSTRG.44025"; transcript_id "MSTRG.44025.1";	0.0286367	noncoding
chr9	94613576	94615403	1827	-	gene_id "MSTRG.44149"; transcript_id "MSTRG.44149.1";	0.0538459	noncoding
chr9	94613702	94615291	1589	-	gene_id "MSTRG.44149"; transcript_id "MSTRG.44149.2";	0.0539094	noncoding
chr9	120014828	120023201	8373	+	gene_id "MSTRG.44592"; transcript_id "MSTRG.44592.1";	0.245299	noncoding
chr9	126087534	126102647	15113	-	gene_id "MSTRG.44666"; transcript_id "MSTRG.44666.1";	0.13975	noncoding
chr10	11225046	11238990	13944	+	gene_id "MSTRG.4488"; transcript_id "MSTRG.4488.1";	0.34971	noncoding
chrX	50722045	50735929	13884	+	gene_id "MSTRG.45675"; transcript_id "MSTRG.45675.1";	0.693833	coding
chrX	56799723	56806029	6306	-	gene_id "MSTRG.45755"; transcript_id "MSTRG.45755.1";	0.80797	coding
chrX	92687812	92693448	5636	+	gene_id "MSTRG.46018"; transcript_id "MSTRG.46018.1";	0.996152	coding
chrX	92687812	92693448	5636	+	gene_id "MSTRG.46018"; transcript_id "MSTRG.46018.2";	0.996152	coding
chrX	115000274	115003051	2777	+	gene_id "MSTRG.46253"; transcript_id "MSTRG.46253.1";	0.328216	noncoding
chrX	115000426	115012094	11668	+	gene_id "MSTRG.46253"; transcript_id "MSTRG.46253.2";	0.260122	noncoding
chrX	115000427	115003037	2610	+	gene_id "MSTRG.46253"; transcript_id "MSTRG.46253.4";	0.267103	noncoding
chrX	115002528	115009519	6991	+	gene_id "MSTRG.46253"; transcript_id "MSTRG.46253.5";	0.21268	noncoding
chrX	126380891	126419736	38845	-	gene_id "MSTRG.46339"; transcript_id "MSTRG.46339.1";	0.923864	coding
chrX	131411432	131450550	39118	+	gene_id "MSTRG.46413"; transcript_id "MSTRG.46413.7";	0.289809	noncoding
chrX	131412034	131417060	5026	+	gene_id "MSTRG.46413"; transcript_id "MSTRG.46413.8";	0.412988	noncoding
chrX	144925332	144957064	31732	+	gene_id "MSTRG.46506"; transcript_id "MSTRG.46506.1";	0.899759	coding
chr10	33606257	33607892	1635	+	gene_id "MSTRG.4786"; transcript_id "MSTRG.4786.1";	0.0177319	noncoding
chr10	34540343	34542585	2242	-	gene_id "MSTRG.4789"; transcript_id "MSTRG.4789.1";	0.0654454	noncoding
chr10	58785429	58796195	10766	+	gene_id "MSTRG.5088"; transcript_id "MSTRG.5088.1";	0.335691	noncoding
chr10	97290877	97301409	10532	+	gene_id "MSTRG.5680"; transcript_id "MSTRG.5680.1";	0.165962	noncoding
chr11	16927918	16930414	2496	+	gene_id "MSTRG.6691"; transcript_id "MSTRG.6691.1";	0.0913073	noncoding
chr11	103942372	103964575	22203	+	gene_id "MSTRG.8099"; transcript_id "MSTRG.8099.1";	0.109952	noncoding
chr12	605842	615280	9438	-	gene_id "MSTRG.8619"; transcript_id "MSTRG.8619.1";	0.0773959	noncoding
chr12	3339107	3340129	1022	-	gene_id "MSTRG.8670"; transcript_id "MSTRG.8670.2";	0.169377	noncoding
chr12	19189890	19202223	12333	+	gene_id "MSTRG.9076"; transcript_id "MSTRG.9076.1";	0.190839	noncoding
chr12	19189958	19221828	31870	+	gene_id "MSTRG.9076"; transcript_id "MSTRG.9076.2";	0.226312	noncoding
chr12	19189959	19221823	31864	+	gene_id "MSTRG.9076"; transcript_id "MSTRG.9076.3";	0.226312	noncoding
chr12	19189960	19201963	12003	+	gene_id "MSTRG.9076"; transcript_id "MSTRG.9076.4";	0.214557	noncoding
chr12	19189970	19221869	31899	+	gene_id "MSTRG.9076"; transcript_id "MSTRG.9076.5";	0.226312	noncoding
chr12	18906510	18919915	13405	+	gene_id "MSTRG.9088"; transcript_id "MSTRG.9088.1";	0.964537	coding
chr12	18906533	18965659	59126	+	gene_id "MSTRG.9088"; transcript_id "MSTRG.9088.2";	0.998337	coding
chr12	18906645	18953061	46416	+	gene_id "MSTRG.9088"; transcript_id "MSTRG.9088.3";	0.998337	coding
chr12	68349147	68352512	3365	-	gene_id "MSTRG.9945"; transcript_id "MSTRG.9945.1";	0.154763	noncoding
