# Supplementary material for: Integrated transcriptomics and epigenomics reveal chamber-specific and species-specific characteristics of human and mouse hearts
Source: PLoS Biol. 2021 May 18;19(5):e3001229. doi: 10.1371/journal.pbio.3001229 (PMC8130971; doi:10.1371/journal.pbio.3001229)
Supplement: S5 Table — (XLSX) [file pbio.3001229.s010.xlsx]

## Sheet: Human distal motif TF
Gene	Motif name	P value	Sample	Gene type	Mean expression levels (RPKM)
ASCL1	Ascl1(bHLH)/NeuralTubes-Ascl1-ChIP-Seq(GSE55840)/Homer	1e-91	Fetus	protein_coding	0.0964626
ASCL2	Ascl2(bHLH)/ESC-Ascl2-ChIP-Seq(GSE97712)/Homer	1e-13	Fetus	protein_coding	0.0241415
ATF1	Atf1(bZIP)/K562-ATF1-ChIP-Seq(GSE31477)/Homer	1	Fetus	protein_coding	13.448
ATF2	Atf2(bZIP)/3T3L1-Atf2-ChIP-Seq(GSE56872)/Homer	1	Fetus	protein_coding	21.1605
ATF3	Atf3(bZIP)/GBM-ATF3-ChIP-Seq(GSE33912)/Homer	1e-24	Fetus	protein_coding	30.9147
ATF4	Atf4(bZIP)/MEF-Atf4-ChIP-Seq(GSE35681)/Homer	1	Fetus	protein_coding	67.4504
ATF7	Atf7(bZIP)/3T3L1-Atf7-ChIP-Seq(GSE56872)/Homer	1	Fetus	protein_coding	0.690401
ATF7	Atf7(bZIP)/3T3L1-Atf7-ChIP-Seq(GSE56872)/Homer	1	Fetus	protein_coding	14.0262
ATOH1	Atoh1(bHLH)/Cerebellum-Atoh1-ChIP-Seq(GSE22111)/Homer	1e-175	Fetus	protein_coding	0.00647574
BACH1	Bach1(bZIP)/K562-Bach1-ChIP-Seq(GSE31477)/Homer	1e-05	Fetus	protein_coding	24.9193
BACH2	Bach2(bZIP)/OCILy7-Bach2-ChIP-Seq(GSE44420)/Homer	1e-17	Fetus	protein_coding	5.79202
BARX1	Barx1(Homeobox)/Stomach-Barx1.3xFlag-ChIP-Seq(GSE69483)/Homer	1e-24	Fetus	protein_coding	0
BATF	BATF(bZIP)/Th17-BATF-ChIP-Seq(GSE39756)/Homer	1e-17	Fetus	protein_coding	0.0181848
BCL11A	Bcl11a(Zf)/HSPC-BCL11A-ChIP-Seq(GSE104676)/Homer	1	Fetus	protein_coding	6.97122
BCL6	Bcl6(Zf)/Liver-Bcl6-ChIP-Seq(GSE31578)/Homer	1e-98	Fetus	protein_coding	10.1512
BHLHA15	BHLHA15(bHLH)/NIH3T3-BHLHB8.HA-ChIP-Seq(GSE119782)/Homer	1e-106	Fetus	protein_coding	0
BHLHE40	bHLHE40(bHLH)/HepG2-BHLHE40-ChIP-Seq(GSE31477)/Homer	1e-09	Fetus	protein_coding	47.8833
BHLHE41	bHLHE41(bHLH)/proB-Bhlhe41-ChIP-Seq(GSE93764)/Homer	1e-15	Fetus	protein_coding	3.72058
CDX2	Cdx2(Homeobox)/mES-Cdx2-ChIP-Seq(GSE14586)/Homer	1e-14	Fetus	protein_coding	0
CDX4	CDX4(Homeobox)/ZebrafishEmbryos-Cdx4.Myc-ChIP-Seq(GSE48254)/Homer	1e-22	Fetus	protein_coding	0
CLOCK	CLOCK(bHLH)/Liver-Clock-ChIP-Seq(GSE39860)/Homer	1e-24	Fetus	protein_coding	12.8059
CRX	CRX(Homeobox)/Retina-Crx-ChIP-Seq(GSE20012)/Homer	1	Fetus	protein_coding	0
CTCF	CTCF(Zf)/CD4+-CTCF-ChIP-Seq(Barski_et_al.)/Homer	0	Fetus	protein_coding	9.0434
CUX1	CUX1(Homeobox)/K562-CUX1-ChIP-Seq(GSE92882)/Homer	1e-19	Fetus	protein_coding	18.898
CUX2	Cux2(Homeobox)/Liver-Cux2-ChIP-Seq(GSE35985)/Homer	0.001	Fetus	protein_coding	3.91567
DLX3	Dlx3(Homeobox)/Kerainocytes-Dlx3-ChIP-Seq(GSE89884)/Homer	1e-85	Fetus	protein_coding	0.0102667
DMRT1	DMRT1(DM)/Testis-DMRT1-ChIP-Seq(GSE64892)/Homer	1	Fetus	protein_coding	0
DUX4	DUX4(Homeobox)/Myoblasts-DUX4.V5-ChIP-Seq(GSE75791)/Homer	0.01	Fetus	protein_coding	0
E2F1	E2F1(E2F)/Hela-E2F1-ChIP-Seq(GSE22478)/Homer	1	Fetus	protein_coding	6.08157
E2F3	E2F3(E2F)/MEF-E2F3-ChIP-Seq(GSE71376)/Homer	0.01	Fetus	protein_coding	6.04091
E2F4	E2F4(E2F)/K562-E2F4-ChIP-Seq(GSE31477)/Homer	1	Fetus	protein_coding	9.22415
E2F6	E2F6(E2F)/Hela-E2F6-ChIP-Seq(GSE31477)/Homer	1e-08	Fetus	protein_coding	4.62503
E2F7	E2F7(E2F)/Hela-E2F7-ChIP-Seq(GSE32673)/Homer	1	Fetus	protein_coding	1.95008
EBF1	EBF1(EBF)/Near-E2A-ChIP-Seq(GSE21512)/Homer	1e-132	Fetus	protein_coding	8.69914
EBF2	EBF2(EBF)/BrownAdipose-EBF2-ChIP-Seq(GSE97114)/Homer	1e-104	Fetus	protein_coding	13.2954
EGR1	Egr1(Zf)/K562-Egr1-ChIP-Seq(GSE32465)/Homer	1e-52	Fetus	protein_coding	89.5883
EGR2	Egr2(Zf)/Thymocytes-Egr2-ChIP-Seq(GSE34254)/Homer	1e-15	Fetus	protein_coding	3.15178
EHF	EHF(ETS)/LoVo-EHF-ChIP-Seq(GSE49402)/Homer	1e-28	Fetus	protein_coding	0.065081
ELF1	ELF1(ETS)/Jurkat-ELF1-ChIP-Seq(SRA014231)/Homer	1	Fetus	protein_coding	18.4174
ELF3	ELF3(ETS)/PDAC-ELF3-ChIP-Seq(GSE64557)/Homer	1e-15	Fetus	protein_coding	0.0515319
ELF4	Elf4(ETS)/BMDM-Elf4-ChIP-Seq(GSE88699)/Homer	1e-16	Fetus	protein_coding	3.97024
ELF5	ELF5(ETS)/T47D-ELF5-ChIP-Seq(GSE30407)/Homer	1e-11	Fetus	protein_coding	0
ELK1	Elk1(ETS)/Hela-Elk1-ChIP-Seq(GSE31477)/Homer	0.1	Fetus	protein_coding	12.4952
ELK4	Elk4(ETS)/Hela-Elk4-ChIP-Seq(GSE31477)/Homer	0.001	Fetus	protein_coding	19.1908
EOMES	Eomes(T-box)/H9-Eomes-ChIP-Seq(GSE26097)/Homer	0.01	Fetus	protein_coding	0.0752488
ERG	ERG(ETS)/VCaP-ERG-ChIP-Seq(GSE14097)/Homer	1e-57	Fetus	protein_coding	4.96246
ESRRB	Esrrb(NR)/mES-Esrrb-ChIP-Seq(GSE11431)/Homer	0.01	Fetus	protein_coding	2.31161
ETS1	ETS1(ETS)/Jurkat-ETS1-ChIP-Seq(GSE17954)/Homer	1e-14	Fetus	protein_coding	42.785
ETV1	ETV1(ETS)/GIST48-ETV1-ChIP-Seq(GSE22441)/Homer	1e-35	Fetus	protein_coding	26.2767
ETV2	Etv2(ETS)/ES-ER71-ChIP-Seq(GSE59402)/Homer	1e-15	Fetus	protein_coding	0.182922
ETV4	ETV4(ETS)/HepG2-ETV4-ChIP-Seq(ENCODE)/Homer	1e-28	Fetus	protein_coding	1.13579
FLI1	Fli1(ETS)/CD8-FLI-ChIP-Seq(GSE20898)/Homer	1e-26	Fetus	protein_coding	6.20052
FOSL2	Fosl2(bZIP)/3T3L1-Fosl2-ChIP-Seq(GSE56872)/Homer	1e-12	Fetus	protein_coding	44.9226
FOXA1	FOXA1(Forkhead)/LNCAP-FOXA1-ChIP-Seq(GSE27824)/Homer	1e-06	Fetus	protein_coding	0
FOXA1	FOXA1(Forkhead)/MCF7-FOXA1-ChIP-Seq(GSE26831)/Homer	0.0001	Fetus	protein_coding	0
FOXA2	Foxa2(Forkhead)/Liver-Foxa2-ChIP-Seq(GSE25694)/Homer	1e-36	Fetus	protein_coding	0
FOXA3	Foxa3(Forkhead)/Liver-Foxa3-ChIP-Seq(GSE77670)/Homer	1e-17	Fetus	protein_coding	0.0275659
FOXD3	FoxD3(forkhead)/ZebrafishEmbryo-Foxd3.biotin-ChIP-seq(GSE106676)/Homer	0.001	Fetus	protein_coding	2.00229
FOXF1	Foxf1(Forkhead)/Lung-Foxf1-ChIP-Seq(GSE77951)/Homer	1e-11	Fetus	protein_coding	0.169209
FOXH1	Foxh1(Forkhead)/hESC-FOXH1-ChIP-Seq(GSE29422)/Homer	1e-10	Fetus	protein_coding	0
FOXK1	FOXK1(Forkhead)/HEK293-FOXK1-ChIP-Seq(GSE51673)/Homer	1e-17	Fetus	protein_coding	28.0329
FOXK2	FOXK2(Forkhead)/U2OS-FOXK2-ChIP-Seq(E-MTAB-2204)/Homer	1e-13	Fetus	protein_coding	18.3463
FOXL2	FoxL2(Forkhead)/Ovary-FoxL2-ChIP-Seq(GSE60858)/Homer	1e-09	Fetus	protein_coding	0.00407113
FOXM1	FOXM1(Forkhead)/MCF7-FOXM1-ChIP-Seq(GSE72977)/Homer	1e-05	Fetus	protein_coding	7.47001
FOXO1	Foxo1(Forkhead)/RAW-Foxo1-ChIP-Seq(Fan_et_al.)/Homer	1e-08	Fetus	protein_coding	15.6752
FOXO3	Foxo3(Forkhead)/U2OS-Foxo3-ChIP-Seq(E-MTAB-2701)/Homer	1e-18	Fetus	protein_coding	44.6143
FOXP1	FOXP1(Forkhead)/H9-FOXP1-ChIP-Seq(GSE31006)/Homer	1e-12	Fetus	protein_coding	20.7457
GABPA	GABPA(ETS)/Jurkat-GABPa-ChIP-Seq(GSE17954)/Homer	1e-16	Fetus	protein_coding	16.0033
GATA1	Gata1(Zf)/K562-GATA1-ChIP-Seq(GSE18829)/Homer	1e-27	Fetus	protein_coding	0.73
GATA2	Gata2(Zf)/K562-GATA2-ChIP-Seq(GSE18829)/Homer	1e-25	Fetus	protein_coding	6.08565
GATA3	GATA3(Zf)/iTreg-Gata3-ChIP-Seq(GSE20898)/Homer	0.1	Fetus	protein_coding	0.516052
GATA3	GATA3(Zf),DR8/iTreg-Gata3-ChIP-Seq(GSE20898)/Homer	0.1	Fetus	protein_coding	0.516052
GATA3	GATA3(Zf),DR4/iTreg-Gata3-ChIP-Seq(GSE20898)/Homer	1	Fetus	protein_coding	0.516052
GATA4	Gata4(Zf)/Heart-Gata4-ChIP-Seq(GSE35151)/Homer	1e-24	Fetus	protein_coding	53.8781
GATA6	Gata6(Zf)/HUG1N-GATA6-ChIP-Seq(GSE51936)/Homer	1e-29	Fetus	protein_coding	180.419
GFI1B	Gfi1b(Zf)/HPC7-Gfi1b-ChIP-Seq(GSE22178)/Homer	1	Fetus	protein_coding	0.425073
GFY	GFY(?)/Promoter/Homer	1	Fetus	protein_coding	0
GLI2	Gli2(Zf)/GM2-Gli2-ChIP-Chip(GSE112702)/Homer	1e-32	Fetus	protein_coding	2.05248
GLI3	GLI3(Zf)/Limb-GLI3-ChIP-Chip(GSE11077)/Homer	1e-15	Fetus	protein_coding	5.26122
GLIS3	GLIS3(Zf)/Thyroid-Glis3.GFP-ChIP-Seq(GSE103297)/Homer	1	Fetus	protein_coding	1.13371
GRHL2	GRHL2(CP2)/HBE-GRHL2-ChIP-Seq(GSE46194)/Homer	1	Fetus	protein_coding	0.0315101
GSC	GSC(Homeobox)/FrogEmbryos-GSC-ChIP-Seq(DRA000576)/Homer	1	Fetus	protein_coding	0.0510644
HAND2	Hand2(bHLH)/Mesoderm-Hand2-ChIP-Seq(GSE61475)/Homer	1e-55	Fetus	protein_coding	80.7643
HIC1	HIC1(Zf)/Treg-ZBTB29-ChIP-Seq(GSE99889)/Homer	1e-48	Fetus	protein_coding	9.15512
HINFP	HINFP(Zf)/K562-HINFP.eGFP-ChIP-Seq(Encode)/Homer	1	Fetus	protein_coding	5.3866
HLF	HLF(bZIP)/HSC-HLF.Flag-ChIP-Seq(GSE69817)/Homer	1e-07	Fetus	protein_coding	1.88377
HNF1B	HNF1b(Homeobox)/PDAC-HNF1B-ChIP-Seq(GSE64557)/Homer	1e-18	Fetus	protein_coding	0
HNF4A	HNF4a(NR),DR1/HepG2-HNF4a-ChIP-Seq(GSE25021)/Homer	1e-12	Fetus	protein_coding	0.00757959
HOXA1	HOXA1(Homeobox)/mES-Hoxa1-ChIP-Seq(SRP084292)/Homer	1e-09	Fetus	protein_coding	0.0295974
HOXA10	Hoxa10(Homeobox)/ChickenMSG-Hoxa10.Flag-ChIP-Seq(GSE86088)/Homer	1e-40	Fetus	protein_coding	0
HOXA11	Hoxa11(Homeobox)/ChickenMSG-Hoxa11.Flag-ChIP-Seq(GSE86088)/Homer	1e-12	Fetus	protein_coding	0
HOXA13	Hoxa13(Homeobox)/ChickenMSG-Hoxa13.Flag-ChIP-Seq(GSE86088)/Homer	1e-08	Fetus	protein_coding	0
HOXA2	HOXA2(Homeobox)/mES-Hoxa2-ChIP-Seq(Donaldson_et_al.)/Homer	1e-06	Fetus	protein_coding	0.272057
HOXA9	Hoxa9(Homeobox)/ChickenMSG-Hoxa9.Flag-ChIP-Seq(GSE86088)/Homer	1e-10	Fetus	protein_coding	0
HOXB13	HOXB13(Homeobox)/ProstateTumor-HOXB13-ChIP-Seq(GSE56288)/Homer	1e-24	Fetus	protein_coding	0
HOXB4	Hoxb4(Homeobox)/ES-Hoxb4-ChIP-Seq(GSE34014)/Homer	1e-28	Fetus	protein_coding	1.28536
HOXC9	Hoxc9(Homeobox)/Ainv15-Hoxc9-ChIP-Seq(GSE21812)/Homer	1e-42	Fetus	protein_coding	0
HOXD10	Hoxd10(Homeobox)/ChickenMSG-Hoxd10.Flag-ChIP-Seq(GSE86088)/Homer	1e-36	Fetus	protein_coding	0.115484
HOXD11	Hoxd11(Homeobox)/ChickenMSG-Hoxd11.Flag-ChIP-Seq(GSE86088)/Homer	1e-15	Fetus	protein_coding	0
HOXD12	Hoxd12(Homeobox)/ChickenMSG-Hoxd12.Flag-ChIP-Seq(GSE86088)/Homer	1	Fetus	protein_coding	0
HOXD13	Hoxd13(Homeobox)/ChickenMSG-Hoxd13.Flag-ChIP-Seq(GSE86088)/Homer	1e-22	Fetus	protein_coding	0
IRF1	IRF1(IRF)/PBMC-IRF1-ChIP-Seq(GSE43036)/Homer	0.01	Fetus	protein_coding	1.87108
IRF2	IRF2(IRF)/Erythroblas-IRF2-ChIP-Seq(GSE36985)/Homer	1	Fetus	protein_coding	17.6108
IRF3	IRF3(IRF)/BMDM-Irf3-ChIP-Seq(GSE67343)/Homer	1e-05	Fetus	protein_coding	6.16499
IRF4	IRF4(IRF)/GM12878-IRF4-ChIP-Seq(GSE32465)/Homer	1	Fetus	protein_coding	12.4965
IRF8	IRF8(IRF)/BMDM-IRF8-ChIP-Seq(GSE77884)/Homer	0.001	Fetus	protein_coding	1.16045
ISL1	Isl1(Homeobox)/Neuron-Isl1-ChIP-Seq(GSE31456)/Homer	1e-17	Fetus	protein_coding	0.662709
JUNB	JunB(bZIP)/DendriticCells-Junb-ChIP-Seq(GSE36099)/Homer	1e-22	Fetus	protein_coding	47.0199
JUND	JunD(bZIP)/K562-JunD-ChIP-Seq/Homer	1	Fetus	protein_coding	85.7645
KLF10	KLF10(Zf)/HEK293-KLF10.GFP-ChIP-Seq(GSE58341)/Homer	1e-55	Fetus	protein_coding	22.6779
KLF14	KLF14(Zf)/HEK293-KLF14.GFP-ChIP-Seq(GSE58341)/Homer	1	Fetus	protein_coding	0.0192196
KLF3	KLF3(Zf)/MEF-Klf3-ChIP-Seq(GSE44748)/Homer	1	Fetus	protein_coding	24.1538
KLF4	Klf4(Zf)/mES-Klf4-ChIP-Seq(GSE11431)/Homer	1	Fetus	protein_coding	17.5107
KLF5	KLF5(Zf)/LoVo-KLF5-ChIP-Seq(GSE49402)/Homer	1	Fetus	protein_coding	8.38079
KLF6	KLF6(Zf)/PDAC-KLF6-ChIP-Seq(GSE64557)/Homer	1	Fetus	protein_coding	42.0039
KLF9	Klf9(Zf)/GBM-Klf9-ChIP-Seq(GSE62211)/Homer	1	Fetus	protein_coding	27.0847
LEF1	LEF1(HMG)/H1-LEF1-ChIP-Seq(GSE64758)/Homer	1e-23	Fetus	protein_coding	0.973447
LHX1	Lhx1(Homeobox)/EmbryoCarcinoma-Lhx1-ChIP-Seq(GSE70957)/Homer	1e-51	Fetus	protein_coding	0
LHX2	Lhx2(Homeobox)/HFSC-Lhx2-ChIP-Seq(GSE48068)/Homer	1e-57	Fetus	protein_coding	0.309866
LHX3	Lhx3(Homeobox)/Neuron-Lhx3-ChIP-Seq(GSE31456)/Homer	1e-39	Fetus	protein_coding	0.00579764
MAFA	MafA(bZIP)/Islet-MafA-ChIP-Seq(GSE30298)/Homer	1e-112	Fetus	protein_coding	0.130673
MAFB	MafB(bZIP)/BMM-Mafb-ChIP-Seq(GSE75722)/Homer	0.0001	Fetus	protein_coding	2.97551
MAFF	MafF(bZIP)/HepG2-MafF-ChIP-Seq(GSE31477)/Homer	1	Fetus	protein_coding	12.1864
MAFK	MafK(bZIP)/C2C12-MafK-ChIP-Seq(GSE36030)/Homer	0.001	Fetus	protein_coding	25.1241
MAX	Max(bHLH)/K562-Max-ChIP-Seq(GSE31477)/Homer	1e-30	Fetus	protein_coding	11.9709
MAZ	Maz(Zf)/HepG2-Maz-ChIP-Seq(GSE31477)/Homer	1e-27	Fetus	protein_coding	42.5566
MEF2A	Mef2a(MADS)/HL1-Mef2a.biotin-ChIP-Seq(GSE21529)/Homer	1	Fetus	protein_coding	65.4559
MEF2B	Mef2b(MADS)/HEK293-Mef2b.V5-ChIP-Seq(GSE67450)/Homer	1	Fetus	protein_coding	0.518765
MEF2C	Mef2c(MADS)/GM12878-Mef2c-ChIP-Seq(GSE32465)/Homer	1	Fetus	protein_coding	13.8992
MEF2D	Mef2d(MADS)/Retina-Mef2d-ChIP-Seq(GSE61391)/Homer	1e-17	Fetus	protein_coding	28.2919
MEIS1	Meis1(Homeobox)/MastCells-Meis1-ChIP-Seq(GSE48085)/Homer	1e-20	Fetus	protein_coding	12.0472
MITF	MITF(bHLH)/MastCells-MITF-ChIP-Seq(GSE48085)/Homer	1	Fetus	protein_coding	37.1309
MNT	MNT(bHLH)/HepG2-MNT-ChIP-Seq(Encode)/Homer	1e-64	Fetus	protein_coding	7.48406
MYB	MYB(HTH)/ERMYB-Myb-ChIPSeq(GSE22095)/Homer	1e-39	Fetus	protein_coding	0.260724
MYF5	Myf5(bHLH)/GM-Myf5-ChIP-Seq(GSE24852)/Homer	1e-175	Fetus	protein_coding	0
MYNN	MYNN(Zf)/HEK293-MYNN.eGFP-ChIP-Seq(Encode)/Homer	1e-20	Fetus	protein_coding	7.50187
MYOG	MyoG(bHLH)/C2C12-MyoG-ChIP-Seq(GSE36024)/Homer	1e-172	Fetus	protein_coding	1.17508
NANOG	Nanog(Homeobox)/mES-Nanog-ChIP-Seq(GSE11724)/Homer	1e-08	Fetus	protein_coding	0.00803843
NEUROD1	NeuroD1(bHLH)/Islet-NeuroD1-ChIP-Seq(GSE30298)/Homer	1e-93	Fetus	protein_coding	0
NEUROG2	NeuroG2(bHLH)/Fibroblast-NeuroG2-ChIP-Seq(GSE75910)/Homer	1e-98	Fetus	protein_coding	0
NF1	NF1(CTF)/LNCAP-NF1-ChIP-Seq(Unpublished)/Homer	1e-118	Fetus	protein_coding	24.1275
NFE2L2	NFE2L2(bZIP)/HepG2-NFE2L2-ChIP-Seq(Encode)/Homer	1e-05	Fetus	protein_coding	19.8768
NFIL3	NFIL3(bZIP)/HepG2-NFIL3-ChIP-Seq(Encode)/Homer	1	Fetus	protein_coding	56.0628
NKX2-1	Nkx2.1(Homeobox)/LungAC-Nkx2.1-ChIP-Seq(GSE43252)/Homer	1	Fetus	protein_coding	0
NKX2-2	Nkx2.2(Homeobox)/NPC-Nkx2.2-ChIP-Seq(GSE61673)/Homer	1	Fetus	protein_coding	0
NKX2-5	Nkx2.5(Homeobox)/HL1-Nkx2.5.biotin-ChIP-Seq(GSE21529)/Homer	1	Fetus	protein_coding	173.189
NKX3-1	Nkx3.1(Homeobox)/LNCaP-Nkx3.1-ChIP-Seq(GSE28264)/Homer	1	Fetus	protein_coding	1.12933
NKX6-1	Nkx6.1(Homeobox)/Islet-Nkx6.1-ChIP-Seq(GSE40975)/Homer	1e-14	Fetus	protein_coding	0
NPAS2	NPAS2(bHLH)/Liver-NPAS2-ChIP-Seq(GSE39860)/Homer	0.1	Fetus	protein_coding	7.08609
NR5A2	Nr5a2(NR)/mES-Nr5a2-ChIP-Seq(GSE19019)/Homer	1e-66	Fetus	protein_coding	1.38576
NR5A2	Nr5a2(NR)/Pancreas-LRH1-ChIP-Seq(GSE34295)/Homer	1e-30	Fetus	protein_coding	1.38576
NRF1	NRF1(NRF)/MCF7-NRF1-ChIP-Seq(Unpublished)/Homer	1	Fetus	protein_coding	7.68283
OLIG2	Olig2(bHLH)/Neuron-Olig2-ChIP-Seq(GSE30882)/Homer	1e-57	Fetus	protein_coding	0.00401667
OTX2	Otx2(Homeobox)/EpiLC-Otx2-ChIP-Seq(GSE56098)/Homer	1	Fetus	protein_coding	0.00796277
PAX5	PAX5(Paired,Homeobox)/GM12878-PAX5-ChIP-Seq(GSE32465)/Homer	1e-06	Fetus	protein_coding	0.0643362
PAX5	PAX5(Paired,Homeobox),condensed/GM12878-PAX5-ChIP-Seq(GSE32465)/Homer	1	Fetus	protein_coding	0.0643362
PAX6	PAX6(Paired,Homeobox)/Forebrain-Pax6-ChIP-Seq(GSE66961)/Homer	0.1	Fetus	protein_coding	0.00732439
PAX7	Pax7(Paired,Homeobox)/Myoblast-Pax7-ChIP-Seq(GSE25064)/Homer	1e-11	Fetus	protein_coding	0.00273277
PAX7	Pax7(Paired,Homeobox),longest/Myoblast-Pax7-ChIP-Seq(GSE25064)/Homer	0.1	Fetus	protein_coding	0.00273277
PAX7	Pax7(Paired,Homeobox),long/Myoblast-Pax7-ChIP-Seq(GSE25064)/Homer	0.001	Fetus	protein_coding	0.00273277
PAX8	Pax8(Paired,Homeobox)/Thyroid-Pax8-ChIP-Seq(GSE26938)/Homer	1e-15	Fetus	protein_coding	0.296612
PBX1	PBX1(Homeobox)/MCF7-PBX1-ChIP-Seq(GSE28007)/Homer	1e-09	Fetus	protein_coding	25.4571
PBX2	PBX2(Homeobox)/K562-PBX2-ChIP-Seq(Encode)/Homer	1e-35	Fetus	protein_coding	17.3939
PBX3	Pbx3(Homeobox)/GM12878-PBX3-ChIP-Seq(GSE32465)/Homer	1e-18	Fetus	protein_coding	11.8364
PDX1	Pdx1(Homeobox)/Islet-Pdx1-ChIP-Seq(SRA008281)/Homer	1e-43	Fetus	protein_coding	0
PGR	PGR(NR)/EndoStromal-PGR-ChIP-Seq(GSE69539)/Homer	1e-12	Fetus	protein_coding	1.99568
PHOX2A	Phox2a(Homeobox)/Neuron-Phox2a-ChIP-Seq(GSE31456)/Homer	1e-36	Fetus	protein_coding	0.151868
PHOX2B	Phox2b(Homeobox)/CLBGA-PHOX2B-ChIP-Seq(GSE90683)/Homer	1e-09	Fetus	protein_coding	1.61277
PITX1	Pitx1(Homeobox)/Chicken-Pitx1-ChIP-Seq(GSE38910)/Homer	1	Fetus	protein_coding	0
PKNOX1	Pknox1(Homeobox)/ES-Prep1-ChIP-Seq(GSE63282)/Homer	1e-16	Fetus	protein_coding	6.34326
POU2F3	Oct11(POU,Homeobox)/NCIH1048-POU2F3-ChIP-seq(GSE115123)/Homer	1e-20	Fetus	protein_coding	0.0231185
POU3F1	Oct6(POU,Homeobox)/NPC-Pou3f1-ChIP-Seq(GSE35496)/Homer	1e-14	Fetus	protein_coding	0.0149024
POU5F1	Oct4(POU,Homeobox)/mES-Oct4-ChIP-Seq(GSE11431)/Homer	1e-17	Fetus	protein_coding	0.0269561
PPARA	PPARa(NR),DR1/Liver-Ppara-ChIP-Seq(GSE47954)/Homer	1e-10	Fetus	protein_coding	6.28406
PRDM1	PRDM1(Zf)/Hela-PRDM1-ChIP-Seq(GSE31477)/Homer	0.001	Fetus	protein_coding	1.11173
PRDM10	PRDM10(Zf)/HEK293-PRDM10.eGFP-ChIP-Seq(Encode)/Homer	1	Fetus	protein_coding	2.46629
PRDM14	PRDM14(Zf)/H1-PRDM14-ChIP-Seq(GSE22767)/Homer	1	Fetus	protein_coding	0
PRDM15	PRDM15(Zf)/ESC-Prdm15-ChIP-Seq(GSE73694)/Homer	1e-09	Fetus	protein_coding	1.5957
PRDM9	PRDM9(Zf)/Testis-DMC1-ChIP-Seq(GSE35498)/Homer	1e-90	Fetus	protein_coding	0
PROP1	Prop1(Homeobox)/GHFT1-PROP1.biotin-ChIP-Seq(GSE77302)/Homer	1e-30	Fetus	protein_coding	0
PTF1A	Ptf1a(bHLH)/Panc1-Ptf1a-ChIP-Seq(GSE47459)/Homer	1e-14	Fetus	protein_coding	0
RARA	RARa(NR)/K562-RARa-ChIP-Seq(Encode)/Homer	1	Fetus	protein_coding	18.0279
RARG	RARg(NR)/ES-RARg-ChIP-Seq(GSE30538)/Homer	1	Fetus	protein_coding	6.12604
RFX1	Rfx1(HTH)/NPC-H3K4me1-ChIP-Seq(GSE16256)/Homer	1e-10	Fetus	protein_coding	7.97537
RFX2	Rfx2(HTH)/LoVo-RFX2-ChIP-Seq(GSE49402)/Homer	0.0001	Fetus	protein_coding	2.67325
RFX5	Rfx5(HTH)/GM12878-Rfx5-ChIP-Seq(GSE31477)/Homer	1	Fetus	protein_coding	7.85241
RFX6	Rfx6(HTH)/Min6b1-Rfx6.HA-ChIP-Seq(GSE62844)/Homer	1e-103	Fetus	protein_coding	0.00354764
RORA	RORa(NR)/Liver-Rora-ChIP-Seq(GSE101115)/Homer	0.1	Fetus	protein_coding	16.2115
RUNX1	RUNX1(Runt)/Jurkat-RUNX1-ChIP-Seq(GSE29180)/Homer	1e-19	Fetus	protein_coding	0.978239
RUNX2	RUNX2(Runt)/PCa-RUNX2-ChIP-Seq(GSE33889)/Homer	0.0001	Fetus	protein_coding	0.223339
SCRT1	SCRT1(Zf)/HEK293-SCRT1.eGFP-ChIP-Seq(Encode)/Homer	1	Fetus	protein_coding	0.0531187
SF1	SF1(NR)/H295R-Nr5a1-ChIP-Seq(GSE44220)/Homer	1e-06	Fetus	protein_coding	45.7536
SIX1	Six1(Homeobox)/Myoblast-Six1-ChIP-Chip(GSE20150)/Homer	1e-08	Fetus	protein_coding	0.0233569
SIX2	Six2(Homeobox)/NephronProgenitor-Six2-ChIP-Seq(GSE39837)/Homer	1e-06	Fetus	protein_coding	0.168551
SIX4	Six4(Homeobox)/MCF7-SIX4-ChIP-Seq(Encode)/Homer	1	Fetus	protein_coding	1.39728
SMAD2	Smad2(MAD)/ES-SMAD2-ChIP-Seq(GSE29422)/Homer	1e-57	Fetus	protein_coding	5.54057
SMAD3	Smad3(MAD)/NPC-Smad3-ChIP-Seq(GSE36673)/Homer	1e-65	Fetus	protein_coding	14.4214
SMAD4	Smad4(MAD)/ESC-SMAD4-ChIP-Seq(GSE29422)/Homer	1e-63	Fetus	protein_coding	27.8823
SOX10	Sox10(HMG)/SciaticNerve-Sox3-ChIP-Seq(GSE35132)/Homer	1e-09	Fetus	protein_coding	2.50218
SOX15	Sox15(HMG)/CPA-Sox15-ChIP-Seq(GSE62909)/Homer	1	Fetus	protein_coding	1.31526
SOX17	Sox17(HMG)/Endoderm-Sox17-ChIP-Seq(GSE61475)/Homer	0.0001	Fetus	protein_coding	10.4148
SOX2	Sox2(HMG)/mES-Sox2-ChIP-Seq(GSE11431)/Homer	1e-05	Fetus	protein_coding	0.368836
SOX3	Sox3(HMG)/NPC-Sox3-ChIP-Seq(GSE33059)/Homer	1e-13	Fetus	protein_coding	0.736955
SOX4	Sox4(HMG)/proB-Sox4-ChIP-Seq(GSE50066)/Homer	1e-06	Fetus	protein_coding	41.457
SOX6	Sox6(HMG)/Myotubes-Sox6-ChIP-Seq(GSE32627)/Homer	1e-10	Fetus	protein_coding	4.57693
SOX9	Sox9(HMG)/Limb-SOX9-ChIP-Seq(GSE73225)/Homer	1e-28	Fetus	protein_coding	20.502
SP1	Sp1(Zf)/Promoter/Homer	1	Fetus	protein_coding	26.9091
SP2	Sp2(Zf)/HEK293-Sp2.eGFP-ChIP-Seq(Encode)/Homer	1	Fetus	protein_coding	6.11938
SP5	Sp5(Zf)/mES-Sp5.Flag-ChIP-Seq(GSE72989)/Homer	1	Fetus	protein_coding	0
SPDEF	SPDEF(ETS)/VCaP-SPDEF-ChIP-Seq(SRA014231)/Homer	1e-11	Fetus	protein_coding	0.0418045
SPIB	SpiB(ETS)/OCILY3-SPIB-ChIP-Seq(GSE56857)/Homer	1	Fetus	protein_coding	0.0943878
STAT1	STAT1(Stat)/HelaS3-STAT1-ChIP-Seq(GSE12782)/Homer	1e-16	Fetus	protein_coding	24.3557
STAT3	Stat3(Stat)/mES-Stat3-ChIP-Seq(GSE11431)/Homer	1e-44	Fetus	protein_coding	42.1144
STAT4	STAT4(Stat)/CD4-Stat4-ChIP-Seq(GSE22104)/Homer	1e-67	Fetus	protein_coding	13.3866
STAT6	STAT6(Stat)/Macrophage-Stat6-ChIP-Seq(GSE38377)/Homer	1e-67	Fetus	protein_coding	14.3864
STAT6	STAT6(Stat)/CD4-Stat6-ChIP-Seq(GSE22104)/Homer	1e-59	Fetus	protein_coding	14.3864
TBR1	Tbr1(T-box)/Cortex-Tbr1-ChIP-Seq(GSE71384)/Homer	1e-13	Fetus	protein_coding	0.0234462
TBX20	Tbx20(T-box)/Heart-Tbx20-ChIP-Seq(GSE29636)/Homer	1e-76	Fetus	protein_coding	330.875
TBX21	Tbx21(T-box)/GM12878-TBX21-ChIP-Seq(Encode)/Homer	1	Fetus	protein_coding	0.0182902
TBX5	Tbx5(T-box)/HL1-Tbx5.biotin-ChIP-Seq(GSE21529)/Homer	1	Fetus	protein_coding	34.508
TBX6	Tbx6(T-box)/ESC-Tbx6-ChIP-Seq(GSE93524)/Homer	1	Fetus	protein_coding	0.114211
TCF12	Tcf12(bHLH)/GM12878-Tcf12-ChIP-Seq(GSE32465)/Homer	1e-230	Fetus	protein_coding	21.8378
TCF21	Tcf21(bHLH)/ArterySmoothMuscle-Tcf21-ChIP-Seq(GSE61369)/Homer	1e-198	Fetus	protein_coding	19.1789
TCF3	Tcf3(HMG)/mES-Tcf3-ChIP-Seq(GSE11724)/Homer	1e-25	Fetus	protein_coding	11.0942
TCF4	TCF4(bHLH)/SHSY5Y-TCF4-ChIP-Seq(GSE96915)/Homer	1e-97	Fetus	protein_coding	37.3352
TCF7	Tcf7(HMG)/GM12878-TCF7-ChIP-Seq(Encode)/Homer	1e-07	Fetus	protein_coding	1.17566
TEAD1	TEAD1(TEAD)/HepG2-TEAD1-ChIP-Seq(Encode)/Homer	1e-10	Fetus	protein_coding	15.7807
TEAD2	TEAD2(TEA)/Py2T-Tead2-ChIP-Seq(GSE55709)/Homer	1	Fetus	protein_coding	25.8218
TEAD3	TEAD3(TEA)/HepG2-TEAD3-ChIP-Seq(Encode)/Homer	1e-10	Fetus	protein_coding	26.6643
TEAD4	TEAD4(TEA)/Tropoblast-Tead4-ChIP-Seq(GSE37350)/Homer	1e-14	Fetus	protein_coding	14.994
TFE3	TFE3(bHLH)/MEF-TFE3-ChIP-Seq(GSE75757)/Homer	1	Fetus	protein_coding	11.2104
TGIF1	Tgif1(Homeobox)/mES-Tgif1-ChIP-Seq(GSE55404)/Homer	1e-06	Fetus	protein_coding	5.57814
TGIF2	Tgif2(Homeobox)/mES-Tgif2-ChIP-Seq(GSE55404)/Homer	1e-12	Fetus	protein_coding	8.9329
THRA	THRa(NR)/C17.2-THRa-ChIP-Seq(GSE38347)/Homer	1	Fetus	protein_coding	28.4439
THRB	THRb(NR)/Liver-NR1A2-ChIP-Seq(GSE52613)/Homer	1	Fetus	protein_coding	1.17678
THRB	THRb(NR)/HepG2-THRb.Flag-ChIP-Seq(Encode)/Homer	1	Fetus	protein_coding	1.17678
TRPS1	TRPS1(Zf)/MCF7-TRPS1-ChIP-Seq(GSE107013)/Homer	1	Fetus	protein_coding	5.34955
TWIST2	Twist2(bHLH)/Myoblast-Twist2.Ty1-ChIP-Seq(GSE127998)/Homer	1e-111	Fetus	protein_coding	1.27256
USF1	USF1(bHLH)/GM12878-Usf1-ChIP-Seq(GSE32465)/Homer	1e-18	Fetus	protein_coding	9.83016
USF2	Usf2(bHLH)/C2C12-Usf2-ChIP-Seq(GSE36030)/Homer	1	Fetus	protein_coding	21.2218
VDR	VDR(NR),DR3/GM10855-VDR+vitD-ChIP-Seq(GSE22484)/Homer	1e-07	Fetus	protein_coding	0.246394
WT1	WT1(Zf)/Kidney-WT1-ChIP-Seq(GSE90016)/Homer	1e-25	Fetus	protein_coding	4.48487
YY1	YY1(Zf)/Promoter/Homer	1	Fetus	protein_coding	27.9166
ZBTB12	ZBTB12(Zf)/HEK293-ZBTB12.GFP-ChIP-Seq(GSE58341)/Homer	0.1	Fetus	protein_coding	2.70749
ZBTB18	ZBTB18(Zf)/HEK293-ZBTB18.GFP-ChIP-Seq(GSE58341)/Homer	1e-36	Fetus	protein_coding	21.7079
ZBTB33	ZBTB33(Zf)/GM12878-ZBTB33-ChIP-Seq(GSE32465)/Homer	1	Fetus	protein_coding	6.89357
ZEB1	ZEB1(Zf)/PDAC-ZEB1-ChIP-Seq(GSE64557)/Homer	1	Fetus	protein_coding	26.3647
ZEB2	ZEB2(Zf)/SNU398-ZEB2-ChIP-Seq(GSE103048)/Homer	1	Fetus	protein_coding	31.1779
ZFP3	ZFP3(Zf)/HEK293-ZFP3.GFP-ChIP-Seq(GSE58341)/Homer	1	Fetus	protein_coding	7.45847
ZFP57	Zfp57(Zf)/H1-ZFP57.HA-ChIP-Seq(GSE115387)/Homer	1e-18	Fetus	protein_coding	2.77503
ZFX	ZFX(Zf)/mES-Zfx-ChIP-Seq(GSE11431)/Homer	1e-59	Fetus	protein_coding	13.9938
ZIC3	Zic3(Zf)/mES-Zic3-ChIP-Seq(GSE37889)/Homer	1e-126	Fetus	protein_coding	0
ZKSCAN1	ZKSCAN1(Zf)/HepG2-ZKSCAN1-ChIP-Seq(Encode)/Homer	1e-05	Fetus	protein_coding	15.8969
ZNF136	ZNF136(Zf)/HEK293-ZNF136.GFP-ChIP-Seq(GSE58341)/Homer	1	Fetus	protein_coding	2.10809
ZNF16	ZNF16(Zf)/HEK293-ZNF16.GFP-ChIP-Seq(GSE58341)/Homer	1	Fetus	protein_coding	3.41566
ZNF165	ZNF165(Zf)/WHIM12-ZNF165-ChIP-Seq(GSE65937)/Homer	1e-26	Fetus	protein_coding	0.120627
ZNF189	ZNF189(Zf)/HEK293-ZNF189.GFP-ChIP-Seq(GSE58341)/Homer	1e-10	Fetus	protein_coding	16.6208
ZNF263	Znf263(Zf)/K562-Znf263-ChIP-Seq(GSE31477)/Homer	1e-40	Fetus	protein_coding	3.64766
ZNF264	ZNF264(Zf)/HEK293-ZNF264.GFP-ChIP-Seq(GSE58341)/Homer	1e-43	Fetus	protein_coding	2.99716
ZNF317	ZNF317(Zf)/HEK293-ZNF317.GFP-ChIP-Seq(GSE58341)/Homer	1	Fetus	protein_coding	5.1145
ZNF322	ZNF322(Zf)/HEK293-ZNF322.GFP-ChIP-Seq(GSE58341)/Homer	1e-55	Fetus	protein_coding	6.01667
ZNF341	ZNF341(Zf)/EBV-ZNF341-ChIP-Seq(GSE113194)/Homer	1e-103	Fetus	protein_coding	0.92783
ZNF382	ZNF382(Zf)/HEK293-ZNF382.GFP-ChIP-Seq(GSE58341)/Homer	1	Fetus	protein_coding	2.32252
ZNF41	ZNF41(Zf)/HEK293-ZNF41.GFP-ChIP-Seq(GSE58341)/Homer	1	Fetus	protein_coding	4.90316
ZNF415	ZNF415(Zf)/HEK293-ZNF415.GFP-ChIP-Seq(GSE58341)/Homer	1e-21	Fetus	protein_coding	3.94305
ZNF416	ZNF416(Zf)/HEK293-ZNF416.GFP-ChIP-Seq(GSE58341)/Homer	1	Fetus	protein_coding	3.85881
ZNF467	ZNF467(Zf)/HEK293-ZNF467.GFP-ChIP-Seq(GSE58341)/Homer	1e-58	Fetus	protein_coding	3.4132
ZNF519	ZNF519(Zf)/HEK293-ZNF519.GFP-ChIP-Seq(GSE58341)/Homer	1e-08	Fetus	protein_coding	1.39183
ZNF528	ZNF528(Zf)/HEK293-ZNF528.GFP-ChIP-Seq(GSE58341)/Homer	0.01	Fetus	protein_coding	4.97212
ZNF669	ZNF669(Zf)/HEK293-ZNF669.GFP-ChIP-Seq(GSE58341)/Homer	0.0001	Fetus	protein_coding	2.36618
ZNF675	ZNF675(Zf)/HEK293-ZNF675.GFP-ChIP-Seq(GSE58341)/Homer	1	Fetus	protein_coding	1.61349
ZNF692	ZNF692(Zf)/HEK293-ZNF692.GFP-ChIP-Seq(GSE58341)/Homer	1e-23	Fetus	protein_coding	3.65771
ZNF7	ZNF7(Zf)/HepG2-ZNF7.Flag-ChIP-Seq(Encode)/Homer	1e-08	Fetus	protein_coding	1.74683
ZNF711	ZNF711(Zf)/SHSY5Y-ZNF711-ChIP-Seq(GSE20673)/Homer	1e-06	Fetus	protein_coding	8.27627
ZNF768	ZNF768(Zf)/Rajj-ZNF768-ChIP-Seq(GSE111879)/Homer	1e-16	Fetus	protein_coding	23.3378
ZSCAN22	ZSCAN22(Zf)/HEK293-ZSCAN22.GFP-ChIP-Seq(GSE58341)/Homer	0.001	Fetus	protein_coding	2.08745
ASCL1	Ascl1(bHLH)/NeuralTubes-Ascl1-ChIP-Seq(GSE55840)/Homer	0	Adult	protein_coding	0.0191668
ASCL2	Ascl2(bHLH)/ESC-Ascl2-ChIP-Seq(GSE97712)/Homer	1e-82	Adult	protein_coding	0.081167
ATF1	Atf1(bZIP)/K562-ATF1-ChIP-Seq(GSE31477)/Homer	1	Adult	protein_coding	11.0161
ATF2	Atf2(bZIP)/3T3L1-Atf2-ChIP-Seq(GSE56872)/Homer	1	Adult	protein_coding	15.1739
ATF3	Atf3(bZIP)/GBM-ATF3-ChIP-Seq(GSE33912)/Homer	1e-63	Adult	protein_coding	15.2507
ATF4	Atf4(bZIP)/MEF-Atf4-ChIP-Seq(GSE35681)/Homer	1	Adult	protein_coding	59.1654
ATF7	Atf7(bZIP)/3T3L1-Atf7-ChIP-Seq(GSE56872)/Homer	1	Adult	protein_coding	0.65225
ATF7	Atf7(bZIP)/3T3L1-Atf7-ChIP-Seq(GSE56872)/Homer	1	Adult	protein_coding	13.229
ATOH1	Atoh1(bHLH)/Cerebellum-Atoh1-ChIP-Seq(GSE22111)/Homer	0	Adult	protein_coding	0.0134409
BACH1	Bach1(bZIP)/K562-Bach1-ChIP-Seq(GSE31477)/Homer	1e-16	Adult	protein_coding	11.1224
BACH2	Bach2(bZIP)/OCILy7-Bach2-ChIP-Seq(GSE44420)/Homer	1e-28	Adult	protein_coding	1.18022
BARX1	Barx1(Homeobox)/Stomach-Barx1.3xFlag-ChIP-Seq(GSE69483)/Homer	1e-48	Adult	protein_coding	0.00468954
BATF	BATF(bZIP)/Th17-BATF-ChIP-Seq(GSE39756)/Homer	1e-56	Adult	protein_coding	0.121373
BCL11A	Bcl11a(Zf)/HSPC-BCL11A-ChIP-Seq(GSE104676)/Homer	1	Adult	protein_coding	2.66089
BCL6	Bcl6(Zf)/Liver-Bcl6-ChIP-Seq(GSE31578)/Homer	1e-298	Adult	protein_coding	16.4584
BHLHA15	BHLHA15(bHLH)/NIH3T3-BHLHB8.HA-ChIP-Seq(GSE119782)/Homer	0	Adult	protein_coding	0.0796258
BHLHE40	bHLHE40(bHLH)/HepG2-BHLHE40-ChIP-Seq(GSE31477)/Homer	1e-11	Adult	protein_coding	28.6878
BHLHE41	bHLHE41(bHLH)/proB-Bhlhe41-ChIP-Seq(GSE93764)/Homer	1e-29	Adult	protein_coding	13.5669
CDX2	Cdx2(Homeobox)/mES-Cdx2-ChIP-Seq(GSE14586)/Homer	1e-42	Adult	protein_coding	0
CDX4	CDX4(Homeobox)/ZebrafishEmbryos-Cdx4.Myc-ChIP-Seq(GSE48254)/Homer	1e-72	Adult	protein_coding	0
CLOCK	CLOCK(bHLH)/Liver-Clock-ChIP-Seq(GSE39860)/Homer	1e-69	Adult	protein_coding	15.6794
CRX	CRX(Homeobox)/Retina-Crx-ChIP-Seq(GSE20012)/Homer	1	Adult	protein_coding	0
CTCF	CTCF(Zf)/CD4+-CTCF-ChIP-Seq(Barski_et_al.)/Homer	1e-231	Adult	protein_coding	7.1534
CUX1	CUX1(Homeobox)/K562-CUX1-ChIP-Seq(GSE92882)/Homer	1e-65	Adult	protein_coding	14.7636
CUX2	Cux2(Homeobox)/Liver-Cux2-ChIP-Seq(GSE35985)/Homer	1e-14	Adult	protein_coding	0.0180757
DLX3	Dlx3(Homeobox)/Kerainocytes-Dlx3-ChIP-Seq(GSE89884)/Homer	1e-173	Adult	protein_coding	0.0508298
DMRT1	DMRT1(DM)/Testis-DMRT1-ChIP-Seq(GSE64892)/Homer	1	Adult	protein_coding	0.00107903
DUX4	DUX4(Homeobox)/Myoblasts-DUX4.V5-ChIP-Seq(GSE75791)/Homer	1e-26	Adult	protein_coding	0.000336667
E2F1	E2F1(E2F)/Hela-E2F1-ChIP-Seq(GSE22478)/Homer	1	Adult	protein_coding	0.497702
E2F3	E2F3(E2F)/MEF-E2F3-ChIP-Seq(GSE71376)/Homer	1	Adult	protein_coding	4.54079
E2F4	E2F4(E2F)/K562-E2F4-ChIP-Seq(GSE31477)/Homer	1	Adult	protein_coding	9.97024
E2F6	E2F6(E2F)/Hela-E2F6-ChIP-Seq(GSE31477)/Homer	1	Adult	protein_coding	5.84233
E2F7	E2F7(E2F)/Hela-E2F7-ChIP-Seq(GSE32673)/Homer	1	Adult	protein_coding	0.0451369
EBF1	EBF1(EBF)/Near-E2A-ChIP-Seq(GSE21512)/Homer	0	Adult	protein_coding	10.2884
EBF2	EBF2(EBF)/BrownAdipose-EBF2-ChIP-Seq(GSE97114)/Homer	0	Adult	protein_coding	8.44529
EGR1	Egr1(Zf)/K562-Egr1-ChIP-Seq(GSE32465)/Homer	1e-62	Adult	protein_coding	16.9736
EGR2	Egr2(Zf)/Thymocytes-Egr2-ChIP-Seq(GSE34254)/Homer	1e-20	Adult	protein_coding	1.19925
EHF	EHF(ETS)/LoVo-EHF-ChIP-Seq(GSE49402)/Homer	1e-96	Adult	protein_coding	0.263317
ELF1	ELF1(ETS)/Jurkat-ELF1-ChIP-Seq(SRA014231)/Homer	1	Adult	protein_coding	16.9448
ELF3	ELF3(ETS)/PDAC-ELF3-ChIP-Seq(GSE64557)/Homer	1e-31	Adult	protein_coding	0.0665566
ELF4	Elf4(ETS)/BMDM-Elf4-ChIP-Seq(GSE88699)/Homer	1e-53	Adult	protein_coding	2.25055
ELF5	ELF5(ETS)/T47D-ELF5-ChIP-Seq(GSE30407)/Homer	1e-44	Adult	protein_coding	0.00261286
ELK1	Elk1(ETS)/Hela-Elk1-ChIP-Seq(GSE31477)/Homer	0.01	Adult	protein_coding	10.7027
ELK4	Elk4(ETS)/Hela-Elk4-ChIP-Seq(GSE31477)/Homer	1e-06	Adult	protein_coding	19.5099
EOMES	Eomes(T-box)/H9-Eomes-ChIP-Seq(GSE26097)/Homer	0.001	Adult	protein_coding	0.142375
ERG	ERG(ETS)/VCaP-ERG-ChIP-Seq(GSE14097)/Homer	1e-152	Adult	protein_coding	5.44582
ESRRB	Esrrb(NR)/mES-Esrrb-ChIP-Seq(GSE11431)/Homer	1e-08	Adult	protein_coding	1.80831
ETS1	ETS1(ETS)/Jurkat-ETS1-ChIP-Seq(GSE17954)/Homer	1e-79	Adult	protein_coding	27.2297
ETV1	ETV1(ETS)/GIST48-ETV1-ChIP-Seq(GSE22441)/Homer	1e-69	Adult	protein_coding	12.1643
ETV2	Etv2(ETS)/ES-ER71-ChIP-Seq(GSE59402)/Homer	1e-54	Adult	protein_coding	0.138944
ETV4	ETV4(ETS)/HepG2-ETV4-ChIP-Seq(ENCODE)/Homer	1e-62	Adult	protein_coding	0.476938
FLI1	Fli1(ETS)/CD8-FLI-ChIP-Seq(GSE20898)/Homer	1e-62	Adult	protein_coding	7.0551
FOSL2	Fosl2(bZIP)/3T3L1-Fosl2-ChIP-Seq(GSE56872)/Homer	1e-09	Adult	protein_coding	29.8082
FOXA1	FOXA1(Forkhead)/LNCAP-FOXA1-ChIP-Seq(GSE27824)/Homer	1e-05	Adult	protein_coding	0.0110151
FOXA1	FOXA1(Forkhead)/MCF7-FOXA1-ChIP-Seq(GSE26831)/Homer	0.1	Adult	protein_coding	0.0110151
FOXA2	Foxa2(Forkhead)/Liver-Foxa2-ChIP-Seq(GSE25694)/Homer	1e-78	Adult	protein_coding	0
FOXA3	Foxa3(Forkhead)/Liver-Foxa3-ChIP-Seq(GSE77670)/Homer	1e-36	Adult	protein_coding	0.00699996
FOXD3	FoxD3(forkhead)/ZebrafishEmbryo-Foxd3.biotin-ChIP-seq(GSE106676)/Homer	0.1	Adult	protein_coding	0.553333
FOXF1	Foxf1(Forkhead)/Lung-Foxf1-ChIP-Seq(GSE77951)/Homer	1e-09	Adult	protein_coding	0.367727
FOXH1	Foxh1(Forkhead)/hESC-FOXH1-ChIP-Seq(GSE29422)/Homer	1e-21	Adult	protein_coding	0.00320822
FOXK1	FOXK1(Forkhead)/HEK293-FOXK1-ChIP-Seq(GSE51673)/Homer	1e-33	Adult	protein_coding	15.7321
FOXK2	FOXK2(Forkhead)/U2OS-FOXK2-ChIP-Seq(E-MTAB-2204)/Homer	1e-42	Adult	protein_coding	10.4669
FOXL2	FoxL2(Forkhead)/Ovary-FoxL2-ChIP-Seq(GSE60858)/Homer	0.001	Adult	protein_coding	0.0108987
FOXM1	FOXM1(Forkhead)/MCF7-FOXM1-ChIP-Seq(GSE72977)/Homer	0.001	Adult	protein_coding	0.18676
FOXO1	Foxo1(Forkhead)/RAW-Foxo1-ChIP-Seq(Fan_et_al.)/Homer	1e-19	Adult	protein_coding	15.5436
FOXO3	Foxo3(Forkhead)/U2OS-Foxo3-ChIP-Seq(E-MTAB-2701)/Homer	1e-33	Adult	protein_coding	24.8948
FOXP1	FOXP1(Forkhead)/H9-FOXP1-ChIP-Seq(GSE31006)/Homer	1e-31	Adult	protein_coding	9.76124
GABPA	GABPA(ETS)/Jurkat-GABPa-ChIP-Seq(GSE17954)/Homer	1e-28	Adult	protein_coding	14.0722
GATA1	Gata1(Zf)/K562-GATA1-ChIP-Seq(GSE18829)/Homer	1e-39	Adult	protein_coding	0.0136171
GATA2	Gata2(Zf)/K562-GATA2-ChIP-Seq(GSE18829)/Homer	1e-41	Adult	protein_coding	7.67698
GATA3	GATA3(Zf),DR4/iTreg-Gata3-ChIP-Seq(GSE20898)/Homer	1	Adult	protein_coding	0.968953
GATA3	GATA3(Zf),DR8/iTreg-Gata3-ChIP-Seq(GSE20898)/Homer	0.0001	Adult	protein_coding	0.968953
GATA3	GATA3(Zf)/iTreg-Gata3-ChIP-Seq(GSE20898)/Homer	0.1	Adult	protein_coding	0.968953
GATA4	Gata4(Zf)/Heart-Gata4-ChIP-Seq(GSE35151)/Homer	1e-58	Adult	protein_coding	36.822
GATA6	Gata6(Zf)/HUG1N-GATA6-ChIP-Seq(GSE51936)/Homer	1e-54	Adult	protein_coding	61.2908
GFI1B	Gfi1b(Zf)/HPC7-Gfi1b-ChIP-Seq(GSE22178)/Homer	1	Adult	protein_coding	0.0697244
GFY	GFY(?)/Promoter/Homer	1	Adult	protein_coding	0.0012175
GLI2	Gli2(Zf)/GM2-Gli2-ChIP-Chip(GSE112702)/Homer	1e-102	Adult	protein_coding	0.802746
GLI3	GLI3(Zf)/Limb-GLI3-ChIP-Chip(GSE11077)/Homer	1e-52	Adult	protein_coding	1.6118
GLIS3	GLIS3(Zf)/Thyroid-Glis3.GFP-ChIP-Seq(GSE103297)/Homer	1	Adult	protein_coding	1.35171
GRHL2	GRHL2(CP2)/HBE-GRHL2-ChIP-Seq(GSE46194)/Homer	1	Adult	protein_coding	0.0246344
GSC	GSC(Homeobox)/FrogEmbryos-GSC-ChIP-Seq(DRA000576)/Homer	1	Adult	protein_coding	0.463677
HAND2	Hand2(bHLH)/Mesoderm-Hand2-ChIP-Seq(GSE61475)/Homer	1e-144	Adult	protein_coding	49.0263
HIC1	HIC1(Zf)/Treg-ZBTB29-ChIP-Seq(GSE99889)/Homer	1e-202	Adult	protein_coding	6.7321
HINFP	HINFP(Zf)/K562-HINFP.eGFP-ChIP-Seq(Encode)/Homer	1	Adult	protein_coding	3.27954
HLF	HLF(bZIP)/HSC-HLF.Flag-ChIP-Seq(GSE69817)/Homer	1e-13	Adult	protein_coding	25.0929
HNF1B	HNF1b(Homeobox)/PDAC-HNF1B-ChIP-Seq(GSE64557)/Homer	1e-10	Adult	protein_coding	0.00639308
HNF4A	HNF4a(NR),DR1/HepG2-HNF4a-ChIP-Seq(GSE25021)/Homer	1e-84	Adult	protein_coding	0.0115687
HOXA1	HOXA1(Homeobox)/mES-Hoxa1-ChIP-Seq(SRP084292)/Homer	1e-38	Adult	protein_coding	0.0500797
HOXA10	Hoxa10(Homeobox)/ChickenMSG-Hoxa10.Flag-ChIP-Seq(GSE86088)/Homer	1e-118	Adult	protein_coding	0.0217352
HOXA11	Hoxa11(Homeobox)/ChickenMSG-Hoxa11.Flag-ChIP-Seq(GSE86088)/Homer	1e-65	Adult	protein_coding	0
HOXA13	Hoxa13(Homeobox)/ChickenMSG-Hoxa13.Flag-ChIP-Seq(GSE86088)/Homer	1e-37	Adult	protein_coding	0.00541635
HOXA2	HOXA2(Homeobox)/mES-Hoxa2-ChIP-Seq(Donaldson_et_al.)/Homer	1e-24	Adult	protein_coding	0.170184
HOXA9	Hoxa9(Homeobox)/ChickenMSG-Hoxa9.Flag-ChIP-Seq(GSE86088)/Homer	1e-108	Adult	protein_coding	0.0120689
HOXB13	HOXB13(Homeobox)/ProstateTumor-HOXB13-ChIP-Seq(GSE56288)/Homer	1e-78	Adult	protein_coding	0
HOXB4	Hoxb4(Homeobox)/ES-Hoxb4-ChIP-Seq(GSE34014)/Homer	1e-67	Adult	protein_coding	0.707698
HOXC9	Hoxc9(Homeobox)/Ainv15-Hoxc9-ChIP-Seq(GSE21812)/Homer	1e-82	Adult	protein_coding	0.00985794
HOXD10	Hoxd10(Homeobox)/ChickenMSG-Hoxd10.Flag-ChIP-Seq(GSE86088)/Homer	1e-170	Adult	protein_coding	0.00770661
HOXD11	Hoxd11(Homeobox)/ChickenMSG-Hoxd11.Flag-ChIP-Seq(GSE86088)/Homer	1e-53	Adult	protein_coding	0
HOXD12	Hoxd12(Homeobox)/ChickenMSG-Hoxd12.Flag-ChIP-Seq(GSE86088)/Homer	1	Adult	protein_coding	0
HOXD13	Hoxd13(Homeobox)/ChickenMSG-Hoxd13.Flag-ChIP-Seq(GSE86088)/Homer	1e-69	Adult	protein_coding	0.00171449
IRF1	IRF1(IRF)/PBMC-IRF1-ChIP-Seq(GSE43036)/Homer	1	Adult	protein_coding	3.74038
IRF2	IRF2(IRF)/Erythroblas-IRF2-ChIP-Seq(GSE36985)/Homer	1	Adult	protein_coding	15.5747
IRF3	IRF3(IRF)/BMDM-Irf3-ChIP-Seq(GSE67343)/Homer	1	Adult	protein_coding	4.53106
IRF4	IRF4(IRF)/GM12878-IRF4-ChIP-Seq(GSE32465)/Homer	1	Adult	protein_coding	0.272982
IRF8	IRF8(IRF)/BMDM-IRF8-ChIP-Seq(GSE77884)/Homer	0.01	Adult	protein_coding	1.3631
ISL1	Isl1(Homeobox)/Neuron-Isl1-ChIP-Seq(GSE31456)/Homer	1e-56	Adult	protein_coding	0.0465129
JUNB	JunB(bZIP)/DendriticCells-Junb-ChIP-Seq(GSE36099)/Homer	1e-51	Adult	protein_coding	28.4723
JUND	JunD(bZIP)/K562-JunD-ChIP-Seq/Homer	1	Adult	protein_coding	77.0035
KLF10	KLF10(Zf)/HEK293-KLF10.GFP-ChIP-Seq(GSE58341)/Homer	1e-128	Adult	protein_coding	21.6725
KLF14	KLF14(Zf)/HEK293-KLF14.GFP-ChIP-Seq(GSE58341)/Homer	1	Adult	protein_coding	0.0764329
KLF3	KLF3(Zf)/MEF-Klf3-ChIP-Seq(GSE44748)/Homer	1	Adult	protein_coding	17.5362
KLF4	Klf4(Zf)/mES-Klf4-ChIP-Seq(GSE11431)/Homer	1	Adult	protein_coding	21.0553
KLF5	KLF5(Zf)/LoVo-KLF5-ChIP-Seq(GSE49402)/Homer	1	Adult	protein_coding	1.02318
KLF6	KLF6(Zf)/PDAC-KLF6-ChIP-Seq(GSE64557)/Homer	1	Adult	protein_coding	17.8254
KLF9	Klf9(Zf)/GBM-Klf9-ChIP-Seq(GSE62211)/Homer	1	Adult	protein_coding	55.0761
LEF1	LEF1(HMG)/H1-LEF1-ChIP-Seq(GSE64758)/Homer	1e-55	Adult	protein_coding	0.0904688
LHX1	Lhx1(Homeobox)/EmbryoCarcinoma-Lhx1-ChIP-Seq(GSE70957)/Homer	1e-144	Adult	protein_coding	0
LHX2	Lhx2(Homeobox)/HFSC-Lhx2-ChIP-Seq(GSE48068)/Homer	1e-138	Adult	protein_coding	0.029871
LHX3	Lhx3(Homeobox)/Neuron-Lhx3-ChIP-Seq(GSE31456)/Homer	1e-178	Adult	protein_coding	0
MAFA	MafA(bZIP)/Islet-MafA-ChIP-Seq(GSE30298)/Homer	0	Adult	protein_coding	0.232292
MAFB	MafB(bZIP)/BMM-Mafb-ChIP-Seq(GSE75722)/Homer	1e-19	Adult	protein_coding	10.8638
MAFF	MafF(bZIP)/HepG2-MafF-ChIP-Seq(GSE31477)/Homer	0.1	Adult	protein_coding	3.21067
MAFK	MafK(bZIP)/C2C12-MafK-ChIP-Seq(GSE36030)/Homer	1e-05	Adult	protein_coding	30.3521
MAX	Max(bHLH)/K562-Max-ChIP-Seq(GSE31477)/Homer	1e-155	Adult	protein_coding	12.9026
MAZ	Maz(Zf)/HepG2-Maz-ChIP-Seq(GSE31477)/Homer	1e-59	Adult	protein_coding	12.3755
MEF2A	Mef2a(MADS)/HL1-Mef2a.biotin-ChIP-Seq(GSE21529)/Homer	1	Adult	protein_coding	41.1684
MEF2B	Mef2b(MADS)/HEK293-Mef2b.V5-ChIP-Seq(GSE67450)/Homer	1	Adult	protein_coding	0.422103
MEF2C	Mef2c(MADS)/GM12878-Mef2c-ChIP-Seq(GSE32465)/Homer	1	Adult	protein_coding	12.6446
MEF2D	Mef2d(MADS)/Retina-Mef2d-ChIP-Seq(GSE61391)/Homer	1	Adult	protein_coding	29.529
MEIS1	Meis1(Homeobox)/MastCells-Meis1-ChIP-Seq(GSE48085)/Homer	1e-63	Adult	protein_coding	8.46178
MITF	MITF(bHLH)/MastCells-MITF-ChIP-Seq(GSE48085)/Homer	1e-12	Adult	protein_coding	37.6798
MNT	MNT(bHLH)/HepG2-MNT-ChIP-Seq(Encode)/Homer	0	Adult	protein_coding	4.4864
MYB	MYB(HTH)/ERMYB-Myb-ChIPSeq(GSE22095)/Homer	1e-147	Adult	protein_coding	0.022359
MYF5	Myf5(bHLH)/GM-Myf5-ChIP-Seq(GSE24852)/Homer	0	Adult	protein_coding	0.00141589
MYNN	MYNN(Zf)/HEK293-MYNN.eGFP-ChIP-Seq(Encode)/Homer	1e-15	Adult	protein_coding	5.84132
MYOG	MyoG(bHLH)/C2C12-MyoG-ChIP-Seq(GSE36024)/Homer	0	Adult	protein_coding	0.0398777
NANOG	Nanog(Homeobox)/mES-Nanog-ChIP-Seq(GSE11724)/Homer	1e-33	Adult	protein_coding	0.0087868
NEUROD1	NeuroD1(bHLH)/Islet-NeuroD1-ChIP-Seq(GSE30298)/Homer	9.99999999999997e-311	Adult	protein_coding	0.000763585
NEUROG2	NeuroG2(bHLH)/Fibroblast-NeuroG2-ChIP-Seq(GSE75910)/Homer	0	Adult	protein_coding	0.00792244
NF1	NF1(CTF)/LNCAP-NF1-ChIP-Seq(Unpublished)/Homer	1e-106	Adult	protein_coding	24.7102
NFE2L2	NFE2L2(bZIP)/HepG2-NFE2L2-ChIP-Seq(Encode)/Homer	1e-10	Adult	protein_coding	23.9643
NFIL3	NFIL3(bZIP)/HepG2-NFIL3-ChIP-Seq(Encode)/Homer	1	Adult	protein_coding	14.974
NKX2-1	Nkx2.1(Homeobox)/LungAC-Nkx2.1-ChIP-Seq(GSE43252)/Homer	1	Adult	protein_coding	0.00121801
NKX2-2	Nkx2.2(Homeobox)/NPC-Nkx2.2-ChIP-Seq(GSE61673)/Homer	1	Adult	protein_coding	0.000942467
NKX2-5	Nkx2.5(Homeobox)/HL1-Nkx2.5.biotin-ChIP-Seq(GSE21529)/Homer	1	Adult	protein_coding	137.986
NKX3-1	Nkx3.1(Homeobox)/LNCaP-Nkx3.1-ChIP-Seq(GSE28264)/Homer	1	Adult	protein_coding	4.32407
NKX6-1	Nkx6.1(Homeobox)/Islet-Nkx6.1-ChIP-Seq(GSE40975)/Homer	1e-59	Adult	protein_coding	0.00972299
NPAS2	NPAS2(bHLH)/Liver-NPAS2-ChIP-Seq(GSE39860)/Homer	1e-19	Adult	protein_coding	4.25918
NR5A2	Nr5a2(NR)/mES-Nr5a2-ChIP-Seq(GSE19019)/Homer	1e-195	Adult	protein_coding	0.79533
NR5A2	Nr5a2(NR)/Pancreas-LRH1-ChIP-Seq(GSE34295)/Homer	1e-84	Adult	protein_coding	0.79533
NRF1	NRF1(NRF)/MCF7-NRF1-ChIP-Seq(Unpublished)/Homer	1	Adult	protein_coding	5.45806
OLIG2	Olig2(bHLH)/Neuron-Olig2-ChIP-Seq(GSE30882)/Homer	1e-264	Adult	protein_coding	0.00380786
OTX2	Otx2(Homeobox)/EpiLC-Otx2-ChIP-Seq(GSE56098)/Homer	1	Adult	protein_coding	0.00197106
PAX5	PAX5(Paired,Homeobox),condensed/GM12878-PAX5-ChIP-Seq(GSE32465)/Homer	1e-05	Adult	protein_coding	0.00466474
PAX5	PAX5(Paired,Homeobox)/GM12878-PAX5-ChIP-Seq(GSE32465)/Homer	1e-36	Adult	protein_coding	0.00466474
PAX6	PAX6(Paired,Homeobox)/Forebrain-Pax6-ChIP-Seq(GSE66961)/Homer	1e-13	Adult	protein_coding	0.00373588
PAX7	Pax7(Paired,Homeobox),long/Myoblast-Pax7-ChIP-Seq(GSE25064)/Homer	1e-08	Adult	protein_coding	0.00124708
PAX7	Pax7(Paired,Homeobox),longest/Myoblast-Pax7-ChIP-Seq(GSE25064)/Homer	0.1	Adult	protein_coding	0.00124708
PAX7	Pax7(Paired,Homeobox)/Myoblast-Pax7-ChIP-Seq(GSE25064)/Homer	1e-20	Adult	protein_coding	0.00124708
PAX8	Pax8(Paired,Homeobox)/Thyroid-Pax8-ChIP-Seq(GSE26938)/Homer	1e-30	Adult	protein_coding	0.350659
PBX1	PBX1(Homeobox)/MCF7-PBX1-ChIP-Seq(GSE28007)/Homer	1e-31	Adult	protein_coding	13.6609
PBX2	PBX2(Homeobox)/K562-PBX2-ChIP-Seq(Encode)/Homer	1e-152	Adult	protein_coding	10.6765
PBX3	Pbx3(Homeobox)/GM12878-PBX3-ChIP-Seq(GSE32465)/Homer	1e-92	Adult	protein_coding	31.979
PDX1	Pdx1(Homeobox)/Islet-Pdx1-ChIP-Seq(SRA008281)/Homer	1e-165	Adult	protein_coding	0
PGR	PGR(NR)/EndoStromal-PGR-ChIP-Seq(GSE69539)/Homer	1e-24	Adult	protein_coding	7.08296
PHOX2A	Phox2a(Homeobox)/Neuron-Phox2a-ChIP-Seq(GSE31456)/Homer	1e-128	Adult	protein_coding	0.0676943
PHOX2B	Phox2b(Homeobox)/CLBGA-PHOX2B-ChIP-Seq(GSE90683)/Homer	1e-35	Adult	protein_coding	0.066822
PITX1	Pitx1(Homeobox)/Chicken-Pitx1-ChIP-Seq(GSE38910)/Homer	1	Adult	protein_coding	0.0155479
PKNOX1	Pknox1(Homeobox)/ES-Prep1-ChIP-Seq(GSE63282)/Homer	1e-89	Adult	protein_coding	3.17311
POU2F3	Oct11(POU,Homeobox)/NCIH1048-POU2F3-ChIP-seq(GSE115123)/Homer	1e-28	Adult	protein_coding	0.0551839
POU3F1	Oct6(POU,Homeobox)/NPC-Pou3f1-ChIP-Seq(GSE35496)/Homer	1e-41	Adult	protein_coding	0.124008
POU5F1	Oct4(POU,Homeobox)/mES-Oct4-ChIP-Seq(GSE11431)/Homer	1e-18	Adult	protein_coding	0.0901509
PPARA	PPARa(NR),DR1/Liver-Ppara-ChIP-Seq(GSE47954)/Homer	1e-61	Adult	protein_coding	6.3841
PRDM1	PRDM1(Zf)/Hela-PRDM1-ChIP-Seq(GSE31477)/Homer	0.001	Adult	protein_coding	0.963882
PRDM10	PRDM10(Zf)/HEK293-PRDM10.eGFP-ChIP-Seq(Encode)/Homer	1	Adult	protein_coding	2.05163
PRDM14	PRDM14(Zf)/H1-PRDM14-ChIP-Seq(GSE22767)/Homer	0.0001	Adult	protein_coding	0
PRDM15	PRDM15(Zf)/ESC-Prdm15-ChIP-Seq(GSE73694)/Homer	1e-10	Adult	protein_coding	1.29435
PRDM9	PRDM9(Zf)/Testis-DMC1-ChIP-Seq(GSE35498)/Homer	0	Adult	protein_coding	0.000133815
PROP1	Prop1(Homeobox)/GHFT1-PROP1.biotin-ChIP-Seq(GSE77302)/Homer	1e-119	Adult	protein_coding	0
PTF1A	Ptf1a(bHLH)/Panc1-Ptf1a-ChIP-Seq(GSE47459)/Homer	1e-77	Adult	protein_coding	0
RARA	RARa(NR)/K562-RARa-ChIP-Seq(Encode)/Homer	1	Adult	protein_coding	9.11857
RARG	RARg(NR)/ES-RARg-ChIP-Seq(GSE30538)/Homer	1	Adult	protein_coding	6.48524
RFX1	Rfx1(HTH)/NPC-H3K4me1-ChIP-Seq(GSE16256)/Homer	1e-68	Adult	protein_coding	6.97449
RFX2	Rfx2(HTH)/LoVo-RFX2-ChIP-Seq(GSE49402)/Homer	1e-16	Adult	protein_coding	2.45483
RFX5	Rfx5(HTH)/GM12878-Rfx5-ChIP-Seq(GSE31477)/Homer	1	Adult	protein_coding	7.78034
RFX6	Rfx6(HTH)/Min6b1-Rfx6.HA-ChIP-Seq(GSE62844)/Homer	0	Adult	protein_coding	0.00126716
RORA	RORa(NR)/Liver-Rora-ChIP-Seq(GSE101115)/Homer	0.001	Adult	protein_coding	9.8547
RUNX1	RUNX1(Runt)/Jurkat-RUNX1-ChIP-Seq(GSE29180)/Homer	1e-63	Adult	protein_coding	0.936585
RUNX2	RUNX2(Runt)/PCa-RUNX2-ChIP-Seq(GSE33889)/Homer	1e-08	Adult	protein_coding	0.279135
SCRT1	SCRT1(Zf)/HEK293-SCRT1.eGFP-ChIP-Seq(Encode)/Homer	1	Adult	protein_coding	0.0324155
SF1	SF1(NR)/H295R-Nr5a1-ChIP-Seq(GSE44220)/Homer	1e-16	Adult	protein_coding	38.0031
SIX1	Six1(Homeobox)/Myoblast-Six1-ChIP-Chip(GSE20150)/Homer	1e-12	Adult	protein_coding	0.158947
SIX2	Six2(Homeobox)/NephronProgenitor-Six2-ChIP-Seq(GSE39837)/Homer	0.1	Adult	protein_coding	0.541611
SIX4	Six4(Homeobox)/MCF7-SIX4-ChIP-Seq(Encode)/Homer	1	Adult	protein_coding	1.19735
SMAD2	Smad2(MAD)/ES-SMAD2-ChIP-Seq(GSE29422)/Homer	1e-211	Adult	protein_coding	4.25331
SMAD3	Smad3(MAD)/NPC-Smad3-ChIP-Seq(GSE36673)/Homer	1e-144	Adult	protein_coding	11.5615
SMAD4	Smad4(MAD)/ESC-SMAD4-ChIP-Seq(GSE29422)/Homer	1e-215	Adult	protein_coding	20.3247
SOX10	Sox10(HMG)/SciaticNerve-Sox3-ChIP-Seq(GSE35132)/Homer	1e-59	Adult	protein_coding	2.96438
SOX15	Sox15(HMG)/CPA-Sox15-ChIP-Seq(GSE62909)/Homer	1	Adult	protein_coding	2.03061
SOX17	Sox17(HMG)/Endoderm-Sox17-ChIP-Seq(GSE61475)/Homer	1e-45	Adult	protein_coding	8.93566
SOX2	Sox2(HMG)/mES-Sox2-ChIP-Seq(GSE11431)/Homer	1e-44	Adult	protein_coding	0.188189
SOX3	Sox3(HMG)/NPC-Sox3-ChIP-Seq(GSE33059)/Homer	1e-76	Adult	protein_coding	0.00740152
SOX4	Sox4(HMG)/proB-Sox4-ChIP-Seq(GSE50066)/Homer	1e-36	Adult	protein_coding	8.73073
SOX6	Sox6(HMG)/Myotubes-Sox6-ChIP-Seq(GSE32627)/Homer	1e-75	Adult	protein_coding	4.09885
SOX9	Sox9(HMG)/Limb-SOX9-ChIP-Seq(GSE73225)/Homer	1e-112	Adult	protein_coding	12.8113
SP1	Sp1(Zf)/Promoter/Homer	1	Adult	protein_coding	18.2587
SP2	Sp2(Zf)/HEK293-Sp2.eGFP-ChIP-Seq(Encode)/Homer	1e-08	Adult	protein_coding	9.7072
SP5	Sp5(Zf)/mES-Sp5.Flag-ChIP-Seq(GSE72989)/Homer	1	Adult	protein_coding	0.123741
SPDEF	SPDEF(ETS)/VCaP-SPDEF-ChIP-Seq(SRA014231)/Homer	1e-74	Adult	protein_coding	0.069617
SPIB	SpiB(ETS)/OCILY3-SPIB-ChIP-Seq(GSE56857)/Homer	1	Adult	protein_coding	0.0216239
STAT1	STAT1(Stat)/HelaS3-STAT1-ChIP-Seq(GSE12782)/Homer	1e-32	Adult	protein_coding	27.8653
STAT3	Stat3(Stat)/mES-Stat3-ChIP-Seq(GSE11431)/Homer	1e-158	Adult	protein_coding	53.0178
STAT4	STAT4(Stat)/CD4-Stat4-ChIP-Seq(GSE22104)/Homer	1e-176	Adult	protein_coding	8.76175
STAT6	STAT6(Stat)/CD4-Stat6-ChIP-Seq(GSE22104)/Homer	1e-170	Adult	protein_coding	15.5994
STAT6	STAT6(Stat)/Macrophage-Stat6-ChIP-Seq(GSE38377)/Homer	1e-198	Adult	protein_coding	15.5994
TBR1	Tbr1(T-box)/Cortex-Tbr1-ChIP-Seq(GSE71384)/Homer	1e-21	Adult	protein_coding	0.000891917
TBX20	Tbx20(T-box)/Heart-Tbx20-ChIP-Seq(GSE29636)/Homer	1e-117	Adult	protein_coding	138.589
TBX21	Tbx21(T-box)/GM12878-TBX21-ChIP-Seq(Encode)/Homer	1	Adult	protein_coding	0.219923
TBX5	Tbx5(T-box)/HL1-Tbx5.biotin-ChIP-Seq(GSE21529)/Homer	1	Adult	protein_coding	38.4127
TBX6	Tbx6(T-box)/ESC-Tbx6-ChIP-Seq(GSE93524)/Homer	1	Adult	protein_coding	0.216512
TCF12	Tcf12(bHLH)/GM12878-Tcf12-ChIP-Seq(GSE32465)/Homer	0	Adult	protein_coding	12.32
TCF21	Tcf21(bHLH)/ArterySmoothMuscle-Tcf21-ChIP-Seq(GSE61369)/Homer	0	Adult	protein_coding	4.03759
TCF3	Tcf3(HMG)/mES-Tcf3-ChIP-Seq(GSE11724)/Homer	1e-62	Adult	protein_coding	4.05963
TCF4	TCF4(bHLH)/SHSY5Y-TCF4-ChIP-Seq(GSE96915)/Homer	0	Adult	protein_coding	25.4004
TCF7	Tcf7(HMG)/GM12878-TCF7-ChIP-Seq(Encode)/Homer	1e-16	Adult	protein_coding	0.971219
TEAD1	TEAD1(TEAD)/HepG2-TEAD1-ChIP-Seq(Encode)/Homer	1e-10	Adult	protein_coding	11.2008
TEAD2	TEAD2(TEA)/Py2T-Tead2-ChIP-Seq(GSE55709)/Homer	1	Adult	protein_coding	20.2727
TEAD3	TEAD3(TEA)/HepG2-TEAD3-ChIP-Seq(Encode)/Homer	1e-09	Adult	protein_coding	12.6903
TEAD4	TEAD4(TEA)/Tropoblast-Tead4-ChIP-Seq(GSE37350)/Homer	1e-12	Adult	protein_coding	4.03883
TFE3	TFE3(bHLH)/MEF-TFE3-ChIP-Seq(GSE75757)/Homer	1	Adult	protein_coding	13.0039
TGIF1	Tgif1(Homeobox)/mES-Tgif1-ChIP-Seq(GSE55404)/Homer	1e-33	Adult	protein_coding	1.71308
TGIF2	Tgif2(Homeobox)/mES-Tgif2-ChIP-Seq(GSE55404)/Homer	1e-62	Adult	protein_coding	3.7807
THRA	THRa(NR)/C17.2-THRa-ChIP-Seq(GSE38347)/Homer	1	Adult	protein_coding	33.7679
THRB	THRb(NR)/HepG2-THRb.Flag-ChIP-Seq(Encode)/Homer	1	Adult	protein_coding	5.49601
THRB	THRb(NR)/Liver-NR1A2-ChIP-Seq(GSE52613)/Homer	1	Adult	protein_coding	5.49601
TRPS1	TRPS1(Zf)/MCF7-TRPS1-ChIP-Seq(GSE107013)/Homer	0.001	Adult	protein_coding	3.90769
TWIST2	Twist2(bHLH)/Myoblast-Twist2.Ty1-ChIP-Seq(GSE127998)/Homer	0	Adult	protein_coding	1.1248
USF1	USF1(bHLH)/GM12878-Usf1-ChIP-Seq(GSE32465)/Homer	1e-89	Adult	protein_coding	10.4405
USF2	Usf2(bHLH)/C2C12-Usf2-ChIP-Seq(GSE36030)/Homer	1	Adult	protein_coding	30.4302
VDR	VDR(NR),DR3/GM10855-VDR+vitD-ChIP-Seq(GSE22484)/Homer	1e-28	Adult	protein_coding	0.142046
WT1	WT1(Zf)/Kidney-WT1-ChIP-Seq(GSE90016)/Homer	1e-16	Adult	protein_coding	2.89863
YY1	YY1(Zf)/Promoter/Homer	1	Adult	protein_coding	18.6704
ZBTB12	ZBTB12(Zf)/HEK293-ZBTB12.GFP-ChIP-Seq(GSE58341)/Homer	0.1	Adult	protein_coding	0.63727
ZBTB18	ZBTB18(Zf)/HEK293-ZBTB18.GFP-ChIP-Seq(GSE58341)/Homer	1e-148	Adult	protein_coding	21.1233
ZBTB33	ZBTB33(Zf)/GM12878-ZBTB33-ChIP-Seq(GSE32465)/Homer	1	Adult	protein_coding	6.86597
ZEB1	ZEB1(Zf)/PDAC-ZEB1-ChIP-Seq(GSE64557)/Homer	1	Adult	protein_coding	34.2586
ZEB2	ZEB2(Zf)/SNU398-ZEB2-ChIP-Seq(GSE103048)/Homer	1	Adult	protein_coding	27.1216
ZFP3	ZFP3(Zf)/HEK293-ZFP3.GFP-ChIP-Seq(GSE58341)/Homer	1	Adult	protein_coding	9.15909
ZFP57	Zfp57(Zf)/H1-ZFP57.HA-ChIP-Seq(GSE115387)/Homer	1e-32	Adult	protein_coding	0.720848
ZFX	ZFX(Zf)/mES-Zfx-ChIP-Seq(GSE11431)/Homer	1e-219	Adult	protein_coding	14.0268
ZIC3	Zic3(Zf)/mES-Zic3-ChIP-Seq(GSE37889)/Homer	0	Adult	protein_coding	0.00117064
ZKSCAN1	ZKSCAN1(Zf)/HepG2-ZKSCAN1-ChIP-Seq(Encode)/Homer	1e-21	Adult	protein_coding	15.4283
ZNF136	ZNF136(Zf)/HEK293-ZNF136.GFP-ChIP-Seq(GSE58341)/Homer	1	Adult	protein_coding	1.46713
ZNF16	ZNF16(Zf)/HEK293-ZNF16.GFP-ChIP-Seq(GSE58341)/Homer	1	Adult	protein_coding	3.30147
ZNF165	ZNF165(Zf)/WHIM12-ZNF165-ChIP-Seq(GSE65937)/Homer	1e-81	Adult	protein_coding	0.236355
ZNF189	ZNF189(Zf)/HEK293-ZNF189.GFP-ChIP-Seq(GSE58341)/Homer	1e-67	Adult	protein_coding	19.5143
ZNF263	Znf263(Zf)/K562-Znf263-ChIP-Seq(GSE31477)/Homer	1e-130	Adult	protein_coding	2.71664
ZNF264	ZNF264(Zf)/HEK293-ZNF264.GFP-ChIP-Seq(GSE58341)/Homer	1e-177	Adult	protein_coding	2.17649
ZNF317	ZNF317(Zf)/HEK293-ZNF317.GFP-ChIP-Seq(GSE58341)/Homer	0.1	Adult	protein_coding	4.13386
ZNF322	ZNF322(Zf)/HEK293-ZNF322.GFP-ChIP-Seq(GSE58341)/Homer	1e-125	Adult	protein_coding	5.95389
ZNF341	ZNF341(Zf)/EBV-ZNF341-ChIP-Seq(GSE113194)/Homer	0	Adult	protein_coding	1.15032
ZNF382	ZNF382(Zf)/HEK293-ZNF382.GFP-ChIP-Seq(GSE58341)/Homer	1	Adult	protein_coding	3.01911
ZNF41	ZNF41(Zf)/HEK293-ZNF41.GFP-ChIP-Seq(GSE58341)/Homer	1	Adult	protein_coding	8.24439
ZNF415	ZNF415(Zf)/HEK293-ZNF415.GFP-ChIP-Seq(GSE58341)/Homer	1e-149	Adult	protein_coding	8.23491
ZNF416	ZNF416(Zf)/HEK293-ZNF416.GFP-ChIP-Seq(GSE58341)/Homer	1e-07	Adult	protein_coding	3.32709
ZNF467	ZNF467(Zf)/HEK293-ZNF467.GFP-ChIP-Seq(GSE58341)/Homer	1e-123	Adult	protein_coding	3.11344
ZNF519	ZNF519(Zf)/HEK293-ZNF519.GFP-ChIP-Seq(GSE58341)/Homer	1e-15	Adult	protein_coding	1.45184
ZNF528	ZNF528(Zf)/HEK293-ZNF528.GFP-ChIP-Seq(GSE58341)/Homer	1e-05	Adult	protein_coding	3.61243
ZNF669	ZNF669(Zf)/HEK293-ZNF669.GFP-ChIP-Seq(GSE58341)/Homer	1e-17	Adult	protein_coding	1.85943
ZNF675	ZNF675(Zf)/HEK293-ZNF675.GFP-ChIP-Seq(GSE58341)/Homer	1e-10	Adult	protein_coding	1.3791
ZNF692	ZNF692(Zf)/HEK293-ZNF692.GFP-ChIP-Seq(GSE58341)/Homer	1e-120	Adult	protein_coding	2.52095
ZNF7	ZNF7(Zf)/HepG2-ZNF7.Flag-ChIP-Seq(Encode)/Homer	1e-34	Adult	protein_coding	2.11448
ZNF711	ZNF711(Zf)/SHSY5Y-ZNF711-ChIP-Seq(GSE20673)/Homer	1e-20	Adult	protein_coding	2.20385
ZNF768	ZNF768(Zf)/Rajj-ZNF768-ChIP-Seq(GSE111879)/Homer	1e-29	Adult	protein_coding	27.8022
ZSCAN22	ZSCAN22(Zf)/HEK293-ZSCAN22.GFP-ChIP-Seq(GSE58341)/Homer	0.01	Adult	protein_coding	1.59668

## Sheet: Human proximal motif TF
Gene	Motif name	P value	Sample	Gene type	Mean expression levels (RPKM)
ASCL1	Ascl1(bHLH)/NeuralTubes-Ascl1-ChIP-Seq(GSE55840)/Homer	1	Fetus	protein_coding	0.0964626
ASCL2	Ascl2(bHLH)/ESC-Ascl2-ChIP-Seq(GSE97712)/Homer	1	Fetus	protein_coding	0.0241415
ATF1	Atf1(bZIP)/K562-ATF1-ChIP-Seq(GSE31477)/Homer	1	Fetus	protein_coding	13.448
ATF2	Atf2(bZIP)/3T3L1-Atf2-ChIP-Seq(GSE56872)/Homer	1	Fetus	protein_coding	21.1605
ATF3	Atf3(bZIP)/GBM-ATF3-ChIP-Seq(GSE33912)/Homer	1	Fetus	protein_coding	30.9147
ATF4	Atf4(bZIP)/MEF-Atf4-ChIP-Seq(GSE35681)/Homer	1	Fetus	protein_coding	67.4504
ATF7	Atf7(bZIP)/3T3L1-Atf7-ChIP-Seq(GSE56872)/Homer	1	Fetus	protein_coding	14.0262
ATF7	Atf7(bZIP)/3T3L1-Atf7-ChIP-Seq(GSE56872)/Homer	1	Fetus	protein_coding	0.690401
ATOH1	Atoh1(bHLH)/Cerebellum-Atoh1-ChIP-Seq(GSE22111)/Homer	1	Fetus	protein_coding	0.00647574
BACH1	Bach1(bZIP)/K562-Bach1-ChIP-Seq(GSE31477)/Homer	1	Fetus	protein_coding	24.9193
BACH2	Bach2(bZIP)/OCILy7-Bach2-ChIP-Seq(GSE44420)/Homer	1	Fetus	protein_coding	5.79202
BARX1	Barx1(Homeobox)/Stomach-Barx1.3xFlag-ChIP-Seq(GSE69483)/Homer	1e-13	Fetus	protein_coding	0
BATF	BATF(bZIP)/Th17-BATF-ChIP-Seq(GSE39756)/Homer	1	Fetus	protein_coding	0.0181848
BCL11A	Bcl11a(Zf)/HSPC-BCL11A-ChIP-Seq(GSE104676)/Homer	1	Fetus	protein_coding	6.97122
BCL6	Bcl6(Zf)/Liver-Bcl6-ChIP-Seq(GSE31578)/Homer	1e-07	Fetus	protein_coding	10.1512
BHLHA15	BHLHA15(bHLH)/NIH3T3-BHLHB8.HA-ChIP-Seq(GSE119782)/Homer	1	Fetus	protein_coding	0
BHLHE40	bHLHE40(bHLH)/HepG2-BHLHE40-ChIP-Seq(GSE31477)/Homer	1	Fetus	protein_coding	47.8833
BHLHE41	bHLHE41(bHLH)/proB-Bhlhe41-ChIP-Seq(GSE93764)/Homer	1e-08	Fetus	protein_coding	3.72058
CDX2	Cdx2(Homeobox)/mES-Cdx2-ChIP-Seq(GSE14586)/Homer	1e-13	Fetus	protein_coding	0
CDX4	CDX4(Homeobox)/ZebrafishEmbryos-Cdx4.Myc-ChIP-Seq(GSE48254)/Homer	1e-24	Fetus	protein_coding	0
CLOCK	CLOCK(bHLH)/Liver-Clock-ChIP-Seq(GSE39860)/Homer	1	Fetus	protein_coding	12.8059
CRX	CRX(Homeobox)/Retina-Crx-ChIP-Seq(GSE20012)/Homer	1e-56	Fetus	protein_coding	0
CTCF	CTCF(Zf)/CD4+-CTCF-ChIP-Seq(Barski_et_al.)/Homer	1e-05	Fetus	protein_coding	9.0434
CUX1	CUX1(Homeobox)/K562-CUX1-ChIP-Seq(GSE92882)/Homer	1e-12	Fetus	protein_coding	18.898
CUX2	Cux2(Homeobox)/Liver-Cux2-ChIP-Seq(GSE35985)/Homer	1e-06	Fetus	protein_coding	3.91567
DLX3	Dlx3(Homeobox)/Kerainocytes-Dlx3-ChIP-Seq(GSE89884)/Homer	1e-20	Fetus	protein_coding	0.0102667
DMRT1	DMRT1(DM)/Testis-DMRT1-ChIP-Seq(GSE64892)/Homer	1	Fetus	protein_coding	0
DUX4	DUX4(Homeobox)/Myoblasts-DUX4.V5-ChIP-Seq(GSE75791)/Homer	0.001	Fetus	protein_coding	0
E2F1	E2F1(E2F)/Hela-E2F1-ChIP-Seq(GSE22478)/Homer	1e-122	Fetus	protein_coding	6.08157
E2F3	E2F3(E2F)/MEF-E2F3-ChIP-Seq(GSE71376)/Homer	0	Fetus	protein_coding	6.04091
E2F4	E2F4(E2F)/K562-E2F4-ChIP-Seq(GSE31477)/Homer	0	Fetus	protein_coding	9.22415
E2F6	E2F6(E2F)/Hela-E2F6-ChIP-Seq(GSE31477)/Homer	1e-256	Fetus	protein_coding	4.62503
E2F7	E2F7(E2F)/Hela-E2F7-ChIP-Seq(GSE32673)/Homer	1e-63	Fetus	protein_coding	1.95008
EBF1	EBF1(EBF)/Near-E2A-ChIP-Seq(GSE21512)/Homer	1e-08	Fetus	protein_coding	8.69914
EBF2	EBF2(EBF)/BrownAdipose-EBF2-ChIP-Seq(GSE97114)/Homer	0.1	Fetus	protein_coding	13.2954
EGR1	Egr1(Zf)/K562-Egr1-ChIP-Seq(GSE32465)/Homer	1e-107	Fetus	protein_coding	89.5883
EGR2	Egr2(Zf)/Thymocytes-Egr2-ChIP-Seq(GSE34254)/Homer	1e-17	Fetus	protein_coding	3.15178
EHF	EHF(ETS)/LoVo-EHF-ChIP-Seq(GSE49402)/Homer	1e-52	Fetus	protein_coding	0.065081
ELF1	ELF1(ETS)/Jurkat-ELF1-ChIP-Seq(SRA014231)/Homer	1e-243	Fetus	protein_coding	18.4174
ELF3	ELF3(ETS)/PDAC-ELF3-ChIP-Seq(GSE64557)/Homer	1e-25	Fetus	protein_coding	0.0515319
ELF4	Elf4(ETS)/BMDM-Elf4-ChIP-Seq(GSE88699)/Homer	1e-87	Fetus	protein_coding	3.97024
ELF5	ELF5(ETS)/T47D-ELF5-ChIP-Seq(GSE30407)/Homer	1e-55	Fetus	protein_coding	0
ELK1	Elk1(ETS)/Hela-Elk1-ChIP-Seq(GSE31477)/Homer	1e-294	Fetus	protein_coding	12.4952
ELK4	Elk4(ETS)/Hela-Elk4-ChIP-Seq(GSE31477)/Homer	0	Fetus	protein_coding	19.1908
EOMES	Eomes(T-box)/H9-Eomes-ChIP-Seq(GSE26097)/Homer	1e-13	Fetus	protein_coding	0.0752488
ERG	ERG(ETS)/VCaP-ERG-ChIP-Seq(GSE14097)/Homer	1e-71	Fetus	protein_coding	4.96246
ESRRB	Esrrb(NR)/mES-Esrrb-ChIP-Seq(GSE11431)/Homer	1	Fetus	protein_coding	2.31161
ETS1	ETS1(ETS)/Jurkat-ETS1-ChIP-Seq(GSE17954)/Homer	1e-97	Fetus	protein_coding	42.785
ETV1	ETV1(ETS)/GIST48-ETV1-ChIP-Seq(GSE22441)/Homer	1e-88	Fetus	protein_coding	26.2767
ETV2	Etv2(ETS)/ES-ER71-ChIP-Seq(GSE59402)/Homer	1e-47	Fetus	protein_coding	0.182922
ETV4	ETV4(ETS)/HepG2-ETV4-ChIP-Seq(ENCODE)/Homer	1e-152	Fetus	protein_coding	1.13579
FLI1	Fli1(ETS)/CD8-FLI-ChIP-Seq(GSE20898)/Homer	1e-228	Fetus	protein_coding	6.20052
FOSL2	Fosl2(bZIP)/3T3L1-Fosl2-ChIP-Seq(GSE56872)/Homer	1	Fetus	protein_coding	44.9226
FOXA1	FOXA1(Forkhead)/MCF7-FOXA1-ChIP-Seq(GSE26831)/Homer	1e-08	Fetus	protein_coding	0
FOXA1	FOXA1(Forkhead)/LNCAP-FOXA1-ChIP-Seq(GSE27824)/Homer	1e-13	Fetus	protein_coding	0
FOXA2	Foxa2(Forkhead)/Liver-Foxa2-ChIP-Seq(GSE25694)/Homer	1e-08	Fetus	protein_coding	0
FOXA3	Foxa3(Forkhead)/Liver-Foxa3-ChIP-Seq(GSE77670)/Homer	1e-05	Fetus	protein_coding	0.0275659
FOXD3	FoxD3(forkhead)/ZebrafishEmbryo-Foxd3.biotin-ChIP-seq(GSE106676)/Homer	1e-08	Fetus	protein_coding	2.00229
FOXF1	Foxf1(Forkhead)/Lung-Foxf1-ChIP-Seq(GSE77951)/Homer	1e-05	Fetus	protein_coding	0.169209
FOXH1	Foxh1(Forkhead)/hESC-FOXH1-ChIP-Seq(GSE29422)/Homer	0.1	Fetus	protein_coding	0
FOXK1	FOXK1(Forkhead)/HEK293-FOXK1-ChIP-Seq(GSE51673)/Homer	1e-12	Fetus	protein_coding	28.0329
FOXK2	FOXK2(Forkhead)/U2OS-FOXK2-ChIP-Seq(E-MTAB-2204)/Homer	0.01	Fetus	protein_coding	18.3463
FOXL2	FoxL2(Forkhead)/Ovary-FoxL2-ChIP-Seq(GSE60858)/Homer	1e-06	Fetus	protein_coding	0.00407113
FOXM1	FOXM1(Forkhead)/MCF7-FOXM1-ChIP-Seq(GSE72977)/Homer	1e-12	Fetus	protein_coding	7.47001
FOXO1	Foxo1(Forkhead)/RAW-Foxo1-ChIP-Seq(Fan_et_al.)/Homer	1e-07	Fetus	protein_coding	15.6752
FOXO3	Foxo3(Forkhead)/U2OS-Foxo3-ChIP-Seq(E-MTAB-2701)/Homer	1e-05	Fetus	protein_coding	44.6143
FOXP1	FOXP1(Forkhead)/H9-FOXP1-ChIP-Seq(GSE31006)/Homer	1e-05	Fetus	protein_coding	20.7457
GABPA	GABPA(ETS)/Jurkat-GABPa-ChIP-Seq(GSE17954)/Homer	1e-159	Fetus	protein_coding	16.0033
GATA1	Gata1(Zf)/K562-GATA1-ChIP-Seq(GSE18829)/Homer	1e-17	Fetus	protein_coding	0.73
GATA2	Gata2(Zf)/K562-GATA2-ChIP-Seq(GSE18829)/Homer	1e-15	Fetus	protein_coding	6.08565
GATA3	GATA3(Zf),DR4/iTreg-Gata3-ChIP-Seq(GSE20898)/Homer	0.01	Fetus	protein_coding	0.516052
GATA3	GATA3(Zf)/iTreg-Gata3-ChIP-Seq(GSE20898)/Homer	1e-34	Fetus	protein_coding	0.516052
GATA3	GATA3(Zf),DR8/iTreg-Gata3-ChIP-Seq(GSE20898)/Homer	1	Fetus	protein_coding	0.516052
GATA4	Gata4(Zf)/Heart-Gata4-ChIP-Seq(GSE35151)/Homer	1e-18	Fetus	protein_coding	53.8781
GATA6	Gata6(Zf)/HUG1N-GATA6-ChIP-Seq(GSE51936)/Homer	1e-23	Fetus	protein_coding	180.419
GFI1B	Gfi1b(Zf)/HPC7-Gfi1b-ChIP-Seq(GSE22178)/Homer	1	Fetus	protein_coding	0.425073
GFY	GFY(?)/Promoter/Homer	1e-116	Fetus	protein_coding	0
GLI2	Gli2(Zf)/GM2-Gli2-ChIP-Chip(GSE112702)/Homer	1	Fetus	protein_coding	2.05248
GLI3	GLI3(Zf)/Limb-GLI3-ChIP-Chip(GSE11077)/Homer	1	Fetus	protein_coding	5.26122
GLIS3	GLIS3(Zf)/Thyroid-Glis3.GFP-ChIP-Seq(GSE103297)/Homer	1	Fetus	protein_coding	1.13371
GRHL2	GRHL2(CP2)/HBE-GRHL2-ChIP-Seq(GSE46194)/Homer	0.01	Fetus	protein_coding	0.0315101
GSC	GSC(Homeobox)/FrogEmbryos-GSC-ChIP-Seq(DRA000576)/Homer	1e-08	Fetus	protein_coding	0.0510644
HAND2	Hand2(bHLH)/Mesoderm-Hand2-ChIP-Seq(GSE61475)/Homer	1	Fetus	protein_coding	80.7643
HIC1	HIC1(Zf)/Treg-ZBTB29-ChIP-Seq(GSE99889)/Homer	1	Fetus	protein_coding	9.15512
HINFP	HINFP(Zf)/K562-HINFP.eGFP-ChIP-Seq(Encode)/Homer	1e-191	Fetus	protein_coding	5.3866
HLF	HLF(bZIP)/HSC-HLF.Flag-ChIP-Seq(GSE69817)/Homer	1e-15	Fetus	protein_coding	1.88377
HNF1B	HNF1b(Homeobox)/PDAC-HNF1B-ChIP-Seq(GSE64557)/Homer	1e-06	Fetus	protein_coding	0
HNF4A	HNF4a(NR),DR1/HepG2-HNF4a-ChIP-Seq(GSE25021)/Homer	1	Fetus	protein_coding	0.00757959
HOXA1	HOXA1(Homeobox)/mES-Hoxa1-ChIP-Seq(SRP084292)/Homer	1	Fetus	protein_coding	0.0295974
HOXA10	Hoxa10(Homeobox)/ChickenMSG-Hoxa10.Flag-ChIP-Seq(GSE86088)/Homer	1e-15	Fetus	protein_coding	0
HOXA11	Hoxa11(Homeobox)/ChickenMSG-Hoxa11.Flag-ChIP-Seq(GSE86088)/Homer	1e-55	Fetus	protein_coding	0
HOXA13	Hoxa13(Homeobox)/ChickenMSG-Hoxa13.Flag-ChIP-Seq(GSE86088)/Homer	1e-57	Fetus	protein_coding	0
HOXA2	HOXA2(Homeobox)/mES-Hoxa2-ChIP-Seq(Donaldson_et_al.)/Homer	1	Fetus	protein_coding	0.272057
HOXA9	Hoxa9(Homeobox)/ChickenMSG-Hoxa9.Flag-ChIP-Seq(GSE86088)/Homer	1e-32	Fetus	protein_coding	0
HOXB13	HOXB13(Homeobox)/ProstateTumor-HOXB13-ChIP-Seq(GSE56288)/Homer	1e-46	Fetus	protein_coding	0
HOXB4	Hoxb4(Homeobox)/ES-Hoxb4-ChIP-Seq(GSE34014)/Homer	1	Fetus	protein_coding	1.28536
HOXC9	Hoxc9(Homeobox)/Ainv15-Hoxc9-ChIP-Seq(GSE21812)/Homer	1e-08	Fetus	protein_coding	0
HOXD10	Hoxd10(Homeobox)/ChickenMSG-Hoxd10.Flag-ChIP-Seq(GSE86088)/Homer	1e-26	Fetus	protein_coding	0.115484
HOXD11	Hoxd11(Homeobox)/ChickenMSG-Hoxd11.Flag-ChIP-Seq(GSE86088)/Homer	1e-64	Fetus	protein_coding	0
HOXD12	Hoxd12(Homeobox)/ChickenMSG-Hoxd12.Flag-ChIP-Seq(GSE86088)/Homer	1e-30	Fetus	protein_coding	0
HOXD13	Hoxd13(Homeobox)/ChickenMSG-Hoxd13.Flag-ChIP-Seq(GSE86088)/Homer	1e-48	Fetus	protein_coding	0
IRF1	IRF1(IRF)/PBMC-IRF1-ChIP-Seq(GSE43036)/Homer	1e-08	Fetus	protein_coding	1.87108
IRF2	IRF2(IRF)/Erythroblas-IRF2-ChIP-Seq(GSE36985)/Homer	1e-11	Fetus	protein_coding	17.6108
IRF3	IRF3(IRF)/BMDM-Irf3-ChIP-Seq(GSE67343)/Homer	1e-08	Fetus	protein_coding	6.16499
IRF4	IRF4(IRF)/GM12878-IRF4-ChIP-Seq(GSE32465)/Homer	1e-08	Fetus	protein_coding	12.4965
IRF8	IRF8(IRF)/BMDM-IRF8-ChIP-Seq(GSE77884)/Homer	1e-27	Fetus	protein_coding	1.16045
ISL1	Isl1(Homeobox)/Neuron-Isl1-ChIP-Seq(GSE31456)/Homer	1e-45	Fetus	protein_coding	0.662709
JUNB	JunB(bZIP)/DendriticCells-Junb-ChIP-Seq(GSE36099)/Homer	1	Fetus	protein_coding	47.0199
JUND	JunD(bZIP)/K562-JunD-ChIP-Seq/Homer	1e-31	Fetus	protein_coding	85.7645
KLF10	KLF10(Zf)/HEK293-KLF10.GFP-ChIP-Seq(GSE58341)/Homer	1e-15	Fetus	protein_coding	22.6779
KLF14	KLF14(Zf)/HEK293-KLF14.GFP-ChIP-Seq(GSE58341)/Homer	1e-115	Fetus	protein_coding	0.0192196
KLF3	KLF3(Zf)/MEF-Klf3-ChIP-Seq(GSE44748)/Homer	1e-69	Fetus	protein_coding	24.1538
KLF4	Klf4(Zf)/mES-Klf4-ChIP-Seq(GSE11431)/Homer	1	Fetus	protein_coding	17.5107
KLF5	KLF5(Zf)/LoVo-KLF5-ChIP-Seq(GSE49402)/Homer	1e-97	Fetus	protein_coding	8.38079
KLF6	KLF6(Zf)/PDAC-KLF6-ChIP-Seq(GSE64557)/Homer	1e-109	Fetus	protein_coding	42.0039
KLF9	Klf9(Zf)/GBM-Klf9-ChIP-Seq(GSE62211)/Homer	1e-52	Fetus	protein_coding	27.0847
LEF1	LEF1(HMG)/H1-LEF1-ChIP-Seq(GSE64758)/Homer	0.01	Fetus	protein_coding	0.973447
LHX1	Lhx1(Homeobox)/EmbryoCarcinoma-Lhx1-ChIP-Seq(GSE70957)/Homer	1e-28	Fetus	protein_coding	0
LHX2	Lhx2(Homeobox)/HFSC-Lhx2-ChIP-Seq(GSE48068)/Homer	1e-27	Fetus	protein_coding	0.309866
LHX3	Lhx3(Homeobox)/Neuron-Lhx3-ChIP-Seq(GSE31456)/Homer	1e-51	Fetus	protein_coding	0.00579764
MAFA	MafA(bZIP)/Islet-MafA-ChIP-Seq(GSE30298)/Homer	1	Fetus	protein_coding	0.130673
MAFB	MafB(bZIP)/BMM-Mafb-ChIP-Seq(GSE75722)/Homer	1	Fetus	protein_coding	2.97551
MAFF	MafF(bZIP)/HepG2-MafF-ChIP-Seq(GSE31477)/Homer	1	Fetus	protein_coding	12.1864
MAFK	MafK(bZIP)/C2C12-MafK-ChIP-Seq(GSE36030)/Homer	1	Fetus	protein_coding	25.1241
MAX	Max(bHLH)/K562-Max-ChIP-Seq(GSE31477)/Homer	1	Fetus	protein_coding	11.9709
MAZ	Maz(Zf)/HepG2-Maz-ChIP-Seq(GSE31477)/Homer	1e-297	Fetus	protein_coding	42.5566
MEF2A	Mef2a(MADS)/HL1-Mef2a.biotin-ChIP-Seq(GSE21529)/Homer	1	Fetus	protein_coding	65.4559
MEF2B	Mef2b(MADS)/HEK293-Mef2b.V5-ChIP-Seq(GSE67450)/Homer	0.01	Fetus	protein_coding	0.518765
MEF2C	Mef2c(MADS)/GM12878-Mef2c-ChIP-Seq(GSE32465)/Homer	1	Fetus	protein_coding	13.8992
MEF2D	Mef2d(MADS)/Retina-Mef2d-ChIP-Seq(GSE61391)/Homer	0.1	Fetus	protein_coding	28.2919
MEIS1	Meis1(Homeobox)/MastCells-Meis1-ChIP-Seq(GSE48085)/Homer	1	Fetus	protein_coding	12.0472
MITF	MITF(bHLH)/MastCells-MITF-ChIP-Seq(GSE48085)/Homer	1	Fetus	protein_coding	37.1309
MNT	MNT(bHLH)/HepG2-MNT-ChIP-Seq(Encode)/Homer	1	Fetus	protein_coding	7.48406
MYB	MYB(HTH)/ERMYB-Myb-ChIPSeq(GSE22095)/Homer	1e-54	Fetus	protein_coding	0.260724
MYF5	Myf5(bHLH)/GM-Myf5-ChIP-Seq(GSE24852)/Homer	1	Fetus	protein_coding	0
MYNN	MYNN(Zf)/HEK293-MYNN.eGFP-ChIP-Seq(Encode)/Homer	1e-15	Fetus	protein_coding	7.50187
MYOG	MyoG(bHLH)/C2C12-MyoG-ChIP-Seq(GSE36024)/Homer	1	Fetus	protein_coding	1.17508
NANOG	Nanog(Homeobox)/mES-Nanog-ChIP-Seq(GSE11724)/Homer	1e-17	Fetus	protein_coding	0.00803843
NEUROD1	NeuroD1(bHLH)/Islet-NeuroD1-ChIP-Seq(GSE30298)/Homer	1	Fetus	protein_coding	0
NEUROG2	NeuroG2(bHLH)/Fibroblast-NeuroG2-ChIP-Seq(GSE75910)/Homer	1	Fetus	protein_coding	0
NF1	NF1(CTF)/LNCAP-NF1-ChIP-Seq(Unpublished)/Homer	1	Fetus	protein_coding	24.1275
NFE2L2	NFE2L2(bZIP)/HepG2-NFE2L2-ChIP-Seq(Encode)/Homer	1	Fetus	protein_coding	19.8768
NFIL3	NFIL3(bZIP)/HepG2-NFIL3-ChIP-Seq(Encode)/Homer	1e-31	Fetus	protein_coding	56.0628
NKX2-1	Nkx2.1(Homeobox)/LungAC-Nkx2.1-ChIP-Seq(GSE43252)/Homer	0.001	Fetus	protein_coding	0
NKX2-2	Nkx2.2(Homeobox)/NPC-Nkx2.2-ChIP-Seq(GSE61673)/Homer	0.1	Fetus	protein_coding	0
NKX2-5	Nkx2.5(Homeobox)/HL1-Nkx2.5.biotin-ChIP-Seq(GSE21529)/Homer	0.001	Fetus	protein_coding	173.189
NKX3-1	Nkx3.1(Homeobox)/LNCaP-Nkx3.1-ChIP-Seq(GSE28264)/Homer	0.001	Fetus	protein_coding	1.12933
NKX6-1	Nkx6.1(Homeobox)/Islet-Nkx6.1-ChIP-Seq(GSE40975)/Homer	1e-72	Fetus	protein_coding	0
NPAS2	NPAS2(bHLH)/Liver-NPAS2-ChIP-Seq(GSE39860)/Homer	1	Fetus	protein_coding	7.08609
NR5A2	Nr5a2(NR)/Pancreas-LRH1-ChIP-Seq(GSE34295)/Homer	1	Fetus	protein_coding	1.38576
NR5A2	Nr5a2(NR)/mES-Nr5a2-ChIP-Seq(GSE19019)/Homer	1	Fetus	protein_coding	1.38576
NRF1	NRF1(NRF)/MCF7-NRF1-ChIP-Seq(Unpublished)/Homer	1e-203	Fetus	protein_coding	7.68283
OLIG2	Olig2(bHLH)/Neuron-Olig2-ChIP-Seq(GSE30882)/Homer	1	Fetus	protein_coding	0.00401667
OTX2	Otx2(Homeobox)/EpiLC-Otx2-ChIP-Seq(GSE56098)/Homer	1	Fetus	protein_coding	0.00796277
PAX5	PAX5(Paired,Homeobox)/GM12878-PAX5-ChIP-Seq(GSE32465)/Homer	1	Fetus	protein_coding	0.0643362
PAX5	PAX5(Paired,Homeobox),condensed/GM12878-PAX5-ChIP-Seq(GSE32465)/Homer	1	Fetus	protein_coding	0.0643362
PAX6	PAX6(Paired,Homeobox)/Forebrain-Pax6-ChIP-Seq(GSE66961)/Homer	1	Fetus	protein_coding	0.00732439
PAX7	Pax7(Paired,Homeobox),longest/Myoblast-Pax7-ChIP-Seq(GSE25064)/Homer	1	Fetus	protein_coding	0.00273277
PAX7	Pax7(Paired,Homeobox),long/Myoblast-Pax7-ChIP-Seq(GSE25064)/Homer	0.1	Fetus	protein_coding	0.00273277
PAX7	Pax7(Paired,Homeobox)/Myoblast-Pax7-ChIP-Seq(GSE25064)/Homer	0.1	Fetus	protein_coding	0.00273277
PAX8	Pax8(Paired,Homeobox)/Thyroid-Pax8-ChIP-Seq(GSE26938)/Homer	1	Fetus	protein_coding	0.296612
PBX1	PBX1(Homeobox)/MCF7-PBX1-ChIP-Seq(GSE28007)/Homer	0.01	Fetus	protein_coding	25.4571
PBX2	PBX2(Homeobox)/K562-PBX2-ChIP-Seq(Encode)/Homer	1e-08	Fetus	protein_coding	17.3939
PBX3	Pbx3(Homeobox)/GM12878-PBX3-ChIP-Seq(GSE32465)/Homer	0.1	Fetus	protein_coding	11.8364
PDX1	Pdx1(Homeobox)/Islet-Pdx1-ChIP-Seq(SRA008281)/Homer	1e-08	Fetus	protein_coding	0
PGR	PGR(NR)/EndoStromal-PGR-ChIP-Seq(GSE69539)/Homer	1	Fetus	protein_coding	1.99568
PHOX2A	Phox2a(Homeobox)/Neuron-Phox2a-ChIP-Seq(GSE31456)/Homer	1e-09	Fetus	protein_coding	0.151868
PHOX2B	Phox2b(Homeobox)/CLBGA-PHOX2B-ChIP-Seq(GSE90683)/Homer	1	Fetus	protein_coding	1.61277
PITX1	Pitx1(Homeobox)/Chicken-Pitx1-ChIP-Seq(GSE38910)/Homer	1e-35	Fetus	protein_coding	0
PKNOX1	Pknox1(Homeobox)/ES-Prep1-ChIP-Seq(GSE63282)/Homer	0.001	Fetus	protein_coding	6.34326
POU2F3	Oct11(POU,Homeobox)/NCIH1048-POU2F3-ChIP-seq(GSE115123)/Homer	1e-07	Fetus	protein_coding	0.0231185
POU3F1	Oct6(POU,Homeobox)/NPC-Pou3f1-ChIP-Seq(GSE35496)/Homer	0.01	Fetus	protein_coding	0.0149024
POU5F1	Oct4(POU,Homeobox)/mES-Oct4-ChIP-Seq(GSE11431)/Homer	1e-10	Fetus	protein_coding	0.0269561
PPARA	PPARa(NR),DR1/Liver-Ppara-ChIP-Seq(GSE47954)/Homer	1	Fetus	protein_coding	6.28406
PRDM1	PRDM1(Zf)/Hela-PRDM1-ChIP-Seq(GSE31477)/Homer	1e-12	Fetus	protein_coding	1.11173
PRDM10	PRDM10(Zf)/HEK293-PRDM10.eGFP-ChIP-Seq(Encode)/Homer	1	Fetus	protein_coding	2.46629
PRDM14	PRDM14(Zf)/H1-PRDM14-ChIP-Seq(GSE22767)/Homer	1e-07	Fetus	protein_coding	0
PRDM15	PRDM15(Zf)/ESC-Prdm15-ChIP-Seq(GSE73694)/Homer	1e-09	Fetus	protein_coding	1.5957
PRDM9	PRDM9(Zf)/Testis-DMC1-ChIP-Seq(GSE35498)/Homer	1	Fetus	protein_coding	0
PROP1	Prop1(Homeobox)/GHFT1-PROP1.biotin-ChIP-Seq(GSE77302)/Homer	1e-11	Fetus	protein_coding	0
PTF1A	Ptf1a(bHLH)/Panc1-Ptf1a-ChIP-Seq(GSE47459)/Homer	1	Fetus	protein_coding	0
RARA	RARa(NR)/K562-RARa-ChIP-Seq(Encode)/Homer	1e-06	Fetus	protein_coding	18.0279
RARG	RARg(NR)/ES-RARg-ChIP-Seq(GSE30538)/Homer	1	Fetus	protein_coding	6.12604
RFX1	Rfx1(HTH)/NPC-H3K4me1-ChIP-Seq(GSE16256)/Homer	1e-13	Fetus	protein_coding	7.97537
RFX2	Rfx2(HTH)/LoVo-RFX2-ChIP-Seq(GSE49402)/Homer	1e-35	Fetus	protein_coding	2.67325
RFX5	Rfx5(HTH)/GM12878-Rfx5-ChIP-Seq(GSE31477)/Homer	1e-06	Fetus	protein_coding	7.85241
RFX6	Rfx6(HTH)/Min6b1-Rfx6.HA-ChIP-Seq(GSE62844)/Homer	1e-07	Fetus	protein_coding	0.00354764
RORA	RORa(NR)/Liver-Rora-ChIP-Seq(GSE101115)/Homer	1	Fetus	protein_coding	16.2115
RUNX1	RUNX1(Runt)/Jurkat-RUNX1-ChIP-Seq(GSE29180)/Homer	1	Fetus	protein_coding	0.978239
RUNX2	RUNX2(Runt)/PCa-RUNX2-ChIP-Seq(GSE33889)/Homer	1	Fetus	protein_coding	0.223339
SCRT1	SCRT1(Zf)/HEK293-SCRT1.eGFP-ChIP-Seq(Encode)/Homer	1	Fetus	protein_coding	0.0531187
SF1	SF1(NR)/H295R-Nr5a1-ChIP-Seq(GSE44220)/Homer	1	Fetus	protein_coding	45.7536
SIX1	Six1(Homeobox)/Myoblast-Six1-ChIP-Chip(GSE20150)/Homer	1e-09	Fetus	protein_coding	0.0233569
SIX2	Six2(Homeobox)/NephronProgenitor-Six2-ChIP-Seq(GSE39837)/Homer	1e-36	Fetus	protein_coding	0.168551
SIX4	Six4(Homeobox)/MCF7-SIX4-ChIP-Seq(Encode)/Homer	0.1	Fetus	protein_coding	1.39728
SMAD2	Smad2(MAD)/ES-SMAD2-ChIP-Seq(GSE29422)/Homer	1	Fetus	protein_coding	5.54057
SMAD3	Smad3(MAD)/NPC-Smad3-ChIP-Seq(GSE36673)/Homer	0.01	Fetus	protein_coding	14.4214
SMAD4	Smad4(MAD)/ESC-SMAD4-ChIP-Seq(GSE29422)/Homer	1	Fetus	protein_coding	27.8823
SOX10	Sox10(HMG)/SciaticNerve-Sox3-ChIP-Seq(GSE35132)/Homer	0.1	Fetus	protein_coding	2.50218
SOX15	Sox15(HMG)/CPA-Sox15-ChIP-Seq(GSE62909)/Homer	1	Fetus	protein_coding	1.31526
SOX17	Sox17(HMG)/Endoderm-Sox17-ChIP-Seq(GSE61475)/Homer	1	Fetus	protein_coding	10.4148
SOX2	Sox2(HMG)/mES-Sox2-ChIP-Seq(GSE11431)/Homer	1	Fetus	protein_coding	0.368836
SOX3	Sox3(HMG)/NPC-Sox3-ChIP-Seq(GSE33059)/Homer	0.01	Fetus	protein_coding	0.736955
SOX4	Sox4(HMG)/proB-Sox4-ChIP-Seq(GSE50066)/Homer	0.1	Fetus	protein_coding	41.457
SOX6	Sox6(HMG)/Myotubes-Sox6-ChIP-Seq(GSE32627)/Homer	0.1	Fetus	protein_coding	4.57693
SOX9	Sox9(HMG)/Limb-SOX9-ChIP-Seq(GSE73225)/Homer	1	Fetus	protein_coding	20.502
SP1	Sp1(Zf)/Promoter/Homer	0	Fetus	protein_coding	26.9091
SP2	Sp2(Zf)/HEK293-Sp2.eGFP-ChIP-Seq(Encode)/Homer	1e-213	Fetus	protein_coding	6.11938
SP5	Sp5(Zf)/mES-Sp5.Flag-ChIP-Seq(GSE72989)/Homer	1e-304	Fetus	protein_coding	0
SPDEF	SPDEF(ETS)/VCaP-SPDEF-ChIP-Seq(SRA014231)/Homer	1e-36	Fetus	protein_coding	0.0418045
SPIB	SpiB(ETS)/OCILY3-SPIB-ChIP-Seq(GSE56857)/Homer	1e-20	Fetus	protein_coding	0.0943878
STAT1	STAT1(Stat)/HelaS3-STAT1-ChIP-Seq(GSE12782)/Homer	1e-15	Fetus	protein_coding	24.3557
STAT3	Stat3(Stat)/mES-Stat3-ChIP-Seq(GSE11431)/Homer	1e-46	Fetus	protein_coding	42.1144
STAT4	STAT4(Stat)/CD4-Stat4-ChIP-Seq(GSE22104)/Homer	1e-16	Fetus	protein_coding	13.3866
STAT6	STAT6(Stat)/Macrophage-Stat6-ChIP-Seq(GSE38377)/Homer	1e-13	Fetus	protein_coding	14.3864
STAT6	STAT6(Stat)/CD4-Stat6-ChIP-Seq(GSE22104)/Homer	1e-11	Fetus	protein_coding	14.3864
TBR1	Tbr1(T-box)/Cortex-Tbr1-ChIP-Seq(GSE71384)/Homer	1e-29	Fetus	protein_coding	0.0234462
TBX20	Tbx20(T-box)/Heart-Tbx20-ChIP-Seq(GSE29636)/Homer	0.1	Fetus	protein_coding	330.875
TBX21	Tbx21(T-box)/GM12878-TBX21-ChIP-Seq(Encode)/Homer	1	Fetus	protein_coding	0.0182902
TBX5	Tbx5(T-box)/HL1-Tbx5.biotin-ChIP-Seq(GSE21529)/Homer	1e-07	Fetus	protein_coding	34.508
TBX6	Tbx6(T-box)/ESC-Tbx6-ChIP-Seq(GSE93524)/Homer	1	Fetus	protein_coding	0.114211
TCF12	Tcf12(bHLH)/GM12878-Tcf12-ChIP-Seq(GSE32465)/Homer	1	Fetus	protein_coding	21.8378
TCF21	Tcf21(bHLH)/ArterySmoothMuscle-Tcf21-ChIP-Seq(GSE61369)/Homer	1	Fetus	protein_coding	19.1789
TCF3	Tcf3(HMG)/mES-Tcf3-ChIP-Seq(GSE11724)/Homer	0.1	Fetus	protein_coding	11.0942
TCF4	TCF4(bHLH)/SHSY5Y-TCF4-ChIP-Seq(GSE96915)/Homer	1	Fetus	protein_coding	37.3352
TCF7	Tcf7(HMG)/GM12878-TCF7-ChIP-Seq(Encode)/Homer	0.1	Fetus	protein_coding	1.17566
TEAD1	TEAD1(TEAD)/HepG2-TEAD1-ChIP-Seq(Encode)/Homer	1e-11	Fetus	protein_coding	15.7807
TEAD2	TEAD2(TEA)/Py2T-Tead2-ChIP-Seq(GSE55709)/Homer	1	Fetus	protein_coding	25.8218
TEAD3	TEAD3(TEA)/HepG2-TEAD3-ChIP-Seq(Encode)/Homer	1e-08	Fetus	protein_coding	26.6643
TEAD4	TEAD4(TEA)/Tropoblast-Tead4-ChIP-Seq(GSE37350)/Homer	0.001	Fetus	protein_coding	14.994
TFE3	TFE3(bHLH)/MEF-TFE3-ChIP-Seq(GSE75757)/Homer	1e-12	Fetus	protein_coding	11.2104
TGIF1	Tgif1(Homeobox)/mES-Tgif1-ChIP-Seq(GSE55404)/Homer	1e-05	Fetus	protein_coding	5.57814
TGIF2	Tgif2(Homeobox)/mES-Tgif2-ChIP-Seq(GSE55404)/Homer	0.0001	Fetus	protein_coding	8.9329
THRA	THRa(NR)/C17.2-THRa-ChIP-Seq(GSE38347)/Homer	1	Fetus	protein_coding	28.4439
THRB	THRb(NR)/HepG2-THRb.Flag-ChIP-Seq(Encode)/Homer	1	Fetus	protein_coding	1.17678
THRB	THRb(NR)/Liver-NR1A2-ChIP-Seq(GSE52613)/Homer	0.01	Fetus	protein_coding	1.17678
TRPS1	TRPS1(Zf)/MCF7-TRPS1-ChIP-Seq(GSE107013)/Homer	1e-55	Fetus	protein_coding	5.34955
TWIST2	Twist2(bHLH)/Myoblast-Twist2.Ty1-ChIP-Seq(GSE127998)/Homer	1	Fetus	protein_coding	1.27256
USF1	USF1(bHLH)/GM12878-Usf1-ChIP-Seq(GSE32465)/Homer	1	Fetus	protein_coding	9.83016
USF2	Usf2(bHLH)/C2C12-Usf2-ChIP-Seq(GSE36030)/Homer	1	Fetus	protein_coding	21.2218
VDR	VDR(NR),DR3/GM10855-VDR+vitD-ChIP-Seq(GSE22484)/Homer	1	Fetus	protein_coding	0.246394
WT1	WT1(Zf)/Kidney-WT1-ChIP-Seq(GSE90016)/Homer	1e-30	Fetus	protein_coding	4.48487
YY1	YY1(Zf)/Promoter/Homer	1e-122	Fetus	protein_coding	27.9166
ZBTB12	ZBTB12(Zf)/HEK293-ZBTB12.GFP-ChIP-Seq(GSE58341)/Homer	1e-09	Fetus	protein_coding	2.70749
ZBTB18	ZBTB18(Zf)/HEK293-ZBTB18.GFP-ChIP-Seq(GSE58341)/Homer	1	Fetus	protein_coding	21.7079
ZBTB33	ZBTB33(Zf)/GM12878-ZBTB33-ChIP-Seq(GSE32465)/Homer	1e-31	Fetus	protein_coding	6.89357
ZEB1	ZEB1(Zf)/PDAC-ZEB1-ChIP-Seq(GSE64557)/Homer	1	Fetus	protein_coding	26.3647
ZEB2	ZEB2(Zf)/SNU398-ZEB2-ChIP-Seq(GSE103048)/Homer	1	Fetus	protein_coding	31.1779
ZFP3	ZFP3(Zf)/HEK293-ZFP3.GFP-ChIP-Seq(GSE58341)/Homer	1	Fetus	protein_coding	7.45847
ZFP57	Zfp57(Zf)/H1-ZFP57.HA-ChIP-Seq(GSE115387)/Homer	1e-151	Fetus	protein_coding	2.77503
ZFX	ZFX(Zf)/mES-Zfx-ChIP-Seq(GSE11431)/Homer	0.0001	Fetus	protein_coding	13.9938
ZIC3	Zic3(Zf)/mES-Zic3-ChIP-Seq(GSE37889)/Homer	1	Fetus	protein_coding	0
ZKSCAN1	ZKSCAN1(Zf)/HepG2-ZKSCAN1-ChIP-Seq(Encode)/Homer	0.01	Fetus	protein_coding	15.8969
ZNF136	ZNF136(Zf)/HEK293-ZNF136.GFP-ChIP-Seq(GSE58341)/Homer	1	Fetus	protein_coding	2.10809
ZNF16	ZNF16(Zf)/HEK293-ZNF16.GFP-ChIP-Seq(GSE58341)/Homer	1	Fetus	protein_coding	3.41566
ZNF165	ZNF165(Zf)/WHIM12-ZNF165-ChIP-Seq(GSE65937)/Homer	1	Fetus	protein_coding	0.120627
ZNF189	ZNF189(Zf)/HEK293-ZNF189.GFP-ChIP-Seq(GSE58341)/Homer	1	Fetus	protein_coding	16.6208
ZNF263	Znf263(Zf)/K562-Znf263-ChIP-Seq(GSE31477)/Homer	1e-19	Fetus	protein_coding	3.64766
ZNF264	ZNF264(Zf)/HEK293-ZNF264.GFP-ChIP-Seq(GSE58341)/Homer	1e-10	Fetus	protein_coding	2.99716
ZNF317	ZNF317(Zf)/HEK293-ZNF317.GFP-ChIP-Seq(GSE58341)/Homer	1	Fetus	protein_coding	5.1145
ZNF322	ZNF322(Zf)/HEK293-ZNF322.GFP-ChIP-Seq(GSE58341)/Homer	1	Fetus	protein_coding	6.01667
ZNF341	ZNF341(Zf)/EBV-ZNF341-ChIP-Seq(GSE113194)/Homer	0.001	Fetus	protein_coding	0.92783
ZNF382	ZNF382(Zf)/HEK293-ZNF382.GFP-ChIP-Seq(GSE58341)/Homer	1	Fetus	protein_coding	2.32252
ZNF41	ZNF41(Zf)/HEK293-ZNF41.GFP-ChIP-Seq(GSE58341)/Homer	1	Fetus	protein_coding	4.90316
ZNF415	ZNF415(Zf)/HEK293-ZNF415.GFP-ChIP-Seq(GSE58341)/Homer	0.1	Fetus	protein_coding	3.94305
ZNF416	ZNF416(Zf)/HEK293-ZNF416.GFP-ChIP-Seq(GSE58341)/Homer	1	Fetus	protein_coding	3.85881
ZNF467	ZNF467(Zf)/HEK293-ZNF467.GFP-ChIP-Seq(GSE58341)/Homer	1e-48	Fetus	protein_coding	3.4132
ZNF519	ZNF519(Zf)/HEK293-ZNF519.GFP-ChIP-Seq(GSE58341)/Homer	1e-09	Fetus	protein_coding	1.39183
ZNF528	ZNF528(Zf)/HEK293-ZNF528.GFP-ChIP-Seq(GSE58341)/Homer	1	Fetus	protein_coding	4.97212
ZNF669	ZNF669(Zf)/HEK293-ZNF669.GFP-ChIP-Seq(GSE58341)/Homer	1	Fetus	protein_coding	2.36618
ZNF675	ZNF675(Zf)/HEK293-ZNF675.GFP-ChIP-Seq(GSE58341)/Homer	0.001	Fetus	protein_coding	1.61349
ZNF692	ZNF692(Zf)/HEK293-ZNF692.GFP-ChIP-Seq(GSE58341)/Homer	1	Fetus	protein_coding	3.65771
ZNF7	ZNF7(Zf)/HepG2-ZNF7.Flag-ChIP-Seq(Encode)/Homer	0.0001	Fetus	protein_coding	1.74683
ZNF711	ZNF711(Zf)/SHSY5Y-ZNF711-ChIP-Seq(GSE20673)/Homer	1	Fetus	protein_coding	8.27627
ZNF768	ZNF768(Zf)/Rajj-ZNF768-ChIP-Seq(GSE111879)/Homer	1	Fetus	protein_coding	23.3378
ZSCAN22	ZSCAN22(Zf)/HEK293-ZSCAN22.GFP-ChIP-Seq(GSE58341)/Homer	1	Fetus	protein_coding	2.08745
ASCL1	Ascl1(bHLH)/NeuralTubes-Ascl1-ChIP-Seq(GSE55840)/Homer	1	Adult	protein_coding	0.0191668
ASCL2	Ascl2(bHLH)/ESC-Ascl2-ChIP-Seq(GSE97712)/Homer	1	Adult	protein_coding	0.081167
ATF1	Atf1(bZIP)/K562-ATF1-ChIP-Seq(GSE31477)/Homer	1	Adult	protein_coding	11.0161
ATF2	Atf2(bZIP)/3T3L1-Atf2-ChIP-Seq(GSE56872)/Homer	1	Adult	protein_coding	15.1739
ATF3	Atf3(bZIP)/GBM-ATF3-ChIP-Seq(GSE33912)/Homer	0.1	Adult	protein_coding	15.2507
ATF4	Atf4(bZIP)/MEF-Atf4-ChIP-Seq(GSE35681)/Homer	0.01	Adult	protein_coding	59.1654
ATF7	Atf7(bZIP)/3T3L1-Atf7-ChIP-Seq(GSE56872)/Homer	1	Adult	protein_coding	0.65225
ATF7	Atf7(bZIP)/3T3L1-Atf7-ChIP-Seq(GSE56872)/Homer	1	Adult	protein_coding	13.229
ATOH1	Atoh1(bHLH)/Cerebellum-Atoh1-ChIP-Seq(GSE22111)/Homer	1	Adult	protein_coding	0.0134409
BACH1	Bach1(bZIP)/K562-Bach1-ChIP-Seq(GSE31477)/Homer	1	Adult	protein_coding	11.1224
BACH2	Bach2(bZIP)/OCILy7-Bach2-ChIP-Seq(GSE44420)/Homer	1	Adult	protein_coding	1.18022
BARX1	Barx1(Homeobox)/Stomach-Barx1.3xFlag-ChIP-Seq(GSE69483)/Homer	1e-07	Adult	protein_coding	0.00468954
BATF	BATF(bZIP)/Th17-BATF-ChIP-Seq(GSE39756)/Homer	1	Adult	protein_coding	0.121373
BCL11A	Bcl11a(Zf)/HSPC-BCL11A-ChIP-Seq(GSE104676)/Homer	1	Adult	protein_coding	2.66089
BCL6	Bcl6(Zf)/Liver-Bcl6-ChIP-Seq(GSE31578)/Homer	1e-19	Adult	protein_coding	16.4584
BHLHA15	BHLHA15(bHLH)/NIH3T3-BHLHB8.HA-ChIP-Seq(GSE119782)/Homer	1	Adult	protein_coding	0.0796258
BHLHE40	bHLHE40(bHLH)/HepG2-BHLHE40-ChIP-Seq(GSE31477)/Homer	1	Adult	protein_coding	28.6878
BHLHE41	bHLHE41(bHLH)/proB-Bhlhe41-ChIP-Seq(GSE93764)/Homer	1e-09	Adult	protein_coding	13.5669
CDX2	Cdx2(Homeobox)/mES-Cdx2-ChIP-Seq(GSE14586)/Homer	0.001	Adult	protein_coding	0
CDX4	CDX4(Homeobox)/ZebrafishEmbryos-Cdx4.Myc-ChIP-Seq(GSE48254)/Homer	1e-15	Adult	protein_coding	0
CLOCK	CLOCK(bHLH)/Liver-Clock-ChIP-Seq(GSE39860)/Homer	1	Adult	protein_coding	15.6794
CRX	CRX(Homeobox)/Retina-Crx-ChIP-Seq(GSE20012)/Homer	1e-39	Adult	protein_coding	0
CTCF	CTCF(Zf)/CD4+-CTCF-ChIP-Seq(Barski_et_al.)/Homer	0.001	Adult	protein_coding	7.1534
CUX1	CUX1(Homeobox)/K562-CUX1-ChIP-Seq(GSE92882)/Homer	1e-06	Adult	protein_coding	14.7636
CUX2	Cux2(Homeobox)/Liver-Cux2-ChIP-Seq(GSE35985)/Homer	0.001	Adult	protein_coding	0.0180757
DLX3	Dlx3(Homeobox)/Kerainocytes-Dlx3-ChIP-Seq(GSE89884)/Homer	1e-17	Adult	protein_coding	0.0508298
DMRT1	DMRT1(DM)/Testis-DMRT1-ChIP-Seq(GSE64892)/Homer	1	Adult	protein_coding	0.00107903
DUX4	DUX4(Homeobox)/Myoblasts-DUX4.V5-ChIP-Seq(GSE75791)/Homer	1	Adult	protein_coding	0.000336667
E2F1	E2F1(E2F)/Hela-E2F1-ChIP-Seq(GSE22478)/Homer	1e-76	Adult	protein_coding	0.497702
E2F3	E2F3(E2F)/MEF-E2F3-ChIP-Seq(GSE71376)/Homer	1e-226	Adult	protein_coding	4.54079
E2F4	E2F4(E2F)/K562-E2F4-ChIP-Seq(GSE31477)/Homer	1e-269	Adult	protein_coding	9.97024
E2F6	E2F6(E2F)/Hela-E2F6-ChIP-Seq(GSE31477)/Homer	1e-174	Adult	protein_coding	5.84233
E2F7	E2F7(E2F)/Hela-E2F7-ChIP-Seq(GSE32673)/Homer	1e-36	Adult	protein_coding	0.0451369
EBF1	EBF1(EBF)/Near-E2A-ChIP-Seq(GSE21512)/Homer	1e-40	Adult	protein_coding	10.2884
EBF2	EBF2(EBF)/BrownAdipose-EBF2-ChIP-Seq(GSE97114)/Homer	1e-12	Adult	protein_coding	8.44529
EGR1	Egr1(Zf)/K562-Egr1-ChIP-Seq(GSE32465)/Homer	1e-124	Adult	protein_coding	16.9736
EGR2	Egr2(Zf)/Thymocytes-Egr2-ChIP-Seq(GSE34254)/Homer	1e-19	Adult	protein_coding	1.19925
EHF	EHF(ETS)/LoVo-EHF-ChIP-Seq(GSE49402)/Homer	1e-72	Adult	protein_coding	0.263317
ELF1	ELF1(ETS)/Jurkat-ELF1-ChIP-Seq(SRA014231)/Homer	1e-213	Adult	protein_coding	16.9448
ELF3	ELF3(ETS)/PDAC-ELF3-ChIP-Seq(GSE64557)/Homer	1e-47	Adult	protein_coding	0.0665566
ELF4	Elf4(ETS)/BMDM-Elf4-ChIP-Seq(GSE88699)/Homer	1e-101	Adult	protein_coding	2.25055
ELF5	ELF5(ETS)/T47D-ELF5-ChIP-Seq(GSE30407)/Homer	1e-69	Adult	protein_coding	0.00261286
ELK1	Elk1(ETS)/Hela-Elk1-ChIP-Seq(GSE31477)/Homer	1e-250	Adult	protein_coding	10.7027
ELK4	Elk4(ETS)/Hela-Elk4-ChIP-Seq(GSE31477)/Homer	1e-261	Adult	protein_coding	19.5099
EOMES	Eomes(T-box)/H9-Eomes-ChIP-Seq(GSE26097)/Homer	1e-34	Adult	protein_coding	0.142375
ERG	ERG(ETS)/VCaP-ERG-ChIP-Seq(GSE14097)/Homer	1e-89	Adult	protein_coding	5.44582
ESRRB	Esrrb(NR)/mES-Esrrb-ChIP-Seq(GSE11431)/Homer	1	Adult	protein_coding	1.80831
ETS1	ETS1(ETS)/Jurkat-ETS1-ChIP-Seq(GSE17954)/Homer	1e-136	Adult	protein_coding	27.2297
ETV1	ETV1(ETS)/GIST48-ETV1-ChIP-Seq(GSE22441)/Homer	1e-99	Adult	protein_coding	12.1643
ETV2	Etv2(ETS)/ES-ER71-ChIP-Seq(GSE59402)/Homer	1e-83	Adult	protein_coding	0.138944
ETV4	ETV4(ETS)/HepG2-ETV4-ChIP-Seq(ENCODE)/Homer	1e-147	Adult	protein_coding	0.476938
FLI1	Fli1(ETS)/CD8-FLI-ChIP-Seq(GSE20898)/Homer	1e-198	Adult	protein_coding	7.0551
FOSL2	Fosl2(bZIP)/3T3L1-Fosl2-ChIP-Seq(GSE56872)/Homer	1	Adult	protein_coding	29.8082
FOXA1	FOXA1(Forkhead)/LNCAP-FOXA1-ChIP-Seq(GSE27824)/Homer	1e-16	Adult	protein_coding	0.0110151
FOXA1	FOXA1(Forkhead)/MCF7-FOXA1-ChIP-Seq(GSE26831)/Homer	1e-08	Adult	protein_coding	0.0110151
FOXA2	Foxa2(Forkhead)/Liver-Foxa2-ChIP-Seq(GSE25694)/Homer	1e-13	Adult	protein_coding	0
FOXA3	Foxa3(Forkhead)/Liver-Foxa3-ChIP-Seq(GSE77670)/Homer	0.01	Adult	protein_coding	0.00699996
FOXD3	FoxD3(forkhead)/ZebrafishEmbryo-Foxd3.biotin-ChIP-seq(GSE106676)/Homer	1e-05	Adult	protein_coding	0.553333
FOXF1	Foxf1(Forkhead)/Lung-Foxf1-ChIP-Seq(GSE77951)/Homer	1e-07	Adult	protein_coding	0.367727
FOXH1	Foxh1(Forkhead)/hESC-FOXH1-ChIP-Seq(GSE29422)/Homer	0.01	Adult	protein_coding	0.00320822
FOXK1	FOXK1(Forkhead)/HEK293-FOXK1-ChIP-Seq(GSE51673)/Homer	1e-17	Adult	protein_coding	15.7321
FOXK2	FOXK2(Forkhead)/U2OS-FOXK2-ChIP-Seq(E-MTAB-2204)/Homer	1e-05	Adult	protein_coding	10.4669
FOXL2	FoxL2(Forkhead)/Ovary-FoxL2-ChIP-Seq(GSE60858)/Homer	0.001	Adult	protein_coding	0.0108987
FOXM1	FOXM1(Forkhead)/MCF7-FOXM1-ChIP-Seq(GSE72977)/Homer	1e-08	Adult	protein_coding	0.18676
FOXO1	Foxo1(Forkhead)/RAW-Foxo1-ChIP-Seq(Fan_et_al.)/Homer	1e-07	Adult	protein_coding	15.5436
FOXO3	Foxo3(Forkhead)/U2OS-Foxo3-ChIP-Seq(E-MTAB-2701)/Homer	1e-06	Adult	protein_coding	24.8948
FOXP1	FOXP1(Forkhead)/H9-FOXP1-ChIP-Seq(GSE31006)/Homer	1e-05	Adult	protein_coding	9.76124
GABPA	GABPA(ETS)/Jurkat-GABPa-ChIP-Seq(GSE17954)/Homer	1e-149	Adult	protein_coding	14.0722
GATA1	Gata1(Zf)/K562-GATA1-ChIP-Seq(GSE18829)/Homer	1e-18	Adult	protein_coding	0.0136171
GATA2	Gata2(Zf)/K562-GATA2-ChIP-Seq(GSE18829)/Homer	1e-15	Adult	protein_coding	7.67698
GATA3	GATA3(Zf)/iTreg-Gata3-ChIP-Seq(GSE20898)/Homer	1e-40	Adult	protein_coding	0.968953
GATA3	GATA3(Zf),DR8/iTreg-Gata3-ChIP-Seq(GSE20898)/Homer	1	Adult	protein_coding	0.968953
GATA3	GATA3(Zf),DR4/iTreg-Gata3-ChIP-Seq(GSE20898)/Homer	0.01	Adult	protein_coding	0.968953
GATA4	Gata4(Zf)/Heart-Gata4-ChIP-Seq(GSE35151)/Homer	1e-22	Adult	protein_coding	36.822
GATA6	Gata6(Zf)/HUG1N-GATA6-ChIP-Seq(GSE51936)/Homer	1e-21	Adult	protein_coding	61.2908
GFI1B	Gfi1b(Zf)/HPC7-Gfi1b-ChIP-Seq(GSE22178)/Homer	1	Adult	protein_coding	0.0697244
GFY	GFY(?)/Promoter/Homer	1e-77	Adult	protein_coding	0.0012175
GLI2	Gli2(Zf)/GM2-Gli2-ChIP-Chip(GSE112702)/Homer	1	Adult	protein_coding	0.802746
GLI3	GLI3(Zf)/Limb-GLI3-ChIP-Chip(GSE11077)/Homer	1	Adult	protein_coding	1.6118
GLIS3	GLIS3(Zf)/Thyroid-Glis3.GFP-ChIP-Seq(GSE103297)/Homer	1	Adult	protein_coding	1.35171
GRHL2	GRHL2(CP2)/HBE-GRHL2-ChIP-Seq(GSE46194)/Homer	0.01	Adult	protein_coding	0.0246344
GSC	GSC(Homeobox)/FrogEmbryos-GSC-ChIP-Seq(DRA000576)/Homer	0.1	Adult	protein_coding	0.463677
HAND2	Hand2(bHLH)/Mesoderm-Hand2-ChIP-Seq(GSE61475)/Homer	1	Adult	protein_coding	49.0263
HIC1	HIC1(Zf)/Treg-ZBTB29-ChIP-Seq(GSE99889)/Homer	1	Adult	protein_coding	6.7321
HINFP	HINFP(Zf)/K562-HINFP.eGFP-ChIP-Seq(Encode)/Homer	1e-150	Adult	protein_coding	3.27954
HLF	HLF(bZIP)/HSC-HLF.Flag-ChIP-Seq(GSE69817)/Homer	1e-12	Adult	protein_coding	25.0929
HNF1B	HNF1b(Homeobox)/PDAC-HNF1B-ChIP-Seq(GSE64557)/Homer	0.0001	Adult	protein_coding	0.00639308
HNF4A	HNF4a(NR),DR1/HepG2-HNF4a-ChIP-Seq(GSE25021)/Homer	0.01	Adult	protein_coding	0.0115687
HOXA1	HOXA1(Homeobox)/mES-Hoxa1-ChIP-Seq(SRP084292)/Homer	1	Adult	protein_coding	0.0500797
HOXA10	Hoxa10(Homeobox)/ChickenMSG-Hoxa10.Flag-ChIP-Seq(GSE86088)/Homer	1e-12	Adult	protein_coding	0.0217352
HOXA11	Hoxa11(Homeobox)/ChickenMSG-Hoxa11.Flag-ChIP-Seq(GSE86088)/Homer	1e-58	Adult	protein_coding	0
HOXA13	Hoxa13(Homeobox)/ChickenMSG-Hoxa13.Flag-ChIP-Seq(GSE86088)/Homer	1e-60	Adult	protein_coding	0.00541635
HOXA2	HOXA2(Homeobox)/mES-Hoxa2-ChIP-Seq(Donaldson_et_al.)/Homer	0.1	Adult	protein_coding	0.170184
HOXA9	Hoxa9(Homeobox)/ChickenMSG-Hoxa9.Flag-ChIP-Seq(GSE86088)/Homer	1e-32	Adult	protein_coding	0.0120689
HOXB13	HOXB13(Homeobox)/ProstateTumor-HOXB13-ChIP-Seq(GSE56288)/Homer	1e-24	Adult	protein_coding	0
HOXB4	Hoxb4(Homeobox)/ES-Hoxb4-ChIP-Seq(GSE34014)/Homer	0.1	Adult	protein_coding	0.707698
HOXC9	Hoxc9(Homeobox)/Ainv15-Hoxc9-ChIP-Seq(GSE21812)/Homer	0.001	Adult	protein_coding	0.00985794
HOXD10	Hoxd10(Homeobox)/ChickenMSG-Hoxd10.Flag-ChIP-Seq(GSE86088)/Homer	1e-23	Adult	protein_coding	0.00770661
HOXD11	Hoxd11(Homeobox)/ChickenMSG-Hoxd11.Flag-ChIP-Seq(GSE86088)/Homer	1e-74	Adult	protein_coding	0
HOXD12	Hoxd12(Homeobox)/ChickenMSG-Hoxd12.Flag-ChIP-Seq(GSE86088)/Homer	1e-28	Adult	protein_coding	0
HOXD13	Hoxd13(Homeobox)/ChickenMSG-Hoxd13.Flag-ChIP-Seq(GSE86088)/Homer	1e-37	Adult	protein_coding	0.00171449
IRF1	IRF1(IRF)/PBMC-IRF1-ChIP-Seq(GSE43036)/Homer	1e-15	Adult	protein_coding	3.74038
IRF2	IRF2(IRF)/Erythroblas-IRF2-ChIP-Seq(GSE36985)/Homer	1e-13	Adult	protein_coding	15.5747
IRF3	IRF3(IRF)/BMDM-Irf3-ChIP-Seq(GSE67343)/Homer	1e-10	Adult	protein_coding	4.53106
IRF4	IRF4(IRF)/GM12878-IRF4-ChIP-Seq(GSE32465)/Homer	1e-06	Adult	protein_coding	0.272982
IRF8	IRF8(IRF)/BMDM-IRF8-ChIP-Seq(GSE77884)/Homer	1e-38	Adult	protein_coding	1.3631
ISL1	Isl1(Homeobox)/Neuron-Isl1-ChIP-Seq(GSE31456)/Homer	1e-48	Adult	protein_coding	0.0465129
JUNB	JunB(bZIP)/DendriticCells-Junb-ChIP-Seq(GSE36099)/Homer	1	Adult	protein_coding	28.4723
JUND	JunD(bZIP)/K562-JunD-ChIP-Seq/Homer	1e-40	Adult	protein_coding	77.0035
KLF10	KLF10(Zf)/HEK293-KLF10.GFP-ChIP-Seq(GSE58341)/Homer	1e-24	Adult	protein_coding	21.6725
KLF14	KLF14(Zf)/HEK293-KLF14.GFP-ChIP-Seq(GSE58341)/Homer	1e-58	Adult	protein_coding	0.0764329
KLF3	KLF3(Zf)/MEF-Klf3-ChIP-Seq(GSE44748)/Homer	1e-60	Adult	protein_coding	17.5362
KLF4	Klf4(Zf)/mES-Klf4-ChIP-Seq(GSE11431)/Homer	1	Adult	protein_coding	21.0553
KLF5	KLF5(Zf)/LoVo-KLF5-ChIP-Seq(GSE49402)/Homer	1e-68	Adult	protein_coding	1.02318
KLF6	KLF6(Zf)/PDAC-KLF6-ChIP-Seq(GSE64557)/Homer	1e-81	Adult	protein_coding	17.8254
KLF9	Klf9(Zf)/GBM-Klf9-ChIP-Seq(GSE62211)/Homer	1e-53	Adult	protein_coding	55.0761
LEF1	LEF1(HMG)/H1-LEF1-ChIP-Seq(GSE64758)/Homer	1e-06	Adult	protein_coding	0.0904688
LHX1	Lhx1(Homeobox)/EmbryoCarcinoma-Lhx1-ChIP-Seq(GSE70957)/Homer	1e-22	Adult	protein_coding	0
LHX2	Lhx2(Homeobox)/HFSC-Lhx2-ChIP-Seq(GSE48068)/Homer	1e-21	Adult	protein_coding	0.029871
LHX3	Lhx3(Homeobox)/Neuron-Lhx3-ChIP-Seq(GSE31456)/Homer	1e-46	Adult	protein_coding	0
MAFA	MafA(bZIP)/Islet-MafA-ChIP-Seq(GSE30298)/Homer	0.01	Adult	protein_coding	0.232292
MAFB	MafB(bZIP)/BMM-Mafb-ChIP-Seq(GSE75722)/Homer	1	Adult	protein_coding	10.8638
MAFF	MafF(bZIP)/HepG2-MafF-ChIP-Seq(GSE31477)/Homer	1	Adult	protein_coding	3.21067
MAFK	MafK(bZIP)/C2C12-MafK-ChIP-Seq(GSE36030)/Homer	1	Adult	protein_coding	30.3521
MAX	Max(bHLH)/K562-Max-ChIP-Seq(GSE31477)/Homer	1	Adult	protein_coding	12.9026
MAZ	Maz(Zf)/HepG2-Maz-ChIP-Seq(GSE31477)/Homer	1e-253	Adult	protein_coding	12.3755
MEF2A	Mef2a(MADS)/HL1-Mef2a.biotin-ChIP-Seq(GSE21529)/Homer	1	Adult	protein_coding	41.1684
MEF2B	Mef2b(MADS)/HEK293-Mef2b.V5-ChIP-Seq(GSE67450)/Homer	1	Adult	protein_coding	0.422103
MEF2C	Mef2c(MADS)/GM12878-Mef2c-ChIP-Seq(GSE32465)/Homer	1	Adult	protein_coding	12.6446
MEF2D	Mef2d(MADS)/Retina-Mef2d-ChIP-Seq(GSE61391)/Homer	1	Adult	protein_coding	29.529
MEIS1	Meis1(Homeobox)/MastCells-Meis1-ChIP-Seq(GSE48085)/Homer	1	Adult	protein_coding	8.46178
MITF	MITF(bHLH)/MastCells-MITF-ChIP-Seq(GSE48085)/Homer	1	Adult	protein_coding	37.6798
MNT	MNT(bHLH)/HepG2-MNT-ChIP-Seq(Encode)/Homer	1	Adult	protein_coding	4.4864
MYB	MYB(HTH)/ERMYB-Myb-ChIPSeq(GSE22095)/Homer	1e-47	Adult	protein_coding	0.022359
MYF5	Myf5(bHLH)/GM-Myf5-ChIP-Seq(GSE24852)/Homer	1	Adult	protein_coding	0.00141589
MYNN	MYNN(Zf)/HEK293-MYNN.eGFP-ChIP-Seq(Encode)/Homer	1e-12	Adult	protein_coding	5.84132
MYOG	MyoG(bHLH)/C2C12-MyoG-ChIP-Seq(GSE36024)/Homer	0.1	Adult	protein_coding	0.0398777
NANOG	Nanog(Homeobox)/mES-Nanog-ChIP-Seq(GSE11724)/Homer	1e-17	Adult	protein_coding	0.0087868
NEUROD1	NeuroD1(bHLH)/Islet-NeuroD1-ChIP-Seq(GSE30298)/Homer	1	Adult	protein_coding	0.000763585
NEUROG2	NeuroG2(bHLH)/Fibroblast-NeuroG2-ChIP-Seq(GSE75910)/Homer	1	Adult	protein_coding	0.00792244
NF1	NF1(CTF)/LNCAP-NF1-ChIP-Seq(Unpublished)/Homer	1	Adult	protein_coding	24.7102
NFE2L2	NFE2L2(bZIP)/HepG2-NFE2L2-ChIP-Seq(Encode)/Homer	1	Adult	protein_coding	23.9643
NFIL3	NFIL3(bZIP)/HepG2-NFIL3-ChIP-Seq(Encode)/Homer	1e-19	Adult	protein_coding	14.974
NKX2-1	Nkx2.1(Homeobox)/LungAC-Nkx2.1-ChIP-Seq(GSE43252)/Homer	0.01	Adult	protein_coding	0.00121801
NKX2-2	Nkx2.2(Homeobox)/NPC-Nkx2.2-ChIP-Seq(GSE61673)/Homer	0.01	Adult	protein_coding	0.000942467
NKX2-5	Nkx2.5(Homeobox)/HL1-Nkx2.5.biotin-ChIP-Seq(GSE21529)/Homer	1	Adult	protein_coding	137.986
NKX3-1	Nkx3.1(Homeobox)/LNCaP-Nkx3.1-ChIP-Seq(GSE28264)/Homer	0.001	Adult	protein_coding	4.32407
NKX6-1	Nkx6.1(Homeobox)/Islet-Nkx6.1-ChIP-Seq(GSE40975)/Homer	1e-58	Adult	protein_coding	0.00972299
NPAS2	NPAS2(bHLH)/Liver-NPAS2-ChIP-Seq(GSE39860)/Homer	1	Adult	protein_coding	4.25918
NR5A2	Nr5a2(NR)/Pancreas-LRH1-ChIP-Seq(GSE34295)/Homer	1	Adult	protein_coding	0.79533
NR5A2	Nr5a2(NR)/mES-Nr5a2-ChIP-Seq(GSE19019)/Homer	1	Adult	protein_coding	0.79533
NRF1	NRF1(NRF)/MCF7-NRF1-ChIP-Seq(Unpublished)/Homer	1e-136	Adult	protein_coding	5.45806
OLIG2	Olig2(bHLH)/Neuron-Olig2-ChIP-Seq(GSE30882)/Homer	1	Adult	protein_coding	0.00380786
OTX2	Otx2(Homeobox)/EpiLC-Otx2-ChIP-Seq(GSE56098)/Homer	1	Adult	protein_coding	0.00197106
PAX5	PAX5(Paired,Homeobox)/GM12878-PAX5-ChIP-Seq(GSE32465)/Homer	1	Adult	protein_coding	0.00466474
PAX5	PAX5(Paired,Homeobox),condensed/GM12878-PAX5-ChIP-Seq(GSE32465)/Homer	1	Adult	protein_coding	0.00466474
PAX6	PAX6(Paired,Homeobox)/Forebrain-Pax6-ChIP-Seq(GSE66961)/Homer	1	Adult	protein_coding	0.00373588
PAX7	Pax7(Paired,Homeobox),long/Myoblast-Pax7-ChIP-Seq(GSE25064)/Homer	1	Adult	protein_coding	0.00124708
PAX7	Pax7(Paired,Homeobox),longest/Myoblast-Pax7-ChIP-Seq(GSE25064)/Homer	1	Adult	protein_coding	0.00124708
PAX7	Pax7(Paired,Homeobox)/Myoblast-Pax7-ChIP-Seq(GSE25064)/Homer	1	Adult	protein_coding	0.00124708
PAX8	Pax8(Paired,Homeobox)/Thyroid-Pax8-ChIP-Seq(GSE26938)/Homer	1	Adult	protein_coding	0.350659
PBX1	PBX1(Homeobox)/MCF7-PBX1-ChIP-Seq(GSE28007)/Homer	0.0001	Adult	protein_coding	13.6609
PBX2	PBX2(Homeobox)/K562-PBX2-ChIP-Seq(Encode)/Homer	1e-08	Adult	protein_coding	10.6765
PBX3	Pbx3(Homeobox)/GM12878-PBX3-ChIP-Seq(GSE32465)/Homer	0.01	Adult	protein_coding	31.979
PDX1	Pdx1(Homeobox)/Islet-Pdx1-ChIP-Seq(SRA008281)/Homer	1e-09	Adult	protein_coding	0
PGR	PGR(NR)/EndoStromal-PGR-ChIP-Seq(GSE69539)/Homer	0.1	Adult	protein_coding	7.08296
PHOX2A	Phox2a(Homeobox)/Neuron-Phox2a-ChIP-Seq(GSE31456)/Homer	0.01	Adult	protein_coding	0.0676943
PHOX2B	Phox2b(Homeobox)/CLBGA-PHOX2B-ChIP-Seq(GSE90683)/Homer	1	Adult	protein_coding	0.066822
PITX1	Pitx1(Homeobox)/Chicken-Pitx1-ChIP-Seq(GSE38910)/Homer	1e-33	Adult	protein_coding	0.0155479
PKNOX1	Pknox1(Homeobox)/ES-Prep1-ChIP-Seq(GSE63282)/Homer	1e-08	Adult	protein_coding	3.17311
POU2F3	Oct11(POU,Homeobox)/NCIH1048-POU2F3-ChIP-seq(GSE115123)/Homer	0.1	Adult	protein_coding	0.0551839
POU3F1	Oct6(POU,Homeobox)/NPC-Pou3f1-ChIP-Seq(GSE35496)/Homer	1	Adult	protein_coding	0.124008
POU5F1	Oct4(POU,Homeobox)/mES-Oct4-ChIP-Seq(GSE11431)/Homer	1e-05	Adult	protein_coding	0.0901509
PPARA	PPARa(NR),DR1/Liver-Ppara-ChIP-Seq(GSE47954)/Homer	0.01	Adult	protein_coding	6.3841
PRDM1	PRDM1(Zf)/Hela-PRDM1-ChIP-Seq(GSE31477)/Homer	1e-06	Adult	protein_coding	0.963882
PRDM10	PRDM10(Zf)/HEK293-PRDM10.eGFP-ChIP-Seq(Encode)/Homer	1	Adult	protein_coding	2.05163
PRDM14	PRDM14(Zf)/H1-PRDM14-ChIP-Seq(GSE22767)/Homer	1e-22	Adult	protein_coding	0
PRDM15	PRDM15(Zf)/ESC-Prdm15-ChIP-Seq(GSE73694)/Homer	1e-17	Adult	protein_coding	1.29435
PRDM9	PRDM9(Zf)/Testis-DMC1-ChIP-Seq(GSE35498)/Homer	0.001	Adult	protein_coding	0.000133815
PROP1	Prop1(Homeobox)/GHFT1-PROP1.biotin-ChIP-Seq(GSE77302)/Homer	0.001	Adult	protein_coding	0
PTF1A	Ptf1a(bHLH)/Panc1-Ptf1a-ChIP-Seq(GSE47459)/Homer	1	Adult	protein_coding	0
RARA	RARa(NR)/K562-RARa-ChIP-Seq(Encode)/Homer	1e-06	Adult	protein_coding	9.11857
RARG	RARg(NR)/ES-RARg-ChIP-Seq(GSE30538)/Homer	1	Adult	protein_coding	6.48524
RFX1	Rfx1(HTH)/NPC-H3K4me1-ChIP-Seq(GSE16256)/Homer	1e-16	Adult	protein_coding	6.97449
RFX2	Rfx2(HTH)/LoVo-RFX2-ChIP-Seq(GSE49402)/Homer	1e-38	Adult	protein_coding	2.45483
RFX5	Rfx5(HTH)/GM12878-Rfx5-ChIP-Seq(GSE31477)/Homer	1	Adult	protein_coding	7.78034
RFX6	Rfx6(HTH)/Min6b1-Rfx6.HA-ChIP-Seq(GSE62844)/Homer	1e-15	Adult	protein_coding	0.00126716
RORA	RORa(NR)/Liver-Rora-ChIP-Seq(GSE101115)/Homer	1	Adult	protein_coding	9.8547
RUNX1	RUNX1(Runt)/Jurkat-RUNX1-ChIP-Seq(GSE29180)/Homer	0.1	Adult	protein_coding	0.936585
RUNX2	RUNX2(Runt)/PCa-RUNX2-ChIP-Seq(GSE33889)/Homer	1	Adult	protein_coding	0.279135
SCRT1	SCRT1(Zf)/HEK293-SCRT1.eGFP-ChIP-Seq(Encode)/Homer	1	Adult	protein_coding	0.0324155
SF1	SF1(NR)/H295R-Nr5a1-ChIP-Seq(GSE44220)/Homer	1	Adult	protein_coding	38.0031
SIX1	Six1(Homeobox)/Myoblast-Six1-ChIP-Chip(GSE20150)/Homer	1e-13	Adult	protein_coding	0.158947
SIX2	Six2(Homeobox)/NephronProgenitor-Six2-ChIP-Seq(GSE39837)/Homer	1e-30	Adult	protein_coding	0.541611
SIX4	Six4(Homeobox)/MCF7-SIX4-ChIP-Seq(Encode)/Homer	0.001	Adult	protein_coding	1.19735
SMAD2	Smad2(MAD)/ES-SMAD2-ChIP-Seq(GSE29422)/Homer	1e-05	Adult	protein_coding	4.25331
SMAD3	Smad3(MAD)/NPC-Smad3-ChIP-Seq(GSE36673)/Homer	0.0001	Adult	protein_coding	11.5615
SMAD4	Smad4(MAD)/ESC-SMAD4-ChIP-Seq(GSE29422)/Homer	0.001	Adult	protein_coding	20.3247
SOX10	Sox10(HMG)/SciaticNerve-Sox3-ChIP-Seq(GSE35132)/Homer	0.1	Adult	protein_coding	2.96438
SOX15	Sox15(HMG)/CPA-Sox15-ChIP-Seq(GSE62909)/Homer	1	Adult	protein_coding	2.03061
SOX17	Sox17(HMG)/Endoderm-Sox17-ChIP-Seq(GSE61475)/Homer	1	Adult	protein_coding	8.93566
SOX2	Sox2(HMG)/mES-Sox2-ChIP-Seq(GSE11431)/Homer	1	Adult	protein_coding	0.188189
SOX3	Sox3(HMG)/NPC-Sox3-ChIP-Seq(GSE33059)/Homer	0.1	Adult	protein_coding	0.00740152
SOX4	Sox4(HMG)/proB-Sox4-ChIP-Seq(GSE50066)/Homer	0.1	Adult	protein_coding	8.73073
SOX6	Sox6(HMG)/Myotubes-Sox6-ChIP-Seq(GSE32627)/Homer	0.01	Adult	protein_coding	4.09885
SOX9	Sox9(HMG)/Limb-SOX9-ChIP-Seq(GSE73225)/Homer	1	Adult	protein_coding	12.8113
SP1	Sp1(Zf)/Promoter/Homer	1e-248	Adult	protein_coding	18.2587
SP2	Sp2(Zf)/HEK293-Sp2.eGFP-ChIP-Seq(Encode)/Homer	1e-162	Adult	protein_coding	9.7072
SP5	Sp5(Zf)/mES-Sp5.Flag-ChIP-Seq(GSE72989)/Homer	1e-201	Adult	protein_coding	0.123741
SPDEF	SPDEF(ETS)/VCaP-SPDEF-ChIP-Seq(SRA014231)/Homer	1e-43	Adult	protein_coding	0.069617
SPIB	SpiB(ETS)/OCILY3-SPIB-ChIP-Seq(GSE56857)/Homer	1e-19	Adult	protein_coding	0.0216239
STAT1	STAT1(Stat)/HelaS3-STAT1-ChIP-Seq(GSE12782)/Homer	1e-23	Adult	protein_coding	27.8653
STAT3	Stat3(Stat)/mES-Stat3-ChIP-Seq(GSE11431)/Homer	1e-59	Adult	protein_coding	53.0178
STAT4	STAT4(Stat)/CD4-Stat4-ChIP-Seq(GSE22104)/Homer	1e-35	Adult	protein_coding	8.76175
STAT6	STAT6(Stat)/Macrophage-Stat6-ChIP-Seq(GSE38377)/Homer	1e-26	Adult	protein_coding	15.5994
STAT6	STAT6(Stat)/CD4-Stat6-ChIP-Seq(GSE22104)/Homer	1e-23	Adult	protein_coding	15.5994
TBR1	Tbr1(T-box)/Cortex-Tbr1-ChIP-Seq(GSE71384)/Homer	1e-33	Adult	protein_coding	0.000891917
TBX20	Tbx20(T-box)/Heart-Tbx20-ChIP-Seq(GSE29636)/Homer	0.01	Adult	protein_coding	138.589
TBX21	Tbx21(T-box)/GM12878-TBX21-ChIP-Seq(Encode)/Homer	1	Adult	protein_coding	0.219923
TBX5	Tbx5(T-box)/HL1-Tbx5.biotin-ChIP-Seq(GSE21529)/Homer	0.0001	Adult	protein_coding	38.4127
TBX6	Tbx6(T-box)/ESC-Tbx6-ChIP-Seq(GSE93524)/Homer	1	Adult	protein_coding	0.216512
TCF12	Tcf12(bHLH)/GM12878-Tcf12-ChIP-Seq(GSE32465)/Homer	0.01	Adult	protein_coding	12.32
TCF21	Tcf21(bHLH)/ArterySmoothMuscle-Tcf21-ChIP-Seq(GSE61369)/Homer	0.1	Adult	protein_coding	4.03759
TCF3	Tcf3(HMG)/mES-Tcf3-ChIP-Seq(GSE11724)/Homer	1e-08	Adult	protein_coding	4.05963
TCF4	TCF4(bHLH)/SHSY5Y-TCF4-ChIP-Seq(GSE96915)/Homer	1	Adult	protein_coding	25.4004
TCF7	Tcf7(HMG)/GM12878-TCF7-ChIP-Seq(Encode)/Homer	0.01	Adult	protein_coding	0.971219
TEAD1	TEAD1(TEAD)/HepG2-TEAD1-ChIP-Seq(Encode)/Homer	1e-10	Adult	protein_coding	11.2008
TEAD2	TEAD2(TEA)/Py2T-Tead2-ChIP-Seq(GSE55709)/Homer	1	Adult	protein_coding	20.2727
TEAD3	TEAD3(TEA)/HepG2-TEAD3-ChIP-Seq(Encode)/Homer	1e-09	Adult	protein_coding	12.6903
TEAD4	TEAD4(TEA)/Tropoblast-Tead4-ChIP-Seq(GSE37350)/Homer	0.01	Adult	protein_coding	4.03883
TFE3	TFE3(bHLH)/MEF-TFE3-ChIP-Seq(GSE75757)/Homer	1e-06	Adult	protein_coding	13.0039
TGIF1	Tgif1(Homeobox)/mES-Tgif1-ChIP-Seq(GSE55404)/Homer	1e-16	Adult	protein_coding	1.71308
TGIF2	Tgif2(Homeobox)/mES-Tgif2-ChIP-Seq(GSE55404)/Homer	1e-08	Adult	protein_coding	3.7807
THRA	THRa(NR)/C17.2-THRa-ChIP-Seq(GSE38347)/Homer	1	Adult	protein_coding	33.7679
THRB	THRb(NR)/Liver-NR1A2-ChIP-Seq(GSE52613)/Homer	1	Adult	protein_coding	5.49601
THRB	THRb(NR)/HepG2-THRb.Flag-ChIP-Seq(Encode)/Homer	1	Adult	protein_coding	5.49601
TRPS1	TRPS1(Zf)/MCF7-TRPS1-ChIP-Seq(GSE107013)/Homer	1e-59	Adult	protein_coding	3.90769
TWIST2	Twist2(bHLH)/Myoblast-Twist2.Ty1-ChIP-Seq(GSE127998)/Homer	1	Adult	protein_coding	1.1248
USF1	USF1(bHLH)/GM12878-Usf1-ChIP-Seq(GSE32465)/Homer	1	Adult	protein_coding	10.4405
USF2	Usf2(bHLH)/C2C12-Usf2-ChIP-Seq(GSE36030)/Homer	1	Adult	protein_coding	30.4302
VDR	VDR(NR),DR3/GM10855-VDR+vitD-ChIP-Seq(GSE22484)/Homer	1	Adult	protein_coding	0.142046
WT1	WT1(Zf)/Kidney-WT1-ChIP-Seq(GSE90016)/Homer	1e-40	Adult	protein_coding	2.89863
YY1	YY1(Zf)/Promoter/Homer	1e-56	Adult	protein_coding	18.6704
ZBTB12	ZBTB12(Zf)/HEK293-ZBTB12.GFP-ChIP-Seq(GSE58341)/Homer	0.01	Adult	protein_coding	0.63727
ZBTB18	ZBTB18(Zf)/HEK293-ZBTB18.GFP-ChIP-Seq(GSE58341)/Homer	1	Adult	protein_coding	21.1233
ZBTB33	ZBTB33(Zf)/GM12878-ZBTB33-ChIP-Seq(GSE32465)/Homer	1e-25	Adult	protein_coding	6.86597
ZEB1	ZEB1(Zf)/PDAC-ZEB1-ChIP-Seq(GSE64557)/Homer	1	Adult	protein_coding	34.2586
ZEB2	ZEB2(Zf)/SNU398-ZEB2-ChIP-Seq(GSE103048)/Homer	1	Adult	protein_coding	27.1216
ZFP3	ZFP3(Zf)/HEK293-ZFP3.GFP-ChIP-Seq(GSE58341)/Homer	1	Adult	protein_coding	9.15909
ZFP57	Zfp57(Zf)/H1-ZFP57.HA-ChIP-Seq(GSE115387)/Homer	1e-91	Adult	protein_coding	0.720848
ZFX	ZFX(Zf)/mES-Zfx-ChIP-Seq(GSE11431)/Homer	0.01	Adult	protein_coding	14.0268
ZIC3	Zic3(Zf)/mES-Zic3-ChIP-Seq(GSE37889)/Homer	1	Adult	protein_coding	0.00117064
ZKSCAN1	ZKSCAN1(Zf)/HepG2-ZKSCAN1-ChIP-Seq(Encode)/Homer	0.001	Adult	protein_coding	15.4283
ZNF136	ZNF136(Zf)/HEK293-ZNF136.GFP-ChIP-Seq(GSE58341)/Homer	1	Adult	protein_coding	1.46713
ZNF16	ZNF16(Zf)/HEK293-ZNF16.GFP-ChIP-Seq(GSE58341)/Homer	1	Adult	protein_coding	3.30147
ZNF165	ZNF165(Zf)/WHIM12-ZNF165-ChIP-Seq(GSE65937)/Homer	0.1	Adult	protein_coding	0.236355
ZNF189	ZNF189(Zf)/HEK293-ZNF189.GFP-ChIP-Seq(GSE58341)/Homer	1e-05	Adult	protein_coding	19.5143
ZNF263	Znf263(Zf)/K562-Znf263-ChIP-Seq(GSE31477)/Homer	1e-45	Adult	protein_coding	2.71664
ZNF264	ZNF264(Zf)/HEK293-ZNF264.GFP-ChIP-Seq(GSE58341)/Homer	1e-14	Adult	protein_coding	2.17649
ZNF317	ZNF317(Zf)/HEK293-ZNF317.GFP-ChIP-Seq(GSE58341)/Homer	1	Adult	protein_coding	4.13386
ZNF322	ZNF322(Zf)/HEK293-ZNF322.GFP-ChIP-Seq(GSE58341)/Homer	1	Adult	protein_coding	5.95389
ZNF341	ZNF341(Zf)/EBV-ZNF341-ChIP-Seq(GSE113194)/Homer	1e-05	Adult	protein_coding	1.15032
ZNF382	ZNF382(Zf)/HEK293-ZNF382.GFP-ChIP-Seq(GSE58341)/Homer	1	Adult	protein_coding	3.01911
ZNF41	ZNF41(Zf)/HEK293-ZNF41.GFP-ChIP-Seq(GSE58341)/Homer	1	Adult	protein_coding	8.24439
ZNF415	ZNF415(Zf)/HEK293-ZNF415.GFP-ChIP-Seq(GSE58341)/Homer	0.0001	Adult	protein_coding	8.23491
ZNF416	ZNF416(Zf)/HEK293-ZNF416.GFP-ChIP-Seq(GSE58341)/Homer	1	Adult	protein_coding	3.32709
ZNF467	ZNF467(Zf)/HEK293-ZNF467.GFP-ChIP-Seq(GSE58341)/Homer	1e-56	Adult	protein_coding	3.11344
ZNF519	ZNF519(Zf)/HEK293-ZNF519.GFP-ChIP-Seq(GSE58341)/Homer	1e-07	Adult	protein_coding	1.45184
ZNF528	ZNF528(Zf)/HEK293-ZNF528.GFP-ChIP-Seq(GSE58341)/Homer	1	Adult	protein_coding	3.61243
ZNF669	ZNF669(Zf)/HEK293-ZNF669.GFP-ChIP-Seq(GSE58341)/Homer	1	Adult	protein_coding	1.85943
ZNF675	ZNF675(Zf)/HEK293-ZNF675.GFP-ChIP-Seq(GSE58341)/Homer	0.1	Adult	protein_coding	1.3791
ZNF692	ZNF692(Zf)/HEK293-ZNF692.GFP-ChIP-Seq(GSE58341)/Homer	1	Adult	protein_coding	2.52095
ZNF7	ZNF7(Zf)/HepG2-ZNF7.Flag-ChIP-Seq(Encode)/Homer	1e-05	Adult	protein_coding	2.11448
ZNF711	ZNF711(Zf)/SHSY5Y-ZNF711-ChIP-Seq(GSE20673)/Homer	0.01	Adult	protein_coding	2.20385
ZNF768	ZNF768(Zf)/Rajj-ZNF768-ChIP-Seq(GSE111879)/Homer	0.1	Adult	protein_coding	27.8022
ZSCAN22	ZSCAN22(Zf)/HEK293-ZSCAN22.GFP-ChIP-Seq(GSE58341)/Homer	1	Adult	protein_coding	1.59668
