# Supplementary material for: Integrated transcriptomics and epigenomics reveal chamber-specific and species-specific characteristics of human and mouse hearts
Source: PLoS Biol. 2021 May 18;19(5):e3001229. doi: 10.1371/journal.pbio.3001229 (PMC8130971; doi:10.1371/journal.pbio.3001229)
Supplement: S6 Table — (XLSX) [file pbio.3001229.s011.xlsx]

## Sheet: 1672 DEGs in mouse
Gene ID	Gene name	logFC	P value	FDR	Gene type	cluster	Mean expression levels
ENSMUSG00000000037.16	Scml2	-1.63926	1.82839e-06	1.4984e-05	protein_coding	A	1.01263
ENSMUSG00000000197.8	Nalcn	-2.2817	5.07341e-09	6.05912e-08	protein_coding	A	1.28447
ENSMUSG00000000486.13	Sept1	-1.3921	4.36491e-07	3.95374e-06	protein_coding	A	2.29351
ENSMUSG00000000567.5	Sox9	-1.83586	2.73106e-11	4.27061e-10	protein_coding	A	1.72672
ENSMUSG00000000753.15	Serpinf1	-1.30891	2.46053e-18	7.76976e-17	protein_coding	A	4.80452
ENSMUSG00000000958.10	Slc7a7	-4.16247	2.53158e-91	2.2199e-88	protein_coding	A	5.77161
ENSMUSG00000001014.6	Icam4	-1.76265	1.81234e-06	1.48631e-05	protein_coding	A	1.8523
ENSMUSG00000001225.12	Slc26a3	-2.6758	3.34399e-06	2.61363e-05	protein_coding	A	1.07291
ENSMUSG00000001247.16	Lsr	-1.30039	1.11866e-08	1.28162e-07	protein_coding	A	2.33114
ENSMUSG00000001435.15	Col18a1	-1.81353	1.91023e-09	2.3903e-08	protein_coding	A	4.08906
ENSMUSG00000001494.6	Sost	-3.26904	8.39353e-11	1.23143e-09	protein_coding	A	3.54462
ENSMUSG00000001663.10	Gstt1	-1.44074	1.78031e-23	8.36894e-22	protein_coding	A	5.28699
ENSMUSG00000001670.13	Tat	-2.96187	2.10294e-06	1.70502e-05	protein_coding	A	1.83561
ENSMUSG00000001739.14	Cldn15	-1.48644	2.56567e-05	0.000169845	protein_coding	A	2.88748
ENSMUSG00000001761.7	Smo	-1.01029	1.35508e-10	1.93332e-09	protein_coding	A	4.04932
ENSMUSG00000001864.13	Aif1l	-3.62126	2.01591e-15	4.89466e-14	protein_coding	A	3.51071
ENSMUSG00000001918.17	Slc1a5	-1.07054	8.66748e-08	8.70912e-07	protein_coding	A	4.61137
ENSMUSG00000001930.17	Vwf	-1.52763	8.79522e-11	1.28458e-09	protein_coding	A	6.82941
ENSMUSG00000001986.16	Gria3	-1.88783	4.57028e-12	7.69556e-11	protein_coding	A	1.71928
ENSMUSG00000002020.15	Ltbp2	-1.5632	0.00317425	0.0128247	protein_coding	A	1.83503
ENSMUSG00000002105.15	Slc39a13	-1.17512	5.10436e-17	1.46199e-15	protein_coding	A	4.98465
ENSMUSG00000002265.16	Peg3	-3.24807	4.52341e-117	6.06643e-114	protein_coding	A	5.25372
ENSMUSG00000002266.17	Zim1	-1.20838	1.07891e-11	1.75324e-10	protein_coding	A	1.51332
ENSMUSG00000002732.14	Fkbp7	-1.0287	3.07183e-12	5.2618e-11	protein_coding	A	4.87162
ENSMUSG00000002771.12	Grin2d	-1.40954	4.19376e-05	0.000266704	protein_coding	A	1.06832
ENSMUSG00000002845.14	Tmem39a	-1.16699	1.88424e-12	3.3379e-11	protein_coding	A	3.67372
ENSMUSG00000002997.15	Prkar2b	-1.38739	0.000258029	0.00138419	protein_coding	A	2.22926
ENSMUSG00000003134.10	Tbc1d8	-1.06588	5.91305e-15	1.36311e-13	protein_coding	A	3.23139
ENSMUSG00000003273.14	Car11	-1.02676	5.08484e-06	3.84636e-05	protein_coding	A	2.53762
ENSMUSG00000003355.7	Fkbp11	-1.46889	0.000164771	0.000921644	protein_coding	A	1.61423
ENSMUSG00000003378.9	Grik5	-1.3318	1.31392e-13	2.64629e-12	protein_coding	A	3.11002
ENSMUSG00000003411.10	Rab3b	-3.88173	2.91335e-10	4.0317e-09	protein_coding	A	3.55027
ENSMUSG00000003477.5	Inmt	-1.26151	0.000479835	0.00240911	protein_coding	A	4.54459
ENSMUSG00000003534.17	Ddr1	-1.29998	3.32719e-23	1.53867e-21	protein_coding	A	5.06383
ENSMUSG00000004151.17	Etv1	-1.63434	7.92489e-15	1.80679e-13	protein_coding	A	4.33563
ENSMUSG00000004267.16	Eno2	-1.64974	0.00354898	0.0141481	protein_coding	A	1.12799
ENSMUSG00000004317.14	Clcn5	-1.28985	2.64727e-11	4.14811e-10	protein_coding	A	2.22746
ENSMUSG00000004360.9	9330159F19Rik	-1.7811	3.72975e-08	3.94838e-07	protein_coding	A	1.47763
ENSMUSG00000004473.10	Clec11a	-1.45238	0.0013323	0.00598082	protein_coding	A	1.0876
ENSMUSG00000004626.14	Stxbp2	-1.28218	3.24743e-05	0.000210935	protein_coding	A	2.24536
ENSMUSG00000005087.17	Cd44	-1.27039	3.31829e-07	3.07286e-06	protein_coding	A	4.06375
ENSMUSG00000005124.10	Ccn4	-2.73724	1.82527e-24	9.26821e-23	protein_coding	A	3.20618
ENSMUSG00000005360.14	Slc1a3	-1.26854	0.000386487	0.00198279	protein_coding	A	1.46725
ENSMUSG00000005465.9	Il27ra	-1.38531	1.86097e-07	1.78796e-06	protein_coding	A	2.21767
ENSMUSG00000005611.15	Mrvi1	-1.87303	1.82199e-26	1.11068e-24	protein_coding	A	4.50027
ENSMUSG00000005667.8	Mthfd2	-2.10695	7.29518e-14	1.50928e-12	protein_coding	A	3.13791
ENSMUSG00000005968.14	Tuft1	-1.08804	0.00111911	0.00512858	protein_coding	A	1.64186
ENSMUSG00000005973.6	Rcn1	-1.06969	1.06163e-32	9.56686e-31	protein_coding	A	5.29991
ENSMUSG00000006204.6	5430419D17Rik	-3.81016	1.58977e-14	3.51896e-13	protein_coding	A	2.45249
ENSMUSG00000006369.14	Fbln1	-1.65225	8.36625e-26	4.75666e-24	protein_coding	A	7.73119
ENSMUSG00000006651.8	Aplp1	-1.61194	7.49296e-11	1.11002e-09	protein_coding	A	2.52502
ENSMUSG00000006731.10	B4galnt1	-1.26528	0.00576772	0.0214271	protein_coding	A	1.80892
ENSMUSG00000006800.14	Sulf2	-1.04382	3.95452e-19	1.32978e-17	protein_coding	A	5.57022
ENSMUSG00000007617.18	Homer1	-1.04613	1.32767e-10	1.89897e-09	protein_coding	A	5.53151
ENSMUSG00000007682.6	Dio2	-1.55201	0.00660202	0.0240446	protein_coding	A	1.38018
ENSMUSG00000007783.10	Cpt1c	-1.02603	4.70731e-05	0.000295979	protein_coding	A	1.80777
ENSMUSG00000007805.4	Twist2	-2.29637	1.74017e-08	1.93062e-07	protein_coding	A	1.48027
ENSMUSG00000007888.15	Crlf1	-1.83574	0.00491475	0.018697	protein_coding	A	1.47154
ENSMUSG00000007989.7	Fzd3	-1.30905	7.04358e-25	3.76081e-23	protein_coding	A	2.1076
ENSMUSG00000008305.18	Tle1	-1.05232	9.6816e-17	2.65941e-15	protein_coding	A	3.73111
ENSMUSG00000008734.9	Gprc5b	-1.38397	1.08517e-16	2.96297e-15	protein_coding	A	4.52954
ENSMUSG00000008932.9	Slc1a7	-2.83405	6.99535e-06	5.15472e-05	protein_coding	A	2.61043
ENSMUSG00000009114.17	2610028H24Rik	-2.5455	9.76645e-08	9.76174e-07	protein_coding	A	1.66861
ENSMUSG00000009378.4	Slc16a12	-1.92717	3.11958e-27	2.03792e-25	protein_coding	A	3.34454
ENSMUSG00000009394.13	Syn2	-2.31613	1.03331e-24	5.40332e-23	protein_coding	A	3.36481
ENSMUSG00000009614.16	Sardh	-1.05917	3.71346e-07	3.40834e-06	protein_coding	A	2.92445
ENSMUSG00000010051.15	Hyal1	-1.30332	9.99121e-08	9.96891e-07	protein_coding	A	2.52451
ENSMUSG00000010066.15	Cacna2d2	-3.74565	9.52107e-12	1.55495e-10	protein_coding	A	4.08925
ENSMUSG00000010830.8	Kdelr3	-1.5442	5.8988e-19	1.94626e-17	protein_coding	A	3.71192
ENSMUSG00000011256.16	Adam19	-1.48446	1.07977e-11	1.75339e-10	protein_coding	A	4.76816
ENSMUSG00000011263.16	Exoc3l2	-1.83144	1.38971e-15	3.42899e-14	protein_coding	A	1.81864
ENSMUSG00000011884.13	Gltp	-1.95569	1.17488e-32	1.04634e-30	protein_coding	A	5.49389
ENSMUSG00000012017.4	Scarf2	-1.29042	1.30594e-07	1.2806e-06	protein_coding	A	3.23965
ENSMUSG00000014602.15	Kif1a	-3.48231	3.07772e-23	1.4262e-21	protein_coding	A	2.12602
ENSMUSG00000014791.10	Elmo3	-1.87524	4.44053e-19	1.48228e-17	protein_coding	A	2.17468
ENSMUSG00000014846.12	Tppp3	-2.70963	1.00562e-39	1.37288e-37	protein_coding	A	6.4451
ENSMUSG00000015093.15	Clic3	-1.19061	0.0105834	0.0357787	protein_coding	A	1.60743
ENSMUSG00000015134.15	Aldh1a3	-2.81966	4.60484e-09	5.53139e-08	protein_coding	A	1.42681
ENSMUSG00000015476.6	Prrt1	-2.55375	3.79408e-11	5.85654e-10	protein_coding	A	1.45381
ENSMUSG00000015619.10	Gata3	-2.94216	9.38523e-09	1.09003e-07	protein_coding	A	1.0033
ENSMUSG00000015627.5	Gata5	-4.20219	4.84192e-12	8.13493e-11	protein_coding	A	1.84376
ENSMUSG00000015653.13	Steap2	-2.48475	3.47235e-11	5.37084e-10	protein_coding	A	1.07145
ENSMUSG00000015766.14	Eps8	-1.72892	1.0912e-21	4.42673e-20	protein_coding	A	4.87815
ENSMUSG00000015968.17	Cacna1d	-2.78555	2.46791e-22	1.0517e-20	protein_coding	A	2.80432
ENSMUSG00000015981.12	Stk32c	-1.92483	0.000103265	0.000601671	protein_coding	A	1.60668
ENSMUSG00000016024.9	Lbp	-1.03869	0.00047225	0.00237678	protein_coding	A	3.43712
ENSMUSG00000016179.11	Camk1g	-3.78566	4.80041e-24	2.37407e-22	protein_coding	A	3.29369
ENSMUSG00000016239.11	Lonrf3	-1.18865	0.000292985	0.00154553	protein_coding	A	1.44942
ENSMUSG00000016262.14	Sertad4	-3.37303	1.2675e-86	9.96475e-84	protein_coding	A	3.94831
ENSMUSG00000016918.15	Sulf1	-1.39922	1.44551e-12	2.60416e-11	protein_coding	A	4.60175
ENSMUSG00000017314.12	Mpp2	-1.68316	1.57679e-24	8.04234e-23	protein_coding	A	2.72662
ENSMUSG00000017466.9	Timp2	-1.24656	1.35124e-24	6.93851e-23	protein_coding	A	7.04686
ENSMUSG00000017493.12	Igfbp4	-1.82063	1.00387e-24	5.26141e-23	protein_coding	A	7.35407
ENSMUSG00000017561.16	Crlf3	-1.247	2.59692e-20	9.59596e-19	protein_coding	A	4.16903
ENSMUSG00000017692.8	Rhbdl3	-1.07183	1.017e-09	1.31443e-08	protein_coding	A	4.31104
ENSMUSG00000017969.13	Ptgis	-1.84603	8.89186e-11	1.29703e-09	protein_coding	A	5.06486
ENSMUSG00000017978.18	Cadps2	-1.42532	9.57984e-08	9.57972e-07	protein_coding	A	1.55771
ENSMUSG00000018263.11	Tbx5	-2.74632	1.97565e-75	1.0237e-72	protein_coding	A	6.5221
ENSMUSG00000018339.11	Gpx3	-3.06048	6.81389e-46	1.26301e-43	protein_coding	A	9.83044
ENSMUSG00000018451.6	6330403K07Rik	-3.25234	1.49941e-08	1.684e-07	protein_coding	A	1.64453
ENSMUSG00000018537.16	Pcgf2	-1.23729	8.14391e-13	1.50831e-11	protein_coding	A	2.408
ENSMUSG00000018819.10	Lsp1	-1.22805	1.07e-23	5.11422e-22	protein_coding	A	4.89683
ENSMUSG00000018822.7	Sfrp5	-4.45197	3.98543e-18	1.23122e-16	protein_coding	A	5.28009
ENSMUSG00000019124.10	Scrn1	-2.77805	4.76961e-61	1.59915e-58	protein_coding	A	4.94737
ENSMUSG00000019139.10	Isyna1	-1.05878	2.82684e-09	3.47434e-08	protein_coding	A	4.6299
ENSMUSG00000019467.15	Arhgef25	-1.11385	4.05832e-23	1.8692e-21	protein_coding	A	4.08296
ENSMUSG00000019539.11	Rcn3	-1.39057	1.17073e-18	3.77531e-17	protein_coding	A	5.3255
ENSMUSG00000019768.16	Esr1	-1.96194	3.11002e-10	4.27141e-09	protein_coding	A	1.44818
ENSMUSG00000019817.18	Plagl1	-3.37936	9.18193e-21	3.50651e-19	protein_coding	A	4.94785
ENSMUSG00000019831.14	Wasf1	-1.37733	0.000528048	0.00261887	protein_coding	A	1.30312
ENSMUSG00000019853.6	Hebp2	-1.35199	9.40133e-06	6.78002e-05	protein_coding	A	1.07844
ENSMUSG00000019890.4	Nts	-1.7698	0.00158574	0.00697939	protein_coding	A	1.59321
ENSMUSG00000019936.10	Epyc	-3.95653	1.27822e-11	2.05371e-10	protein_coding	A	1.29621
ENSMUSG00000019975.12	Ikbip	-1.12493	7.6504e-22	3.13144e-20	protein_coding	A	4.0253
ENSMUSG00000019986.17	Ahi1	-1.44066	1.70839e-15	4.17466e-14	protein_coding	A	1.67306
ENSMUSG00000019997.11	Ccn2	-3.46158	1.20898e-25	6.8058e-24	protein_coding	A	9.84981
ENSMUSG00000020027.18	Socs2	-1.09347	1.02831e-11	1.67221e-10	protein_coding	A	4.85891
ENSMUSG00000020029.6	Nudt4	-1.64891	8.12959e-62	2.76636e-59	protein_coding	A	9.06721
ENSMUSG00000020044.13	Timp3	-1.03382	1.74745e-08	1.9368e-07	protein_coding	A	8.10142
ENSMUSG00000020053.18	Igf1	-1.6475	6.20934e-17	1.7499e-15	protein_coding	A	4.39428
ENSMUSG00000020098.7	Pcbd1	-1.94374	9.33506e-07	8.03132e-06	protein_coding	A	2.65708
ENSMUSG00000020102.15	Slc16a7	-1.07131	0.000276054	0.00146947	protein_coding	A	2.23261
ENSMUSG00000020105.9	Lrig3	-1.45329	5.12615e-06	3.8738e-05	protein_coding	A	1.75202
ENSMUSG00000020142.12	Slc1a4	-1.31601	0.000100184	0.000585515	protein_coding	A	1.70967
ENSMUSG00000020186.7	Csrp2	-2.22733	6.1608e-23	2.79801e-21	protein_coding	A	5.4797
ENSMUSG00000020234.10	4930404N11Rik	-1.56194	0.000534746	0.00264806	protein_coding	A	1.02635
ENSMUSG00000020251.13	Glt8d2	-1.42065	3.31129e-08	3.53437e-07	protein_coding	A	2.47407
ENSMUSG00000020253.15	Ppm1m	-1.23625	4.28677e-16	1.10559e-14	protein_coding	A	3.63549
ENSMUSG00000020255.8	D10Wsu102e	-1.05517	5.32233e-16	1.34976e-14	protein_coding	A	1.00953
ENSMUSG00000020256.14	Aldh1l2	-1.49739	4.23319e-14	8.99465e-13	protein_coding	A	3.83823
ENSMUSG00000020297.10	Nsg2	-4.86049	1.74798e-16	4.69401e-15	protein_coding	A	1.11083
ENSMUSG00000020325.10	Fstl3	-1.98102	1.57165e-15	3.85706e-14	protein_coding	A	3.3607
ENSMUSG00000020388.12	Pdlim4	-1.54611	9.50546e-17	2.61733e-15	protein_coding	A	5.49533
ENSMUSG00000020427.11	Igfbp3	-1.41729	0.00256721	0.0106767	protein_coding	A	5.60586
ENSMUSG00000020431.5	Adcy1	-3.55006	3.56239e-114	4.51216e-111	protein_coding	A	5.0629
ENSMUSG00000020467.15	Efemp1	-1.87059	9.65793e-09	1.11886e-07	protein_coding	A	3.8685
ENSMUSG00000020469.8	Myl7	-8.71425	3.57409e-140	5.82041e-137	protein_coding	A	12.0526
ENSMUSG00000020473.13	Aebp1	-1.83891	1.70106e-10	2.40437e-09	protein_coding	A	4.73754
ENSMUSG00000020474.11	Polm	-1.20819	2.07018e-08	2.27132e-07	protein_coding	A	1.81676
ENSMUSG00000020532.18	Acaca	-1.27472	1.45038e-06	1.20639e-05	protein_coding	A	3.3575
ENSMUSG00000020589.17	Fam49a	-2.35482	1.01997e-49	2.13343e-47	protein_coding	A	4.26017
ENSMUSG00000020644.9	Id2	-1.71743	6.46037e-09	7.63556e-08	protein_coding	A	3.76347
ENSMUSG00000020646.17	Mboat2	-1.37142	7.16734e-11	1.06524e-09	protein_coding	A	2.91449
ENSMUSG00000020668.10	Kif3c	-1.0028	0.000271338	0.00144673	protein_coding	A	2.21355
ENSMUSG00000020672.14	Sntg2	-2.53142	2.71473e-05	0.00017883	protein_coding	A	1.23739
ENSMUSG00000020717.19	Pecam1	-1.07953	5.06614e-18	1.55664e-16	protein_coding	A	7.07508
ENSMUSG00000020734.13	Grin2c	-4.52838	3.44807e-36	3.87254e-34	protein_coding	A	2.92212
ENSMUSG00000020758.15	Itgb4	-2.1217	6.69504e-15	1.54182e-13	protein_coding	A	2.22969
ENSMUSG00000020785.17	Camkk1	-1.35801	5.02074e-05	0.000313697	protein_coding	A	1.67093
ENSMUSG00000020847.15	Rph3al	-1.03566	3.45549e-07	3.18697e-06	protein_coding	A	3.01778
ENSMUSG00000020848.7	Doc2b	-1.33549	0.000956433	0.00445378	protein_coding	A	1.22622
ENSMUSG00000020886.17	Dlg4	-1.0706	5.46753e-07	4.87884e-06	protein_coding	A	1.85489
ENSMUSG00000020911.14	Krt19	-2.45324	0.000152724	0.000859315	protein_coding	A	2.50515
ENSMUSG00000020926.16	Adam11	-1.15566	2.79542e-15	6.65964e-14	protein_coding	A	3.90088
ENSMUSG00000020937.14	Plcd3	-1.11722	4.09525e-15	9.58599e-14	protein_coding	A	4.36961
ENSMUSG00000021047.7	Nova1	-1.32	8.16211e-06	5.95672e-05	protein_coding	A	1.45271
ENSMUSG00000021062.15	Rab15	-1.72423	4.41413e-05	0.000279782	protein_coding	A	1.1939
ENSMUSG00000021136.13	Smoc1	-3.30197	3.22911e-73	1.53376e-70	protein_coding	A	5.21096
ENSMUSG00000021186.9	Fbln5	-1.09911	9.36058e-08	9.38074e-07	protein_coding	A	4.22398
ENSMUSG00000021215.15	Net1	-1.02051	0.000523696	0.00260182	protein_coding	A	3.73306
ENSMUSG00000021219.16	Rgs6	-1.27524	2.45872e-05	0.000163239	protein_coding	A	3.782
ENSMUSG00000021240.6	Abcd4	-1.19385	5.1686e-14	1.08707e-12	protein_coding	A	2.80832
ENSMUSG00000021250.13	Fos	-1.51726	0.0076489	0.027214	protein_coding	A	3.4341
ENSMUSG00000021253.7	Tgfb3	-1.26622	5.17488e-19	1.71986e-17	protein_coding	A	4.59989
ENSMUSG00000021263.11	Degs2	-2.09357	5.39691e-05	0.000334541	protein_coding	A	1.43204
ENSMUSG00000021338.17	Carmil1	-1.02852	1.51913e-05	0.000105625	protein_coding	A	2.50785
ENSMUSG00000021379.2	Id4	-1.51501	0.000787421	0.00373076	protein_coding	A	1.01134
ENSMUSG00000021411.16	Pxdc1	-1.92738	1.84753e-42	2.90495e-40	protein_coding	A	4.71938
ENSMUSG00000021464.14	Ror2	-1.65609	5.25305e-07	4.69848e-06	protein_coding	A	1.86833
ENSMUSG00000021474.9	Sfxn1	-1.1007	1.46888e-08	1.65378e-07	protein_coding	A	3.06434
ENSMUSG00000021556.12	Golm1	-1.21998	4.45942e-22	1.86894e-20	protein_coding	A	3.89662
ENSMUSG00000021573.15	Tppp	-1.41335	4.62698e-37	5.4943e-35	protein_coding	A	4.72081
ENSMUSG00000021638.12	Ocln	-2.8745	4.10148e-19	1.37312e-17	protein_coding	A	1.74869
ENSMUSG00000021696.9	Elovl7	-2.74644	3.04386e-08	3.26267e-07	protein_coding	A	1.0094
ENSMUSG00000021728.8	Emb	-1.13952	0.00422555	0.016454	protein_coding	A	2.54581
ENSMUSG00000021730.8	Hcn1	-3.26698	1.41664e-31	1.20966e-29	protein_coding	A	2.91902
ENSMUSG00000021765.9	Fst	-1.36747	0.00895837	0.0310823	protein_coding	A	1.30564
ENSMUSG00000021799.9	Opn4	-1.34042	7.51002e-13	1.39886e-11	protein_coding	A	2.87502
ENSMUSG00000021928.9	Ebpl	-1.00082	1.70021e-07	1.63924e-06	protein_coding	A	1.00671
ENSMUSG00000021943.7	Gdf10	-1.15413	0.00704333	0.0254043	protein_coding	A	1.67904
ENSMUSG00000021950.15	Anxa8	-1.69093	0.000824062	0.00388981	protein_coding	A	1.19226
ENSMUSG00000021981.10	Cab39l	-1.08921	6.33406e-17	1.78284e-15	protein_coding	A	4.7129
ENSMUSG00000021990.15	Spata13	-1.06953	9.55988e-11	1.38825e-09	protein_coding	A	3.73116
ENSMUSG00000021991.9	Cacna2d3	-4.56471	1.64034e-55	4.34861e-53	protein_coding	A	2.47575
ENSMUSG00000022037.15	Clu	-2.01326	5.03658e-27	3.2165e-25	protein_coding	A	10.2137
ENSMUSG00000022048.8	Dpysl2	-1.32437	3.80326e-37	4.56371e-35	protein_coding	A	6.58568
ENSMUSG00000022197.16	Pdzd2	-1.07096	9.25674e-29	6.69982e-27	protein_coding	A	5.98838
ENSMUSG00000022199.12	Slc22a17	-2.63049	3.08756e-64	1.13538e-61	protein_coding	A	2.97119
ENSMUSG00000022206.7	Npr3	-3.46024	4.79817e-94	4.75623e-91	protein_coding	A	6.81979
ENSMUSG00000022231.10	Sema5a	-1.12615	1.45581e-09	1.85424e-08	protein_coding	A	3.03169
ENSMUSG00000022309.9	Angpt1	-2.30294	7.3593e-21	2.839e-19	protein_coding	A	7.57687
ENSMUSG00000022324.15	Matn2	-1.12481	4.21856e-11	6.47669e-10	protein_coding	A	4.78803
ENSMUSG00000022371.16	Col14a1	-2.04058	1.89928e-22	8.15475e-21	protein_coding	A	5.20867
ENSMUSG00000022425.16	Enpp2	-1.05701	1.31603e-06	1.10472e-05	protein_coding	A	4.18639
ENSMUSG00000022456.16	2020-09-03	-3.15581	1.08154e-08	1.24235e-07	protein_coding	A	2.07064
ENSMUSG00000022479.15	Vdr	-4.13902	5.71519e-18	1.749e-16	protein_coding	A	2.73032
ENSMUSG00000022490.7	Ppp1r1a	-1.12528	0.0128789	0.0422302	protein_coding	A	1.71569
ENSMUSG00000022514.14	Il1rap	-1.57145	2.85028e-29	2.11673e-27	protein_coding	A	3.31569
ENSMUSG00000022523.10	Fgf12	-7.32723	1.64853e-78	9.63711e-76	protein_coding	A	5.97303
ENSMUSG00000022602.14	Arc	-1.01119	0.000752695	0.00358336	protein_coding	A	1.63897
ENSMUSG00000022636.13	Alcam	-2.04838	8.57113e-11	1.25426e-09	protein_coding	A	2.29274
ENSMUSG00000022665.15	Ccdc80	-1.53879	3.04025e-27	1.99754e-25	protein_coding	A	6.88026
ENSMUSG00000022754.6	Tmem45a	-1.37761	1.47008e-06	1.22189e-05	protein_coding	A	2.4678
ENSMUSG00000022756.17	Slc7a4	-1.48354	1.19857e-06	1.01208e-05	protein_coding	A	1.98213
ENSMUSG00000022799.4	Arhgap31	-1.88928	1.06229e-59	3.41114e-57	protein_coding	A	6.54052
ENSMUSG00000022816.11	Fstl1	-1.05789	5.3591e-07	4.79146e-06	protein_coding	A	6.75342
ENSMUSG00000022844.8	Pdia5	-1.31303	6.79753e-09	8.02573e-08	protein_coding	A	3.0276
ENSMUSG00000022868.6	Ahsg	-4.15088	1.27597e-51	2.88028e-49	protein_coding	A	6.00186
ENSMUSG00000022883.11	Robo1	-1.26236	2.14354e-10	3.00886e-09	protein_coding	A	1.54022
ENSMUSG00000023034.7	Nr4a1	-1.34586	1.24679e-05	8.79777e-05	protein_coding	A	4.5406
ENSMUSG00000023039.17	Krt7	-4.92166	3.80388e-22	1.60304e-20	protein_coding	A	1.15129
ENSMUSG00000023043.7	Krt18	-3.44552	2.49907e-10	3.48479e-09	protein_coding	A	1.98908
ENSMUSG00000023046.6	Igfbp6	-1.67261	1.82598e-09	2.29244e-08	protein_coding	A	5.47084
ENSMUSG00000023153.9	Tmem52	-1.20326	0.0137212	0.0445374	protein_coding	A	2.24964
ENSMUSG00000023169.15	Slc38a1	-1.44134	2.37867e-20	8.8181e-19	protein_coding	A	4.66733
ENSMUSG00000023191.9	P3h3	-1.44857	1.94901e-19	6.72246e-18	protein_coding	A	4.05602
ENSMUSG00000023328.14	Ache	-2.79137	1.79032e-39	2.38699e-37	protein_coding	A	2.87805
ENSMUSG00000023393.15	Slc17a9	-2.4988	1.09808e-05	7.83737e-05	protein_coding	A	1.38092
ENSMUSG00000023411.12	Nfatc4	-1.10265	3.01961e-06	2.3838e-05	protein_coding	A	2.43339
ENSMUSG00000023829.9	Slc22a1	-1.64092	7.49106e-09	8.7764e-08	protein_coding	A	2.21432
ENSMUSG00000023968.15	Crip3	-3.92831	3.76586e-14	8.0542e-13	protein_coding	A	2.07593
ENSMUSG00000023972.10	Ptk7	-1.5572	1.1696e-17	3.48118e-16	protein_coding	A	3.18256
ENSMUSG00000023999.14	Kif6	-1.69445	3.69459e-12	6.27667e-11	protein_coding	A	2.21345
ENSMUSG00000024008.16	Cpne5	-4.3776	2.14493e-13	4.22299e-12	protein_coding	A	2.5517
ENSMUSG00000024027.8	Glp1r	-5.60631	1.00088e-28	7.22126e-27	protein_coding	A	2.52468
ENSMUSG00000024076.10	Vit	-1.84011	1.36405e-07	1.33472e-06	protein_coding	A	3.05868
ENSMUSG00000024084.8	Qpct	-1.34917	5.024e-09	6.00326e-08	protein_coding	A	3.27535
ENSMUSG00000024087.4	Cyp1b1	-1.61187	4.44552e-09	5.35129e-08	protein_coding	A	4.73484
ENSMUSG00000024112.16	Cacna1h	-4.02308	1.79466e-86	1.36388e-83	protein_coding	A	6.25833
ENSMUSG00000024175.2	Tekt4	-3.06112	2.17686e-10	3.04855e-09	protein_coding	A	2.03753
ENSMUSG00000024206.15	Rfx2	-2.16231	1.73319e-18	5.55767e-17	protein_coding	A	2.89706
ENSMUSG00000024299.17	Adamts10	-1.55026	9.7062e-27	6.06278e-25	protein_coding	A	4.29909
ENSMUSG00000024331.11	Dsc2	-1.51164	2.09768e-23	9.80021e-22	protein_coding	A	6.24064
ENSMUSG00000024353.5	Mzb1	-1.44216	6.8522e-05	0.000415377	protein_coding	A	2.03905
ENSMUSG00000024371.14	C2	-1.62801	0.00826678	0.0290362	protein_coding	A	2.4725
ENSMUSG00000024420.9	Zfp521	-1.51231	1.90837e-12	3.37541e-11	protein_coding	A	3.89758
ENSMUSG00000024501.20	Dpysl3	-1.20936	5.1843e-19	1.72048e-17	protein_coding	A	5.63828
ENSMUSG00000024511.15	Rab27b	-1.10383	2.14323e-05	0.000144055	protein_coding	A	1.16471
ENSMUSG00000024544.9	Ldlrad4	-1.30627	4.11145e-23	1.88986e-21	protein_coding	A	4.289
ENSMUSG00000024579.7	Pcyox1l	-1.25077	2.26922e-12	3.97357e-11	protein_coding	A	2.39078
ENSMUSG00000024593.15	Megf10	-2.59901	7.05255e-18	2.14388e-16	protein_coding	A	1.40622
ENSMUSG00000024640.9	Psat1	-1.02482	1.08871e-06	9.28254e-06	protein_coding	A	2.20513
ENSMUSG00000024665.8	Fads2	-1.3707	1.48145e-14	3.29197e-13	protein_coding	A	3.07321
ENSMUSG00000024713.16	Pcsk5	-1.10186	1.2473e-07	1.22757e-06	protein_coding	A	1.88209
ENSMUSG00000024754.13	Cemip2	-2.14103	2.07812e-63	7.40299e-61	protein_coding	A	5.25974
ENSMUSG00000024803.9	Ankrd1	-1.01781	0.000203763	0.00111996	protein_coding	A	8.52537
ENSMUSG00000024806.4	Mlana	-8.18702	4.30031e-92	3.92171e-89	protein_coding	A	5.6973
ENSMUSG00000024810.16	Il33	-1.56798	6.61917e-06	4.89969e-05	protein_coding	A	3.00448
ENSMUSG00000024866.10	Acy3	-1.02951	1.30457e-11	2.09309e-10	protein_coding	A	4.88002
ENSMUSG00000024871.11	Doc2g	-1.13621	6.32519e-12	1.05185e-10	protein_coding	A	7.55653
ENSMUSG00000024940.11	Ltbp3	-1.19107	2.85842e-22	1.21584e-20	protein_coding	A	5.07136
ENSMUSG00000024990.13	Rbp4	-1.76017	0.00601692	0.0222084	protein_coding	A	1.56563
ENSMUSG00000025037.6	Maoa	-1.41243	2.31336e-12	4.04465e-11	protein_coding	A	2.35865
ENSMUSG00000025094.8	Slc18a2	-1.61409	3.60547e-13	6.91347e-12	protein_coding	A	2.50361
ENSMUSG00000025140.15	Pycr1	-1.59966	5.11447e-05	0.000319028	protein_coding	A	1.34957
ENSMUSG00000025151.16	Maged1	-1.32765	4.81328e-56	1.33827e-53	protein_coding	A	7.15422
ENSMUSG00000025153.9	Fasn	-1.73645	0.000188197	0.00104091	protein_coding	A	4.79154
ENSMUSG00000025188.15	Hps1	-1.17341	2.41957e-08	2.6306e-07	protein_coding	A	1.42315
ENSMUSG00000025203.6	Scd2	-1.59092	8.13071e-15	1.84515e-13	protein_coding	A	4.84706
ENSMUSG00000025213.11	Kazald1	-2.17061	5.39268e-11	8.16928e-10	protein_coding	A	3.94808
ENSMUSG00000025255.18	Zfhx4	-2.56858	2.92365e-10	4.04223e-09	protein_coding	A	1.15564
ENSMUSG00000025272.16	Tro	-2.14491	9.25108e-16	2.30761e-14	protein_coding	A	1.57622
ENSMUSG00000025283.15	Sat1	-1.0184	4.19807e-07	3.81322e-06	protein_coding	A	5.08222
ENSMUSG00000025321.14	Itgb8	-1.64332	1.00619e-09	1.30194e-08	protein_coding	A	1.64269
ENSMUSG00000025324.8	Atp10a	-1.23958	7.94585e-07	6.91705e-06	protein_coding	A	2.15852
ENSMUSG00000025372.16	Baiap2	-1.16384	3.40223e-07	3.14675e-06	protein_coding	A	3.02277
ENSMUSG00000025402.12	Nab2	-1.33047	3.80279e-13	7.27958e-12	protein_coding	A	3.59539
ENSMUSG00000025417.8	Pip4k2c	-1.21835	8.58432e-43	1.39796e-40	protein_coding	A	5.86982
ENSMUSG00000025479.9	Cyp2e1	-2.30037	0.000418748	0.00213008	protein_coding	A	3.06572
ENSMUSG00000025537.12	Phkg1	-1.72668	7.92794e-13	1.4731e-11	protein_coding	A	6.13238
ENSMUSG00000025551.13	Fgf14	-1.65575	3.0526e-10	4.20267e-09	protein_coding	A	2.80098
ENSMUSG00000025572.17	Tmc6	-1.27558	1.92332e-21	7.69293e-20	protein_coding	A	3.75148
ENSMUSG00000025597.13	Klhl4	-1.20988	2.50136e-12	4.35332e-11	protein_coding	A	3.06014
ENSMUSG00000025665.16	Rps6ka6	-4.15494	3.25251e-22	1.3809e-20	protein_coding	A	2.01039
ENSMUSG00000025738.8	Fbxl16	-1.40665	4.90976e-11	7.46251e-10	protein_coding	A	2.31184
ENSMUSG00000025780.7	Itih5	-1.04793	5.87698e-10	7.80824e-09	protein_coding	A	3.17713
ENSMUSG00000025876.15	Unc5a	-1.20309	1.56785e-06	1.29889e-05	protein_coding	A	1.44819
ENSMUSG00000025880.11	Smad7	-1.38094	3.66298e-13	7.01785e-12	protein_coding	A	5.10083
ENSMUSG00000025900.12	Rp1	-3.18514	2.27725e-17	6.68197e-16	protein_coding	A	3.96657
ENSMUSG00000025915.14	Sgk3	-1.20288	3.05898e-08	3.2758e-07	protein_coding	A	4.0255
ENSMUSG00000025932.14	Eya1	-2.1332	4.9568e-09	5.93229e-08	protein_coding	A	1.85317
ENSMUSG00000026090.16	2010300C02Rik	-1.68791	2.76598e-07	2.59299e-06	protein_coding	A	1.13372
ENSMUSG00000026098.13	Pms1	-1.03121	4.5621e-09	5.48872e-08	protein_coding	A	2.99849
ENSMUSG00000026163.17	Sphkap	-3.52969	1.031e-08	1.18896e-07	protein_coding	A	3.52907
ENSMUSG00000026185.8	Igfbp5	-2.36108	1.51908e-25	8.46787e-24	protein_coding	A	7.60249
ENSMUSG00000026193.15	Fn1	-1.72486	3.448e-12	5.87965e-11	protein_coding	A	5.88699
ENSMUSG00000026235.14	Epha4	-1.84947	3.74296e-50	8.08531e-48	protein_coding	A	6.52585
ENSMUSG00000026278.14	Bok	-1.21951	8.9527e-07	7.72276e-06	protein_coding	A	2.91431
ENSMUSG00000026303.6	Mlph	-2.16455	2.91951e-07	2.72683e-06	protein_coding	A	1.08746
ENSMUSG00000026315.13	Serpinb8	-1.22862	0.000806161	0.00381321	protein_coding	A	1.52929
ENSMUSG00000026335.16	Pam	-3.59914	3.26514e-221	1.06346e-217	protein_coding	A	11.5452
ENSMUSG00000026347.13	Tmem163	-7.00313	2.64373e-60	8.73541e-58	protein_coding	A	5.9716
ENSMUSG00000026365.15	Cfh	-1.91845	1.309e-33	1.24349e-31	protein_coding	A	8.47475
ENSMUSG00000026415.11	Fcamr	-7.41773	2.90971e-51	6.44062e-49	protein_coding	A	3.12453
ENSMUSG00000026418.16	Tnni1	-2.80031	1.12282e-05	8.00227e-05	protein_coding	A	1.85081
ENSMUSG00000026435.15	Slc45a3	-1.49305	7.51978e-08	7.61294e-07	protein_coding	A	4.11004
ENSMUSG00000026443.3	Lrrn2	-3.1917	1.56495e-28	1.11848e-26	protein_coding	A	4.21633
ENSMUSG00000026463.17	Atp2b4	-1.43151	5.3047e-25	2.86592e-23	protein_coding	A	4.32156
ENSMUSG00000026471.14	Mr1	-1.40044	5.85075e-14	1.22265e-12	protein_coding	A	3.81626
ENSMUSG00000026527.13	Rgs7	-2.03504	8.0686e-15	1.83522e-13	protein_coding	A	3.02555
ENSMUSG00000026574.5	Dpt	-1.15479	7.96342e-15	1.81377e-13	protein_coding	A	7.16576
ENSMUSG00000026589.14	Sec16b	-1.04231	3.13758e-07	2.91975e-06	protein_coding	A	1.63738
ENSMUSG00000026594.14	Ralgps2	-1.48843	4.18574e-20	1.52445e-18	protein_coding	A	3.77543
ENSMUSG00000026600.12	Soat1	-1.03248	1.88176e-05	0.000127952	protein_coding	A	2.40672
ENSMUSG00000026604.17	Ptpn14	-1.3017	1.17243e-29	8.88048e-28	protein_coding	A	5.24868
ENSMUSG00000026638.15	Irf6	-2.63392	1.44591e-17	4.27565e-16	protein_coding	A	2.62857
ENSMUSG00000026639.18	Lamb3	-1.49121	2.91051e-13	5.63779e-12	protein_coding	A	4.0423
ENSMUSG00000026679.3	Enkur	-3.33934	3.02295e-14	6.52654e-13	protein_coding	A	2.65406
ENSMUSG00000026721.16	Rabgap1l	-1.77063	3.46615e-37	4.1812e-35	protein_coding	A	5.94562
ENSMUSG00000026728.9	Vim	-1.26162	1.95919e-12	3.46261e-11	protein_coding	A	7.27058
ENSMUSG00000026764.15	Kif5c	-2.10325	1.94005e-24	9.82914e-23	protein_coding	A	1.78272
ENSMUSG00000026785.14	Pkn3	-1.07469	3.03474e-06	2.39491e-05	protein_coding	A	2.93276
ENSMUSG00000026797.16	Stxbp1	-1.24234	1.43928e-12	2.59811e-11	protein_coding	A	4.36815
ENSMUSG00000026814.16	Eng	-1.26617	1.63326e-11	2.60397e-10	protein_coding	A	7.33255
ENSMUSG00000026824.11	Kcnj3	-2.68091	7.65727e-93	7.27409e-90	protein_coding	A	6.94901
ENSMUSG00000026833.18	Olfm1	-3.6175	2.68771e-159	4.71362e-156	protein_coding	A	5.24018
ENSMUSG00000026840.14	Lamc3	-1.76798	0.00650941	0.0237605	protein_coding	A	1.2233
ENSMUSG00000026879.14	Gsn	-1.2939	2.97018e-13	5.74848e-12	protein_coding	A	10.7853
ENSMUSG00000026950.17	Neb	-1.75783	1.21113e-11	1.95279e-10	protein_coding	A	2.66456
ENSMUSG00000027015.4	Cybrd1	-2.05444	0.00126165	0.00570724	protein_coding	A	1.43152
ENSMUSG00000027016.17	Zfp385b	-1.62164	5.84514e-10	7.77046e-09	protein_coding	A	3.63825
ENSMUSG00000027035.10	Cers6	-1.42302	1.45555e-10	2.07019e-09	protein_coding	A	3.22242
ENSMUSG00000027188.8	Pamr1	-1.81981	1.06934e-06	9.13101e-06	protein_coding	A	2.22499
ENSMUSG00000027200.17	Sema6d	-1.05626	5.03596e-12	8.43606e-11	protein_coding	A	4.23853
ENSMUSG00000027208.14	Fgf7	-2.1868	1.66734e-06	1.37532e-05	protein_coding	A	1.86682
ENSMUSG00000027215.13	Cd82	-1.13906	8.24734e-14	1.7001e-12	protein_coding	A	4.37568
ENSMUSG00000027217.13	Tspan18	-1.31175	7.25484e-09	8.52154e-08	protein_coding	A	4.22114
ENSMUSG00000027223.15	Mapk8ip1	-1.13499	3.46573e-12	5.90107e-11	protein_coding	A	2.68037
ENSMUSG00000027239.14	Mdk	-1.78649	2.19078e-05	0.000146991	protein_coding	A	3.09854
ENSMUSG00000027247.16	Arhgap1	-1.08988	9.86306e-09	1.14146e-07	protein_coding	A	4.26056
ENSMUSG00000027298.17	Tyro3	-1.26827	2.71304e-08	2.92595e-07	protein_coding	A	1.86692
ENSMUSG00000027318.17	Adam33	-2.20839	2.4828e-10	3.46422e-09	protein_coding	A	1.83542
ENSMUSG00000027330.16	Cdc25b	-1.04145	6.26349e-08	6.41515e-07	protein_coding	A	2.55168
ENSMUSG00000027358.6	Bmp2	-1.12002	0.00493365	0.0187528	protein_coding	A	1.63286
ENSMUSG00000027368.6	Dusp2	-2.26601	7.64535e-05	0.00045858	protein_coding	A	1.20729
ENSMUSG00000027386.9	Fbln7	-2.27585	4.00979e-05	0.000255575	protein_coding	A	1.33383
ENSMUSG00000027408.7	Cpxm1	-1.36459	4.69579e-13	8.91417e-12	protein_coding	A	3.44575
ENSMUSG00000027445.3	Cst9	-3.17972	8.37539e-07	7.25496e-06	protein_coding	A	1.31688
ENSMUSG00000027460.7	Angpt4	-1.84727	0.00013088	0.000747476	protein_coding	A	1.04979
ENSMUSG00000027513.11	Pck1	-1.51698	0.0148972	0.0476156	protein_coding	A	2.51645
ENSMUSG00000027533.10	Fabp5	-1.42839	2.01633e-11	3.18354e-10	protein_coding	A	4.54617
ENSMUSG00000027559.5	Car3	-1.62277	0.00976552	0.033415	protein_coding	A	3.28635
ENSMUSG00000027560.4	Dok5	-1.78403	0.00186088	0.00804592	protein_coding	A	1.84778
ENSMUSG00000027574.15	Nkain4	-1.59385	0.0146191	0.0469174	protein_coding	A	2.80826
ENSMUSG00000027603.15	Ggt7	-1.67271	1.16398e-06	9.85797e-06	protein_coding	A	1.90327
ENSMUSG00000027611.12	Procr	-1.31693	0.00044105	0.00223406	protein_coding	A	1.55368
ENSMUSG00000027635.15	Dsn1	-1.02336	0.000459029	0.00231587	protein_coding	A	1.39484
ENSMUSG00000027646.15	Src	-1.21925	1.20471e-13	2.43711e-12	protein_coding	A	2.81142
ENSMUSG00000027656.7	Ccn5	-1.15931	0.0003816	0.0019608	protein_coding	A	3.23629
ENSMUSG00000027661.4	Slc2a10	-2.57662	3.82953e-49	7.7265e-47	protein_coding	A	3.17696
ENSMUSG00000027695.16	Pld1	-1.15598	5.55987e-08	5.72794e-07	protein_coding	A	3.90403
ENSMUSG00000027750.16	Postn	-1.36457	6.00281e-08	6.162e-07	protein_coding	A	4.94633
ENSMUSG00000027778.15	Ift80	-1.02422	3.14949e-08	3.36798e-07	protein_coding	A	2.06127
ENSMUSG00000027796.2	Smad9	-1.29317	0.00156768	0.00691058	protein_coding	A	1.86589
ENSMUSG00000027800.14	Tm4sf1	-1.08938	1.28737e-15	3.18339e-14	protein_coding	A	5.76713
ENSMUSG00000027833.16	Shox2	-2.0071	0.000880765	0.0041335	protein_coding	A	1.57561
ENSMUSG00000027840.5	Wnt2b	-1.45822	1.65504e-06	1.36665e-05	protein_coding	A	1.90886
ENSMUSG00000027858.13	Tspan2	-1.15276	1.44026e-05	0.000100387	protein_coding	A	3.4127
ENSMUSG00000027864.9	Ptgfrn	-1.78076	8.11714e-50	1.71354e-47	protein_coding	A	6.34684
ENSMUSG00000027883.15	Gpsm2	-1.29481	0.00043333	0.00219788	protein_coding	A	1.35287
ENSMUSG00000027887.11	Sypl2	-2.0529	8.72591e-07	7.53853e-06	protein_coding	A	1.24824
ENSMUSG00000027889.17	Ampd2	-1.2293	8.90946e-18	2.67272e-16	protein_coding	A	2.56334
ENSMUSG00000027901.12	Dennd2d	-1.51181	1.17746e-08	1.34224e-07	protein_coding	A	1.15834
ENSMUSG00000027931.12	Npr1	-1.0234	1.79126e-10	2.5256e-09	protein_coding	A	4.60039
ENSMUSG00000027955.16	Fam198b	-1.32242	4.02278e-19	1.34876e-17	protein_coding	A	4.59557
ENSMUSG00000027962.14	Vcam1	-1.66	6.57179e-13	1.23097e-11	protein_coding	A	5.16315
ENSMUSG00000027978.9	Prss12	-2.68721	1.14328e-07	1.13279e-06	protein_coding	A	1.06751
ENSMUSG00000027996.13	Sfrp2	-2.46897	5.91834e-35	6.13328e-33	protein_coding	A	4.18639
ENSMUSG00000028019.9	Pdgfc	-1.97175	1.15331e-16	3.14526e-15	protein_coding	A	2.90657
ENSMUSG00000028028.11	Alpk1	-1.11702	1.41247e-05	9.85705e-05	protein_coding	A	1.57446
ENSMUSG00000028036.6	Ptgfr	-4.39212	8.09042e-81	4.85404e-78	protein_coding	A	5.65347
ENSMUSG00000028047.11	Thbs3	-1.40973	6.84e-13	1.27824e-11	protein_coding	A	2.84717
ENSMUSG00000028068.14	Iqgap3	-1.55003	0.000125877	0.000722525	protein_coding	A	1.0044
ENSMUSG00000028076.12	Cd1d1	-1.71587	0.000217196	0.00118579	protein_coding	A	2.00312
ENSMUSG00000028108.15	Ecm1	-1.33951	2.59499e-09	3.20107e-08	protein_coding	A	5.86727
ENSMUSG00000028111.4	Ctsk	-1.57957	8.07371e-15	1.83522e-13	protein_coding	A	3.95137
ENSMUSG00000028152.10	Tspan5	-1.75702	7.16811e-16	1.80581e-14	protein_coding	A	2.71097
ENSMUSG00000028159.14	Dapp1	-1.40475	2.64403e-07	2.48685e-06	protein_coding	A	3.69535
ENSMUSG00000028167.15	Bdh2	-2.76375	2.19533e-13	4.31848e-12	protein_coding	A	1.31386
ENSMUSG00000028173.10	Wls	-1.18329	9.27724e-23	4.08324e-21	protein_coding	A	5.94436
ENSMUSG00000028214.13	Gem	-1.37417	4.75791e-08	4.94194e-07	protein_coding	A	3.18636
ENSMUSG00000028226.15	Mmp16	-1.67981	4.61261e-05	0.000290586	protein_coding	A	1.28065
ENSMUSG00000028289.12	Epha7	-1.28886	3.29657e-16	8.56995e-15	protein_coding	A	2.74816
ENSMUSG00000028341.9	Nr4a3	-1.61668	3.66852e-06	2.84485e-05	protein_coding	A	2.08572
ENSMUSG00000028373.16	Astn2	-1.59303	4.23736e-20	1.54079e-18	protein_coding	A	1.71655
ENSMUSG00000028444.17	Cntfr	-2.86711	1.62454e-22	7.01477e-21	protein_coding	A	3.90278
ENSMUSG00000028456.18	Unc13b	-2.31955	2.47579e-32	2.16266e-30	protein_coding	A	3.82927
ENSMUSG00000028463.14	Car9	-3.18605	1.29737e-08	1.4726e-07	protein_coding	A	1.18667
ENSMUSG00000028464.16	Tpm2	-2.41654	2.31507e-24	1.16773e-22	protein_coding	A	5.44167
ENSMUSG00000028476.13	Reck	-1.35915	1.33094e-10	1.90246e-09	protein_coding	A	3.63887
ENSMUSG00000028484.16	Psip1	-1.28625	1.67356e-35	1.79979e-33	protein_coding	A	4.74497
ENSMUSG00000028542.17	Slc6a9	-1.09511	0.00212355	0.00902756	protein_coding	A	1.72014
ENSMUSG00000028584.3	Lrrc38	-5.2042	4.56678e-20	1.65267e-18	protein_coding	A	1.15816
ENSMUSG00000028600.15	Podn	-3.53069	5.88481e-70	2.63074e-67	protein_coding	A	6.18123
ENSMUSG00000028613.14	Lrp8	-3.59215	7.47541e-22	3.07084e-20	protein_coding	A	1.74715
ENSMUSG00000028641.16	P3h1	-1.06056	3.16853e-12	5.4193e-11	protein_coding	A	4.24203
ENSMUSG00000028782.14	Adgrb2	-1.3672	1.57211e-06	1.30194e-05	protein_coding	A	2.34489
ENSMUSG00000028883.17	Sema3a	-1.47039	4.30944e-09	5.20673e-08	protein_coding	A	2.41557
ENSMUSG00000028909.17	Ptpru	-2.1159	3.14542e-31	2.60772e-29	protein_coding	A	3.46324
ENSMUSG00000028926.15	Cdk14	-1.05783	2.55723e-15	6.1242e-14	protein_coding	A	3.32489
ENSMUSG00000028927.6	Padi2	-2.22176	7.03214e-07	6.16401e-06	protein_coding	A	1.1473
ENSMUSG00000028943.18	Espn	-1.36471	2.20478e-13	4.33334e-12	protein_coding	A	1.99773
ENSMUSG00000028944.14	Prkag2	-2.11786	7.01695e-41	1.02551e-38	protein_coding	A	6.0265
ENSMUSG00000028978.12	Nos3	-1.1287	2.39193e-14	5.22854e-13	protein_coding	A	4.85615
ENSMUSG00000028989.3	Angptl7	-1.94981	0.000487172	0.00244272	protein_coding	A	2.34763
ENSMUSG00000029019.8	Nppb	-1.94675	5.28705e-06	3.98346e-05	protein_coding	A	8.92103
ENSMUSG00000029053.16	Prkcz	-1.68761	4.97331e-12	8.34338e-11	protein_coding	A	1.85828
ENSMUSG00000029061.2	Mmp23	-1.71034	1.5888e-14	3.51896e-13	protein_coding	A	3.92985
ENSMUSG00000029070.9	Mxra8	-1.09159	1.80377e-18	5.77585e-17	protein_coding	A	5.47499
ENSMUSG00000029095.17	Ablim2	-1.24923	8.16034e-19	2.65782e-17	protein_coding	A	4.07121
ENSMUSG00000029101.16	Rgs12	-1.69246	4.55592e-36	5.04225e-34	protein_coding	A	5.04984
ENSMUSG00000029122.11	Evc	-1.66975	3.11567e-26	1.85953e-24	protein_coding	A	3.23321
ENSMUSG00000029123.8	Stk32b	-3.5212	1.5642e-10	2.22194e-09	protein_coding	A	1.3722
ENSMUSG00000029134.14	Plb1	-2.33695	2.45764e-14	5.35164e-13	protein_coding	A	1.39774
ENSMUSG00000029153.11	Ociad2	-1.1331	6.6228e-12	1.09813e-10	protein_coding	A	2.89664
ENSMUSG00000029174.18	Tbc1d1	-4.18254	3.73366e-112	4.4802e-109	protein_coding	A	6.6246
ENSMUSG00000029185.14	Fam114a1	-2.06089	9.35407e-54	2.34355e-51	protein_coding	A	4.94275
ENSMUSG00000029233.15	Srd5a3	-1.61509	3.77582e-20	1.37957e-18	protein_coding	A	3.98997
ENSMUSG00000029335.5	Bmp3	-4.9176	1.48831e-15	3.66437e-14	protein_coding	A	2.79925
ENSMUSG00000029563.16	Foxp2	-1.31762	5.1026e-09	6.08761e-08	protein_coding	A	2.12943
ENSMUSG00000029576.17	Radil	-1.75762	2.58098e-13	5.0251e-12	protein_coding	A	2.03224
ENSMUSG00000029597.14	Sds	-5.59526	2.61329e-75	1.32401e-72	protein_coding	A	4.40326
ENSMUSG00000029651.16	Mtus2	-1.08778	2.41683e-05	0.00016088	protein_coding	A	5.94665
ENSMUSG00000029675.12	Eln	-1.7536	4.34939e-05	0.000275909	protein_coding	A	6.6274
ENSMUSG00000029695.13	Aass	-1.81827	6.23096e-05	0.000380449	protein_coding	A	1.03385
ENSMUSG00000029762.6	Akr1b8	-1.76667	3.93486e-05	0.00025115	protein_coding	A	3.41564
ENSMUSG00000029765.12	Plxna4	-1.39873	2.11583e-23	9.86477e-22	protein_coding	A	4.32091
ENSMUSG00000029769.16	Ccdc136	-1.56137	1.05395e-09	1.35758e-08	protein_coding	A	1.53682
ENSMUSG00000029816.10	Gpnmb	-1.18803	0.00807647	0.0284775	protein_coding	A	1.72322
ENSMUSG00000029838.11	Ptn	-1.74673	1.02847e-07	1.02438e-06	protein_coding	A	1.95364
ENSMUSG00000029859.6	Epha1	-1.34196	1.85685e-06	1.52008e-05	protein_coding	A	1.68546
ENSMUSG00000029861.17	Fam131b	-1.6725	3.19425e-06	2.51037e-05	protein_coding	A	1.11164
ENSMUSG00000029862.15	Clcn1	-1.25782	6.8596e-10	9.02435e-09	protein_coding	A	2.80386
ENSMUSG00000029869.7	Ephb6	-1.78862	4.67039e-08	4.85768e-07	protein_coding	A	1.67951
ENSMUSG00000029999.14	Tgfa	-2.70739	7.81401e-23	3.48633e-21	protein_coding	A	1.90055
ENSMUSG00000030046.6	Bmp10	-2.3071	0.000378663	0.00194747	protein_coding	A	5.76132
ENSMUSG00000030074.9	Gxylt2	-1.6061	1.06455e-06	9.09359e-06	protein_coding	A	2.61327
ENSMUSG00000030077.11	Chl1	-1.11203	0.00424443	0.0165191	protein_coding	A	1.34663
ENSMUSG00000030111.9	A2m	-2.04251	0.00175181	0.00763222	protein_coding	A	1.98466
ENSMUSG00000030116.14	Mfap5	-1.00502	0.000548165	0.0027055	protein_coding	A	4.45697
ENSMUSG00000030207.15	Fam234b	-1.12497	4.28324e-09	5.17782e-08	protein_coding	A	3.18703
ENSMUSG00000030218.2	Mgp	-2.08518	6.65475e-69	2.91772e-66	protein_coding	A	9.3231
ENSMUSG00000030237.14	Slco1a4	-2.69193	1.63028e-13	3.24335e-12	protein_coding	A	1.85783
ENSMUSG00000030268.17	Bcat1	-1.55243	1.63802e-07	1.58511e-06	protein_coding	A	1.54029
ENSMUSG00000030276.19	Ttll3	-1.47851	3.20272e-05	0.000208328	protein_coding	A	1.15715
ENSMUSG00000030302.16	Atp2b2	-2.30491	1.92709e-08	2.12455e-07	protein_coding	A	1.33458
ENSMUSG00000030303.15	Far2	-1.4505	4.36625e-06	3.33935e-05	protein_coding	A	1.07528
ENSMUSG00000030322.12	Mbd4	-1.12283	0.00424313	0.0165168	protein_coding	A	1.12117
ENSMUSG00000030342.8	Cd9	-1.20613	4.32886e-13	8.24508e-12	protein_coding	A	6.31331
ENSMUSG00000030359.14	Pzp	-2.91277	5.5516e-11	8.39329e-10	protein_coding	A	1.33905
ENSMUSG00000030428.16	Ttyh1	-1.88006	1.10431e-06	9.391e-06	protein_coding	A	1.50182
ENSMUSG00000030433.15	Sbk2	-4.24069	6.35441e-87	5.17408e-84	protein_coding	A	7.45434
ENSMUSG00000030465.19	Psd3	-3.02808	5.73172e-26	3.32513e-24	protein_coding	A	6.2657
ENSMUSG00000030551.14	Nr2f2	-1.94989	6.37104e-40	8.85692e-38	protein_coding	A	4.82935
ENSMUSG00000030554.16	Synm	-1.56934	2.46258e-16	6.51327e-15	protein_coding	A	3.31046
ENSMUSG00000030587.5	2200002D01Rik	-1.28802	0.00167686	0.00734218	protein_coding	A	1.46632
ENSMUSG00000030598.15	Fbxo17	-1.80247	6.15619e-09	7.30255e-08	protein_coding	A	1.51963
ENSMUSG00000030616.15	Sytl2	-4.43887	1.49413e-82	9.20664e-80	protein_coding	A	4.00026
ENSMUSG00000030657.11	Xylt1	-1.06672	3.32765e-06	2.60354e-05	protein_coding	A	1.92585
ENSMUSG00000030671.9	Pde3b	-1.9384	6.47695e-25	3.47454e-23	protein_coding	A	3.41812
ENSMUSG00000030688.15	Stard10	-3.94761	7.07052e-172	1.61201e-168	protein_coding	A	7.90206
ENSMUSG00000030717.9	Nupr1	-1.35871	0.000450441	0.00227657	protein_coding	A	1.9611
ENSMUSG00000030730.12	Atp2a1	-3.97331	2.29028e-20	8.50425e-19	protein_coding	A	3.57083
ENSMUSG00000030772.6	Dkk3	-8.01977	7.57428e-286	4.31715e-282	protein_coding	A	9.06772
ENSMUSG00000030782.16	Tgfb1i1	-1.01691	1.91126e-08	2.10914e-07	protein_coding	A	3.49424
ENSMUSG00000030787.4	Lyve1	-1.24742	0.000327158	0.0017084	protein_coding	A	5.56113
ENSMUSG00000030788.16	Rnf141	-1.32848	7.13511e-21	2.75717e-19	protein_coding	A	5.44636
ENSMUSG00000030790.15	Adm	-1.69702	0.00048579	0.00243632	protein_coding	A	4.22643
ENSMUSG00000030796.17	Tead2	-1.28466	1.62673e-10	2.30646e-09	protein_coding	A	2.40887
ENSMUSG00000030849.18	Fgfr2	-3.34805	6.62003e-26	3.82101e-24	protein_coding	A	1.70996
ENSMUSG00000030924.16	Rexo5	-1.0685	0.00358267	0.01426	protein_coding	A	1.06295
ENSMUSG00000030930.14	Chst15	-1.12945	1.31952e-14	2.94075e-13	protein_coding	A	3.61873
ENSMUSG00000031066.10	Usp11	-1.36309	1.53052e-23	7.23951e-22	protein_coding	A	3.63403
ENSMUSG00000031099.16	Smarca1	-1.6521	1.09557e-11	1.77653e-10	protein_coding	A	1.71521
ENSMUSG00000031104.2	Rab33a	-3.42153	1.6659e-09	2.09839e-08	protein_coding	A	1.55085
ENSMUSG00000031112.10	Stk26	-2.53682	1.95131e-09	2.43636e-08	protein_coding	A	1.66061
ENSMUSG00000031156.18	Slc35a2	-1.03394	1.06408e-05	7.60736e-05	protein_coding	A	3.01345
ENSMUSG00000031169.13	Porcn	-1.08408	5.13365e-07	4.60433e-06	protein_coding	A	2.18353
ENSMUSG00000031189.12	Aff2	-2.06959	1.25756e-35	1.36529e-33	protein_coding	A	3.17249
ENSMUSG00000031209.14	Heph	-2.04449	6.2132e-49	1.23178e-46	protein_coding	A	2.96024
ENSMUSG00000031227.8	Magee1	-1.20169	7.03803e-13	1.31309e-11	protein_coding	A	3.04182
ENSMUSG00000031273.16	Col4a6	-4.2475	4.83164e-37	5.70759e-35	protein_coding	A	3.06626
ENSMUSG00000031283.16	Chrdl1	-2.35271	1.16822e-08	1.33371e-07	protein_coding	A	1.40232
ENSMUSG00000031298.15	Adgrg2	-1.18555	0.00331073	0.0132913	protein_coding	A	1.16328
ENSMUSG00000031327.10	Chic1	-1.18491	3.1027e-08	3.32106e-07	protein_coding	A	1.23837
ENSMUSG00000031343.13	Gabra3	-2.28592	4.73515e-17	1.36356e-15	protein_coding	A	2.82212
ENSMUSG00000031351.15	Zfp185	-1.76004	9.73237e-05	0.000570717	protein_coding	A	1.01922
ENSMUSG00000031365.13	Zfp275	-1.24851	2.17867e-19	7.48066e-18	protein_coding	A	3.86714
ENSMUSG00000031373.4	Car5b	-2.05448	1.64601e-05	0.000113616	protein_coding	A	1.30251
ENSMUSG00000031375.17	Bgn	-1.30045	4.73495e-16	1.20617e-14	protein_coding	A	8.0348
ENSMUSG00000031377.11	Bmx	-3.2568	1.71955e-57	4.90049e-55	protein_coding	A	3.79171
ENSMUSG00000031379.13	Pir	-1.38436	2.84865e-12	4.90531e-11	protein_coding	A	2.34073
ENSMUSG00000031385.14	Plxnb3	-1.22871	8.85647e-11	1.29269e-09	protein_coding	A	1.98905
ENSMUSG00000031387.14	Renbp	-1.23306	3.77876e-05	0.000241728	protein_coding	A	1.98878
ENSMUSG00000031425.15	Plp1	-1.18411	1.10611e-06	9.40275e-06	protein_coding	A	2.08494
ENSMUSG00000031451.6	Gas6	-1.05555	8.19343e-37	9.57959e-35	protein_coding	A	7.61338
ENSMUSG00000031486.15	Adgra2	-1.84278	2.25591e-19	7.72261e-18	protein_coding	A	4.62778
ENSMUSG00000031488.14	Rab11fip1	-2.51225	4.60376e-16	1.17672e-14	protein_coding	A	2.13668
ENSMUSG00000031497.9	Tnfsf13b	-1.01713	0.00246609	0.0103107	protein_coding	A	1.0067
ENSMUSG00000031517.8	Gpm6a	-3.35253	3.37935e-41	5.03568e-39	protein_coding	A	4.82955
ENSMUSG00000031530.6	Dusp4	-2.29779	5.87877e-07	5.21518e-06	protein_coding	A	3.73523
ENSMUSG00000031548.7	Sfrp1	-1.0131	1.82567e-07	1.75552e-06	protein_coding	A	4.22678
ENSMUSG00000031565.18	Fgfr1	-1.12445	4.58478e-11	7.01062e-10	protein_coding	A	4.95104
ENSMUSG00000031595.9	Pdgfrl	-1.90987	6.42343e-19	2.11324e-17	protein_coding	A	2.90735
ENSMUSG00000031596.15	Slc7a2	-1.71873	5.71376e-11	8.60992e-10	protein_coding	A	2.23613
ENSMUSG00000031613.9	Hpgd	-1.70488	3.16603e-11	4.92377e-10	protein_coding	A	4.10539
ENSMUSG00000031628.9	Casp3	-1.06235	2.017e-06	1.64255e-05	protein_coding	A	2.36504
ENSMUSG00000031636.7	Pdlim3	-2.26878	1.42199e-34	1.45381e-32	protein_coding	A	4.76677
ENSMUSG00000031637.13	Lrp2bp	-1.39087	8.34993e-08	8.40486e-07	protein_coding	A	1.17992
ENSMUSG00000031654.16	Cbln1	-1.7965	0.000995576	0.00461251	protein_coding	A	1.07385
ENSMUSG00000031659.13	Adcy7	-1.18105	6.41586e-05	0.000390796	protein_coding	A	3.38362
ENSMUSG00000031661.12	Nkd1	-1.73026	3.41892e-06	2.67036e-05	protein_coding	A	1.65258
ENSMUSG00000031665.7	Sall1	-3.85677	1.13387e-30	9.23255e-29	protein_coding	A	2.46325
ENSMUSG00000031673.6	Cdh11	-2.3858	2.7365e-36	3.08859e-34	protein_coding	A	4.276
ENSMUSG00000031748.16	Gnao1	-2.29743	4.28705e-33	3.9571e-31	protein_coding	A	5.26509
ENSMUSG00000031760.9	Mt3	-5.05101	4.4495e-40	6.30088e-38	protein_coding	A	5.06742
ENSMUSG00000031824.15	6430548M08Rik	-1.69266	6.32857e-18	1.92895e-16	protein_coding	A	4.13092
ENSMUSG00000031849.9	Comp	-4.00828	4.06688e-24	2.01567e-22	protein_coding	A	5.59265
ENSMUSG00000031877.9	Ces2g	-1.62587	2.66853e-08	2.88067e-07	protein_coding	A	2.36642
ENSMUSG00000031906.9	Smpd3	-2.5759	2.1214e-27	1.41835e-25	protein_coding	A	2.87466
ENSMUSG00000031934.14	Panx1	-1.37416	1.79217e-05	0.000122445	protein_coding	A	1.34039
ENSMUSG00000031980.9	Agt	-1.21282	3.33763e-08	3.55915e-07	protein_coding	A	3.43508
ENSMUSG00000031990.15	Jam3	-1.09741	1.47702e-08	1.66212e-07	protein_coding	A	4.98067
ENSMUSG00000031994.13	Adamts8	-5.20942	8.80471e-24	4.27103e-22	protein_coding	A	4.78395
ENSMUSG00000032034.6	Kcnj5	-1.30149	5.50399e-14	1.15336e-12	protein_coding	A	6.10117
ENSMUSG00000032068.14	Plet1	-1.93267	0.00097448	0.00452488	protein_coding	A	1.12706
ENSMUSG00000032179.7	Bmp5	-2.35101	3.74763e-07	3.43832e-06	protein_coding	A	1.17466
ENSMUSG00000032186.15	Tmod2	-1.41697	3.71178e-16	9.61646e-15	protein_coding	A	2.67888
ENSMUSG00000032198.9	Dock6	-1.13213	8.20352e-31	6.75206e-29	protein_coding	A	4.90383
ENSMUSG00000032202.11	Rab27a	-1.55876	6.15823e-10	8.16288e-09	protein_coding	A	3.05964
ENSMUSG00000032232.14	Cgnl1	-2.00029	6.29116e-52	1.44881e-49	protein_coding	A	5.71938
ENSMUSG00000032289.15	Thsd4	-1.76463	1.13536e-11	1.83452e-10	protein_coding	A	2.99137
ENSMUSG00000032332.17	Col12a1	-1.5773	1.4924e-05	0.000103862	protein_coding	A	1.15186
ENSMUSG00000032380.8	Dapk2	-1.53813	2.65096e-12	4.60315e-11	protein_coding	A	3.327
ENSMUSG00000032487.8	Ptgs2	-2.62625	2.53104e-19	8.63849e-18	protein_coding	A	1.91183
ENSMUSG00000032491.14	Nradd	-1.18858	7.98157e-05	0.000476741	protein_coding	A	1.57904
ENSMUSG00000032500.10	Dclk3	-2.41896	2.02553e-06	1.6487e-05	protein_coding	A	1.32272
ENSMUSG00000032548.14	Slco2a1	-1.90024	2.16098e-09	2.68491e-08	protein_coding	A	2.82407
ENSMUSG00000032556.11	Bfsp2	-2.32954	0.000358499	0.00185275	protein_coding	A	1.81925
ENSMUSG00000032558.19	Nphp3	-1.51346	1.18898e-19	4.16399e-18	protein_coding	A	2.31525
ENSMUSG00000032584.12	Mst1r	-1.156	0.000363287	0.00187474	protein_coding	A	1.59291
ENSMUSG00000032609.12	Klhdc8b	-1.36518	1.05868e-10	1.52958e-09	protein_coding	A	2.93897
ENSMUSG00000032657.15	Fam189b	-1.30549	9.07458e-16	2.26855e-14	protein_coding	A	2.59375
ENSMUSG00000032717.14	Mdfi	-4.02711	6.76082e-43	1.10892e-40	protein_coding	A	3.37593
ENSMUSG00000032841.15	Prr5l	-2.31621	1.48356e-16	4.01707e-15	protein_coding	A	1.55203
ENSMUSG00000032925.16	Itgbl1	-1.71855	7.64763e-10	1.00034e-08	protein_coding	A	3.62112
ENSMUSG00000033021.16	Gmppa	-1.05557	6.19936e-20	2.22581e-18	protein_coding	A	4.76434
ENSMUSG00000033022.8	Cdo1	-2.41592	7.27038e-05	0.000438512	protein_coding	A	2.51199
ENSMUSG00000033029.12	1700088E04Rik	-1.30444	4.21298e-05	0.000267778	protein_coding	A	1.21112
ENSMUSG00000033102.15	Cdc14b	-1.35619	6.16226e-27	3.90259e-25	protein_coding	A	3.78916
ENSMUSG00000033208.7	S100b	-1.35284	0.00813469	0.0286501	protein_coding	A	1.25979
ENSMUSG00000033295.14	Ptprf	-1.06885	6.49178e-12	1.07876e-10	protein_coding	A	3.02915
ENSMUSG00000033342.13	Plppr5	-7.24634	1.41444e-46	2.6651e-44	protein_coding	A	1.99329
ENSMUSG00000033420.12	Antxr1	-1.4899	4.02929e-15	9.46075e-14	protein_coding	A	4.13146
ENSMUSG00000033436.13	Armcx2	-1.6327	1.54176e-25	8.57331e-24	protein_coding	A	3.68389
ENSMUSG00000033453.8	Adamts15	-1.71186	2.44685e-33	2.27696e-31	protein_coding	A	4.43464
ENSMUSG00000033460.14	Armcx1	-1.03175	1.30767e-06	1.09811e-05	protein_coding	A	2.21066
ENSMUSG00000033488.11	Cryzl2	-1.34825	6.62136e-13	1.2384e-11	protein_coding	A	4.2351
ENSMUSG00000033502.14	Cdc14a	-1.44214	7.98152e-11	1.17438e-09	protein_coding	A	2.4073
ENSMUSG00000033585.5	Ndn	-1.16282	2.37751e-12	4.15363e-11	protein_coding	A	3.31468
ENSMUSG00000033685.13	Ucp2	-1.71873	2.99864e-16	7.85989e-15	protein_coding	A	6.18897
ENSMUSG00000033730.4	Egr3	-1.66384	0.00129446	0.00583382	protein_coding	A	1.04585
ENSMUSG00000033805.12	Ephx4	-3.4043	1.19262e-07	1.1781e-06	protein_coding	A	1.08178
ENSMUSG00000033898.16	Cfhr2	-1.58459	1.50478e-08	1.68774e-07	protein_coding	A	3.09193
ENSMUSG00000033906.5	Zdhhc15	-1.34565	6.74382e-06	4.98872e-05	protein_coding	A	1.00828
ENSMUSG00000033910.13	Gucy1a1	-2.41576	2.50573e-49	5.14667e-47	protein_coding	A	6.0788
ENSMUSG00000033965.10	Slc16a2	-1.3051	3.33203e-08	3.55485e-07	protein_coding	A	4.19075
ENSMUSG00000034009.14	Rxfp1	-4.84639	8.63087e-15	1.95407e-13	protein_coding	A	4.34772
ENSMUSG00000034059.13	Ypel4	-1.58089	0.00813711	0.0286514	protein_coding	A	1.19457
ENSMUSG00000034109.15	Golim4	-1.10627	5.22382e-12	8.74434e-11	protein_coding	A	4.19431
ENSMUSG00000034121.12	Mks1	-1.40979	3.45081e-07	3.18485e-06	protein_coding	A	2.46835
ENSMUSG00000034275.18	Igsf9b	-1.77089	4.76287e-39	6.2768e-37	protein_coding	A	3.1777
ENSMUSG00000034285.15	Nipsnap1	-1.68499	7.39177e-05	0.000445362	protein_coding	A	1.19688
ENSMUSG00000034463.4	Scara3	-1.63548	3.26241e-05	0.000211727	protein_coding	A	2.34202
ENSMUSG00000034533.10	Scn10a	-1.54056	6.46831e-08	6.60121e-07	protein_coding	A	1.63342
ENSMUSG00000034573.14	Ptpn13	-1.9549	1.99446e-24	1.00824e-22	protein_coding	A	2.62235
ENSMUSG00000034586.14	Hid1	-1.96012	1.80671e-13	3.57873e-12	protein_coding	A	2.30576
ENSMUSG00000034591.5	Slc41a2	-1.35569	0.0130351	0.0426502	protein_coding	A	2.02584
ENSMUSG00000034612.7	Chst11	-1.72118	3.09264e-18	9.63238e-17	protein_coding	A	3.08139
ENSMUSG00000034687.8	Fras1	-6.2728	7.40035e-243	3.37441e-239	protein_coding	A	3.39592
ENSMUSG00000034723.11	Tmx4	-1.22229	7.89598e-28	5.42231e-26	protein_coding	A	6.76856
ENSMUSG00000034765.6	Dusp5	-1.08712	1.32798e-05	9.3216e-05	protein_coding	A	2.97724
ENSMUSG00000034783.7	Cd207	-1.64426	0.00910518	0.0314815	protein_coding	A	2.7056
ENSMUSG00000034795.14	Ccdc122	-1.05279	0.00183088	0.00793427	protein_coding	A	1.52677
ENSMUSG00000034796.14	Cpne7	-2.30977	8.77262e-06	6.36559e-05	protein_coding	A	1.27919
ENSMUSG00000034813.17	Grip1	-2.92438	4.5824e-08	4.77269e-07	protein_coding	A	1.12867
ENSMUSG00000034845.6	Plvap	-3.40308	2.81393e-65	1.08737e-62	protein_coding	A	6.6839
ENSMUSG00000034936.2	Arl4d	-1.92884	8.54032e-18	2.56536e-16	protein_coding	A	6.05709
ENSMUSG00000034949.18	Zfr2	-1.08679	4.72724e-06	3.59494e-05	protein_coding	A	1.74654
ENSMUSG00000034958.11	Atcay	-1.47948	3.28227e-06	2.57068e-05	protein_coding	A	1.51145
ENSMUSG00000035000.8	Dpp4	-2.23166	1.38541e-11	2.21811e-10	protein_coding	A	2.60782
ENSMUSG00000035045.17	Zc3h12b	-2.09536	8.42585e-11	1.23538e-09	protein_coding	A	1.05238
ENSMUSG00000035062.13	Zc4h2	-1.00277	0.00233439	0.00982857	protein_coding	A	1.61899
ENSMUSG00000035067.9	Xkr6	-1.11643	2.40534e-05	0.000160208	protein_coding	A	1.05505
ENSMUSG00000035085.5	1700020L24Rik	-1.11778	0.00130601	0.00587639	protein_coding	A	2.149
ENSMUSG00000035112.17	Wnk4	-1.03025	7.2115e-12	1.19141e-10	protein_coding	A	3.94435
ENSMUSG00000035232.8	Pdk3	-2.87368	1.7298e-48	3.37075e-46	protein_coding	A	4.28551
ENSMUSG00000035258.15	Abi3bp	-1.62144	1.1691e-08	1.33405e-07	protein_coding	A	3.31501
ENSMUSG00000035274.13	Tpbg	-2.68911	4.56034e-14	9.66275e-13	protein_coding	A	1.03657
ENSMUSG00000035285.6	Nat14	-1.96504	4.25905e-09	5.1513e-08	protein_coding	A	2.4111
ENSMUSG00000035390.16	Brsk1	-2.54925	3.08501e-06	2.43206e-05	protein_coding	A	2.69012
ENSMUSG00000035403.10	Crb2	-4.8658	2.17164e-36	2.48801e-34	protein_coding	A	1.39551
ENSMUSG00000035498.10	Cdcp1	-3.35915	1.36572e-07	1.33578e-06	protein_coding	A	1.4514
ENSMUSG00000035551.6	Igfbpl1	-3.83439	1.98329e-19	6.82007e-18	protein_coding	A	2.66994
ENSMUSG00000035561.5	Aldh1b1	-2.7866	1.99595e-99	2.06844e-96	protein_coding	A	6.29799
ENSMUSG00000035615.12	Frmpd1	-5.84191	9.55024e-30	7.33118e-28	protein_coding	A	1.52328
ENSMUSG00000035640.18	Cbarp	-1.36767	2.99811e-10	4.13264e-09	protein_coding	A	2.0505
ENSMUSG00000035681.7	Kcnc2	-3.21548	1.16315e-07	1.15148e-06	protein_coding	A	1.36031
ENSMUSG00000035713.15	Usp35	-1.03904	1.43217e-05	9.98536e-05	protein_coding	A	1.31192
ENSMUSG00000035735.10	Dagla	-1.53006	4.52126e-16	1.16081e-14	protein_coding	A	2.547
ENSMUSG00000035835.14	Plppr3	-1.21973	0.000867486	0.00407784	protein_coding	A	1.03279
ENSMUSG00000035863.14	Palm	-1.15054	8.57837e-12	1.40603e-10	protein_coding	A	5.60044
ENSMUSG00000035873.8	Pawr	-1.13996	0.000101764	0.00059429	protein_coding	A	2.92705
ENSMUSG00000035878.13	Hykk	-1.05329	1.02235e-05	7.33437e-05	protein_coding	A	1.57161
ENSMUSG00000035930.9	Chst4	-2.14305	0.000985604	0.0045719	protein_coding	A	1.84974
ENSMUSG00000035948.13	Acss3	-2.03205	2.67024e-17	7.77929e-16	protein_coding	A	2.64678
ENSMUSG00000036022.15	Fam122b	-1.06465	0.000382567	0.00196533	protein_coding	A	2.56316
ENSMUSG00000036036.15	Zfp57	-1.64585	4.20932e-05	0.000267619	protein_coding	A	1.30065
ENSMUSG00000036040.14	Adamtsl2	-2.06899	1.16644e-22	5.07513e-21	protein_coding	A	4.35832
ENSMUSG00000036103.9	Colec12	-1.39317	2.05598e-09	2.56143e-08	protein_coding	A	3.29123
ENSMUSG00000036120.10	Rfxank	-1.21511	3.90475e-12	6.61892e-11	protein_coding	A	4.12243
ENSMUSG00000036136.9	Fam110c	-3.49725	7.59819e-11	1.12269e-09	protein_coding	A	1.28079
ENSMUSG00000036151.15	Tm6sf2	-1.68733	0.00019083	0.00105395	protein_coding	A	1.31286
ENSMUSG00000036218.16	Pdzrn4	-2.17007	2.66075e-16	7.02111e-15	protein_coding	A	2.53653
ENSMUSG00000036292.14	Gramd1c	-2.02202	9.10089e-05	0.000537542	protein_coding	A	1.77803
ENSMUSG00000036298.10	Slc2a13	-1.57647	2.09765e-05	0.000141199	protein_coding	A	1.12667
ENSMUSG00000036304.14	Zdhhc23	-2.7965	4.8452e-13	9.19016e-12	protein_coding	A	1.915
ENSMUSG00000036356.15	Csgalnact1	-1.4131	1.44606e-12	2.60416e-11	protein_coding	A	3.06907
ENSMUSG00000036377.18	C530008M17Rik	-3.25476	1.05688e-32	9.56184e-31	protein_coding	A	3.02305
ENSMUSG00000036437.6	Npy1r	-3.59988	2.23775e-38	2.9321e-36	protein_coding	A	4.10587
ENSMUSG00000036446.5	Lum	-1.06848	8.10029e-13	1.50196e-11	protein_coding	A	6.16621
ENSMUSG00000036459.15	Wtip	-1.57713	5.86691e-17	1.66161e-15	protein_coding	A	4.12979
ENSMUSG00000036545.8	Adamts2	-1.06756	3.86113e-14	8.23478e-13	protein_coding	A	4.56638
ENSMUSG00000036560.14	Lgi4	-1.9247	9.30001e-09	1.08069e-07	protein_coding	A	2.47946
ENSMUSG00000036596.6	Cpz	-2.04449	2.66403e-05	0.000175643	protein_coding	A	1.1132
ENSMUSG00000036667.14	Tcaf1	-1.63343	3.30686e-49	6.73152e-47	protein_coding	A	4.30313
ENSMUSG00000036672.5	Cenpt	-1.12908	4.52364e-06	3.45047e-05	protein_coding	A	1.36455
ENSMUSG00000036782.13	Klhl13	-1.35416	9.62483e-24	4.63925e-22	protein_coding	A	5.308
ENSMUSG00000036867.7	Smad6	-1.32203	2.27938e-06	1.83826e-05	protein_coding	A	4.75755
ENSMUSG00000036885.14	Arhgef26	-2.07402	1.21671e-10	1.74904e-09	protein_coding	A	1.77644
ENSMUSG00000036902.11	Neto2	-2.04126	3.48665e-19	1.17766e-17	protein_coding	A	2.1127
ENSMUSG00000036913.15	Trim67	-3.89486	9.59912e-68	3.9791e-65	protein_coding	A	2.76597
ENSMUSG00000036957.8	Lrfn3	-1.61281	3.39468e-13	6.53124e-12	protein_coding	A	2.05505
ENSMUSG00000037071.3	Scd1	-2.873	7.4721e-09	8.76319e-08	protein_coding	A	5.38096
ENSMUSG00000037126.16	Psd	-1.48308	3.70344e-06	2.86608e-05	protein_coding	A	1.68015
ENSMUSG00000037138.17	Aff3	-1.6711	3.39885e-11	5.26787e-10	protein_coding	A	2.36215
ENSMUSG00000037143.17	Cfap61	-1.85214	4.05504e-07	3.69656e-06	protein_coding	A	1.41398
ENSMUSG00000037196.6	Pacrg	-1.97366	0.000108136	0.000627968	protein_coding	A	1.6464
ENSMUSG00000037254.18	Itih2	-4.20086	7.48548e-26	4.28798e-24	protein_coding	A	1.76682
ENSMUSG00000037263.13	Aldh3b3	-4.19282	3.55091e-12	6.03707e-11	protein_coding	A	1.98649
ENSMUSG00000037370.13	Enpp1	-1.32736	8.44785e-17	2.34025e-15	protein_coding	A	2.62001
ENSMUSG00000037406.7	Htra4	-1.11943	0.0047375	0.0181286	protein_coding	A	2.29977
ENSMUSG00000037493.6	Cib2	-2.3126	1.72228e-08	1.91356e-07	protein_coding	A	2.5406
ENSMUSG00000037541.21	Shank2	-5.05208	7.59253e-40	1.0491e-37	protein_coding	A	1.41996
ENSMUSG00000037594.11	Clba1	-2.23278	0.00013742	0.0007815	protein_coding	A	2.64395
ENSMUSG00000037606.18	Osbpl5	-1.11525	4.22043e-18	1.30029e-16	protein_coding	A	4.12486
ENSMUSG00000037660.5	Gdf7	-4.30357	5.38151e-43	8.95569e-41	protein_coding	A	3.44678
ENSMUSG00000037742.14	Eef1a1	-1.52605	1.55588e-48	3.05797e-46	protein_coding	A	10.2757
ENSMUSG00000037784.14	Dzip1l	-1.2049	8.86864e-14	1.82488e-12	protein_coding	A	2.40074
ENSMUSG00000037855.15	Zfp365	-2.20435	1.43378e-06	1.1952e-05	protein_coding	A	1.17626
ENSMUSG00000037868.15	Egr2	-2.05595	4.62134e-05	0.000291055	protein_coding	A	1.17164
ENSMUSG00000037890.13	Wdr19	-1.03109	3.50329e-07	3.22713e-06	protein_coding	A	1.39357
ENSMUSG00000037979.13	Ccdc92	-1.53985	0.000407418	0.00207848	protein_coding	A	1.07477
ENSMUSG00000037996.17	Slc24a2	-3.55673	9.01464e-24	4.36358e-22	protein_coding	A	2.32055
ENSMUSG00000038020.5	Rapgefl1	-1.56772	5.01494e-07	4.50673e-06	protein_coding	A	1.19093
ENSMUSG00000038065.13	Mturn	-1.01373	2.86654e-14	6.20519e-13	protein_coding	A	3.93082
ENSMUSG00000038119.15	Cdon	-1.98471	1.18852e-55	3.18789e-53	protein_coding	A	3.94199
ENSMUSG00000038156.16	Spon1	-1.46572	8.07172e-17	2.2415e-15	protein_coding	A	4.95574
ENSMUSG00000038173.15	Enpp6	-3.1739	1.78184e-43	3.03166e-41	protein_coding	A	4.15632
ENSMUSG00000038233.9	Fam198a	-1.03954	0.0068379	0.0247968	protein_coding	A	1.31199
ENSMUSG00000038244.14	Mical2	-1.18	2.02707e-20	7.57625e-19	protein_coding	A	5.64161
ENSMUSG00000038349.10	Plcl1	-1.12888	7.46369e-19	2.44139e-17	protein_coding	A	3.18246
ENSMUSG00000038352.15	Arl5c	-2.05289	3.29851e-07	3.05826e-06	protein_coding	A	1.55152
ENSMUSG00000038390.11	Gpr162	-2.50357	3.05862e-27	2.00384e-25	protein_coding	A	2.3039
ENSMUSG00000038418.7	Egr1	-1.24121	0.00164891	0.00723091	protein_coding	A	3.80285
ENSMUSG00000038425.18	Poli	-1.02249	7.75719e-05	0.000464433	protein_coding	A	1.24486
ENSMUSG00000038463.8	Olfml2b	-1.87087	8.80854e-16	2.20445e-14	protein_coding	A	4.35324
ENSMUSG00000038486.9	Sv2a	-1.83601	1.08025e-10	1.55976e-09	protein_coding	A	3.03504
ENSMUSG00000038527.9	C1rl	-1.37299	6.54418e-06	4.85522e-05	protein_coding	A	1.67104
ENSMUSG00000038552.14	Fndc4	-1.40446	1.9367e-18	6.19283e-17	protein_coding	A	2.65435
ENSMUSG00000038648.5	Creb3l2	-2.48229	3.53495e-189	1.00742e-185	protein_coding	A	6.48142
ENSMUSG00000038725.13	Pkhd1l1	-3.39745	2.22894e-30	1.78935e-28	protein_coding	A	3.70082
ENSMUSG00000038776.13	Ephx1	-1.22672	1.86384e-21	7.46815e-20	protein_coding	A	5.93512
ENSMUSG00000038777.19	Sema6c	-1.75236	2.48999e-12	4.33684e-11	protein_coding	A	3.99962
ENSMUSG00000038843.18	Gcnt1	-1.49471	2.56502e-15	6.13639e-14	protein_coding	A	3.25618
ENSMUSG00000038860.15	Garnl3	-1.13892	6.41078e-05	0.000390591	protein_coding	A	1.49911
ENSMUSG00000038884.14	A230050P20Rik	-1.05624	4.53916e-05	0.000286671	protein_coding	A	1.88302
ENSMUSG00000039062.15	Anpep	-1.29959	3.94599e-30	3.09156e-28	protein_coding	A	3.98894
ENSMUSG00000039081.10	Zfp503	-1.97336	7.82202e-11	1.15427e-09	protein_coding	A	1.50753
ENSMUSG00000039116.6	Adgrg6	-2.51031	2.44043e-14	5.32435e-13	protein_coding	A	2.87862
ENSMUSG00000039145.16	Camk1d	-3.48777	2.95093e-74	1.46257e-71	protein_coding	A	4.41743
ENSMUSG00000039154.8	Shd	-3.0678	1.70888e-17	5.0402e-16	protein_coding	A	2.05364
ENSMUSG00000039168.15	Dap	-1.38042	8.77939e-23	3.88663e-21	protein_coding	A	4.82487
ENSMUSG00000039232.12	Stx11	-1.71323	3.83779e-06	2.96025e-05	protein_coding	A	2.18808
ENSMUSG00000039252.11	Lgi2	-1.01999	0.0015202	0.00671947	protein_coding	A	2.33108
ENSMUSG00000039347.7	Atp6v0e2	-1.77443	6.45349e-46	1.20601e-43	protein_coding	A	5.09596
ENSMUSG00000039405.7	Prss23	-1.6544	1.2151e-10	1.74782e-09	protein_coding	A	4.46324
ENSMUSG00000039457.4	Ppl	-2.00024	1.0505e-16	2.87519e-15	protein_coding	A	3.77815
ENSMUSG00000039476.13	Prrx2	-2.13619	3.08009e-05	0.000201097	protein_coding	A	1.01866
ENSMUSG00000039481.5	Nrtn	-1.5707	2.92881e-09	3.59386e-08	protein_coding	A	7.10054
ENSMUSG00000039542.16	Ncam1	-2.09594	1.09782e-18	3.55529e-17	protein_coding	A	3.29401
ENSMUSG00000039607.15	Rbms3	-1.10014	1.79939e-12	3.19752e-11	protein_coding	A	3.6594
ENSMUSG00000039646.5	Vasn	-1.99697	3.79479e-28	2.63773e-26	protein_coding	A	5.33776
ENSMUSG00000039680.10	Mrps6	-2.04967	3.36027e-38	4.35288e-36	protein_coding	A	6.66121
ENSMUSG00000039716.12	Dock3	-4.74609	1.53978e-30	1.24047e-28	protein_coding	A	1.19632
ENSMUSG00000039883.5	Lrrc17	-1.61409	4.66115e-11	7.11308e-10	protein_coding	A	3.08333
ENSMUSG00000039899.5	Fgl2	-1.50463	1.11414e-18	3.5979e-17	protein_coding	A	6.72014
ENSMUSG00000039903.17	Eva1c	-1.22479	0.00153018	0.00675965	protein_coding	A	1.87859
ENSMUSG00000039954.9	Stk32a	-2.93802	1.02417e-21	4.16221e-20	protein_coding	A	1.73697
ENSMUSG00000040037.13	Negr1	-1.08916	6.93658e-06	5.11472e-05	protein_coding	A	1.87898
ENSMUSG00000040061.17	Plcb2	-1.14691	0.000104332	0.000607265	protein_coding	A	1.45986
ENSMUSG00000040121.5	Rep15	-1.25732	0.000525481	0.00260886	protein_coding	A	1.47316
ENSMUSG00000040136.10	Abcc8	-1.68248	2.5203e-52	6.1128e-50	protein_coding	A	6.06349
ENSMUSG00000040170.13	Fmo2	-1.40063	3.53489e-05	0.000227404	protein_coding	A	5.57619
ENSMUSG00000040249.15	Lrp1	-1.11733	3.47043e-14	7.45734e-13	protein_coding	A	7.00009
ENSMUSG00000040254.11	Sema3d	-1.68151	1.44677e-07	1.40901e-06	protein_coding	A	2.61482
ENSMUSG00000040260.8	Daam2	-2.06487	2.69753e-31	2.26941e-29	protein_coding	A	4.02224
ENSMUSG00000040387.16	Klhl32	-1.17228	2.30514e-07	2.1807e-06	protein_coding	A	2.48694
ENSMUSG00000040428.19	Plekha4	-1.25133	7.09318e-09	8.34025e-08	protein_coding	A	2.10117
ENSMUSG00000040488.17	Ltbp4	-1.26626	2.52909e-17	7.40188e-16	protein_coding	A	8.49973
ENSMUSG00000040498.7	Igsf23	-4.35723	1.01196e-132	1.53811e-129	protein_coding	A	4.7435
ENSMUSG00000040564.14	Apoc1	-1.85021	0.00437662	0.0169583	protein_coding	A	1.51538
ENSMUSG00000040605.7	Bace2	-2.46756	2.34645e-86	1.7257e-83	protein_coding	A	3.36149
ENSMUSG00000040612.13	Ildr2	-1.57353	3.07464e-05	0.000200798	protein_coding	A	1.27192
ENSMUSG00000040616.3	Tmem51	-1.8903	2.29642e-16	6.08792e-15	protein_coding	A	3.70163
ENSMUSG00000040659.3	Efhd2	-1.90194	1.03464e-26	6.44504e-25	protein_coding	A	6.14161
ENSMUSG00000040675.17	Mthfd1l	-1.13861	0.000519086	0.00258342	protein_coding	A	1.33562
ENSMUSG00000040703.11	Cyp2s1	-3.31316	4.65586e-09	5.58678e-08	protein_coding	A	2.10047
ENSMUSG00000040829.14	Zmynd15	-1.34459	2.65605e-05	0.000175218	protein_coding	A	1.71216
ENSMUSG00000040929.17	Rfx3	-1.13168	5.59464e-12	9.31719e-11	protein_coding	A	2.09342
ENSMUSG00000041073.10	Nacad	-1.33304	1.17508e-05	8.34602e-05	protein_coding	A	1.41206
ENSMUSG00000041075.8	Fzd7	-1.67523	1.35794e-27	9.18682e-26	protein_coding	A	4.35945
ENSMUSG00000041117.8	Ccdc8	-1.89894	8.70205e-34	8.4067e-32	protein_coding	A	3.47617
ENSMUSG00000041119.12	Pde9a	-1.79588	5.44214e-11	8.23874e-10	protein_coding	A	2.41289
ENSMUSG00000041120.6	Nbl1	-1.01499	6.76786e-05	0.00041092	protein_coding	A	4.43805
ENSMUSG00000041144.10	Dnah7b	-1.3849	1.90024e-17	5.58294e-16	protein_coding	A	1.19241
ENSMUSG00000041216.15	Clvs1	-2.27282	2.87542e-15	6.84308e-14	protein_coding	A	1.39838
ENSMUSG00000041324.14	Inhba	-1.35086	1.86706e-06	1.5268e-05	protein_coding	A	1.40514
ENSMUSG00000041420.18	Meis3	-1.25623	2.73866e-09	3.37142e-08	protein_coding	A	2.71295
ENSMUSG00000041423.16	Paqr6	-1.6325	0.00716728	0.0257536	protein_coding	A	1.09161
ENSMUSG00000041440.18	Gk5	-1.04401	5.10245e-05	0.000318453	protein_coding	A	1.97602
ENSMUSG00000041445.9	Mmrn2	-1.31604	3.1852e-27	2.06892e-25	protein_coding	A	5.58871
ENSMUSG00000041482.17	Piezo2	-2.61161	1.30313e-15	3.21885e-14	protein_coding	A	1.43735
ENSMUSG00000041540.16	Sox5	-2.11877	1.38661e-42	2.19537e-40	protein_coding	A	2.26953
ENSMUSG00000041559.7	Fmod	-2.46049	7.01608e-05	0.000424071	protein_coding	A	3.07021
ENSMUSG00000041592.16	Sdk2	-3.42687	3.49126e-31	2.88396e-29	protein_coding	A	2.17157
ENSMUSG00000041607.17	Mbp	-3.31908	6.92793e-65	2.6325e-62	protein_coding	A	3.31259
ENSMUSG00000041616.9	Nppa	-6.94764	4.37649e-168	9.07087e-165	protein_coding	A	14.8764
ENSMUSG00000041771.14	Slc24a4	-3.11198	6.92183e-08	7.04198e-07	protein_coding	A	1.80284
ENSMUSG00000041782.14	Lad1	-3.92384	6.20214e-41	9.12275e-39	protein_coding	A	3.67398
ENSMUSG00000041794.13	Myrip	-1.93	1.27872e-20	4.85084e-19	protein_coding	A	3.47991
ENSMUSG00000041845.11	Rhod	-1.10186	5.58984e-07	4.98018e-06	protein_coding	A	3.18733
ENSMUSG00000041912.12	Tdrkh	-1.3054	9.75076e-09	1.12904e-07	protein_coding	A	1.82316
ENSMUSG00000042035.11	Igsf3	-1.04692	8.851e-26	5.01975e-24	protein_coding	A	4.01163
ENSMUSG00000042045.6	Sln	-9.47799	0	0	protein_coding	A	10.3898
ENSMUSG00000042156.16	Dzip1	-1.23409	3.80681e-06	2.94009e-05	protein_coding	A	1.53666
ENSMUSG00000042202.15	Slc35e2	-1.15339	3.42486e-05	0.000220824	protein_coding	A	2.73963
ENSMUSG00000042249.11	Grk3	-1.68383	1.39829e-15	3.44644e-14	protein_coding	A	3.92565
ENSMUSG00000042286.13	Stab1	-1.48355	4.19892e-16	1.08662e-14	protein_coding	A	6.27557
ENSMUSG00000042436.12	Mfap4	-2.60318	3.12169e-08	3.33982e-07	protein_coding	A	5.42329
ENSMUSG00000042473.8	Tbc1d8b	-1.66632	1.19638e-40	1.72634e-38	protein_coding	A	3.80431
ENSMUSG00000042532.14	Golga7b	-1.95313	1.84755e-09	2.31696e-08	protein_coding	A	1.55717
ENSMUSG00000042604.5	Kcna4	-1.26862	0.000258987	0.00138802	protein_coding	A	1.99691
ENSMUSG00000042613.9	Pbxip1	-1.19973	1.716e-53	4.20677e-51	protein_coding	A	6.67539
ENSMUSG00000042734.6	Ttc9	-2.33226	1.44162e-12	2.60028e-11	protein_coding	A	1.97115
ENSMUSG00000042757.16	Tmem108	-2.85982	8.94661e-26	5.06138e-24	protein_coding	A	2.99213
ENSMUSG00000042793.13	Lgr6	-1.05349	4.98095e-10	6.68791e-09	protein_coding	A	5.80425
ENSMUSG00000042826.13	Fgf11	-1.47782	9.5379e-12	1.55658e-10	protein_coding	A	2.49688
ENSMUSG00000042942.18	Greb1l	-2.34355	6.05853e-23	2.75705e-21	protein_coding	A	1.53889
ENSMUSG00000042985.7	Upk3b	-1.76482	0.00680947	0.0247027	protein_coding	A	3.87731
ENSMUSG00000043003.14	Rasef	-1.31277	5.42824e-05	0.000336117	protein_coding	A	2.01262
ENSMUSG00000043004.13	Gng2	-3.67298	2.81427e-45	5.1744e-43	protein_coding	A	5.49431
ENSMUSG00000043015.15	Nemp2	-1.0516	0.00563689	0.021013	protein_coding	A	1.00493
ENSMUSG00000043110.2	Lrrn4	-2.62536	2.65971e-05	0.000175408	protein_coding	A	2.5247
ENSMUSG00000043415.5	Otud1	-1.12858	6.54202e-07	5.7632e-06	protein_coding	A	4.97773
ENSMUSG00000043448.13	Gjc2	-1.53626	1.83586e-05	0.000125055	protein_coding	A	1.41192
ENSMUSG00000043587.15	Pxylp1	-1.23615	1.4066e-08	1.58915e-07	protein_coding	A	2.88172
ENSMUSG00000043629.12	1700019D03Rik	-1.05319	6.11615e-07	5.41103e-06	protein_coding	A	1.91846
ENSMUSG00000043671.14	Dpy19l3	-1.20357	1.44779e-08	1.63164e-07	protein_coding	A	1.57018
ENSMUSG00000043895.6	S1pr2	-1.07255	2.98493e-06	2.35887e-05	protein_coding	A	1.94396
ENSMUSG00000044006.8	Cilp2	-6.96426	5.43456e-40	7.60138e-38	protein_coding	A	6.94196
ENSMUSG00000044139.12	Prss53	-1.09116	0.0133583	0.0435515	protein_coding	A	1.35423
ENSMUSG00000044172.7	Ptx4	-3.27028	9.15309e-08	9.18087e-07	protein_coding	A	1.04947
ENSMUSG00000044206.3	Vsig4	-1.6545	0.00966455	0.0331142	protein_coding	A	2.95807
ENSMUSG00000044258.10	Ctla2a	-1.07936	1.32861e-08	1.50627e-07	protein_coding	A	4.65267
ENSMUSG00000044345.9	Marveld1	-1.16615	1.25416e-20	4.76562e-19	protein_coding	A	5.41447
ENSMUSG00000044461.6	Shisa2	-2.11388	0.000170113	0.000949196	protein_coding	A	2.73496
ENSMUSG00000044551.13	9930012K11Rik	-1.33629	0.00486126	0.0185183	protein_coding	A	1.0494
ENSMUSG00000044674.6	Fzd1	-1.18806	5.95319e-14	1.24065e-12	protein_coding	A	3.75396
ENSMUSG00000044788.10	Fads6	-1.38333	1.17204e-19	4.11096e-18	protein_coding	A	1.97361
ENSMUSG00000044807.13	Zfp354c	-1.36587	2.97222e-20	1.09473e-18	protein_coding	A	2.32171
ENSMUSG00000045071.14	E130308A19Rik	-1.39378	6.8246e-20	2.44645e-18	protein_coding	A	2.4494
ENSMUSG00000045180.13	Shroom2	-1.08917	8.95137e-09	1.0423e-07	protein_coding	A	2.72964
ENSMUSG00000045287.6	Rtn4rl1	-1.19498	1.524e-09	1.93247e-08	protein_coding	A	3.55562
ENSMUSG00000045312.12	Lhfpl2	-1.1774	3.21241e-06	2.52377e-05	protein_coding	A	2.49134
ENSMUSG00000045348.16	Nyap1	-1.55828	1.1983e-06	1.01208e-05	protein_coding	A	1.03264
ENSMUSG00000045441.5	Gprin3	-5.16733	1.3311e-85	9.1963e-83	protein_coding	A	2.36076
ENSMUSG00000045629.8	Sh3tc2	-1.03888	0.00013034	0.000744916	protein_coding	A	2.49035
ENSMUSG00000045659.18	Plekha7	-5.02725	3.56637e-160	6.77581e-157	protein_coding	A	4.99397
ENSMUSG00000045680.8	Tcf21	-1.27188	4.56755e-09	5.49239e-08	protein_coding	A	3.61167
ENSMUSG00000045725.5	Prr15	-2.26389	2.86866e-14	6.20519e-13	protein_coding	A	2.13901
ENSMUSG00000045733.7	Sprn	-1.93704	0.000109381	0.000634253	protein_coding	A	1.33644
ENSMUSG00000045790.10	Ccdc149	-1.16429	2.69984e-13	5.24753e-12	protein_coding	A	3.72624
ENSMUSG00000045871.5	Slitrk6	-1.42463	0.000722358	0.00345625	protein_coding	A	1.5053
ENSMUSG00000045934.15	Mtmr11	-1.00534	1.12813e-08	1.29118e-07	protein_coding	A	2.07221
ENSMUSG00000045967.11	Gpr158	-4.41913	7.5587e-23	3.38409e-21	protein_coding	A	1.31015
ENSMUSG00000046159.16	Chrm3	-2.82331	1.79143e-22	7.70618e-21	protein_coding	A	1.95798
ENSMUSG00000046169.10	Adamts6	-1.39327	8.80713e-06	6.38251e-05	protein_coding	A	1.98292
ENSMUSG00000046314.16	Stxbp6	-1.28644	5.00681e-17	1.43766e-15	protein_coding	A	3.32612
ENSMUSG00000046402.10	Rbp1	-2.46846	2.16721e-31	1.83681e-29	protein_coding	A	4.30159
ENSMUSG00000046694.6	Tent5b	-2.46786	5.49849e-17	1.56504e-15	protein_coding	A	3.59304
ENSMUSG00000046709.16	Mapk10	-1.47067	5.08709e-05	0.000317581	protein_coding	A	3.63467
ENSMUSG00000046714.7	Foxc2	-2.31588	2.31134e-27	1.53633e-25	protein_coding	A	2.96324
ENSMUSG00000046807.10	Lrrc75b	-3.41377	4.65778e-28	3.21796e-26	protein_coding	A	2.25606
ENSMUSG00000047197.1	Gjd3	-1.97055	0.00138989	0.00620483	protein_coding	A	1.7409
ENSMUSG00000047238.4	Mageh1	-1.16884	4.80765e-08	4.98906e-07	protein_coding	A	3.80635
ENSMUSG00000047250.13	Ptgs1	-2.49945	4.18641e-45	7.63568e-43	protein_coding	A	5.45413
ENSMUSG00000047407.17	Tgif1	-1.00421	2.97577e-05	0.000194564	protein_coding	A	1.84564
ENSMUSG00000047414.6	Flrt2	-2.18391	2.97568e-27	1.96076e-25	protein_coding	A	3.40476
ENSMUSG00000047446.18	Arl4a	-1.28865	2.98421e-11	4.65051e-10	protein_coding	A	4.71032
ENSMUSG00000047712.8	Ust	-1.06265	6.57435e-06	4.87284e-05	protein_coding	A	2.14099
ENSMUSG00000047749.2	Zc3hav1l	-1.47143	6.53214e-11	9.74649e-10	protein_coding	A	2.30278
ENSMUSG00000047787.8	Flrt1	-3.00646	1.25306e-39	1.6805e-37	protein_coding	A	2.70769
ENSMUSG00000047822.8	Angptl8	-1.36115	0.00430272	0.016706	protein_coding	A	1.92762
ENSMUSG00000047844.3	Bex4	-3.30932	1.49041e-08	1.67554e-07	protein_coding	A	1.61324
ENSMUSG00000047963.7	Stbd1	-1.188	9.74147e-10	1.26271e-08	protein_coding	A	4.53384
ENSMUSG00000047976.4	Kcna1	-1.76206	1.28149e-06	1.07731e-05	protein_coding	A	2.79846
ENSMUSG00000048040.8	Arxes2	-2.44686	4.83271e-11	7.35521e-10	protein_coding	A	2.20973
ENSMUSG00000048070.4	Pirt	-1.46431	2.49449e-07	2.34813e-06	protein_coding	A	3.2235
ENSMUSG00000048142.9	Nat8l	-2.52155	1.58713e-26	9.72883e-25	protein_coding	A	2.54892
ENSMUSG00000048218.6	Amigo2	-1.52939	5.61264e-15	1.29779e-13	protein_coding	A	3.34828
ENSMUSG00000048355.2	Arxes1	-2.49368	4.5043e-06	3.43917e-05	protein_coding	A	1.39581
ENSMUSG00000048368.9	Omd	-1.97886	4.9678e-08	5.15291e-07	protein_coding	A	2.06311
ENSMUSG00000048376.6	F2r	-1.91266	1.93801e-41	2.94564e-39	protein_coding	A	6.24006
ENSMUSG00000048387.8	Osr1	-1.5033	3.76031e-05	0.00024075	protein_coding	A	3.37336
ENSMUSG00000048388.3	Fam171b	-1.30222	0.000111093	0.000643662	protein_coding	A	1.09681
ENSMUSG00000048402.14	Gli2	-1.45106	1.9947e-07	1.9076e-06	protein_coding	A	1.39215
ENSMUSG00000048497.11	Mmgt2	-1.49787	7.70935e-05	0.000461953	protein_coding	A	2.40663
ENSMUSG00000048572.5	Tmem252	-1.20907	5.6424e-26	3.29006e-24	protein_coding	A	5.90623
ENSMUSG00000048583.16	Igf2	-1.23648	0.000404213	0.00206444	protein_coding	A	5.1921
ENSMUSG00000049001.5	Ndnf	-2.82606	1.16494e-37	1.45853e-35	protein_coding	A	4.45648
ENSMUSG00000049047.11	Armcx3	-1.11119	1.56964e-50	3.44098e-48	protein_coding	A	4.13693
ENSMUSG00000049349.3	Gm5105	-1.42027	0.00349598	0.0139637	protein_coding	A	1.07517
ENSMUSG00000049382.10	Krt8	-3.15732	2.26531e-08	2.47232e-07	protein_coding	A	1.23216
ENSMUSG00000049436.5	Upk1b	-3.15095	2.47491e-07	2.33096e-06	protein_coding	A	2.3161
ENSMUSG00000049532.11	Sall2	-1.45789	1.64245e-18	5.27412e-17	protein_coding	A	2.0894
ENSMUSG00000049556.5	Lingo1	-4.61026	2.77741e-31	2.32802e-29	protein_coding	A	2.89259
ENSMUSG00000049687.5	Pheta2	-1.31244	0.000248661	0.0013374	protein_coding	A	1.28464
ENSMUSG00000049872.8	Calhm5	-1.41827	4.95149e-07	4.45322e-06	protein_coding	A	1.63707
ENSMUSG00000050195.8	Scd4	-1.63321	0.000214722	0.00117312	protein_coding	A	5.35974
ENSMUSG00000050248.11	Evc2	-1.17467	1.64227e-10	2.32705e-09	protein_coding	A	3.35492
ENSMUSG00000050288.6	Fzd2	-1.93498	3.65639e-22	1.54374e-20	protein_coding	A	3.42719
ENSMUSG00000050295.4	Foxc1	-2.68451	1.22107e-64	4.56381e-62	protein_coding	A	4.08532
ENSMUSG00000050335.17	Lgals3	-2.80031	3.37964e-07	3.12713e-06	protein_coding	A	5.55649
ENSMUSG00000050382.14	Kif7	-1.8342	1.58018e-08	1.766e-07	protein_coding	A	1.45215
ENSMUSG00000050440.8	Hamp	-1.77954	0.00508289	0.0192436	protein_coding	A	5.07838
ENSMUSG00000050830.17	Vwc2	-2.85027	1.09008e-08	1.25139e-07	protein_coding	A	1.28967
ENSMUSG00000050840.8	Cdh20	-2.06404	5.45668e-14	1.1445e-12	protein_coding	A	2.78304
ENSMUSG00000051041.7	Olfml1	-1.11095	5.13949e-05	0.000320238	protein_coding	A	2.91265
ENSMUSG00000051159.16	Cited1	-3.36641	3.57712e-15	8.41638e-14	protein_coding	A	2.65942
ENSMUSG00000051262.9	Nat8f3	-4.83917	1.98953e-18	6.34396e-17	protein_coding	A	1.97964
ENSMUSG00000051427.14	Ccdc157	-1.00188	6.38753e-13	1.19859e-11	protein_coding	A	2.80634
ENSMUSG00000051527.11	Usp29	-5.34808	4.63767e-34	4.61721e-32	protein_coding	A	1.08918
ENSMUSG00000051550.10	Zfp579	-2.74432	3.01827e-26	1.80613e-24	protein_coding	A	5.08006
ENSMUSG00000051790.15	Nlgn2	-1.31338	8.39489e-24	4.08092e-22	protein_coding	A	3.02899
ENSMUSG00000051851.5	Rtl8c	-1.11523	2.48731e-06	1.99396e-05	protein_coding	A	4.46386
ENSMUSG00000052151.12	Plpp2	-1.3223	9.31821e-05	0.00054924	protein_coding	A	1.83567
ENSMUSG00000052407.17	Ccdc171	-1.67827	4.7548e-08	4.94096e-07	protein_coding	A	1.78641
ENSMUSG00000052504.7	Epha3	-4.48355	1.17898e-34	1.21079e-32	protein_coding	A	1.44867
ENSMUSG00000052572.17	Dlg2	-1.12685	2.80103e-05	0.000184037	protein_coding	A	1.31288
ENSMUSG00000052726.15	Kcnt2	-2.06762	1.96582e-28	1.39189e-26	protein_coding	A	3.35957
ENSMUSG00000052727.6	Map1b	-2.096	1.4539e-21	5.84613e-20	protein_coding	A	4.26799
ENSMUSG00000052821.3	Cysltr1	-1.30868	9.82775e-05	0.000575405	protein_coding	A	1.98384
ENSMUSG00000052854.15	Nrk	-1.69924	4.2854e-08	4.49621e-07	protein_coding	A	1.27653
ENSMUSG00000052942.13	Glis3	-1.8529	7.77055e-10	1.01467e-08	protein_coding	A	1.58553
ENSMUSG00000052957.8	Gas1	-1.11061	4.53463e-13	8.62261e-12	protein_coding	A	5.79956
ENSMUSG00000053025.13	Sv2b	-1.85263	4.23765e-08	4.45022e-07	protein_coding	A	1.00085
ENSMUSG00000053398.11	Phgdh	-1.78757	1.78126e-06	1.46293e-05	protein_coding	A	2.10498
ENSMUSG00000053441.5	Adamts19	-3.87776	7.95638e-52	1.81398e-49	protein_coding	A	2.57015
ENSMUSG00000053469.14	Tg	-1.07136	3.10734e-05	0.000202644	protein_coding	A	1.32731
ENSMUSG00000053626.5	Tll1	-3.2316	3.70344e-27	2.39192e-25	protein_coding	A	1.92588
ENSMUSG00000053897.15	Slc39a8	-3.47887	5.66619e-10	7.55459e-09	protein_coding	A	3.49986
ENSMUSG00000053930.13	Shisa6	-1.10277	0.00118892	0.00540717	protein_coding	A	1.14724
ENSMUSG00000054459.8	Vsnl1	-4.32553	1.87577e-15	4.57386e-14	protein_coding	A	1.9066
ENSMUSG00000054545.17	Ugt1a6a	-1.72466	0.00156807	0.00691097	protein_coding	A	1.02755
ENSMUSG00000054580.14	Pla2r1	-1.0729	0.000263516	0.00140997	protein_coding	A	2.01289
ENSMUSG00000054675.5	Tmem119	-2.24364	3.05015e-11	4.74678e-10	protein_coding	A	4.15841
ENSMUSG00000054702.14	Ap1s3	-2.35935	0.000284307	0.00150637	protein_coding	A	1.98453
ENSMUSG00000054871.5	Tmem158	-2.80175	1.21386e-12	2.21753e-11	protein_coding	A	3.52564
ENSMUSG00000054966.13	Lmntd1	-6.11111	1.25153e-39	1.6805e-37	protein_coding	A	5.08754
ENSMUSG00000055137.7	Sugct	-1.45137	1.29871e-05	9.13586e-05	protein_coding	A	1.54246
ENSMUSG00000055313.14	Pgbd1	-1.27297	0.000794176	0.00376198	protein_coding	A	1.10108
ENSMUSG00000055421.8	Pcdh9	-1.30596	0.000306127	0.00160852	protein_coding	A	1.16006
ENSMUSG00000055430.4	Nap1l5	-2.78516	7.00024e-18	2.13082e-16	protein_coding	A	2.8167
ENSMUSG00000055653.13	Gpc3	-1.44576	0.00108749	0.00499671	protein_coding	A	3.37552
ENSMUSG00000055862.7	Izumo4	-1.51397	6.20557e-06	4.62658e-05	protein_coding	A	1.47453
ENSMUSG00000055963.12	Triqk	-1.20036	7.06789e-06	5.20481e-05	protein_coding	A	2.3475
ENSMUSG00000056131.13	Pgm3	-1.21156	1.45459e-16	3.94331e-15	protein_coding	A	3.19247
ENSMUSG00000056220.14	Pla2g4a	-1.88212	6.80424e-26	3.90755e-24	protein_coding	A	2.9936
ENSMUSG00000056413.16	Adap1	-1.10939	0.000137246	0.000780704	protein_coding	A	1.95324
ENSMUSG00000056423.7	Uts2b	-6.05576	2.15573e-27	1.43709e-25	protein_coding	A	3.16722
ENSMUSG00000056427.10	Slit3	-2.73518	2.16018e-59	6.74656e-57	protein_coding	A	6.19576
ENSMUSG00000056596.8	Trnp1	-1.41942	1.34032e-10	1.91346e-09	protein_coding	A	2.75983
ENSMUSG00000056832.14	Ttc26	-1.32808	3.43702e-13	6.60156e-12	protein_coding	A	1.86009
ENSMUSG00000057123.14	Gja5	-3.70275	3.62823e-86	2.585e-83	protein_coding	A	5.9632
ENSMUSG00000057133.14	Chd6	-1.02703	3.19836e-07	2.97024e-06	protein_coding	A	5.3992
ENSMUSG00000057315.14	Arhgap24	-1.35583	5.68945e-17	1.61537e-15	protein_coding	A	4.53272
ENSMUSG00000057378.15	Ryr3	-3.0977	1.55144e-08	1.73644e-07	protein_coding	A	1.79467
ENSMUSG00000057530.14	Ece1	-1.24828	1.59614e-25	8.85413e-24	protein_coding	A	6.64174
ENSMUSG00000057614.6	Gnai1	-1.09577	5.42896e-08	5.60829e-07	protein_coding	A	3.53837
ENSMUSG00000057751.14	Megf6	-3.13497	3.16486e-55	8.19951e-53	protein_coding	A	3.96911
ENSMUSG00000057880.12	Abat	-1.66985	1.01996e-12	1.87383e-11	protein_coding	A	4.84286
ENSMUSG00000058297.16	Spock2	-2.66152	5.47987e-34	5.40847e-32	protein_coding	A	5.32805
ENSMUSG00000058396.7	Gpr182	-2.3022	7.67146e-25	4.08649e-23	protein_coding	A	3.99197
ENSMUSG00000058441.7	Panx2	-3.41087	3.12267e-24	1.57161e-22	protein_coding	A	2.73167
ENSMUSG00000058806.14	Col13a1	-1.1276	0.000353577	0.00183001	protein_coding	A	1.27801
ENSMUSG00000059327.9	Eda	-1.14702	8.77796e-05	0.000520491	protein_coding	A	1.9404
ENSMUSG00000059456.13	Ptk2b	-1.27757	4.18785e-12	7.07775e-11	protein_coding	A	3.68358
ENSMUSG00000059742.10	Kcnh7	-3.5047	5.03387e-36	5.54431e-34	protein_coding	A	2.16788
ENSMUSG00000059854.8	Hydin	-7.57882	2.81021e-59	8.54267e-57	protein_coding	A	1.36151
ENSMUSG00000059974.10	Ntm	-1.33056	7.21845e-06	5.31054e-05	protein_coding	A	1.78236
ENSMUSG00000060206.11	Zfp462	-1.68703	3.21898e-24	1.60942e-22	protein_coding	A	2.8482
ENSMUSG00000060224.4	Pyroxd2	-1.88269	2.02133e-05	0.000136587	protein_coding	A	1.20588
ENSMUSG00000060275.13	Nrg2	-2.58192	5.05215e-22	2.1019e-20	protein_coding	A	2.58436
ENSMUSG00000060548.13	Tnfrsf19	-1.13441	1.0116e-05	7.25953e-05	protein_coding	A	2.7632
ENSMUSG00000060572.17	Mfap2	-1.63596	3.13979e-06	2.46842e-05	protein_coding	A	3.07126
ENSMUSG00000060594.6	Layn	-1.19484	1.4019e-08	1.58463e-07	protein_coding	A	3.17405
ENSMUSG00000060962.12	Dmkn	-3.19083	1.06943e-08	1.23079e-07	protein_coding	A	1.18851
ENSMUSG00000061080.11	Lsamp	-1.43765	4.63112e-12	7.79224e-11	protein_coding	A	1.75075
ENSMUSG00000061086.12	Myl4	-8.98754	0	0	protein_coding	A	10.838
ENSMUSG00000061414.8	Cracr2a	-1.29426	1.66872e-13	3.31403e-12	protein_coding	A	1.53902
ENSMUSG00000061451.13	Tmem151a	-2.05644	9.39084e-09	1.09013e-07	protein_coding	A	1.34865
ENSMUSG00000061718.12	Ppp1r1b	-5.39111	4.33261e-26	2.55243e-24	protein_coding	A	4.74459
ENSMUSG00000061740.8	Cyp2d22	-1.58902	7.32223e-85	4.7697e-82	protein_coding	A	4.80857
ENSMUSG00000061816.15	Myl1	-3.34564	3.5328e-78	2.01361e-75	protein_coding	A	8.00998
ENSMUSG00000061878.15	Sphk1	-1.01397	0.00732436	0.0262311	protein_coding	A	1.09888
ENSMUSG00000062031.13	Pgghg	-1.68409	1.12588e-21	4.5593e-20	protein_coding	A	3.33224
ENSMUSG00000062175.13	Tgif2	-2.89001	4.20545e-07	3.8184e-06	protein_coding	A	1.14542
ENSMUSG00000062209.15	Erbb4	-2.33908	4.36686e-85	2.92824e-82	protein_coding	A	4.80626
ENSMUSG00000062257.13	Opcml	-3.62754	1.59449e-36	1.836e-34	protein_coding	A	3.75098
ENSMUSG00000062309.8	Rpp25	-3.29337	3.22119e-34	3.264e-32	protein_coding	A	3.03385
ENSMUSG00000062329.4	Cytl1	-2.6954	3.21611e-24	1.60942e-22	protein_coding	A	5.99142
ENSMUSG00000062609.14	Kcnj15	-1.93042	1.91729e-05	0.000130135	protein_coding	A	1.44612
ENSMUSG00000062743.9	Zfp677	-1.07862	0.000174245	0.000970352	protein_coding	A	1.72628
ENSMUSG00000062995.12	Ica1	-1.77255	2.62364e-44	4.53155e-42	protein_coding	A	4.41877
ENSMUSG00000063011.7	Msln	-2.36688	0.00013413	0.000763934	protein_coding	A	3.68735
ENSMUSG00000063160.12	Numbl	-1.25833	2.64819e-16	6.99607e-15	protein_coding	A	2.09502
ENSMUSG00000063455.16	D630045J12Rik	-1.56837	1.23784e-12	2.25772e-11	protein_coding	A	1.53844
ENSMUSG00000063529.3	Stmnd1	-3.85709	2.69591e-12	4.67762e-11	protein_coding	A	1.44382
ENSMUSG00000063564.13	Col23a1	-2.67322	5.19396e-41	7.68942e-39	protein_coding	A	2.68972
ENSMUSG00000063594.5	Gng8	-1.98004	0.000536601	0.00265552	protein_coding	A	1.32896
ENSMUSG00000063838.6	Cdc42ep5	-1.41645	7.56872e-06	5.55432e-05	protein_coding	A	3.23931
ENSMUSG00000064294.12	Aox3	-2.65686	4.07333e-08	4.2895e-07	protein_coding	A	1.58217
ENSMUSG00000066113.16	Adamtsl1	-1.90693	1.08781e-11	1.7652e-10	protein_coding	A	2.19336
ENSMUSG00000066842.18	Hmcn1	-1.91245	1.60744e-37	1.99174e-35	protein_coding	A	4.68552
ENSMUSG00000067158.9	Col4a4	-1.17986	1.3815e-05	9.65565e-05	protein_coding	A	3.09473
ENSMUSG00000067276.5	Capn6	-2.32488	1.50156e-05	0.000104467	protein_coding	A	1.17319
ENSMUSG00000067377.12	Tspan6	-1.59669	1.49861e-17	4.42576e-16	protein_coding	A	4.27038
ENSMUSG00000067780.3	Pi15	-1.32896	1.76542e-07	1.69974e-06	protein_coding	A	3.11057
ENSMUSG00000067786.16	Nnat	-2.20527	2.27336e-07	2.15243e-06	protein_coding	A	2.01464
ENSMUSG00000067818.6	Myl9	-1.75298	1.68396e-12	3.00883e-11	protein_coding	A	6.86649
ENSMUSG00000068115.13	Ninl	-2.06144	5.64358e-14	1.18044e-12	protein_coding	A	1.85016
ENSMUSG00000068299.11	Nat8f4	-1.51393	0.000693911	0.00333063	protein_coding	A	1.2072
ENSMUSG00000068335.6	Dok1	-1.16442	0.000184531	0.00102214	protein_coding	A	2.51077
ENSMUSG00000068551.12	Zfp467	-1.12642	3.51685e-08	3.74326e-07	protein_coding	A	2.52166
ENSMUSG00000068745.6	Mybphl	-9.16278	0	0	protein_coding	A	9.61288
ENSMUSG00000068747.14	Sort1	-2.64751	5.83101e-34	5.73023e-32	protein_coding	A	7.07569
ENSMUSG00000068762.11	Gstm6	-2.37873	5.17352e-17	1.47994e-15	protein_coding	A	3.29386
ENSMUSG00000068794.7	Col28a1	-1.16964	0.00398938	0.0156574	protein_coding	A	1.08906
ENSMUSG00000069171.14	Nr2f1	-2.73825	1.24843e-42	1.99041e-40	protein_coding	A	3.30104
ENSMUSG00000069378.14	Prdm6	-2.15659	0.000174513	0.000971605	protein_coding	A	1.38563
ENSMUSG00000069763.3	Tmem100	-1.1963	1.54e-09	1.95058e-08	protein_coding	A	5.44378
ENSMUSG00000070000.13	Fcho1	-2.68476	2.40708e-07	2.27148e-06	protein_coding	A	1.67345
ENSMUSG00000070570.5	Slc17a7	-3.75246	4.90917e-84	3.109e-81	protein_coding	A	6.53098
ENSMUSG00000070737.10	Tmem35b	-1.49241	0.000288301	0.00152505	protein_coding	A	1.49576
ENSMUSG00000071005.7	Ccl19	-1.20878	0.0130329	0.0426493	protein_coding	A	2.04094
ENSMUSG00000071454.13	Dtnb	-1.81447	1.35625e-20	5.12789e-19	protein_coding	A	2.28896
ENSMUSG00000071723.7	Gspt2	-1.92276	2.06621e-09	2.57278e-08	protein_coding	A	1.08821
ENSMUSG00000071847.13	Apcdd1	-1.39844	1.8519e-08	2.0466e-07	protein_coding	A	1.51033
ENSMUSG00000072214.7	2020-09-05	-1.05553	0.00215176	0.00914067	protein_coding	A	1.64176
ENSMUSG00000072623.6	Zfp9	-1.15724	4.16563e-10	5.63967e-09	protein_coding	A	3.09917
ENSMUSG00000072762.9	4930522L14Rik	-1.8916	8.40192e-07	7.27518e-06	protein_coding	A	1.25406
ENSMUSG00000072812.4	Ahnak2	-2.00936	1.14879e-26	7.12253e-25	protein_coding	A	4.78599
ENSMUSG00000073293.4	Nudt10	-1.01857	0.000405561	0.00206993	protein_coding	A	1.45183
ENSMUSG00000073733.4	Rsg1	-1.58741	0.00260389	0.0107978	protein_coding	A	1.41172
ENSMUSG00000073771.11	Btbd19	-1.13918	0.00730354	0.0261814	protein_coding	A	1.23177
ENSMUSG00000073910.10	Mob3b	-1.09077	0.00165412	0.00725119	protein_coding	A	1.08633
ENSMUSG00000074206.7	Adh6b	-3.71272	1.26416e-10	1.81381e-09	protein_coding	A	2.22002
ENSMUSG00000074207.10	Adh1	-1.02046	0.000918517	0.00429036	protein_coding	A	5.05824
ENSMUSG00000074345.4	Tnfaip8l3	-1.76505	0.00439379	0.0170103	protein_coding	A	1.32027
ENSMUSG00000074505.5	Fat3	-2.32532	3.88778e-33	3.60315e-31	protein_coding	A	1.59398
ENSMUSG00000074738.2	Fndc10	-1.17324	5.44107e-05	0.000336637	protein_coding	A	1.89901
ENSMUSG00000074766.10	Ism1	-2.10567	1.73211e-10	2.44673e-09	protein_coding	A	1.95671
ENSMUSG00000074785.5	Plxnc1	-2.33891	2.75658e-38	3.59128e-36	protein_coding	A	3.28923
ENSMUSG00000074925.4	Ptar1	-1.02764	8.34865e-22	3.41113e-20	protein_coding	A	4.06145
ENSMUSG00000075033.4	Nxpe3	-1.24082	3.51186e-05	0.000226114	protein_coding	A	1.00201
ENSMUSG00000075592.10	Nynrin	-1.81996	1.10849e-42	1.79237e-40	protein_coding	A	3.63821
ENSMUSG00000075702.9	Selenom	-1.0843	1.47412e-09	1.87443e-08	protein_coding	A	4.6803
ENSMUSG00000076433.4	Cep295nl	-1.53728	8.76472e-05	0.000519976	protein_coding	A	1.16189
ENSMUSG00000078350.11	Smim1	-2.04133	3.54063e-24	1.76636e-22	protein_coding	A	2.36814
ENSMUSG00000078640.9	Gm11627	-3.7477	2.87687e-23	1.33584e-21	protein_coding	A	2.81432
ENSMUSG00000079057.4	Cyp4v3	-1.07715	3.13923e-06	2.46842e-05	protein_coding	A	2.18744
ENSMUSG00000079105.4	C7	-1.29131	0.00622298	0.0228724	protein_coding	A	4.59267
ENSMUSG00000079415.2	Cntf	-3.42109	8.3064e-08	8.36474e-07	protein_coding	A	3.57185
ENSMUSG00000079465.8	Col4a3	-1.10341	8.97113e-05	0.000530427	protein_coding	A	2.22752
ENSMUSG00000079495.2	Nat8f6	-4.17509	1.39229e-11	2.22757e-10	protein_coding	A	1.09524
ENSMUSG00000079531.1	Gm5936	-6.82532	2.07321e-41	3.13028e-39	protein_coding	A	2.04289
ENSMUSG00000079534.1	Gm5640	-5.0327	5.98018e-18	1.8252e-16	protein_coding	A	2.89222
ENSMUSG00000079592.9	C1qtnf5	-1.23679	0.0047057	0.018013	protein_coding	A	2.881
ENSMUSG00000079598.3	Clec2l	-2.71492	9.40323e-06	6.78002e-05	protein_coding	A	2.81847
ENSMUSG00000080316.11	Spaca6	-1.13511	5.58688e-08	5.75317e-07	protein_coding	A	2.65082
ENSMUSG00000085272.7	Sbk3	-5.72363	4.79994e-184	1.21593e-180	protein_coding	A	8.86828
ENSMUSG00000089694.2	Nat8f7	-4.35544	3.86513e-13	7.3927e-12	protein_coding	A	1.18934
ENSMUSG00000089774.2	Slc5a3	-3.54634	9.35215e-107	1.01533e-103	protein_coding	A	4.71977
ENSMUSG00000090084.7	Srpx	-1.24712	0.000192828	0.00106345	protein_coding	A	3.56794
ENSMUSG00000090877.3	Hspa1b	-2.33512	2.32646e-09	2.88267e-08	protein_coding	A	2.96758
ENSMUSG00000091119.2	Ccdc152	-1.05489	0.000316305	0.00165789	protein_coding	A	2.11844
ENSMUSG00000091586.2	Cyp4f17	-1.0162	2.43266e-06	1.95427e-05	protein_coding	A	2.3136
ENSMUSG00000091712.2	Sec14l5	-1.65083	2.66323e-06	2.12356e-05	protein_coding	A	2.07399
ENSMUSG00000091971.3	Hspa1a	-2.29469	4.29497e-06	3.28815e-05	protein_coding	A	3.06196
ENSMUSG00000092060.4	Bend4	-1.80841	8.40221e-23	3.72689e-21	protein_coding	A	2.21285
ENSMUSG00000094910.1	D430019H16Rik	-2.57804	7.89257e-08	7.97618e-07	protein_coding	A	1.41409
ENSMUSG00000095332.1	Gm9821	-1.09212	3.21212e-05	0.00020882	protein_coding	A	2.95603
ENSMUSG00000096606.2	Tpbgl	-1.15288	2.12397e-05	0.000142845	protein_coding	A	2.67686
ENSMUSG00000098132.1	Rassf10	-1.18925	1.3658e-05	9.55767e-05	protein_coding	A	1.60621
ENSMUSG00000098781.1	Gm28044	-1.51506	0.0149408	0.0477215	protein_coding	A	1.04545
ENSMUSG00000102428.1	Pcdhga12	-1.21624	1.01989e-30	8.36417e-29	protein_coding	A	3.19978
ENSMUSG00000102440.1	Pcdhga9	-1.07653	0.00102765	0.0047457	protein_coding	A	1.82532
ENSMUSG00000102543.5	Pcdhgc5	-2.35535	1.23147e-06	1.03803e-05	protein_coding	A	1.17109
ENSMUSG00000102692.1	Dchs2	-2.86925	3.83032e-25	2.08419e-23	protein_coding	A	1.36991
ENSMUSG00000103144.1	Pcdhga1	-1.41419	3.77279e-05	0.000241414	protein_coding	A	2.16559
ENSMUSG00000103749.1	Pcdhgb5	-1.0279	4.50118e-07	4.06747e-06	protein_coding	A	2.22147
ENSMUSG00000103897.1	Pcdhga8	-1.24566	3.59287e-06	2.79379e-05	protein_coding	A	1.59329
ENSMUSG00000104346.1	Pcdhga3	-1.02573	0.000313179	0.00164331	protein_coding	A	2.11081
ENSMUSG00000109564.1	Muc16	-1.96231	0.00256479	0.0106706	protein_coding	A	1.5818
ENSMUSG00000110206.1	Flt3l	-1.12961	2.09385e-08	2.29509e-07	protein_coding	A	2.36694
ENSMUSG00000110353.1	Gm33543	-3.63216	2.40516e-44	4.18589e-42	protein_coding	A	4.31237
ENSMUSG00000117406.1	Ntn3	-1.60881	6.26705e-09	7.42632e-08	protein_coding	A	1.05659
ENSMUSG00000000088.7	Cox5a	1.06066	5.46929e-24	2.6816e-22	protein_coding	V	8.74891
ENSMUSG00000000296.8	Tpd52l1	2.73026	1.54617e-20	5.82662e-19	protein_coding	V	2.50741
ENSMUSG00000000340.10	Dbt	1.5488	2.71254e-36	3.07677e-34	protein_coding	V	5.43437
ENSMUSG00000000399.10	Ndufa9	1.17083	3.15908e-27	2.05783e-25	protein_coding	V	8.54577
ENSMUSG00000000440.12	Pparg	1.10894	3.08555e-05	0.000201396	protein_coding	V	3.16183
ENSMUSG00000000489.7	Pdgfb	1.09056	7.50129e-22	3.07593e-20	protein_coding	V	4.44411
ENSMUSG00000000563.17	Atp5f1	1.05439	2.11408e-29	1.58029e-27	protein_coding	V	8.14369
ENSMUSG00000000628.10	Hk2	1.252	4.8561e-32	4.17789e-30	protein_coding	V	6.84159
ENSMUSG00000000805.18	Car4	1.93076	2.3053e-16	6.10437e-15	protein_coding	V	4.1483
ENSMUSG00000001604.14	Tcea3	1.40234	1.81614e-25	1.00257e-23	protein_coding	V	6.07639
ENSMUSG00000001642.18	Akr1b3	1.03682	3.18467e-16	8.32653e-15	protein_coding	V	5.16755
ENSMUSG00000002032.17	Tmem25	1.34549	9.75807e-14	2.00067e-12	protein_coding	V	2.64366
ENSMUSG00000002100.15	Mybpc3	1.36938	2.65953e-26	1.59986e-24	protein_coding	V	10.3531
ENSMUSG00000002346.16	Slc25a42	1.25667	1.46633e-06	1.21921e-05	protein_coding	V	4.83879
ENSMUSG00000002500.15	Rpl3l	3.75884	9.57988e-40	1.31573e-37	protein_coding	V	7.50837
ENSMUSG00000002769.9	Gnmt	2.73393	2.94429e-10	4.0683e-09	protein_coding	V	1.53584
ENSMUSG00000002781.19	Tmem143	1.0326	1.49244e-31	1.26963e-29	protein_coding	V	4.77012
ENSMUSG00000002803.14	Btbd6	1.23485	2.38574e-05	0.000158949	protein_coding	V	3.09675
ENSMUSG00000002847.7	Pla1a	1.58831	6.54e-14	1.35797e-12	protein_coding	V	2.80826
ENSMUSG00000002944.15	Cd36	1.5684	2.79074e-39	3.6992e-37	protein_coding	V	9.34699
ENSMUSG00000003418.11	St8sia6	1.37357	4.18553e-08	4.39953e-07	protein_coding	V	1.26675
ENSMUSG00000003849.8	Nqo1	1.99514	1.22178e-24	6.33075e-23	protein_coding	V	4.63065
ENSMUSG00000003934.5	Efnb3	1.60833	0.00323335	0.0130334	protein_coding	V	5.6603
ENSMUSG00000003955.8	Fam162a	1.01746	1.33075e-13	2.67547e-12	protein_coding	V	6.49818
ENSMUSG00000004069.17	Dnaja3	1.08242	1.25635e-12	2.28781e-11	protein_coding	V	6.3065
ENSMUSG00000004264.17	Phb2	1.21482	1.72748e-20	6.49913e-19	protein_coding	V	6.48933
ENSMUSG00000004610.4	Etfb	1.33367	1.3431e-23	6.37944e-22	protein_coding	V	8.99774
ENSMUSG00000004667.18	Polr2e	1.03615	1.94689e-15	4.73211e-14	protein_coding	V	3.96808
ENSMUSG00000004748.5	Mtfp1	1.26126	1.36043e-14	3.02896e-13	protein_coding	V	6.72954
ENSMUSG00000004952.13	Rasa4	1.52357	1.56847e-07	1.52168e-06	protein_coding	V	1.67439
ENSMUSG00000005580.11	Adcy9	1.82607	4.17243e-59	1.23542e-56	protein_coding	V	4.31509
ENSMUSG00000005628.12	Tmod4	1.65314	3.31246e-28	2.31659e-26	protein_coding	V	4.23049
ENSMUSG00000005958.15	Ephb3	1.51878	6.31179e-11	9.43623e-10	protein_coding	V	2.2386
ENSMUSG00000006057.15	Atp5g1	1.06155	1.22503e-11	1.97242e-10	protein_coding	V	7.69198
ENSMUSG00000006219.12	Fblim1	1.28712	0.000116634	0.000673371	protein_coding	V	6.3202
ENSMUSG00000006574.15	Slc4a1	1.69337	0.00673002	0.0244639	protein_coding	V	1.28589
ENSMUSG00000006587.6	Snai3	3.00357	1.38171e-11	2.21375e-10	protein_coding	V	1.78715
ENSMUSG00000006642.3	Tcf23	1.36899	0.000388445	0.00199104	protein_coding	V	1.23118
ENSMUSG00000006715.11	Gmnn	2.22736	5.18641e-17	1.48177e-15	protein_coding	V	4.49268
ENSMUSG00000006717.7	Acot13	1.17992	9.75272e-42	1.50238e-39	protein_coding	V	7.79773
ENSMUSG00000007030.8	Vwa7	1.20374	5.70186e-11	8.59766e-10	protein_coding	V	2.79
ENSMUSG00000007097.14	Atp1a2	1.46381	8.05847e-38	1.0207e-35	protein_coding	V	8.27152
ENSMUSG00000007279.14	Scube2	3.79921	3.70676e-72	1.69021e-69	protein_coding	V	3.04356
ENSMUSG00000008035.12	Mid1ip1	1.07639	8.10806e-05	0.000483536	protein_coding	V	5.31141
ENSMUSG00000008136.14	Fhl2	2.1688	2.51768e-77	1.36668e-74	protein_coding	V	10.0618
ENSMUSG00000008226.14	Scrn3	1.08701	1.19221e-12	2.17973e-11	protein_coding	V	3.96066
ENSMUSG00000008318.10	Relt	1.18748	8.9937e-05	0.000531624	protein_coding	V	1.23439
ENSMUSG00000009863.14	Sdhb	1.23676	4.8099e-14	1.01726e-12	protein_coding	V	9.61298
ENSMUSG00000010064.15	Slc38a3	1.40404	3.49667e-30	2.76808e-28	protein_coding	V	4.72582
ENSMUSG00000010080.15	Epn3	4.13533	8.09365e-23	3.59702e-21	protein_coding	V	3.50766
ENSMUSG00000010476.14	Ebf3	1.10479	4.56669e-10	6.15785e-09	protein_coding	V	2.05745
ENSMUSG00000011305.11	Plin5	2.5959	7.90308e-38	1.00661e-35	protein_coding	V	6.76931
ENSMUSG00000012428.9	Steap4	1.12672	6.69102e-10	8.82804e-09	protein_coding	V	4.42631
ENSMUSG00000013701.13	Timm23	1.06913	6.4113e-26	3.70993e-24	protein_coding	V	6.83826
ENSMUSG00000013936.12	Myl2	3.59349	1.19833e-09	1.5366e-08	protein_coding	V	11.7788
ENSMUSG00000014243.5	Zswim7	1.04899	1.18439e-05	8.39904e-05	protein_coding	V	3.47906
ENSMUSG00000014606.14	Slc25a11	1.14563	6.03637e-19	1.98877e-17	protein_coding	V	8.66897
ENSMUSG00000015090.13	Ptgds	2.64159	6.72587e-07	5.91602e-06	protein_coding	V	6.07362
ENSMUSG00000015112.15	Slc25a13	1.68418	1.64976e-44	2.89329e-42	protein_coding	V	6.36512
ENSMUSG00000015202.13	Cnksr3	1.37047	3.31361e-22	1.40422e-20	protein_coding	V	4.17937
ENSMUSG00000015312.9	Gadd45b	1.06042	4.00047e-05	0.000255052	protein_coding	V	3.41609
ENSMUSG00000015357.10	Clpx	1.19357	1.02939e-16	2.82079e-15	protein_coding	V	5.9126
ENSMUSG00000015365.15	Mov10l1	1.48847	1.13306e-28	8.1491e-27	protein_coding	V	3.98283
ENSMUSG00000015405.15	Ace2	1.7569	2.44583e-07	2.30519e-06	protein_coding	V	1.07222
ENSMUSG00000015568.16	Lpl	1.86004	7.53846e-54	1.90966e-51	protein_coding	V	10.8936
ENSMUSG00000015647.9	Lama5	1.71259	2.64189e-30	2.11342e-28	protein_coding	V	5.22585
ENSMUSG00000015843.10	Rxrg	1.55831	3.91626e-28	2.71388e-26	protein_coding	V	5.20859
ENSMUSG00000015980.14	Lrrc27	1.01281	0.000532435	0.00263891	protein_coding	V	1.65839
ENSMUSG00000016194.14	Hsd11b1	1.41554	5.18479e-10	6.94932e-09	protein_coding	V	2.99116
ENSMUSG00000016386.15	Mpped2	3.07557	7.57001e-23	3.38409e-21	protein_coding	V	3.5392
ENSMUSG00000017057.9	Il13ra1	1.35766	5.03518e-12	8.43606e-11	protein_coding	V	4.52887
ENSMUSG00000017344.4	Vtn	1.62702	0.000130063	0.000743558	protein_coding	V	4.064
ENSMUSG00000017756.9	Slc12a7	1.56205	3.22485e-52	7.73929e-50	protein_coding	V	5.38172
ENSMUSG00000018411.17	Mapt	3.21107	5.36623e-35	5.61214e-33	protein_coding	V	3.86995
ENSMUSG00000018417.14	Myo1b	1.31793	3.27333e-26	1.94853e-24	protein_coding	V	3.35595
ENSMUSG00000018428.15	Akap1	1.08521	2.41961e-26	1.45938e-24	protein_coding	V	6.05717
ENSMUSG00000018446.8	C1qbp	1.09215	5.60167e-43	9.25453e-41	protein_coding	V	5.89789
ENSMUSG00000018500.2	Adora2b	1.07165	0.00706922	0.0254695	protein_coding	V	1.12043
ENSMUSG00000018554.13	Ybx2	1.33734	6.40577e-10	8.46638e-09	protein_coding	V	2.53085
ENSMUSG00000018574.14	Acadvl	1.61625	1.26929e-29	9.58233e-28	protein_coding	V	9.14134
ENSMUSG00000018770.9	Atp5g3	1.10948	6.57007e-17	1.84472e-15	protein_coding	V	10.4408
ENSMUSG00000018796.13	Acsl1	1.60148	2.54037e-28	1.78759e-26	protein_coding	V	7.83282
ENSMUSG00000018882.12	Mrpl45	1.14623	7.35678e-17	2.05548e-15	protein_coding	V	4.87895
ENSMUSG00000018893.15	Mb	1.38492	5.24109e-33	4.77967e-31	protein_coding	V	12.6478
ENSMUSG00000018986.10	Slfn3	1.02765	0.00785538	0.0278098	protein_coding	V	1.32869
ENSMUSG00000019082.18	Slc25a22	1.05664	1.50091e-15	3.69139e-14	protein_coding	V	3.1638
ENSMUSG00000019558.14	Slc6a8	1.1335	5.01493e-24	2.47479e-22	protein_coding	V	5.90857
ENSMUSG00000019797.11	1700021F05Rik	1.08641	5.32117e-12	8.88772e-11	protein_coding	V	3.50626
ENSMUSG00000019810.15	Fuca2	1.48101	1.83642e-28	1.30431e-26	protein_coding	V	5.35095
ENSMUSG00000019828.13	Grm1	1.73725	3.11024e-21	1.23108e-19	protein_coding	V	2.93945
ENSMUSG00000019866.14	Crybg1	1.47329	5.67754e-10	7.5653e-09	protein_coding	V	1.51293
ENSMUSG00000019891.15	Dcbld1	1.1156	1.85647e-08	2.05066e-07	protein_coding	V	1.62683
ENSMUSG00000019966.18	Kitl	1.13966	2.18541e-20	8.14138e-19	protein_coding	V	4.45662
ENSMUSG00000019996.17	Map7	1.07237	4.82855e-22	2.01623e-20	protein_coding	V	3.23243
ENSMUSG00000020077.14	Srgn	1.50406	4.27644e-15	9.98961e-14	protein_coding	V	3.77998
ENSMUSG00000020116.7	Pno1	1.0692	5.65349e-15	1.30592e-13	protein_coding	V	4.52606
ENSMUSG00000020153.14	Ndufs7	1.08822	3.36486e-16	8.73751e-15	protein_coding	V	8.57041
ENSMUSG00000020178.6	Adora2a	1.8888	5.60532e-17	1.59346e-15	protein_coding	V	2.5676
ENSMUSG00000020182.16	Ddc	1.67932	0.0093087	0.0320588	protein_coding	V	2.58032
ENSMUSG00000020331.9	Hcn2	1.77596	3.60222e-21	1.41598e-19	protein_coding	V	4.08011
ENSMUSG00000020340.16	Cyfip2	3.73919	5.12578e-112	5.84314e-109	protein_coding	V	6.11376
ENSMUSG00000020456.17	Ogdh	1.03338	6.57804e-32	5.63807e-30	protein_coding	V	9.84278
ENSMUSG00000020534.14	Shmt1	1.14687	1.01255e-09	1.30942e-08	protein_coding	V	2.32893
ENSMUSG00000020572.8	Nampt	1.05353	1.60323e-09	2.02504e-08	protein_coding	V	6.13434
ENSMUSG00000020641.16	Rsad2	2.22777	7.82055e-19	2.55445e-17	protein_coding	V	3.13655
ENSMUSG00000020648.3	Dus4l	1.38083	1.00349e-12	1.84653e-11	protein_coding	V	2.23115
ENSMUSG00000020650.15	Bcap29	1.15904	1.72697e-24	8.78866e-23	protein_coding	V	3.18437
ENSMUSG00000020664.10	Dld	1.10521	2.67278e-27	1.77141e-25	protein_coding	V	7.84677
ENSMUSG00000020741.17	Cluh	1.00029	9.64252e-20	3.40309e-18	protein_coding	V	6.78573
ENSMUSG00000020775.13	Mrpl38	1.06401	1.35874e-25	7.59262e-24	protein_coding	V	5.01471
ENSMUSG00000020777.16	Acox1	1.16189	1.97703e-56	5.56474e-54	protein_coding	V	7.09361
ENSMUSG00000020826.8	Nos2	1.62352	2.05744e-06	1.67288e-05	protein_coding	V	1.87504
ENSMUSG00000020928.14	Higd1b	1.94149	1.59451e-13	3.1805e-12	protein_coding	V	3.12712
ENSMUSG00000020935.8	Dcakd	1.49007	4.00369e-19	1.34433e-17	protein_coding	V	4.61542
ENSMUSG00000020949.9	Fkbp3	1.14746	6.02342e-17	1.70382e-15	protein_coding	V	4.20587
ENSMUSG00000020961.15	Ston2	1.13832	1.65334e-05	0.000114053	protein_coding	V	1.71883
ENSMUSG00000021200.14	Asb2	1.03555	1.01826e-08	1.17486e-07	protein_coding	V	8.0581
ENSMUSG00000021223.13	Papln	1.25893	2.28317e-08	2.48824e-07	protein_coding	V	2.85757
ENSMUSG00000021226.7	Acot2	1.69856	6.65055e-34	6.50755e-32	protein_coding	V	6.30438
ENSMUSG00000021238.11	Aldh6a1	1.02676	6.68772e-38	8.56591e-36	protein_coding	V	7.03168
ENSMUSG00000021273.10	Fdft1	1.66522	5.12267e-36	5.61499e-34	protein_coding	V	3.87643
ENSMUSG00000021281.15	Tnfaip2	2.16804	6.14317e-21	2.38194e-19	protein_coding	V	4.11442
ENSMUSG00000021314.12	Amph	1.98254	3.76527e-05	0.000241001	protein_coding	V	1.17761
ENSMUSG00000021456.8	Fbp2	2.94854	8.0955e-08	8.1704e-07	protein_coding	V	4.76368
ENSMUSG00000021460.17	Auh	1.17878	1.27835e-25	7.1786e-24	protein_coding	V	4.9385
ENSMUSG00000021508.11	Cxcl14	1.90851	8.54019e-10	1.11453e-08	protein_coding	V	3.61321
ENSMUSG00000021520.4	Uqcrb	1.06288	3.21271e-16	8.38062e-15	protein_coding	V	9.19826
ENSMUSG00000021557.15	Agtpbp1	1.06028	5.5369e-22	2.29519e-20	protein_coding	V	4.99052
ENSMUSG00000021577.14	Sdha	1.06689	4.41066e-36	4.9053e-34	protein_coding	V	9.34417
ENSMUSG00000021579.4	Lrrc14b	1.62201	3.44492e-11	5.33202e-10	protein_coding	V	4.25611
ENSMUSG00000021604.15	Irx4	3.3544	1.28517e-07	1.26295e-06	protein_coding	V	3.57299
ENSMUSG00000021606.8	Ndufs6	1.70436	2.0362e-23	9.53249e-22	protein_coding	V	7.91754
ENSMUSG00000021607.9	Mrpl36	1.2553	1.86681e-11	2.95976e-10	protein_coding	V	4.73396
ENSMUSG00000021622.3	Ckmt2	1.67101	3.26716e-21	1.28649e-19	protein_coding	V	10.8787
ENSMUSG00000021684.17	Pde8b	1.38898	2.50316e-08	2.71501e-07	protein_coding	V	1.35182
ENSMUSG00000021764.8	Ndufs4	1.0573	1.20841e-19	4.21909e-18	protein_coding	V	6.40042
ENSMUSG00000021822.3	Plau	1.01948	0.000165016	0.000922561	protein_coding	V	1.69939
ENSMUSG00000021868.7	Ppif	1.16563	5.14824e-15	1.19283e-13	protein_coding	V	5.70415
ENSMUSG00000021898.14	Asb14	1.2761	1.24885e-39	1.6805e-37	protein_coding	V	5.53274
ENSMUSG00000021904.6	Sema3g	1.07073	7.67889e-16	1.93235e-14	protein_coding	V	3.40586
ENSMUSG00000021913.8	Ogdhl	4.23827	2.98698e-37	3.6613e-35	protein_coding	V	6.90615
ENSMUSG00000021951.6	Eef1akmt1	1.49083	1.11738e-11	1.80931e-10	protein_coding	V	4.57275
ENSMUSG00000021974.15	Fgf9	2.50776	7.46015e-15	1.70767e-13	protein_coding	V	2.01487
ENSMUSG00000022018.7	Rgcc	1.78861	2.99533e-12	5.13849e-11	protein_coding	V	6.4514
ENSMUSG00000022040.8	Ephx2	1.57635	1.61173e-29	1.20875e-27	protein_coding	V	7.60795
ENSMUSG00000022041.10	Chrna2	2.94158	9.63574e-09	1.11685e-07	protein_coding	V	1.07813
ENSMUSG00000022110.13	Sucla2	1.36501	6.93793e-24	3.37987e-22	protein_coding	V	8.30662
ENSMUSG00000022111.9	Uchl3	1.16843	3.32542e-10	4.5508e-09	protein_coding	V	2.6509
ENSMUSG00000022186.14	Oxct1	1.5495	2.25234e-62	7.90016e-60	protein_coding	V	9.19256
ENSMUSG00000022210.7	Dhrs4	1.44973	2.9993e-16	7.85989e-15	protein_coding	V	5.88661
ENSMUSG00000022215.6	Fitm1	1.17024	4.8711e-22	2.03028e-20	protein_coding	V	7.16629
ENSMUSG00000022216.17	Psme1	1.40188	1.52586e-41	2.33477e-39	protein_coding	V	5.5437
ENSMUSG00000022235.15	Cmbl	1.08695	6.78134e-10	8.93171e-09	protein_coding	V	4.92216
ENSMUSG00000022270.16	Retreg1	1.02692	1.27334e-13	2.56683e-12	protein_coding	V	7.00759
ENSMUSG00000022272.17	Myo10	1.73877	1.43308e-19	4.95795e-18	protein_coding	V	4.38188
ENSMUSG00000022340.15	Sybu	1.18488	3.25921e-05	0.00021164	protein_coding	V	1.93289
ENSMUSG00000022354.4	Ndufb9	1.1486	4.85644e-16	1.23436e-14	protein_coding	V	9.56029
ENSMUSG00000022442.16	Ttll1	1.24315	8.10558e-16	2.03523e-14	protein_coding	V	3.81891
ENSMUSG00000022525.13	Hrasls	1.7573	8.00202e-21	3.08172e-19	protein_coding	V	3.67784
ENSMUSG00000022546.5	Gpt	2.41818	6.46807e-27	4.08492e-25	protein_coding	V	4.07974
ENSMUSG00000022551.8	Cyc1	1.15873	2.59626e-19	8.84784e-18	protein_coding	V	8.45441
ENSMUSG00000022579.10	Gpihbp1	1.30978	2.16274e-10	3.03239e-09	protein_coding	V	5.16779
ENSMUSG00000022584.14	Ly6c2	2.61762	2.79179e-08	3.00661e-07	protein_coding	V	1.30556
ENSMUSG00000022797.16	Tfrc	1.16816	0.00134667	0.00603532	protein_coding	V	5.33132
ENSMUSG00000022831.14	Hcls1	1.02325	0.000297207	0.00156562	protein_coding	V	2.64158
ENSMUSG00000022853.7	Ehhadh	1.51929	7.00459e-16	1.76852e-14	protein_coding	V	3.31088
ENSMUSG00000022965.8	Ifngr2	1.09402	2.2285e-15	5.37077e-14	protein_coding	V	6.28255
ENSMUSG00000023089.12	Ndufa5	1.2502	3.03703e-18	9.47214e-17	protein_coding	V	7.33011
ENSMUSG00000023150.14	Ivns1abp	2.28957	4.95184e-43	8.30125e-41	protein_coding	V	8.62733
ENSMUSG00000023175.15	Bsg	1.13901	1.30331e-29	9.80668e-28	protein_coding	V	9.21271
ENSMUSG00000023176.9	Cpn2	2.30815	0.000294952	0.00155554	protein_coding	V	1.18716
ENSMUSG00000023277.13	Twf2	1.51837	7.92838e-16	1.99293e-14	protein_coding	V	5.94822
ENSMUSG00000023336.6	Wfdc1	1.08869	0.000340255	0.00176708	protein_coding	V	4.00018
ENSMUSG00000023439.11	Gnb3	1.6474	8.16009e-05	0.000486511	protein_coding	V	1.78461
ENSMUSG00000023886.10	Smoc2	1.24124	4.6371e-09	5.56721e-08	protein_coding	V	4.58264
ENSMUSG00000023939.7	Mrpl14	1.39664	1.71282e-16	4.60502e-15	protein_coding	V	6.26574
ENSMUSG00000023967.9	Mrps18a	1.21084	1.17532e-24	6.1039e-23	protein_coding	V	4.34724
ENSMUSG00000024063.13	Lbh	3.17426	6.11697e-60	1.9923e-57	protein_coding	V	8.127
ENSMUSG00000024120.12	Lrpprc	1.42491	1.77952e-47	3.43824e-45	protein_coding	V	6.76348
ENSMUSG00000024132.6	Eci1	1.94598	3.37131e-40	4.80391e-38	protein_coding	V	8.02226
ENSMUSG00000024158.17	Hagh	1.14493	4.42562e-23	2.03018e-21	protein_coding	V	5.30508
ENSMUSG00000024197.10	Plin3	1.60485	3.01268e-37	3.67306e-35	protein_coding	V	5.65981
ENSMUSG00000024210.3	Ip6k3	2.66431	5.45569e-26	3.18934e-24	protein_coding	V	2.6536
ENSMUSG00000024304.14	Cdh2	1.23856	2.80025e-27	1.85052e-25	protein_coding	V	7.04247
ENSMUSG00000024359.10	Hspa9	1.02867	4.39674e-33	4.04198e-31	protein_coding	V	8.52116
ENSMUSG00000024376.7	Epb41l4a	1.57181	5.64105e-11	8.51723e-10	protein_coding	V	1.99498
ENSMUSG00000024411.10	Aqp4	1.05655	0.00180534	0.00783762	protein_coding	V	2.40989
ENSMUSG00000024436.16	Mrps18b	1.02194	8.16447e-11	1.19937e-09	protein_coding	V	4.28324
ENSMUSG00000024440.13	Pcdh12	1.25793	2.80926e-07	2.6314e-06	protein_coding	V	2.48346
ENSMUSG00000024471.12	Myot	3.31714	1.41061e-23	6.68616e-22	protein_coding	V	3.7641
ENSMUSG00000024481.5	Lvrn	1.06251	0.0100208	0.0341755	protein_coding	V	1.68056
ENSMUSG00000024486.6	Hbegf	1.09566	1.96032e-07	1.87629e-06	protein_coding	V	3.1315
ENSMUSG00000024525.7	Impa2	1.81781	3.55476e-18	1.10116e-16	protein_coding	V	2.88716
ENSMUSG00000024526.9	Cidea	1.11502	0.00115118	0.00525756	protein_coding	V	4.00294
ENSMUSG00000024726.10	Carnmt1	1.15617	3.44513e-37	4.17796e-35	protein_coding	V	4.47409
ENSMUSG00000024778.13	Fas	1.07278	6.41614e-13	1.20297e-11	protein_coding	V	3.90523
ENSMUSG00000024968.14	Rcor2	2.13927	3.5453e-14	7.60388e-13	protein_coding	V	1.91492
ENSMUSG00000024978.11	Gpam	2.50354	1.14455e-40	1.66208e-38	protein_coding	V	6.56383
ENSMUSG00000025068.8	Gsto1	2.22979	3.99739e-32	3.45214e-30	protein_coding	V	6.58644
ENSMUSG00000025085.16	Ablim1	1.73415	7.46645e-56	2.02652e-53	protein_coding	V	7.08257
ENSMUSG00000025089.15	Gfra1	1.97841	1.68352e-10	2.38401e-09	protein_coding	V	2.2138
ENSMUSG00000025204.10	Ndufb8	1.034	7.80708e-18	2.36066e-16	protein_coding	V	7.38395
ENSMUSG00000025221.15	Kcnip2	2.46853	3.65824e-59	1.09742e-56	protein_coding	V	6.46708
ENSMUSG00000025260.10	Hsd17b10	1.35337	6.92621e-30	5.37111e-28	protein_coding	V	6.95123
ENSMUSG00000025269.16	Apex2	1.08925	4.00377e-07	3.65566e-06	protein_coding	V	1.96175
ENSMUSG00000025270.13	Alas2	2.02158	1.54305e-05	0.000107126	protein_coding	V	4.19538
ENSMUSG00000025271.13	Pfkfb1	2.99739	1.27743e-24	6.58915e-23	protein_coding	V	3.25032
ENSMUSG00000025429.9	Pstpip2	1.09146	2.72378e-12	4.70808e-11	protein_coding	V	3.56101
ENSMUSG00000025465.13	Echs1	1.01417	8.59909e-20	3.04427e-18	protein_coding	V	6.68754
ENSMUSG00000025488.9	Cox8b	1.46187	2.41796e-21	9.60401e-20	protein_coding	V	10.0227
ENSMUSG00000025491.14	Ifitm1	1.77004	0.000330367	0.00172437	protein_coding	V	1.84283
ENSMUSG00000025651.14	Uqcrc1	1.29142	5.19764e-17	1.48312e-15	protein_coding	V	9.30554
ENSMUSG00000025733.17	Rhot2	1.12287	1.12607e-29	8.55772e-28	protein_coding	V	5.78305
ENSMUSG00000025745.12	Hadha	1.78216	3.01856e-62	1.04273e-59	protein_coding	V	8.86884
ENSMUSG00000025791.18	Pgm1	1.16794	3.90448e-22	1.6424e-20	protein_coding	V	7.0837
ENSMUSG00000025804.5	Ccr1	1.63559	0.00114139	0.00521705	protein_coding	V	1.00656
ENSMUSG00000025813.14	Homer2	1.84443	5.08888e-21	1.97989e-19	protein_coding	V	3.96816
ENSMUSG00000025885.18	Myo5b	2.01242	1.08642e-32	9.7517e-31	protein_coding	V	3.72512
ENSMUSG00000025889.13	Snca	1.49298	0.0107658	0.0362875	protein_coding	V	2.45635
ENSMUSG00000025902.13	Sox17	1.84711	1.07782e-12	1.97375e-11	protein_coding	V	2.53742
ENSMUSG00000025911.14	Adhfe1	1.63182	2.26768e-33	2.11888e-31	protein_coding	V	5.18259
ENSMUSG00000025980.14	Hspd1	1.03009	4.81893e-33	4.41232e-31	protein_coding	V	7.59879
ENSMUSG00000026003.5	Acadl	1.10696	1.10744e-29	8.4443e-28	protein_coding	V	9.48655
ENSMUSG00000026012.2	Cd28	1.20109	6.0301e-14	1.25553e-12	protein_coding	V	1.49405
ENSMUSG00000026027.13	Stradb	1.60112	9.8637e-54	2.44437e-51	protein_coding	V	4.65109
ENSMUSG00000026032.8	Ndufb3	1.19157	1.50342e-12	2.70106e-11	protein_coding	V	7.00125
ENSMUSG00000026039.9	Sgo2a	2.88215	5.78201e-33	5.25196e-31	protein_coding	V	2.78915
ENSMUSG00000026107.11	Nabp1	1.24228	4.81528e-12	8.09614e-11	protein_coding	V	4.33904
ENSMUSG00000026114.14	Cnga3	3.54908	2.25784e-12	3.95668e-11	protein_coding	V	1.1146
ENSMUSG00000026202.13	Tuba4a	1.76975	3.02007e-11	4.70318e-10	protein_coding	V	7.50123
ENSMUSG00000026204.15	Ptprn	1.88152	5.55256e-05	0.000343256	protein_coding	V	1.29354
ENSMUSG00000026208.9	Des	1.07816	9.19296e-16	2.29562e-14	protein_coding	V	9.71603
ENSMUSG00000026342.10	Slc35f5	1.27627	9.6765e-34	9.23074e-32	protein_coding	V	6.10708
ENSMUSG00000026407.17	Cacna1s	2.41045	2.14416e-15	5.18396e-14	protein_coding	V	2.20741
ENSMUSG00000026437.11	Cdk18	3.06217	4.80127e-49	9.60211e-47	protein_coding	V	3.08292
ENSMUSG00000026489.13	Coq8a	1.05879	6.7773e-12	1.1213e-10	protein_coding	V	7.44223
ENSMUSG00000026548.4	Slamf9	1.11554	0.00192407	0.00829242	protein_coding	V	2.0035
ENSMUSG00000026568.6	Mpc2	1.37604	1.34771e-16	3.66226e-15	protein_coding	V	6.1628
ENSMUSG00000026603.13	Smyd2	3.43785	4.06147e-74	1.97016e-71	protein_coding	V	5.73015
ENSMUSG00000026605.14	Cenpf	2.80616	4.21474e-13	8.03445e-12	protein_coding	V	2.81776
ENSMUSG00000026672.11	Optn	1.14882	2.39233e-25	1.31428e-23	protein_coding	V	4.79728
ENSMUSG00000026678.10	Rgs5	1.67796	4.01271e-17	1.16246e-15	protein_coding	V	7.81336
ENSMUSG00000026688.5	Mgst3	1.22748	7.89718e-45	1.4177e-42	protein_coding	V	7.12916
ENSMUSG00000026778.13	Prkcq	2.14839	1.8078e-09	2.27336e-08	protein_coding	V	1.41552
ENSMUSG00000026853.15	Crat	1.08093	4.2832e-27	2.75078e-25	protein_coding	V	7.15667
ENSMUSG00000026888.14	Grb14	1.15435	1.00979e-23	4.83661e-22	protein_coding	V	6.13901
ENSMUSG00000026890.19	Lhx6	1.16081	0.000548327	0.0027055	protein_coding	V	1.154
ENSMUSG00000026895.7	Ndufa8	1.00506	1.2541e-09	1.6054e-08	protein_coding	V	8.40529
ENSMUSG00000026971.15	Itgb6	1.08204	8.67982e-07	7.50725e-06	protein_coding	V	3.51891
ENSMUSG00000027022.13	Xirp2	1.16928	9.5131e-20	3.36262e-18	protein_coding	V	6.91995
ENSMUSG00000027076.10	Timm10	1.40151	5.09512e-15	1.18185e-13	protein_coding	V	5.58789
ENSMUSG00000027187.10	Cat	1.37091	4.87217e-56	1.33832e-53	protein_coding	V	6.56717
ENSMUSG00000027219.13	Slc28a2	1.65337	3.68245e-20	1.34761e-18	protein_coding	V	3.35193
ENSMUSG00000027227.7	Sord	1.16043	9.93635e-23	4.35652e-21	protein_coding	V	6.5825
ENSMUSG00000027406.12	Idh3b	1.26333	3.85951e-30	3.03424e-28	protein_coding	V	8.44968
ENSMUSG00000027499.12	Pkia	1.16875	1.18054e-21	4.77218e-20	protein_coding	V	6.83919
ENSMUSG00000027673.12	Ndufb5	1.22379	3.20886e-11	4.98696e-10	protein_coding	V	6.80145
ENSMUSG00000027716.13	Trpc3	1.28385	4.42254e-09	5.32925e-08	protein_coding	V	2.21099
ENSMUSG00000027765.6	P2ry1	1.32823	3.59221e-26	2.13278e-24	protein_coding	V	4.32443
ENSMUSG00000027809.14	Etfdh	1.60272	1.58867e-49	3.29273e-47	protein_coding	V	7.98281
ENSMUSG00000027961.7	Lrrc39	1.2978	1.48085e-28	1.0617e-26	protein_coding	V	5.51035
ENSMUSG00000027984.8	Hadh	1.6302	3.87098e-29	2.82867e-27	protein_coding	V	7.65694
ENSMUSG00000028069.16	Gpatch4	1.16233	4.24309e-07	3.85104e-06	protein_coding	V	2.02267
ENSMUSG00000028085.12	Gatb	1.11677	1.07788e-29	8.24652e-28	protein_coding	V	4.28966
ENSMUSG00000028125.14	Abca4	2.56622	1.03883e-14	2.33113e-13	protein_coding	V	1.11739
ENSMUSG00000028179.12	Cth	1.01995	0.00811523	0.0285965	protein_coding	V	1.30302
ENSMUSG00000028194.15	Ddah1	1.43423	1.36713e-12	2.47964e-11	protein_coding	V	1.81573
ENSMUSG00000028223.8	Decr1	1.72614	2.25916e-43	3.81531e-41	protein_coding	V	7.48994
ENSMUSG00000028247.2	Coq3	1.54056	1.17237e-36	1.36372e-34	protein_coding	V	4.7761
ENSMUSG00000028307.9	Aldob	1.78815	0.00180548	0.00783762	protein_coding	V	2.27978
ENSMUSG00000028347.14	Tmeff1	1.96757	8.70023e-13	1.60483e-11	protein_coding	V	2.30332
ENSMUSG00000028348.7	Cavin4	2.57151	2.4063e-87	2.03189e-84	protein_coding	V	5.70326
ENSMUSG00000028383.17	Hsdl2	1.43538	6.3201e-23	2.86465e-21	protein_coding	V	6.89254
ENSMUSG00000028393.10	Alad	1.15275	5.78046e-11	8.69892e-10	protein_coding	V	4.82037
ENSMUSG00000028396.5	2310002L09Rik	2.52599	1.25586e-11	2.02064e-10	protein_coding	V	5.22459
ENSMUSG00000028427.13	Aqp7	2.06398	2.40897e-14	5.26074e-13	protein_coding	V	4.2616
ENSMUSG00000028475.9	Spaar	1.29844	2.22847e-05	0.000149213	protein_coding	V	1.57447
ENSMUSG00000028494.12	Plin2	1.58083	9.40501e-30	7.24408e-28	protein_coding	V	5.26962
ENSMUSG00000028607.16	Cpt2	1.569	4.79975e-40	6.75491e-38	protein_coding	V	6.89154
ENSMUSG00000028631.7	Kcnq4	1.01655	0.00129819	0.00584544	protein_coding	V	1.49213
ENSMUSG00000028648.13	Ndufs5	1.08485	8.08503e-19	2.63706e-17	protein_coding	V	7.30109
ENSMUSG00000028713.17	Cyp4b1	1.66397	1.26013e-13	2.54245e-12	protein_coding	V	4.3327
ENSMUSG00000028743.7	Akr7a5	1.03974	2.59607e-09	3.20107e-08	protein_coding	V	5.34499
ENSMUSG00000028766.10	Alpl	1.49282	4.81606e-19	1.60528e-17	protein_coding	V	3.84237
ENSMUSG00000028773.8	Fabp3	2.08918	1.12361e-57	3.24269e-55	protein_coding	V	11.4926
ENSMUSG00000028841.14	Cnksr1	2.26793	1.74696e-05	0.000119642	protein_coding	V	1.50307
ENSMUSG00000028996.9	Rbp7	1.73483	2.72477e-18	8.56856e-17	protein_coding	V	4.58429
ENSMUSG00000029059.9	Fam213b	1.82714	6.07766e-20	2.18556e-18	protein_coding	V	5.79482
ENSMUSG00000029093.14	Sorcs2	1.94494	6.89205e-15	1.58559e-13	protein_coding	V	3.75044
ENSMUSG00000029158.9	Yipf7	1.44899	4.26773e-37	5.09425e-35	protein_coding	V	6.47319
ENSMUSG00000029198.3	Grpel1	1.04065	2.39079e-18	7.56e-17	protein_coding	V	4.75776
ENSMUSG00000029228.15	Lnx1	1.46265	4.64149e-15	1.08313e-13	protein_coding	V	3.26851
ENSMUSG00000029314.14	Gpat3	1.10747	5.58022e-18	1.70999e-16	protein_coding	V	3.47577
ENSMUSG00000029343.17	Crybb1	2.55862	6.81944e-10	8.9767e-09	protein_coding	V	1.77796
ENSMUSG00000029359.13	Tesc	3.61301	1.92538e-14	4.24124e-13	protein_coding	V	6.26007
ENSMUSG00000029499.11	Pxmp2	1.29822	2.19511e-12	3.85862e-11	protein_coding	V	5.9581
ENSMUSG00000029545.13	Acads	1.59266	3.09243e-14	6.65762e-13	protein_coding	V	6.88399
ENSMUSG00000029591.14	Ung	2.12648	6.35554e-30	4.96233e-28	protein_coding	V	3.11704
ENSMUSG00000029610.13	Aimp2	1.01117	1.46308e-09	1.86246e-08	protein_coding	V	4.00241
ENSMUSG00000029685.15	Asb15	1.81156	3.47404e-19	1.17514e-17	protein_coding	V	5.04478
ENSMUSG00000030137.8	Tuba8	1.30521	2.28063e-31	1.92578e-29	protein_coding	V	6.20612
ENSMUSG00000030170.14	Wnt5b	1.13312	0.00299019	0.0121673	protein_coding	V	1.37307
ENSMUSG00000030214.7	Plbd1	2.28013	3.83701e-26	2.2722e-24	protein_coding	V	4.69421
ENSMUSG00000030246.11	Ldhb	1.45334	1.36397e-46	2.59143e-44	protein_coding	V	10.0449
ENSMUSG00000030247.9	Kcnj8	1.66972	9.62846e-25	5.08146e-23	protein_coding	V	4.02478
ENSMUSG00000030249.15	Abcc9	2.89309	1.39396e-68	5.88535e-66	protein_coding	V	7.1102
ENSMUSG00000030317.8	Timp4	1.61315	0.000552765	0.00272427	protein_coding	V	4.00716
ENSMUSG00000030399.2	Ckm	1.86127	1.70572e-66	6.8226e-64	protein_coding	V	9.85786
ENSMUSG00000030541.16	Idh2	1.64657	2.64485e-55	6.93102e-53	protein_coding	V	9.90379
ENSMUSG00000030630.16	Fah	2.28869	1.10431e-37	1.39101e-35	protein_coding	V	3.8523
ENSMUSG00000030683.11	Sez6l2	2.18109	1.55514e-15	3.82065e-14	protein_coding	V	1.55229
ENSMUSG00000030747.5	Dgat2	1.71399	1.77215e-23	8.34778e-22	protein_coding	V	7.95355
ENSMUSG00000030785.8	Cox6a2	1.45682	5.26161e-35	5.52808e-33	protein_coding	V	9.48075
ENSMUSG00000030826.19	Bcat2	1.37346	1.11137e-24	5.78496e-23	protein_coding	V	5.96159
ENSMUSG00000030852.17	Tacc2	2.55796	1.7401e-51	3.88945e-49	protein_coding	V	6.82365
ENSMUSG00000030862.13	Cpxm2	1.50884	5.91206e-05	0.000363411	protein_coding	V	1.88818
ENSMUSG00000030869.11	Ndufab1	1.06872	2.21219e-15	5.33712e-14	protein_coding	V	6.04357
ENSMUSG00000030876.7	Mettl9	1.02647	3.03378e-21	1.20291e-19	protein_coding	V	4.79029
ENSMUSG00000030884.12	Uqcrc2	1.08462	2.31123e-32	2.02668e-30	protein_coding	V	9.20056
ENSMUSG00000030889.14	Vwa3a	1.48998	2.05877e-08	2.26061e-07	protein_coding	V	1.73855
ENSMUSG00000030972.6	Acsm5	2.35854	5.27077e-05	0.000327702	protein_coding	V	1.94679
ENSMUSG00000031145.15	Prickle3	1.07936	1.183e-07	1.16961e-06	protein_coding	V	3.25541
ENSMUSG00000031147.8	Magix	2.72456	2.2031e-59	6.78764e-57	protein_coding	V	3.68861
ENSMUSG00000031230.3	Fgf16	3.82675	4.21769e-16	1.09024e-14	protein_coding	V	3.90649
ENSMUSG00000031367.15	Ap1s2	1.13172	6.9909e-10	9.19179e-09	protein_coding	V	3.21071
ENSMUSG00000031382.14	Asb11	1.31922	2.19894e-35	2.34269e-33	protein_coding	V	6.50011
ENSMUSG00000031438.11	Rnf128	1.29827	4.79031e-45	8.6678e-43	protein_coding	V	5.56317
ENSMUSG00000031519.3	Asb5	2.05997	4.302e-19	1.43814e-17	protein_coding	V	3.92362
ENSMUSG00000031633.4	Slc25a4	1.06019	1.23165e-14	2.75028e-13	protein_coding	V	11.5316
ENSMUSG00000031734.13	Irx3	3.50832	1.96989e-40	2.82463e-38	protein_coding	V	4.86532
ENSMUSG00000031737.11	Irx5	2.21036	1.64342e-13	3.26664e-12	protein_coding	V	2.8427
ENSMUSG00000031750.15	Il34	1.17371	2.88053e-05	0.000188879	protein_coding	V	1.84609
ENSMUSG00000031767.13	Nudt7	1.30709	1.25392e-14	2.79728e-13	protein_coding	V	4.23701
ENSMUSG00000031782.15	Coq9	1.01472	8.56126e-28	5.8615e-26	protein_coding	V	7.98771
ENSMUSG00000031785.16	Adgrg1	1.23622	2.71645e-12	4.70254e-11	protein_coding	V	4.78965
ENSMUSG00000031818.12	Cox4i1	1.04998	4.93954e-13	9.35354e-12	protein_coding	V	10.0976
ENSMUSG00000031842.14	Pde4c	1.41456	1.46885e-05	0.000102286	protein_coding	V	1.42544
ENSMUSG00000031883.13	Car7	1.26743	0.000344539	0.00178657	protein_coding	V	1.50585
ENSMUSG00000031958.16	Ldhd	1.16691	3.85796e-26	2.2787e-24	protein_coding	V	4.359
ENSMUSG00000031972.5	Acta1	3.64952	1.31338e-09	1.6794e-08	protein_coding	V	6.3374
ENSMUSG00000031987.6	Egln1	1.04225	3.79313e-52	9.0083e-50	protein_coding	V	7.59575
ENSMUSG00000032047.5	Acat1	1.15532	8.5139e-30	6.57995e-28	protein_coding	V	7.66348
ENSMUSG00000032105.5	Pdzd3	1.91891	2.28061e-05	0.00015248	protein_coding	V	1.25119
ENSMUSG00000032224.15	Fam81a	2.33217	9.22766e-11	1.34257e-09	protein_coding	V	2.42571
ENSMUSG00000032263.14	Bckdhb	1.23305	6.74976e-30	5.25214e-28	protein_coding	V	5.80025
ENSMUSG00000032314.14	Etfa	1.53765	1.17071e-37	1.45853e-35	protein_coding	V	8.83079
ENSMUSG00000032315.6	Cyp1a1	2.2116	0.000304187	0.00159944	protein_coding	V	1.92794
ENSMUSG00000032366.15	Tpm1	1.18071	5.07964e-17	1.45674e-15	protein_coding	V	10.7809
ENSMUSG00000032369.13	Plscr1	1.06838	9.13469e-07	7.86785e-06	protein_coding	V	2.9839
ENSMUSG00000032370.8	Lactb	1.13555	1.02611e-12	1.88359e-11	protein_coding	V	3.83237
ENSMUSG00000032495.8	Lrrc2	2.08598	8.06505e-78	4.48476e-75	protein_coding	V	6.68825
ENSMUSG00000032537.15	Ephb1	1.54767	1.44167e-06	1.19959e-05	protein_coding	V	1.44137
ENSMUSG00000032579.14	Hemk1	1.18713	7.94242e-17	2.20828e-15	protein_coding	V	3.03367
ENSMUSG00000032602.6	Slc25a20	1.77683	2.45426e-28	1.73234e-26	protein_coding	V	6.61116
ENSMUSG00000032643.12	Fhl3	1.29185	2.21904e-06	1.79277e-05	protein_coding	V	3.10215
ENSMUSG00000032690.16	Oas2	1.16541	0.00142623	0.00635339	protein_coding	V	1.842
ENSMUSG00000032786.16	Alas1	1.05401	3.4223e-25	1.87111e-23	protein_coding	V	5.96975
ENSMUSG00000032860.5	P2ry2	1.03022	2.92646e-07	2.7322e-06	protein_coding	V	3.2284
ENSMUSG00000032878.16	Ccdc85a	1.40674	7.76353e-10	1.01433e-08	protein_coding	V	2.7593
ENSMUSG00000032892.14	Rangrf	1.19097	4.93408e-09	5.9082e-08	protein_coding	V	4.80856
ENSMUSG00000032942.14	Ucp3	2.14348	9.06729e-25	4.80756e-23	protein_coding	V	5.25602
ENSMUSG00000033220.7	Rac2	1.20986	0.0105998	0.0358128	protein_coding	V	1.32643
ENSMUSG00000033365.14	Ipo13	1.38437	3.23493e-18	1.00618e-16	protein_coding	V	5.35601
ENSMUSG00000033590.8	Myo5c	1.42956	9.14119e-08	9.17297e-07	protein_coding	V	1.1111
ENSMUSG00000033751.5	Gadd45gip1	1.13184	1.09641e-11	1.77661e-10	protein_coding	V	4.61797
ENSMUSG00000033767.14	Tmem131l	1.33567	8.93153e-21	3.42235e-19	protein_coding	V	3.34749
ENSMUSG00000033777.4	Tlr13	1.09927	0.00816824	0.0287457	protein_coding	V	1.3113
ENSMUSG00000033849.3	B3galt2	1.48956	7.3743e-11	1.09386e-09	protein_coding	V	1.76634
ENSMUSG00000034161.8	Scx	1.60877	2.86197e-07	2.6775e-06	protein_coding	V	1.58464
ENSMUSG00000034206.15	Polq	3.81704	6.78028e-55	1.73689e-52	protein_coding	V	1.53171
ENSMUSG00000034255.17	Arhgap27	1.03348	2.5563e-11	4.01108e-10	protein_coding	V	2.97925
ENSMUSG00000034387.12	Ssu2	1.7146	2.69434e-06	2.14709e-05	protein_coding	V	1.56544
ENSMUSG00000034472.13	Rasd2	1.86571	3.93892e-10	5.3582e-09	protein_coding	V	1.70628
ENSMUSG00000034623.14	Prss55	3.20475	1.7072e-07	1.64508e-06	protein_coding	V	1.08365
ENSMUSG00000034872.6	Gipc3	1.76057	1.15058e-14	2.57431e-13	protein_coding	V	1.58568
ENSMUSG00000035105.5	Egln3	2.18519	1.51666e-16	4.10183e-15	protein_coding	V	5.55617
ENSMUSG00000035504.16	Reep6	1.53075	0.000924605	0.00431438	protein_coding	V	1.27309
ENSMUSG00000035606.8	Ky	2.79841	1.23149e-42	1.97723e-40	protein_coding	V	2.94232
ENSMUSG00000035674.13	Ndufa3	1.05792	3.79992e-34	3.81649e-32	protein_coding	V	7.85626
ENSMUSG00000036006.19	Ripor2	1.47966	9.8756e-23	4.33822e-21	protein_coding	V	2.72942
ENSMUSG00000036026.15	Tmem63b	1.36635	8.58775e-67	3.49629e-64	protein_coding	V	5.83918
ENSMUSG00000036144.6	Meox2	1.35048	2.65108e-11	4.15124e-10	protein_coding	V	2.56584
ENSMUSG00000036278.7	Macrod1	1.5362	1.21701e-30	9.87425e-29	protein_coding	V	7.56857
ENSMUSG00000036390.8	Gadd45a	1.6705	7.81146e-13	1.45264e-11	protein_coding	V	3.53452
ENSMUSG00000036585.16	Fgf1	1.00128	4.20405e-11	6.45876e-10	protein_coding	V	6.47489
ENSMUSG00000036611.5	Eepd1	1.69161	9.61648e-34	9.21203e-32	protein_coding	V	3.77636
ENSMUSG00000036751.7	Cox6b1	1.08846	1.28555e-11	2.06404e-10	protein_coding	V	10.0269
ENSMUSG00000036854.14	Hspb6	2.13271	3.16962e-24	1.59172e-22	protein_coding	V	7.67741
ENSMUSG00000036860.14	Mrpl55	1.20715	1.23383e-24	6.3787e-23	protein_coding	V	5.53653
ENSMUSG00000036880.10	Acaa2	1.4551	1.18906e-23	5.6714e-22	protein_coding	V	9.53799
ENSMUSG00000036995.7	Asap3	1.14317	3.08547e-12	5.2812e-11	protein_coding	V	2.53176
ENSMUSG00000037010.7	Apln	1.97749	6.44373e-11	9.62086e-10	protein_coding	V	2.69804
ENSMUSG00000037014.4	Sstr4	1.59566	0.000156156	0.000876895	protein_coding	V	1.09838
ENSMUSG00000037095.8	Lrg1	1.15675	1.1685e-07	1.15628e-06	protein_coding	V	5.67121
ENSMUSG00000037358.6	4930578C19Rik	1.30399	3.72928e-09	4.5346e-08	protein_coding	V	1.87061
ENSMUSG00000037443.13	Cep85	1.12027	1.28272e-22	5.55983e-21	protein_coding	V	4.34924
ENSMUSG00000037490.5	Slc2a12	1.07999	9.57019e-11	1.38887e-09	protein_coding	V	2.44371
ENSMUSG00000037583.2	Nr0b2	1.19395	1.63962e-08	1.82706e-07	protein_coding	V	3.64552
ENSMUSG00000037661.14	Gpr160	1.00859	0.0144513	0.0464769	protein_coding	V	1.2803
ENSMUSG00000037736.18	Limch1	1.04099	7.12173e-08	7.23255e-07	protein_coding	V	6.01802
ENSMUSG00000037818.16	Abhd18	1.04592	9.07837e-11	1.3217e-09	protein_coding	V	4.19471
ENSMUSG00000037905.13	Bri3bp	1.21252	1.18867e-27	8.06565e-26	protein_coding	V	3.39628
ENSMUSG00000038046.4	Mrm3	1.37644	1.33494e-25	7.47798e-24	protein_coding	V	3.90056
ENSMUSG00000038178.16	Slc43a2	1.32501	8.23357e-05	0.000490764	protein_coding	V	2.45378
ENSMUSG00000038195.6	Rilp	1.12657	1.30621e-30	1.05604e-28	protein_coding	V	4.91025
ENSMUSG00000038204.13	Asb10	1.2681	2.60848e-28	1.82987e-26	protein_coding	V	5.72736
ENSMUSG00000038239.11	Hrc	1.15943	6.86713e-23	3.09415e-21	protein_coding	V	8.6155
ENSMUSG00000038248.8	Sobp	2.03449	2.5193e-35	2.65914e-33	protein_coding	V	3.24993
ENSMUSG00000038264.8	Sema7a	1.40176	3.79715e-14	8.11352e-13	protein_coding	V	4.73523
ENSMUSG00000038286.11	Bphl	1.03741	2.53895e-13	4.95596e-12	protein_coding	V	3.9158
ENSMUSG00000038302.14	Afg1l	1.13099	6.41336e-22	2.64888e-20	protein_coding	V	4.54011
ENSMUSG00000038522.6	Mfsd4b1	1.28869	9.39029e-10	1.22058e-08	protein_coding	V	1.87927
ENSMUSG00000038526.14	Car14	1.29068	6.27849e-16	1.58695e-14	protein_coding	V	6.65198
ENSMUSG00000038530.11	Rgs4	1.33165	5.77102e-07	5.12757e-06	protein_coding	V	3.0902
ENSMUSG00000038582.15	Pptc7	1.08199	1.58741e-26	9.72883e-25	protein_coding	V	6.18143
ENSMUSG00000038583.13	Pln	2.12973	2.5982e-11	4.07403e-10	protein_coding	V	9.58935
ENSMUSG00000038624.13	Nepn	2.2482	2.50013e-08	2.71431e-07	protein_coding	V	1.00317
ENSMUSG00000038670.11	Mybpc2	1.11882	1.17624e-05	8.34902e-05	protein_coding	V	2.48365
ENSMUSG00000038690.15	Atp5j2	1.40309	9.15717e-25	4.84395e-23	protein_coding	V	6.88386
ENSMUSG00000038717.8	Atp5l	1.05465	2.23638e-12	3.92512e-11	protein_coding	V	5.3126
ENSMUSG00000038801.6	Scgb1c1	2.75957	1.34271e-12	2.43934e-11	protein_coding	V	3.65162
ENSMUSG00000039126.10	Prune2	1.91862	7.38373e-23	3.31381e-21	protein_coding	V	4.8996
ENSMUSG00000039167.11	Adgrl4	1.01984	5.74214e-11	8.64696e-10	protein_coding	V	4.8976
ENSMUSG00000039197.10	Adk	1.46378	5.57975e-42	8.65393e-40	protein_coding	V	5.50243
ENSMUSG00000039410.16	Prdm16	2.00873	1.70502e-13	3.38318e-12	protein_coding	V	2.54919
ENSMUSG00000039639.7	Kcne1	3.06556	3.24971e-10	4.45521e-09	protein_coding	V	1.26291
ENSMUSG00000039763.10	Dnajc28	1.03784	1.3356e-21	5.38945e-20	protein_coding	V	4.24617
ENSMUSG00000039910.10	Cited2	1.14692	2.23188e-22	9.52896e-21	protein_coding	V	5.08278
ENSMUSG00000039914.6	Coq10a	1.31879	4.67649e-52	1.08795e-49	protein_coding	V	7.2289
ENSMUSG00000039997.16	Ifi203	1.08226	2.22449e-05	0.00014899	protein_coding	V	3.12047
ENSMUSG00000040048.14	Ndufb10	1.03586	1.63183e-09	2.05888e-08	protein_coding	V	7.88257
ENSMUSG00000040111.16	Gramd1b	1.55098	2.81264e-14	6.09557e-13	protein_coding	V	3.82998
ENSMUSG00000040112.9	Mrps35	1.04623	5.53729e-27	3.51657e-25	protein_coding	V	4.20023
ENSMUSG00000040118.15	Cacna2d1	1.38031	2.19139e-26	1.32876e-24	protein_coding	V	6.38461
ENSMUSG00000040283.14	Btnl9	2.31091	2.49987e-36	2.84973e-34	protein_coding	V	4.20689
ENSMUSG00000040350.16	Trim7	2.38335	6.00092e-24	2.93594e-22	protein_coding	V	3.27762
ENSMUSG00000040370.13	Etfrf1	1.17694	5.24731e-14	1.10261e-12	protein_coding	V	4.67478
ENSMUSG00000040441.10	Slc26a10	1.21839	0.000499147	0.00249453	protein_coding	V	2.46348
ENSMUSG00000040485.5	Lrrc52	2.39988	2.37621e-05	0.000158407	protein_coding	V	1.29974
ENSMUSG00000040584.8	Abcb1a	1.11772	1.17418e-13	2.37745e-12	protein_coding	V	3.11765
ENSMUSG00000040710.10	St8sia4	1.50185	2.2475e-12	3.9416e-11	protein_coding	V	1.75721
ENSMUSG00000040729.7	Cep126	1.4111	3.43084e-07	3.16807e-06	protein_coding	V	1.53505
ENSMUSG00000040740.7	Slc25a34	3.07299	1.72244e-28	1.22718e-26	protein_coding	V	7.06944
ENSMUSG00000041012.4	Cmtm8	1.76449	6.69471e-11	9.98252e-10	protein_coding	V	1.92681
ENSMUSG00000041134.15	Cyyr1	1.42665	6.11131e-16	1.54641e-14	protein_coding	V	4.56012
ENSMUSG00000041361.13	Myzap	1.28046	1.6961e-35	1.81546e-33	protein_coding	V	6.45801
ENSMUSG00000041426.12	Hibch	1.18707	3.1157e-21	1.23111e-19	protein_coding	V	4.66171
ENSMUSG00000041548.4	Hspb8	1.05519	7.38329e-15	1.69178e-13	protein_coding	V	7.85276
ENSMUSG00000041733.10	Coq5	1.22735	7.8566e-26	4.47806e-24	protein_coding	V	6.27925
ENSMUSG00000041798.15	Gck	2.76702	4.64037e-17	1.33919e-15	protein_coding	V	2.30186
ENSMUSG00000042010.16	Acacb	1.06819	2.40037e-35	2.54539e-33	protein_coding	V	6.91043
ENSMUSG00000042148.8	Cox10	1.16698	4.38499e-20	1.59193e-18	protein_coding	V	5.08362
ENSMUSG00000042225.3	Ammecr1	1.0516	3.83834e-17	1.11336e-15	protein_coding	V	3.22029
ENSMUSG00000042246.5	Tmc7	1.63137	2.80312e-06	2.22522e-05	protein_coding	V	2.54825
ENSMUSG00000042251.12	Pm20d1	1.18613	7.12183e-08	7.23255e-07	protein_coding	V	2.17253
ENSMUSG00000042429.8	Adora1	1.11222	1.49435e-06	1.2407e-05	protein_coding	V	2.81029
ENSMUSG00000042462.4	Dctpp1	1.14512	3.10415e-10	4.26591e-09	protein_coding	V	4.2964
ENSMUSG00000042476.12	Abcb4	1.59079	5.71234e-25	3.0716e-23	protein_coding	V	3.62213
ENSMUSG00000042828.12	Trim72	1.24436	4.91557e-20	1.77607e-18	protein_coding	V	7.9602
ENSMUSG00000042978.10	Sbk1	2.04695	4.57878e-38	5.89783e-36	protein_coding	V	5.26248
ENSMUSG00000043085.14	Tmem82	3.09019	5.92956e-14	1.23685e-12	protein_coding	V	3.85804
ENSMUSG00000043122.7	A530016L24Rik	3.48396	6.4454e-19	2.11742e-17	protein_coding	V	4.78545
ENSMUSG00000043155.4	Hpdl	1.42028	0.000526109	0.00261096	protein_coding	V	1.69041
ENSMUSG00000043290.6	Zfp784	2.55136	3.31532e-07	3.07136e-06	protein_coding	V	1.22274
ENSMUSG00000043518.7	Rai2	1.13715	2.61073e-12	4.53674e-11	protein_coding	V	4.28031
ENSMUSG00000043811.5	Rtn4r	2.47566	9.56715e-05	0.000562169	protein_coding	V	1.72806
ENSMUSG00000044067.7	Gpr22	3.52557	9.58277e-17	2.63544e-15	protein_coding	V	4.34158
ENSMUSG00000044086.8	Lmod3	1.70532	5.64585e-19	1.8655e-17	protein_coding	V	5.12253
ENSMUSG00000044229.9	Nxpe4	1.01762	0.000260798	0.00139609	protein_coding	V	1.77548
ENSMUSG00000044468.14	Tent5c	1.20051	0.00428452	0.0166545	protein_coding	V	2.77324
ENSMUSG00000044792.7	Isca1	1.36391	0.000565011	0.00277802	protein_coding	V	6.15739
ENSMUSG00000044894.14	Uqcrq	1.13557	1.3763e-21	5.54385e-20	protein_coding	V	8.13852
ENSMUSG00000045008.1	9030612E09Rik	3.76328	4.61722e-25	2.50043e-23	protein_coding	V	1.60329
ENSMUSG00000045319.13	Proser2	1.04753	8.8801e-05	0.000525768	protein_coding	V	1.64767
ENSMUSG00000045534.4	Kcna5	1.23599	3.14712e-41	4.72047e-39	protein_coding	V	4.44024
ENSMUSG00000045776.3	Lrtm1	2.89317	1.15577e-32	1.03335e-30	protein_coding	V	5.90517
ENSMUSG00000045875.13	Adra1a	3.21054	1.56285e-09	1.97732e-08	protein_coding	V	3.9839
ENSMUSG00000045917.17	Tmem268	1.09624	3.23462e-16	8.42813e-15	protein_coding	V	2.87771
ENSMUSG00000045932.12	Ifit2	1.44749	0.000868377	0.00407902	protein_coding	V	2.85671
ENSMUSG00000046070.9	Igfals	3.04234	1.05599e-13	2.15345e-12	protein_coding	V	1.65228
ENSMUSG00000046345.5	Smco1	1.64676	2.57149e-15	6.14544e-14	protein_coding	V	4.00531
ENSMUSG00000046480.6	Scn4b	1.91129	3.62384e-06	2.81561e-05	protein_coding	V	3.80101
ENSMUSG00000046516.10	Cox17	1.26005	4.56767e-08	4.76154e-07	protein_coding	V	3.23267
ENSMUSG00000046598.15	Bdh1	2.57938	5.62973e-19	1.86288e-17	protein_coding	V	4.68321
ENSMUSG00000046814.3	Gchfr	1.54712	3.73022e-05	0.000238891	protein_coding	V	2.88702
ENSMUSG00000047658.6	Gal3st3	1.42398	8.4744e-21	3.25814e-19	protein_coding	V	3.97052
ENSMUSG00000047746.14	Fbxo40	1.28068	9.68676e-20	3.41342e-18	protein_coding	V	6.39646
ENSMUSG00000047875.6	Gpr157	1.91124	3.06372e-119	4.36561e-116	protein_coding	V	4.91733
ENSMUSG00000048007.4	Timm8a1	1.03212	5.42164e-07	4.84167e-06	protein_coding	V	3.32867
ENSMUSG00000048371.8	Pdp2	1.31985	8.79236e-19	2.85959e-17	protein_coding	V	4.34726
ENSMUSG00000048482.14	Bdnf	2.509	1.693e-06	1.39396e-05	protein_coding	V	2.00366
ENSMUSG00000048489.12	Depp1	1.31111	2.30652e-06	1.85883e-05	protein_coding	V	6.3578
ENSMUSG00000049044.16	Rapgef4	1.32454	1.51389e-21	6.07662e-20	protein_coding	V	3.59521
ENSMUSG00000049115.15	Agtr1a	1.90698	2.34886e-13	4.60461e-12	protein_coding	V	4.46858
ENSMUSG00000049134.15	Nrap	1.35152	9.4537e-36	1.03127e-33	protein_coding	V	7.48119
ENSMUSG00000049287.5	Iba57	1.02823	1.13233e-11	1.83093e-10	protein_coding	V	3.36911
ENSMUSG00000049327.17	Kmt5a	1.94939	2.7824e-37	3.42897e-35	protein_coding	V	4.78306
ENSMUSG00000050188.8	Lsm10	1.13822	1.25108e-10	1.79618e-09	protein_coding	V	3.49881
ENSMUSG00000050271.12	Prag1	1.09116	3.01418e-20	1.10839e-18	protein_coding	V	2.92065
ENSMUSG00000050323.14	Ndufaf6	1.23879	9.80293e-15	2.21065e-13	protein_coding	V	4.07011
ENSMUSG00000050549.8	Fam241a	1.19022	5.56824e-06	4.17972e-05	protein_coding	V	1.50053
ENSMUSG00000050640.16	Tmem150c	2.72144	2.03303e-16	5.43388e-15	protein_coding	V	2.20618
ENSMUSG00000050705.15	2310061I04Rik	1.21037	9.40114e-18	2.81651e-16	protein_coding	V	4.67437
ENSMUSG00000050821.14	Fam131a	1.79246	1.19957e-10	1.72767e-09	protein_coding	V	3.88877
ENSMUSG00000050856.16	Atp5k	1.40579	2.38888e-17	7.00054e-16	protein_coding	V	6.04169
ENSMUSG00000051065.9	Mb21d2	1.37402	8.63623e-21	3.31477e-19	protein_coding	V	2.92981
ENSMUSG00000051067.8	Lingo3	2.25489	2.3563e-15	5.66083e-14	protein_coding	V	3.04013
ENSMUSG00000051323.16	Pcdh19	1.31042	1.75573e-23	8.28754e-22	protein_coding	V	2.45068
ENSMUSG00000051331.15	Cacna1c	1.20161	5.36016e-37	6.29929e-35	protein_coding	V	5.63239
ENSMUSG00000051346.9	Spryd4	1.14236	6.38977e-11	9.54656e-10	protein_coding	V	4.53015
ENSMUSG00000051515.9	Fam181b	1.01676	0.00026162	0.00140016	protein_coding	V	1.83174
ENSMUSG00000051811.14	Cox6b2	1.16996	0.00566914	0.0211194	protein_coding	V	2.08728
ENSMUSG00000052305.6	Hbb-bs	2.04531	6.92071e-07	6.07567e-06	protein_coding	V	9.86167
ENSMUSG00000052316.9	Lrrc15	3.87683	2.13205e-21	8.50864e-20	protein_coding	V	3.36362
ENSMUSG00000052485.7	Tmem171	2.14914	1.2406e-05	8.75949e-05	protein_coding	V	1.98244
ENSMUSG00000052776.10	Oas1a	1.1294	0.0042019	0.0163815	protein_coding	V	1.73649
ENSMUSG00000053199.13	Arhgap20	1.01328	1.29307e-05	9.10102e-05	protein_coding	V	4.09221
ENSMUSG00000053886.4	Sh2d4a	3.15892	2.54714e-32	2.2165e-30	protein_coding	V	2.91547
ENSMUSG00000053898.12	Ech1	2.01201	1.22425e-75	6.49107e-73	protein_coding	V	9.66681
ENSMUSG00000053964.17	Lgals4	1.48324	2.72825e-12	4.70865e-11	protein_coding	V	3.73999
ENSMUSG00000054013.6	Tmem179	2.20727	0.00011888	0.000684947	protein_coding	V	2.38456
ENSMUSG00000054203.7	Ifi205	1.17737	0.00058348	0.00285817	protein_coding	V	3.33777
ENSMUSG00000054206.2	Gzmm	1.43258	6.03018e-10	8.00246e-09	protein_coding	V	2.73712
ENSMUSG00000054469.14	Lclat1	2.06494	5.26575e-50	1.122e-47	protein_coding	V	5.56243
ENSMUSG00000054793.8	Cadm4	1.26154	2.15545e-08	2.35807e-07	protein_coding	V	3.18277
ENSMUSG00000054889.10	Dsp	1.01646	5.09472e-22	2.11575e-20	protein_coding	V	8.31995
ENSMUSG00000054978.3	Kbtbd13	2.37599	1.05193e-06	8.98913e-06	protein_coding	V	1.48512
ENSMUSG00000056313.5	Tcim	1.1949	2.71236e-18	8.5413e-17	protein_coding	V	5.21568
ENSMUSG00000056367.14	Actr3b	1.51827	6.03357e-23	2.75119e-21	protein_coding	V	4.95602
ENSMUSG00000056494.7	Cngb3	1.91071	4.56961e-08	4.76154e-07	protein_coding	V	1.77806
ENSMUSG00000056749.7	Nfil3	1.02044	5.20947e-05	0.000324333	protein_coding	V	3.02956
ENSMUSG00000056899.10	Immp2l	1.45392	5.5424e-14	1.16034e-12	protein_coding	V	3.34901
ENSMUSG00000057137.9	Tmem140	1.04096	7.49222e-06	5.50129e-05	protein_coding	V	3.09999
ENSMUSG00000057604.9	Lmcd1	1.66402	1.64058e-12	2.93362e-11	protein_coding	V	4.73572
ENSMUSG00000057606.14	Colq	1.73378	0.000258774	0.00138753	protein_coding	V	3.06413
ENSMUSG00000057719.11	Sh3rf2	2.8416	3.75912e-50	8.08531e-48	protein_coding	V	3.28132
ENSMUSG00000057969.15	Sema3b	2.07878	2.15048e-22	9.19865e-21	protein_coding	V	3.73874
ENSMUSG00000058979.7	Hdhd5	1.19594	4.44256e-16	1.14447e-14	protein_coding	V	3.88078
ENSMUSG00000058997.8	Vwa8	1.41307	2.15291e-33	2.01993e-31	protein_coding	V	6.42248
ENSMUSG00000059447.13	Hadhb	1.82502	1.06183e-68	4.56767e-66	protein_coding	V	8.54298
ENSMUSG00000059741.13	Myl3	4.26076	9.11055e-34	8.76419e-32	protein_coding	V	12.0283
ENSMUSG00000059895.13	Ptp4a3	1.13207	5.42456e-25	2.92375e-23	protein_coding	V	5.80542
ENSMUSG00000060376.7	Bckdha	1.59732	5.39451e-59	1.57679e-56	protein_coding	V	7.48021
ENSMUSG00000060512.7	0610040J01Rik	1.84154	0.000578742	0.0028388	protein_coding	V	1.21143
ENSMUSG00000060600.15	Eno3	1.39184	5.04879e-24	2.48612e-22	protein_coding	V	9.60764
ENSMUSG00000060733.13	Ipmk	1.2319	2.37242e-06	1.90856e-05	protein_coding	V	2.40633
ENSMUSG00000060969.9	Irx1	5.63674	6.19525e-22	2.56344e-20	protein_coding	V	1.40296
ENSMUSG00000061353.11	Cxcl12	2.08789	5.2339e-23	2.39134e-21	protein_coding	V	5.98463
ENSMUSG00000061518.11	Cox5b	1.13877	1.09269e-65	4.2952e-63	protein_coding	V	8.15586
ENSMUSG00000061838.7	Suclg2	1.33518	2.45004e-14	5.3402e-13	protein_coding	V	5.8373
ENSMUSG00000062157.6	Ifnlr1	1.12145	6.9197e-06	5.10558e-05	protein_coding	V	1.35968
ENSMUSG00000062210.13	Tnfaip8	2.80511	3.25209e-47	6.23063e-45	protein_coding	V	4.47101
ENSMUSG00000062515.3	Fabp4	1.4942	2.90697e-18	9.09137e-17	protein_coding	V	6.41542
ENSMUSG00000062908.12	Acadm	1.77192	2.90978e-31	2.42117e-29	protein_coding	V	9.33872
ENSMUSG00000062960.10	Kdr	1.14717	6.29924e-10	8.34494e-09	protein_coding	V	5.65612
ENSMUSG00000063296.5	Tmem117	1.22698	2.36007e-15	5.66393e-14	protein_coding	V	3.13026
ENSMUSG00000063320.11	1190007I07Rik	1.08402	4.68345e-10	6.30668e-09	protein_coding	V	3.92887
ENSMUSG00000063415.12	Cyp26b1	1.55929	5.55556e-05	0.000343349	protein_coding	V	2.21563
ENSMUSG00000063694.5	Cycs	1.01087	2.26594e-14	4.96264e-13	protein_coding	V	7.18833
ENSMUSG00000063884.6	Ptcd3	1.0578	3.61015e-20	1.32328e-18	protein_coding	V	6.02236
ENSMUSG00000063919.11	Srrm4	1.24343	5.43761e-07	4.85403e-06	protein_coding	V	2.24303
ENSMUSG00000064341.1	mt-Nd1	1.99781	1.1007e-18	3.55954e-17	protein_coding	V	13.75
ENSMUSG00000064345.1	mt-Nd2	2.10878	2.88396e-12	4.96237e-11	protein_coding	V	12.6678
ENSMUSG00000064351.1	mt-Co1	1.7553	3.38869e-15	8.00241e-14	protein_coding	V	15.5748
ENSMUSG00000064354.1	mt-Co2	1.68488	3.74351e-27	2.41097e-25	protein_coding	V	13.6447
ENSMUSG00000064356.3	mt-Atp8	2.28275	1.58583e-12	2.83794e-11	protein_coding	V	12.2713
ENSMUSG00000064357.1	mt-Atp6	1.80427	4.03251e-07	3.67749e-06	protein_coding	V	11.4711
ENSMUSG00000064358.1	mt-Co3	1.6171	4.36513e-14	9.26634e-13	protein_coding	V	14.2222
ENSMUSG00000064360.1	mt-Nd3	1.96411	6.5879e-19	2.16112e-17	protein_coding	V	11.3171
ENSMUSG00000064363.1	mt-Nd4	1.85301	6.66753e-14	1.38319e-12	protein_coding	V	12.5405
ENSMUSG00000064367.1	mt-Nd5	1.8252	9.05209e-21	3.46273e-19	protein_coding	V	13.072
ENSMUSG00000064368.1	mt-Nd6	1.70087	6.32704e-64	2.28969e-61	protein_coding	V	12.089
ENSMUSG00000064370.1	mt-Cytb	1.71957	1.94715e-16	5.21657e-15	protein_coding	V	13.8122
ENSMUSG00000065947.3	mt-Nd4l	1.9251	8.44538e-15	1.91398e-13	protein_coding	V	12.6724
ENSMUSG00000066000.12	Zfp979	1.06737	9.79756e-05	0.000573785	protein_coding	V	1.90909
ENSMUSG00000066839.12	Ecsit	1.02874	3.77399e-29	2.76666e-27	protein_coding	V	5.90167
ENSMUSG00000066975.12	Cryba4	2.97989	3.36225e-10	4.59843e-09	protein_coding	V	2.66244
ENSMUSG00000067242.11	Lgi1	2.97043	1.50952e-07	1.46887e-06	protein_coding	V	1.2343
ENSMUSG00000067653.12	Ankrd23	3.16544	4.23261e-52	9.94838e-50	protein_coding	V	6.82105
ENSMUSG00000068079.5	Tcf15	1.31945	4.78348e-09	5.73389e-08	protein_coding	V	4.01096
ENSMUSG00000069892.9	9930111J21Rik2	1.13779	1.03359e-06	8.84235e-06	protein_coding	V	2.30888
ENSMUSG00000069917.7	Hba-a2	2.05149	1.88394e-07	1.80774e-06	protein_coding	V	9.57828
ENSMUSG00000069919.7	Hba-a1	2.04626	2.88167e-07	2.6937e-06	protein_coding	V	9.5226
ENSMUSG00000070423.6	Olfr558	1.44576	2.78667e-06	2.21293e-05	protein_coding	V	1.71615
ENSMUSG00000071042.12	Rasgrp3	1.21257	7.87358e-11	1.15962e-09	protein_coding	V	3.34167
ENSMUSG00000071226.11	Cecr2	2.19008	1.89196e-32	1.67189e-30	protein_coding	V	2.39646
ENSMUSG00000071324.11	Armc2	1.56528	3.41688e-22	1.4453e-20	protein_coding	V	3.14112
ENSMUSG00000071342.5	Lsmem1	1.08824	7.02011e-10	9.22487e-09	protein_coding	V	3.59918
ENSMUSG00000071347.3	C1qtnf9	1.38182	6.00681e-11	9.00981e-10	protein_coding	V	4.29549
ENSMUSG00000071369.11	Map3k5	2.50564	5.70724e-35	5.94152e-33	protein_coding	V	4.44143
ENSMUSG00000071540.4	3425401B19Rik	1.96115	3.173e-30	2.52941e-28	protein_coding	V	5.62112
ENSMUSG00000072875.2	Gpr27	1.45951	9.39794e-10	1.22088e-08	protein_coding	V	3.55297
ENSMUSG00000072949.6	Acot1	1.5306	4.10693e-11	6.31381e-10	protein_coding	V	3.76387
ENSMUSG00000073422.11	H2-Ke6	1.01581	1.94167e-15	4.72445e-14	protein_coding	V	4.81236
ENSMUSG00000073608.4	Gal3st2c	3.07637	3.70197e-27	2.39192e-25	protein_coding	V	1.32798
ENSMUSG00000073838.10	Tufm	1.13333	1.28314e-20	4.85951e-19	protein_coding	V	6.84109
ENSMUSG00000073878.3	Gm13304	1.37749	0.00124606	0.00564227	protein_coding	V	2.71631
ENSMUSG00000073940.3	Hbb-bt	1.96165	9.62245e-06	6.92713e-05	protein_coding	V	9.20549
ENSMUSG00000074064.6	Mlycd	1.32051	9.48544e-15	2.14542e-13	protein_coding	V	6.08122
ENSMUSG00000074178.2	Gm10638	1.34641	0.00197509	0.00847065	protein_coding	V	1.33435
ENSMUSG00000074217.8	2210011C24Rik	1.18608	0.0137197	0.0445374	protein_coding	V	1.3605
ENSMUSG00000074218.3	Cox7a1	1.20347	4.74351e-11	7.2291e-10	protein_coding	V	10.1121
ENSMUSG00000074272.10	Ceacam1	1.38961	1.64519e-08	1.83238e-07	protein_coding	V	2.29214
ENSMUSG00000074476.6	Spc24	2.74419	8.49629e-16	2.13099e-14	protein_coding	V	1.57705
ENSMUSG00000074521.9	Gm14327	1.23601	1.07717e-14	2.41241e-13	protein_coding	V	4.01383
ENSMUSG00000074623.4	Gm826	2.41511	9.26354e-12	1.51397e-10	protein_coding	V	2.81491
ENSMUSG00000074652.3	Myh7b	3.87964	9.16533e-28	6.2563e-26	protein_coding	V	2.69584
ENSMUSG00000075602.10	Ly6a	1.91756	7.06629e-14	1.46325e-12	protein_coding	V	6.24986
ENSMUSG00000075704.16	Txnrd2	1.15764	2.05627e-16	5.48957e-15	protein_coding	V	3.7987
ENSMUSG00000075706.10	Gpx4	1.03851	4.93731e-27	3.16196e-25	protein_coding	V	8.34665
ENSMUSG00000076435.3	Acsf2	1.39234	4.72779e-14	1.00082e-12	protein_coding	V	3.94401
ENSMUSG00000078153.3	Psme2b	1.03205	4.92957e-06	3.73759e-05	protein_coding	V	3.98734
ENSMUSG00000078307.3	AI593442	2.70715	3.42399e-29	2.51818e-27	protein_coding	V	1.04744
ENSMUSG00000078486.3	Perm1	1.35691	3.36832e-32	2.91994e-30	protein_coding	V	7.13566
ENSMUSG00000078532.9	Nkain1	2.78053	1.2554e-17	3.73167e-16	protein_coding	V	3.06971
ENSMUSG00000078566.8	Bnip3	1.00493	3.92919e-09	4.77514e-08	protein_coding	V	7.15531
ENSMUSG00000078713.8	Tomm5	1.07461	0.0001375	0.000781763	protein_coding	V	6.25739
ENSMUSG00000078815.8	Cacng6	4.01924	4.02308e-12	6.80936e-11	protein_coding	V	1.317
ENSMUSG00000079018.10	Ly6c1	1.90021	2.67169e-17	7.77929e-16	protein_coding	V	6.72471
ENSMUSG00000079484.12	Phyhd1	1.90713	4.60903e-16	1.17672e-14	protein_coding	V	4.96444
ENSMUSG00000086784.2	Isoc2a	1.33238	3.56941e-24	1.77683e-22	protein_coding	V	4.55246
ENSMUSG00000090053.9	Palm2	1.1641	2.01267e-05	0.000136042	protein_coding	V	1.71162
ENSMUSG00000090115.7	Usp49	1.01775	0.000831942	0.00392376	protein_coding	V	1.12072
ENSMUSG00000091898.8	Tnnc1	1.34996	2.16302e-09	2.68598e-08	protein_coding	V	11.0748
ENSMUSG00000091937.3	Gm3646	1.71236	0.000494813	0.00247613	protein_coding	V	2.28953
ENSMUSG00000093962.7	Gm11756	3.04211	3.62246e-11	5.59542e-10	protein_coding	V	1.55436
ENSMUSG00000094065.1	Gm21541	1.35601	0.0019304	0.00831182	protein_coding	V	1.23059
ENSMUSG00000094686.1	Ccl21a	1.22721	0.00076209	0.0036243	protein_coding	V	3.43185
ENSMUSG00000095675.1	Ccl21b	1.31823	0.0102946	0.0349369	protein_coding	V	1.56944
ENSMUSG00000096596.1	Gm10591	1.23227	0.00847208	0.0296386	protein_coding	V	2.96752
ENSMUSG00000103476.1	Gm34302	5.85199	4.39264e-26	2.58113e-24	protein_coding	V	3.78007
ENSMUSG00000116138.1	C030006K11Rik	1.33113	2.1487e-12	3.78287e-11	protein_coding	V	4.55998
ENSMUSG00000116207.1	Nnt	1.56971	7.48282e-20	2.66564e-18	protein_coding	V	8.78133
ENSMUSG00000117621.1	AC117239.2	1.01433	0.00835024	0.0292708	protein_coding	V	2.63909

## Sheet: 328 shared DEGs
Human							Mouse
Gene ID	Gene name	Gene type	Highly expressed position	Mean expression levels (all samples)	Mean expression levels (atrium)	Mean expression levels (ventricle)	Gene ID	Gene name	Gene type	Highly expressed position	Mean expression levels	Mean expression levels (atrium)	Mean expression levels (ventricle)
ENSG00000189367.15_6	KIAA0408	protein_coding	A	1.2986	1.69163	0.23722	ENSMUSG00000004360.9	9330159F19Rik	protein_coding	A	1.47763	1.81713	0.37428
ENSG00000087085.15_5	ACHE	protein_coding	A	2.06394	4.23877	0.560948	ENSMUSG00000023328.14	Ache	protein_coding	A	2.87805	6.40994	0.677077
ENSG00000135074.15_4	ADAM19	protein_coding	A	3.98408	17.7455	13.578	ENSMUSG00000011256.16	Adam19	protein_coding	A	4.76816	27.735	7.37339
ENSG00000145808.10_4	ADAMTS19	protein_coding	A	1.0183	2.04978	1.29997	ENSMUSG00000053441.5	Adamts19	protein_coding	A	2.57015	5.05326	0.238446
ENSG00000087116.16_5	ADAMTS2	protein_coding	A	2.41784	10.5041	6.26649	ENSMUSG00000036545.8	Adamts2	protein_coding	A	4.56638	22.8966	8.339
ENSG00000134917.10_3	ADAMTS8	protein_coding	A	1.4478	10.0596	2.71863	ENSMUSG00000031994.13	Adamts8	protein_coding	A	4.78395	41.7383	0.338334
ENSG00000197859.10_5	ADAMTSL2	protein_coding	A	4.05564	19.8329	2.01488	ENSMUSG00000036040.14	Adamtsl2	protein_coding	A	4.35832	20.1055	3.56033
ENSG00000121281.12_4	ADCY7	protein_coding	A	2.29771	3.80336	1.6046	ENSMUSG00000031659.13	Adcy7	protein_coding	A	3.38362	10.6067	3.48207
ENSG00000148926.10_4	ADM	protein_coding	A	4.98248	30.7093	6.69251	ENSMUSG00000030790.15	Adm	protein_coding	A	4.22643	26.6292	4.89173
ENSG00000106624.11_4	AEBP1	protein_coding	A	5.46703	52.1308	15.2401	ENSMUSG00000020473.13	Aebp1	protein_coding	A	4.73754	28.4413	5.76956
ENSG00000185567.7_3	AHNAK2	protein_coding	A	1.28191	1.81068	0.764563	ENSMUSG00000072812.4	Ahnak2	protein_coding	A	4.78599	27.0876	5.0792
ENSG00000170017.12_5	ALCAM	protein_coding	A	3.76931	15.0444	11.4555	ENSMUSG00000022636.13	Alcam	protein_coding	A	2.29274	4.28852	0.728808
ENSG00000184254.17_4	ALDH1A3	protein_coding	A	2.14521	3.94584	1.08909	ENSMUSG00000015134.15	Aldh1a3	protein_coding	A	1.42681	1.71391	0.123315
ENSG00000136010.14_4	ALDH1L2	protein_coding	A	1.95138	3.25568	1.08721	ENSMUSG00000020256.14	Aldh1l2	protein_coding	A	3.83823	13.378	3.54331
ENSG00000139211.6_2	AMIGO2	protein_coding	A	2.08699	3.89212	1.49674	ENSMUSG00000048218.6	Amigo2	protein_coding	A	3.34828	9.60363	2.47289
ENSG00000154188.10_4	ANGPT1	protein_coding	A	2.89444	6.62046	3.13601	ENSMUSG00000022309.9	Angpt1	protein_coding	A	7.57687	199.761	29.517
ENSG00000171819.5_3	ANGPTL7	protein_coding	A	3.00498	7.52416	1.28909	ENSMUSG00000028989.3	Angptl7	protein_coding	A	2.34763	6.52499	0.836784
ENSG00000114790.13_3	ARHGEF26	protein_coding	A	2.08742	4.04302	2.08282	ENSMUSG00000036885.14	Arhgef26	protein_coding	A	1.77644	2.56516	0.42344
ENSG00000148219.16_4	ASTN2	protein_coding	A	4.02081	16.194	2.50163	ENSMUSG00000028373.16	Astn2	protein_coding	A	1.71655	2.29126	0.567241
ENSG00000182492.16_3	BGN	protein_coding	A	6.00488	76.3178	31.8696	ENSMUSG00000031375.17	Bgn	protein_coding	A	8.0348	264.661	81.5659
ENSG00000163217.2_3	BMP10	protein_coding	A	7.26689	951.159	0.728658	ENSMUSG00000030046.6	Bmp10	protein_coding	A	5.76132	963.327	0.671825
ENSG00000102010.15_3	BMX	protein_coding	A	2.27288	5.15705	1.32685	ENSMUSG00000031377.11	Bmx	protein_coding	A	3.79171	13.2014	1.00721
ENSG00000176720.6_6	BOK	protein_coding	A	2.78121	7.91525	5.72667	ENSMUSG00000026278.14	Bok	protein_coding	A	2.91431	6.60602	2.13908
ENSG00000160469.16_3	BRSK1	protein_coding	A	2.657	5.77538	1.63623	ENSMUSG00000035390.16	Brsk1	protein_coding	A	2.69012	5.52602	0.435409
ENSG00000157388.17_6	CACNA1D	protein_coding	A	1.8154	3.1196	0.193114	ENSMUSG00000015968.17	Cacna1d	protein_coding	A	2.80432	6.51536	0.654929
ENSG00000007402.11_3	CACNA2D2	protein_coding	A	4.80083	32.5563	2.80558	ENSMUSG00000010066.15	Cacna2d2	protein_coding	A	4.08925	28.9975	0.716464
ENSG00000183049.12_3	CAMK1D	protein_coding	A	3.97795	15.0088	1.78201	ENSMUSG00000039145.16	Camk1d	protein_coding	A	4.41743	20.7252	1.34624
ENSG00000063180.9_3	CA11	protein_coding	A	2.83283	5.96382	2.34876	ENSMUSG00000003273.14	Car11	protein_coding	A	2.53762	4.89379	1.80476
ENSG00000164879.7_4	CA3	protein_coding	A	2.64022	6.28492	1.5904	ENSMUSG00000027559.5	Car3	protein_coding	A	3.28635	43.9361	0.0736288
ENSG00000169239.13_4	CA5B	protein_coding	A	1.6865	2.22319	0.929054	ENSMUSG00000031373.4	Car5b	protein_coding	A	1.30251	1.9265	0.265621
ENSG00000198865.10_3	CCDC152	protein_coding	A	2.88653	7.26768	2.83572	ENSMUSG00000091119.2	Ccdc152	protein_coding	A	2.11844	3.46901	1.21668
ENSG00000091986.15_4	CCDC80	protein_coding	A	5.09096	40.1914	13.312	ENSMUSG00000022665.15	Ccdc80	protein_coding	A	6.88026	117.582	30.7746
ENSG00000058091.17_6	CDK14	protein_coding	A	4.16783	18.7038	11.887	ENSMUSG00000028926.15	Cdk14	protein_coding	A	3.32489	9.06651	3.31268
ENSG00000129596.5_3	CDO1	protein_coding	A	4.19548	17.3254	4.29719	ENSMUSG00000033022.8	Cdo1	protein_coding	A	2.51199	7.75784	0.470896
ENSG00000000971.15_2	CFH	protein_coding	A	4.99392	34.0391	6.78027	ENSMUSG00000026365.15	Cfh	protein_coding	A	8.47475	357.545	71.5095
ENSG00000134121.10_4	CHL1	protein_coding	A	3.71114	11.8629	1.55392	ENSMUSG00000030077.11	Chl1	protein_coding	A	1.34663	1.72918	0.55698
ENSG00000101938.14_3	CHRDL1	protein_coding	A	4.28313	18.4403	1.9515	ENSMUSG00000031283.16	Chrdl1	protein_coding	A	1.40232	1.89057	0.232166
ENSG00000136425.13_3	CIB2	protein_coding	A	3.56928	11.3264	5.23234	ENSMUSG00000037493.6	Cib2	protein_coding	A	2.5406	5.11827	0.648947
ENSG00000122756.15_4	CNTFR	protein_coding	A	4.38112	21.8946	2.54061	ENSMUSG00000028444.17	Cntfr	protein_coding	A	3.90278	15.5113	1.45984
ENSG00000197467.14_4	COL13A1	protein_coding	A	1.6707	2.50001	0.899868	ENSMUSG00000058806.14	Col13a1	protein_coding	A	1.27801	1.46204	0.493241
ENSG00000187955.12_4	COL14A1	protein_coding	A	4.74179	44.3279	9.07132	ENSMUSG00000022371.16	Col14a1	protein_coding	A	5.20867	36.7222	6.64506
ENSG00000169169.14_4	CPT1C	protein_coding	A	1.17357	1.69407	0.775512	ENSMUSG00000007783.10	Cpt1c	protein_coding	A	1.80777	2.53592	0.935172
ENSG00000088882.8_3	CPXM1	protein_coding	A	2.1791	5.40109	2.99559	ENSMUSG00000027408.7	Cpxm1	protein_coding	A	3.44575	10.0778	2.95068
ENSG00000109625.19_4	CPZ	protein_coding	A	1.13917	3.69888	0.203917	ENSMUSG00000036596.6	Cpz	protein_coding	A	1.1132	1.24883	0.177654
ENSG00000143387.13_3	CTSK	protein_coding	A	3.4519	12.1022	3.74497	ENSMUSG00000028111.4	Ctsk	protein_coding	A	3.95137	14.6405	3.66269
ENSG00000035664.11_5	DAPK2	protein_coding	A	3.37975	10.382	2.97913	ENSMUSG00000032380.8	Dapk2	protein_coding	A	3.327	9.16615	2.37748
ENSG00000204580.13_3	DDR1	protein_coding	A	3.34932	9.34428	4.43191	ENSMUSG00000003534.17	Ddr1	protein_coding	A	5.06383	32.768	10.1546
ENSG00000162777.17_4	DENND2D	protein_coding	A	1.26984	1.35227	0.486841	ENSMUSG00000027901.12	Dennd2d	protein_coding	A	1.15834	1.24285	0.325965
ENSG00000050165.17_2	DKK3	protein_coding	A	10.0001	971.642	149.195	ENSMUSG00000030772.6	Dkk3	protein_coding	A	9.06772	565.059	1.40831
ENSG00000143196.5_4	DPT	protein_coding	A	6.22909	79.5218	25.2823	ENSMUSG00000026574.5	Dpt	protein_coding	A	7.16576	143.329	49.0202
ENSG00000113657.13_6	DPYSL3	protein_coding	A	5.05003	41.1131	18.1007	ENSMUSG00000024501.20	Dpysl3	protein_coding	A	5.63828	49.2439	16.0973
ENSG00000120875.9_3	DUSP4	protein_coding	A	1.73396	2.9737	1.15151	ENSMUSG00000031530.6	Dusp4	protein_coding	A	3.73523	15.1236	1.86015
ENSG00000156508.18_4	EEF1A1	protein_coding	A	9.06933	592.946	438.148	ENSMUSG00000037742.14	Eef1a1	protein_coding	A	10.2757	1243.9	330.138
ENSG00000115380.20_4	EFEMP1	protein_coding	A	5.28994	36.5144	9.02211	ENSMUSG00000020467.15	Efemp1	protein_coding	A	3.8685	15.2362	2.94086
ENSG00000120738.8_3	EGR1	protein_coding	A	4.33207	38.1493	25.471	ENSMUSG00000038418.7	Egr1	protein_coding	A	3.80285	15.7406	4.71067
ENSG00000111674.9_4	ENO2	protein_coding	A	3.52895	12.8933	9.16812	ENSMUSG00000004267.16	Eno2	protein_coding	A	1.12799	1.28378	0.208557
ENSG00000136960.12_5	ENPP2	protein_coding	A	2.84487	6.36237	2.28517	ENSMUSG00000022425.16	Enpp2	protein_coding	A	4.18639	18.4991	6.63413
ENSG00000116106.12_4	EPHA4	protein_coding	A	4.74126	28.1572	4.78539	ENSMUSG00000026235.14	Epha4	protein_coding	A	6.52585	92.3101	19.4187
ENSG00000135333.14_3	EPHA7	protein_coding	A	3.39046	9.61389	5.95756	ENSMUSG00000028289.12	Epha7	protein_coding	A	2.74816	5.81423	1.80871
ENSG00000091831.23_5	ESR1	protein_coding	A	1.70309	2.20218	0.886415	ENSMUSG00000019768.16	Esr1	protein_coding	A	1.44818	1.81562	0.325203
ENSG00000072840.13_4	EVC	protein_coding	A	3.02849	7.76196	3.75364	ENSMUSG00000029122.11	Evc	protein_coding	A	3.23321	8.45245	2.01845
ENSG00000173040.13_3	EVC2	protein_coding	A	1.40506	1.75717	0.896994	ENSMUSG00000050248.11	Evc2	protein_coding	A	3.35492	9.28867	3.13531
ENSG00000283632.2_2	EXOC3L2	protein_coding	A	1.65399	2.08731	0.832364	ENSMUSG00000011263.16	Exoc3l2	protein_coding	A	1.81864	2.56081	0.537121
ENSG00000169710.9_4	FASN	protein_coding	A	5.74405	70.8348	9.79756	ENSMUSG00000025153.9	Fasn	protein_coding	A	4.79154	40.3998	7.26483
ENSG00000165323.15_2	FAT3	protein_coding	A	1.47799	2.88385	0.616435	ENSMUSG00000074505.5	Fat3	protein_coding	A	1.59398	2.04347	0.303356
ENSG00000077942.19_5	FBLN1	protein_coding	A	7.81825	250.414	51.3338	ENSMUSG00000006369.14	Fbln1	protein_coding	A	7.73119	215.172	51.8255
ENSG00000140092.14_4	FBLN5	protein_coding	A	6.09561	73.0289	28.7583	ENSMUSG00000021186.9	Fbln5	protein_coding	A	4.22398	18.7677	6.58171
ENSG00000144152.13_4	FBLN7	protein_coding	A	1.19262	1.78856	0.642154	ENSMUSG00000027386.9	Fbln7	protein_coding	A	1.33383	1.71357	0.163341
ENSG00000269190.6_4	FBXO17	protein_coding	A	2.67887	6.05459	2.30726	ENSMUSG00000030598.15	Fbxo17	protein_coding	A	1.51963	1.91759	0.385641
ENSG00000161958.11_4	FGF11	protein_coding	A	3.32463	8.91959	3.96888	ENSMUSG00000042826.13	Fgf11	protein_coding	A	2.49688	4.68672	1.26354
ENSG00000066468.22_5	FGFR2	protein_coding	A	2.19564	5.40326	0.410389	ENSMUSG00000030849.18	Fgfr2	protein_coding	A	1.70996	2.36	0.149925
ENSG00000126500.3_3	FLRT1	protein_coding	A	1.51191	1.99037	0.807774	ENSMUSG00000047787.8	Flrt1	protein_coding	A	2.70769	5.83953	0.517335
ENSG00000185070.11_3	FLRT2	protein_coding	A	1.68176	2.61725	0.970654	ENSMUSG00000047414.6	Flrt2	protein_coding	A	3.40476	9.82531	1.61258
ENSG00000122176.12_4	FMOD	protein_coding	A	3.96204	17.196	5.67319	ENSMUSG00000041559.7	Fmod	protein_coding	A	3.07021	11.6736	0.640106
ENSG00000115414.19_5	FN1	protein_coding	A	7.05239	169.331	79.1778	ENSMUSG00000026193.15	Fn1	protein_coding	A	5.88699	59.377	13.3476
ENSG00000115226.10_3	FNDC4	protein_coding	A	1.92532	3.22883	1.304	ENSMUSG00000038552.14	Fndc4	protein_coding	A	2.65435	5.32298	1.52963
ENSG00000170345.10_4	FOS	protein_coding	A	3.96489	31.4077	10.5414	ENSMUSG00000021250.13	Fos	protein_coding	A	3.4341	15.6558	2.98601
ENSG00000054598.8_4	FOXC1	protein_coding	A	3.02772	7.70815	3.2036	ENSMUSG00000050295.4	Foxc1	protein_coding	A	4.08532	16.1714	1.88366
ENSG00000138759.19_4	FRAS1	protein_coding	A	2.46666	7.69265	7.56378	ENSMUSG00000034687.8	Fras1	protein_coding	A	3.39592	9.53884	0.08765
ENSG00000180447.7_3	GAS1	protein_coding	A	4.64491	25.6649	9.90481	ENSMUSG00000052957.8	Gas1	protein_coding	A	5.79956	55.421	19.5124
ENSG00000130700.7_3	GATA5	protein_coding	A	2.05482	4.95025	1.11013	ENSMUSG00000015627.5	Gata5	protein_coding	A	1.84376	3.20282	0.0211665
ENSG00000266524.3_3	GDF10	protein_coding	A	1.7542	3.29206	0.410706	ENSMUSG00000021943.7	Gdf10	protein_coding	A	1.67904	2.64333	0.804656
ENSG00000265107.3_3	GJA5	protein_coding	A	5.19087	43.4589	16.0467	ENSMUSG00000057123.14	Gja5	protein_coding	A	5.9632	62.9463	3.51128
ENSG00000074047.21_3	GLI2	protein_coding	A	1.14299	1.55262	0.696977	ENSMUSG00000048402.14	Gli2	protein_coding	A	1.39215	1.71666	0.46145
ENSG00000112164.6_3	GLP1R	protein_coding	A	3.66455	12.1552	6.59064	ENSMUSG00000024027.8	Glp1r	protein_coding	A	2.52468	5.0014	0.0283093
ENSG00000087258.15_5	GNAO1	protein_coding	A	4.80406	27.833	6.66269	ENSMUSG00000031748.16	Gnao1	protein_coding	A	5.26509	39.0573	5.86484
ENSG00000167414.4_2	GNG8	protein_coding	A	1.79434	2.83317	0.672004	ENSMUSG00000063594.5	Gng8	protein_coding	A	1.32896	1.63458	0.186248
ENSG00000150625.16_3	GPM6A	protein_coding	A	2.04591	3.83241	0.193379	ENSMUSG00000031517.8	Gpm6a	protein_coding	A	4.82955	28.2653	1.94559
ENSG00000141449.14_4	GREB1L	protein_coding	A	2.63991	5.27416	1.64313	ENSMUSG00000042942.18	Greb1l	protein_coding	A	1.53889	1.95211	0.280524
ENSG00000125675.18_5	GRIA3	protein_coding	A	1.02278	1.11618	0.301226	ENSMUSG00000001986.16	Gria3	protein_coding	A	1.71928	2.35743	0.461424
ENSG00000105737.9_2	GRIK5	protein_coding	A	3.23158	8.20458	1.35961	ENSMUSG00000003378.9	Grik5	protein_coding	A	3.11002	7.66917	2.32122
ENSG00000161509.14_3	GRIN2C	protein_coding	A	2.64145	6.24392	0.268001	ENSMUSG00000020734.13	Grin2c	protein_coding	A	2.92212	7.32197	0.182345
ENSG00000155974.12_5	GRIP1	protein_coding	A	1.91096	2.70685	0.34388	ENSMUSG00000034813.17	Grip1	protein_coding	A	1.12867	1.21121	0.0721399
ENSG00000172986.12_3	GXYLT2	protein_coding	A	4.8401	28.3396	10.0623	ENSMUSG00000030074.9	Gxylt2	protein_coding	A	2.61327	5.93489	1.40329
ENSG00000164588.7_4	HCN1	protein_coding	A	2.57213	5.64511	0.0546606	ENSMUSG00000021730.8	Hcn1	protein_coding	A	2.91902	6.63648	0.475582
ENSG00000172201.12_4	ID4	protein_coding	A	3.70788	15.0917	2.8592	ENSMUSG00000021379.2	Id4	protein_coding	A	1.01134	1.12193	0.256212
ENSG00000146674.15_6	IGFBP3	protein_coding	A	5.1779	65.7534	51.0529	ENSMUSG00000020427.11	Igfbp3	protein_coding	A	5.60586	70.9955	16.9274
ENSG00000167779.9_4	IGFBP6	protein_coding	A	5.3771	42.7583	17.5247	ENSMUSG00000023046.6	Igfbp6	protein_coding	A	5.47084	46.4549	10.6582
ENSG00000122641.11_4	INHBA	protein_coding	A	2.02603	6.92971	1.75625	ENSMUSG00000041324.14	Inhba	protein_coding	A	1.40514	1.69974	0.486644
ENSG00000162989.5_4	KCNJ3	protein_coding	A	5.63409	46.8494	0.808368	ENSMUSG00000026824.11	Kcnj3	protein_coding	A	6.94901	123.232	14.5741
ENSG00000162687.17_4	KCNT2	protein_coding	A	1.3927	2.13837	0.55919	ENSMUSG00000052726.15	Kcnt2	protein_coding	A	3.35957	9.40712	1.68398
ENSG00000130294.16_5	KIF1A	protein_coding	A	4.38787	21.85	14.453	ENSMUSG00000014602.15	Kif1a	protein_coding	A	2.12602	3.40888	0.187408
ENSG00000084731.15_4	KIF3C	protein_coding	A	1.92777	3.25	1.72159	ENSMUSG00000020668.10	Kif3c	protein_coding	A	2.21355	3.67956	1.36117
ENSG00000168280.12	KIF5C	protein_coding	A	1.32361	2.21163	0.513756	ENSMUSG00000026764.15	Kif5c	protein_coding	A	1.78272	2.47101	0.42042
ENSG00000111057.11_6	KRT18	protein_coding	A	2.84081	7.04726	8.55091	ENSMUSG00000023043.7	Krt18	protein_coding	A	1.98908	3.07942	0.110105
ENSG00000153012.12_5	LGI2	protein_coding	A	2.00817	3.28278	1.62337	ENSMUSG00000039252.11	Lgi2	protein_coding	A	2.33108	4.1687	1.51655
ENSG00000133067.17_4	LGR6	protein_coding	A	3.66163	11.9631	1.24395	ENSMUSG00000042793.13	Lgr6	protein_coding	A	5.80425	55.7079	20.3621
ENSG00000169783.12_5	LINGO1	protein_coding	A	3.00131	7.70245	2.10706	ENSMUSG00000049556.5	Lingo1	protein_coding	A	2.89259	7.07932	0.156146
ENSG00000175556.16_2	LONRF3	protein_coding	A	2.52112	4.34782	1.52022	ENSMUSG00000016239.11	Lonrf3	protein_coding	A	1.44942	1.81291	0.577099
ENSG00000128606.13_4	LRRC17	protein_coding	A	3.06107	10.9501	4.86408	ENSMUSG00000039883.5	Lrrc17	protein_coding	A	3.08333	7.84858	1.88034
ENSG00000170382.12_3	LRRN2	protein_coding	A	2.49052	4.94145	1.00073	ENSMUSG00000026443.3	Lrrn2	protein_coding	A	4.21633	19.0273	1.40822
ENSG00000133800.8_3	LYVE1	protein_coding	A	3.83965	16.2848	6.59395	ENSMUSG00000030787.4	Lyve1	protein_coding	A	5.56113	48.5214	14.6986
ENSG00000131711.15_3	MAP1B	protein_coding	A	6.48077	93.415	42.5965	ENSMUSG00000052727.6	Map1b	protein_coding	A	4.26799	19.6473	3.34857
ENSG00000109339.22_6	MAPK10	protein_coding	A	1.8587	2.76803	0.821563	ENSMUSG00000046709.16	Mapk10	protein_coding	A	3.63467	13.2041	3.34835
ENSG00000155254.13_3	MARVELD1	protein_coding	A	3.65661	13.0817	7.26451	ENSMUSG00000044345.9	Marveld1	protein_coding	A	5.41447	42.2074	14.3384
ENSG00000132561.14_6	MATN2	protein_coding	A	5.30666	41.9492	15.6818	ENSMUSG00000022324.15	Matn2	protein_coding	A	4.78803	26.9318	9.38752
ENSG00000112559.14_3	MDFI	protein_coding	A	1.89621	3.55559	1.35882	ENSMUSG00000032717.14	Mdfi	protein_coding	A	3.37593	9.83651	0.395999
ENSG00000166482.11_3	MFAP4	protein_coding	A	6.03847	67.9797	29.072	ENSMUSG00000042436.12	Mfap4	protein_coding	A	5.42329	58.0799	5.3606
ENSG00000111341.9_2	MGP	protein_coding	A	7.9041	256.161	53.621	ENSMUSG00000030218.2	Mgp	protein_coding	A	9.3231	646.132	115.81
ENSG00000153029.14_2	MR1	protein_coding	A	1.25813	1.28993	0.521552	ENSMUSG00000026471.14	Mr1	protein_coding	A	3.81626	13.2116	3.73896
ENSG00000120254.15_6	MTHFD1L	protein_coding	A	1.68818	2.93139	2.06108	ENSMUSG00000040675.17	Mthfd1l	protein_coding	A	1.33562	1.59325	0.52656
ENSG00000221986.7_3	MYBPHL	protein_coding	A	7.07706	128.677	0.198665	ENSMUSG00000068745.6	Mybphl	protein_coding	A	9.61288	788.955	0.905708
ENSG00000198336.9_3	MYL4	protein_coding	A	10.4955	1367.53	267.183	ENSMUSG00000061086.12	Myl4	protein_coding	A	10.838	1843.45	2.23418
ENSG00000106631.8_4	MYL7	protein_coding	A	12.3174	5057.03	891.408	ENSMUSG00000020469.8	Myl7	protein_coding	A	12.0526	4275.03	4.7419
ENSG00000170011.14_3	MYRIP	protein_coding	A	1.93437	2.86419	1.1838	ENSMUSG00000041794.13	Myrip	protein_coding	A	3.47991	10.4736	2.06374
ENSG00000185818.7_4	NAT8L	protein_coding	A	2.3811	4.12874	0.552415	ENSMUSG00000048142.9	Nat8l	protein_coding	A	2.54892	5.10409	0.637561
ENSG00000183091.19_7	NEB	protein_coding	A	3.34455	10.6494	1.09879	ENSMUSG00000026950.17	Neb	protein_coding	A	2.66456	5.62462	1.21308
ENSG00000053438.10_4	NNAT	protein_coding	A	1.4489	2.46441	1.69834	ENSMUSG00000067786.16	Nnat	protein_coding	A	2.01464	3.26835	0.436168
ENSG00000175206.10_2	NPPA	protein_coding	A	12.8884	9329.8	818.367	ENSMUSG00000041616.9	Nppa	protein_coding	A	14.8764	30508	158.25
ENSG00000164128.7_6	NPY1R	protein_coding	A	1.87797	3.13854	0.776399	ENSMUSG00000036437.6	Npy1r	protein_coding	A	4.10587	16.9511	0.946312
ENSG00000175745.13_4	NR2F1	protein_coding	A	3.68362	13.2655	0.363304	ENSMUSG00000069171.14	Nr2f1	protein_coding	A	3.30104	9.03536	1.00075
ENSG00000185551.15_4	NR2F2	protein_coding	A	4.87242	29.0833	10.4982	ENSMUSG00000030551.14	Nr2f2	protein_coding	A	4.82935	27.7488	5.42346
ENSG00000182667.14_4	NTM	protein_coding	A	4.38897	23.517	1.29562	ENSMUSG00000059974.10	Ntm	protein_coding	A	1.78236	2.48766	0.721058
ENSG00000162068.1_2	NTN3	protein_coding	A	1.02867	1.20604	0.389338	ENSMUSG00000117406.1	Ntn3	protein_coding	A	1.05659	1.10028	0.260976
ENSG00000130558.19_5	OLFM1	protein_coding	A	2.61618	6.71996	2.5657	ENSMUSG00000026833.18	Olfm1	protein_coding	A	5.24018	36.9188	2.2526
ENSG00000162745.10_4	OLFML2B	protein_coding	A	2.16383	5.39018	2.11452	ENSMUSG00000038463.8	Olfml2b	protein_coding	A	4.35324	19.9246	4.00595
ENSG00000127083.7_2	OMD	protein_coding	A	3.75526	14.4721	4.47218	ENSMUSG00000048368.9	Omd	protein_coding	A	2.06311	3.37806	0.591412
ENSG00000143867.7_3	OSR1	protein_coding	A	3.4513	13.5171	1.2508	ENSMUSG00000048387.8	Osr1	protein_coding	A	3.37336	10.553	2.64272
ENSG00000145730.20_4	PAM	protein_coding	A	9.34232	657.612	173.573	ENSMUSG00000026335.16	Pam	protein_coding	A	11.5452	3011.72	188.089
ENSG00000152270.9_3	PDE3B	protein_coding	A	3.50615	10.799	5.19177	ENSMUSG00000030671.9	Pde3b	protein_coding	A	3.41812	9.81827	1.90018
ENSG00000131435.13_3	PDLIM4	protein_coding	A	2.82989	6.93242	2.29353	ENSMUSG00000020388.12	Pdlim4	protein_coding	A	5.49533	45.6646	11.7168
ENSG00000092621.12_4	PHGDH	protein_coding	A	2.81223	6.44814	4.33476	ENSMUSG00000053398.11	Phgdh	protein_coding	A	2.10498	3.47941	0.684937
ENSG00000205038.12_4	PKHD1L1	protein_coding	A	1.57956	3.25115	0.537831	ENSMUSG00000038725.13	Pkhd1l1	protein_coding	A	3.70082	13.0076	0.837842
ENSG00000116711.10_3	PLA2G4A	protein_coding	A	2.02905	3.45423	0.831621	ENSMUSG00000056220.14	Pla2g4a	protein_coding	A	2.9936	6.99273	1.42958
ENSG00000137841.12_5	PLCB2	protein_coding	A	2.27305	3.90068	1.37203	ENSMUSG00000040061.17	Plcb2	protein_coding	A	1.45986	1.86276	0.621207
ENSG00000123560.14_5	PLP1	protein_coding	A	2.08529	4.43283	1.27888	ENSMUSG00000031425.15	Plp1	protein_coding	A	2.08494	3.33039	1.08722
ENSG00000130300.9_3	PLVAP	protein_coding	A	4.71604	28.4326	6.61533	ENSMUSG00000034845.6	Plvap	protein_coding	A	6.6839	104.075	7.14535
ENSG00000198753.12_4	PLXNB3	protein_coding	A	1.89372	2.80691	0.72932	ENSMUSG00000031385.14	Plxnb3	protein_coding	A	1.98905	3.01799	0.978751
ENSG00000136040.9_3	PLXNC1	protein_coding	A	2.2691	3.98397	1.92746	ENSMUSG00000074785.5	Plxnc1	protein_coding	A	3.28923	8.93777	1.3206
ENSG00000174348.13_3	PODN	protein_coding	A	5.17339	36.6959	15.8982	ENSMUSG00000028600.15	Podn	protein_coding	A	6.18123	74.9412	4.73222
ENSG00000131771.14_3	PPP1R1B	protein_coding	A	1.05424	1.39544	0.6984	ENSMUSG00000061718.12	Ppp1r1b	protein_coding	A	4.74459	31.29	0.217657
ENSG00000005249.13_3	PRKAR2B	protein_coding	A	5.51189	45.2003	22.2025	ENSMUSG00000002997.15	Prkar2b	protein_coding	A	2.22926	4.52853	1.18497
ENSG00000167157.11_3	PRRX2	protein_coding	A	1.30311	1.65415	0.345124	ENSMUSG00000039476.13	Prrx2	protein_coding	A	1.01866	1.0736	0.134743
ENSG00000150687.12_4	PRSS23	protein_coding	A	2.666	6.39424	2.57881	ENSMUSG00000039405.7	Prss23	protein_coding	A	4.46324	22.6746	5.28651
ENSG00000135069.14_3	PSAT1	protein_coding	A	1.19046	1.37806	0.723359	ENSMUSG00000024640.9	Psat1	protein_coding	A	2.20513	3.67282	1.3688
ENSG00000059915.17_5	PSD	protein_coding	A	1.11508	1.32405	0.599967	ENSMUSG00000037126.16	Psd	protein_coding	A	1.68015	2.38258	0.616604
ENSG00000122420.10_5	PTGFR	protein_coding	A	1.53796	2.30286	0.43504	ENSMUSG00000028036.6	Ptgfr	protein_coding	A	5.65347	50.1751	1.68016
ENSG00000124212.6_4	PTGIS	protein_coding	A	5.0668	37.5359	14.9008	ENSMUSG00000017969.13	Ptgis	protein_coding	A	5.06486	36.636	7.41031
ENSG00000095303.16_6	PTGS1	protein_coding	A	2.48873	5.52039	1.11475	ENSMUSG00000047250.13	Ptgs1	protein_coding	A	5.45413	43.9295	5.74762
ENSG00000073756.12_3	PTGS2	protein_coding	A	1.01372	1.73245	0.30476	ENSMUSG00000032487.8	Ptgs2	protein_coding	A	1.91183	2.81595	0.31393
ENSG00000112655.16_5	PTK7	protein_coding	A	1.93658	4.764	4.2434	ENSMUSG00000023972.10	Ptk7	protein_coding	A	3.18256	8.22366	2.09129
ENSG00000163629.13_4	PTPN13	protein_coding	A	3.10269	8.00861	3.54208	ENSMUSG00000034573.14	Ptpn13	protein_coding	A	2.62235	5.29208	1.01789
ENSG00000142949.17_4	PTPRF	protein_coding	A	3.06933	8.5775	2.31082	ENSMUSG00000033295.14	Ptprf	protein_coding	A	3.02915	7.21402	2.62711
ENSG00000134594.5_3	RAB33A	protein_coding	A	2.43919	8.11049	0.834871	ENSMUSG00000031104.2	Rab33a	protein_coding	A	1.55085	2.20325	0.0644406
ENSG00000152061.23_4	RABGAP1L	protein_coding	A	6.21964	70.5643	24.9044	ENSMUSG00000026721.16	Rabgap1l	protein_coding	A	5.94562	60.9574	13.5455
ENSG00000114115.9_3	RBP1	protein_coding	A	3.03434	7.43314	4.42672	ENSMUSG00000046402.10	Rbp1	protein_coding	A	4.30159	19.2709	2.57075
ENSG00000138207.14_4	RBP4	protein_coding	A	3.28137	14.452	0.930889	ENSMUSG00000024990.13	Rbp4	protein_coding	A	1.56563	3.11629	0.0307226
ENSG00000142552.8_3	RCN3	protein_coding	A	3.19043	9.79719	3.61291	ENSMUSG00000019539.11	Rcn3	protein_coding	A	5.3255	39.8243	11.4946
ENSG00000087903.13_5	RFX2	protein_coding	A	2.15172	3.74949	1.67553	ENSMUSG00000024206.15	Rfx2	protein_coding	A	2.89706	6.66941	1.08745
ENSG00000141314.13_5	RHBDL3	protein_coding	A	2.3807	4.08327	0.296793	ENSMUSG00000017692.8	Rhbdl3	protein_coding	A	4.31104	19.1461	6.93918
ENSG00000169071.15_5	ROR2	protein_coding	A	3.78226	13.413	2.30426	ENSMUSG00000021464.14	Ror2	protein_coding	A	1.86833	2.95699	0.65351
ENSG00000178718.6_2	RPP25	protein_coding	A	2.15502	3.45161	1.31313	ENSMUSG00000062309.8	Rpp25	protein_coding	A	3.03385	7.34529	0.519239
ENSG00000072133.11_3	RPS6KA6	protein_coding	A	1.16069	1.27081	0.290745	ENSMUSG00000025665.16	Rps6ka6	protein_coding	A	2.01039	3.18215	0.0880676
ENSG00000160307.10_3	S100B	protein_coding	A	3.40639	11.9205	2.54361	ENSMUSG00000033208.7	S100b	protein_coding	A	1.25979	1.58065	0.375117
ENSG00000123453.18_4	SARDH	protein_coding	A	1.23848	1.61543	0.450294	ENSMUSG00000009614.16	Sardh	protein_coding	A	2.92445	6.6939	2.42594
ENSG00000130066.16_2	SAT1	protein_coding	A	6.55729	93.9331	31.9027	ENSMUSG00000025283.15	Sat1	protein_coding	A	5.08222	33.5911	12.5641
ENSG00000187550.8_2	SBK2	protein_coding	A	6.96607	116.607	3.31939	ENSMUSG00000030433.15	Sbk2	protein_coding	A	7.45434	174.788	6.57657
ENSG00000231274.5_3	SBK3	protein_coding	A	5.00187	31.3802	4.14627	ENSMUSG00000085272.7	Sbk3	protein_coding	A	8.86828	469.046	6.23097
ENSG00000168077.14_3	SCARA3	protein_coding	A	3.04826	8.16055	3.42443	ENSMUSG00000034463.4	Scara3	protein_coding	A	2.34202	4.80761	1.06336
ENSG00000099194.6_3	SCD	protein_coding	A	6.42862	135.981	6.47902	ENSMUSG00000037071.3	Scd1	protein_coding	A	5.38096	65.9447	4.36635
ENSG00000075213.11_6	SEMA3A	protein_coding	A	1.29896	2.2262	1.08747	ENSMUSG00000028883.17	Sema3a	protein_coding	A	2.41557	4.3746	1.17807
ENSG00000153993.13_2	SEMA3D	protein_coding	A	1.53925	3.63716	1.08849	ENSMUSG00000040254.11	Sema3d	protein_coding	A	2.61482	5.86219	1.30995
ENSG00000104332.12_4	SFRP1	protein_coding	A	7.71405	252.594	94.7454	ENSMUSG00000031548.7	Sfrp1	protein_coding	A	4.22678	17.98	6.78452
ENSG00000145423.5_3	SFRP2	protein_coding	A	2.03601	18.685	0.347482	ENSMUSG00000027996.13	Sfrp2	protein_coding	A	4.18639	17.6798	2.34274
ENSG00000120057.5_3	SFRP5	protein_coding	A	5.15432	41.0041	1.29539	ENSMUSG00000018822.7	Sfrp5	protein_coding	A	5.28009	60.5977	0.965544
ENSG00000105251.10_3	SHD	protein_coding	A	3.89252	15.577	0.65919	ENSMUSG00000039154.8	Shd	protein_coding	A	2.05364	3.21584	0.240842
ENSG00000168779.19_4	SHOX2	protein_coding	A	2.01502	6.69187	0.142109	ENSMUSG00000027833.16	Shox2	protein_coding	A	1.57561	2.93225	0.292255
ENSG00000105281.12_4	SLC1A5	protein_coding	A	3.81544	13.1653	5.51696	ENSMUSG00000001918.17	Slc1a5	protein_coding	A	4.61137	24.5723	8.82567
ENSG00000162383.12_5	SLC1A7	protein_coding	A	1.62553	2.30492	0.653624	ENSMUSG00000008932.9	Slc1a7	protein_coding	A	2.61043	5.25734	0.149066
ENSG00000092096.16_4	SLC22A17	protein_coding	A	4.23735	19.8818	5.65202	ENSMUSG00000022199.12	Slc22a17	protein_coding	A	2.97119	6.90589	0.835863
ENSG00000197496.6_3	SLC2A10	protein_coding	A	2.67929	5.68112	3.10216	ENSMUSG00000027661.4	Slc2a10	protein_coding	A	3.17696	8.16079	1.01112
ENSG00000138821.13_4	SLC39A8	protein_coding	A	4.42392	19.9995	2.24297	ENSMUSG00000053897.15	Slc39a8	protein_coding	A	3.49986	12.534	0.383026
ENSG00000136052.9_4	SLC41A2	protein_coding	A	1.74962	2.44763	0.612149	ENSMUSG00000034591.5	Slc41a2	protein_coding	A	2.02584	3.19569	0.737224
ENSG00000174640.13_3	SLCO2A1	protein_coding	A	1.49511	2.34006	1.03985	ENSMUSG00000032548.14	Slco2a1	protein_coding	A	2.82407	6.26754	1.19072
ENSG00000184347.14_4	SLIT3	protein_coding	A	5.46145	45.5311	6.92347	ENSMUSG00000056427.10	Slit3	protein_coding	A	6.19576	72.4493	8.16682
ENSG00000137834.15_4	SMAD6	protein_coding	A	4.11137	19.2677	8.90238	ENSMUSG00000036867.7	Smad6	protein_coding	A	4.75755	29.7306	8.71257
ENSG00000101665.9_3	SMAD7	protein_coding	A	5.39246	49.0522	16.7674	ENSMUSG00000025880.11	Smad7	protein_coding	A	5.10083	34.722	10.0651
ENSG00000120693.13_4	SMAD9	protein_coding	A	3.49899	13.2727	5.11188	ENSMUSG00000027796.2	Smad9	protein_coding	A	1.86589	3.22577	0.892516
ENSG00000235169.8_5	SMIM1	protein_coding	A	4.51133	21.4561	7.60316	ENSMUSG00000078350.11	Smim1	protein_coding	A	2.36814	4.26452	0.76535
ENSG00000198732.10_3	SMOC1	protein_coding	A	2.18818	4.73491	0.664347	ENSMUSG00000021136.13	Smoc1	protein_coding	A	5.21096	36.4149	2.72636
ENSG00000134532.17_4	SOX5	protein_coding	A	2.32337	4.11736	1.83846	ENSMUSG00000041540.16	Sox5	protein_coding	A	2.26953	3.84455	0.666268
ENSG00000262655.4_4	SPON1	protein_coding	A	3.81079	16.4692	6.49979	ENSMUSG00000038156.16	Spon1	protein_coding	A	4.95574	30.2885	8.31235
ENSG00000197122.11_3	SRC	protein_coding	A	2.53995	5.25322	2.14301	ENSMUSG00000027646.15	Src	protein_coding	A	2.81142	6.09322	1.97577
ENSG00000157214.14_4	STEAP2	protein_coding	A	4.28609	19.293	4.50899	ENSMUSG00000015653.13	Steap2	protein_coding	A	1.07145	1.17589	0.13738
ENSG00000137573.14_4	SULF1	protein_coding	A	3.23539	10.538	6.1909	ENSMUSG00000016918.15	Sulf1	protein_coding	A	4.60175	23.8597	6.81375
ENSG00000159164.10_3	SV2A	protein_coding	A	1.04513	1.43305	0.514142	ENSMUSG00000038486.9	Sv2a	protein_coding	A	3.03504	7.41249	1.48061
ENSG00000133138.20_5	TBC1D8B	protein_coding	A	1.8468	2.7391	1.07575	ENSMUSG00000042473.8	Tbc1d8b	protein_coding	A	3.80431	13.0833	3.12029
ENSG00000089225.19_2	TBX5	protein_coding	A	5.88054	63.0986	21.0705	ENSMUSG00000018263.11	Tbx5	protein_coding	A	6.5221	92.2956	10.2622
ENSG00000118526.6_2	TCF21	protein_coding	A	2.80272	8.27378	5.92665	ENSMUSG00000045680.8	Tcf21	protein_coding	A	3.61167	11.5437	3.58728
ENSG00000169231.13_3	THBS3	protein_coding	A	3.10562	8.93315	2.75439	ENSMUSG00000028047.11	Thbs3	protein_coding	A	2.84717	6.29855	1.78305
ENSG00000038295.8_3	TLL1	protein_coding	A	1.01488	1.02713	0.36028	ENSMUSG00000053626.5	Tll1	protein_coding	A	1.92588	2.83815	0.199456
ENSG00000166292.12_4	TMEM100	protein_coding	A	3.49291	10.9093	5.47224	ENSMUSG00000069763.3	Tmem100	protein_coding	A	5.44378	43.0395	14.2721
ENSG00000144868.13_4	TMEM108	protein_coding	A	1.73636	2.95986	0.816749	ENSMUSG00000042757.16	Tmem108	protein_coding	A	2.99213	7.5099	0.71505
ENSG00000183160.9_7	TMEM119	protein_coding	A	2.4532	5.97374	3.45536	ENSMUSG00000054675.5	Tmem119	protein_coding	A	4.15841	17.4121	2.55249
ENSG00000152128.13_3	TMEM163	protein_coding	A	1.1621	1.81758	1.52338	ENSMUSG00000026347.13	Tmem163	protein_coding	A	5.9716	62.1673	0.176502
ENSG00000181778.4_2	TMEM252	protein_coding	A	2.59381	4.9496	1.12715	ENSMUSG00000048572.5	Tmem252	protein_coding	A	5.90623	59.4016	19.6359
ENSG00000181458.10_4	TMEM45A	protein_coding	A	1.48757	2.16302	0.806678	ENSMUSG00000022754.6	Tmem45a	protein_coding	A	2.4678	4.8105	1.34773
ENSG00000102524.11_3	TNFSF13B	protein_coding	A	1.45499	1.71063	0.551665	ENSMUSG00000031497.9	Tnfsf13b	protein_coding	A	1.0067	1.04726	0.378157
ENSG00000159173.19_4	TNNI1	protein_coding	A	2.58543	10.7892	38.8137	ENSMUSG00000026418.16	Tnni1	protein_coding	A	1.85081	3.04187	0.0733844
ENSG00000067445.20_7	TRO	protein_coding	A	1.12528	1.64965	1.51221	ENSMUSG00000025272.16	Tro	protein_coding	A	1.57622	2.00067	0.329003
ENSG00000233608.4_4	TWIST2	protein_coding	A	1.49428	2.08369	0.543293	ENSMUSG00000007805.4	Twist2	protein_coding	A	1.48027	1.85007	0.230971
ENSG00000092445.12_4	TYRO3	protein_coding	A	1.90343	3.0165	1.28907	ENSMUSG00000027298.17	Tyro3	protein_coding	A	1.86692	2.6812	0.837147
ENSG00000162692.12_4	VCAM1	protein_coding	A	2.34188	5.19981	3.10088	ENSMUSG00000027962.14	Vcam1	protein_coding	A	5.16315	35.0257	8.25772
ENSG00000026025.16_6	VIM	protein_coding	A	8.3197	356.227	273.105	ENSMUSG00000026728.9	Vim	protein_coding	A	7.27058	157.416	49.8828
ENSG00000112290.13_4	WASF1	protein_coding	A	1.09594	1.50023	0.698308	ENSMUSG00000019831.14	Wasf1	protein_coding	A	1.30312	1.54275	0.410199
ENSG00000134245.18_3	WNT2B	protein_coding	A	1.81518	2.64318	0.915815	ENSMUSG00000027840.5	Wnt2b	protein_coding	A	1.90886	3.01178	0.793384
ENSG00000103489.11_3	XYLT1	protein_coding	A	2.32149	4.85557	1.03026	ENSMUSG00000030657.11	Xylt1	protein_coding	A	1.92585	2.89515	1.04777
ENSG00000138311.17_5	ZNF365	protein_coding	A	1.6522	2.04186	0.135571	ENSMUSG00000037855.15	Zfp365	protein_coding	A	1.17626	1.35498	0.175378
ENSG00000144331.20_5	ZNF385B	protein_coding	A	4.16782	18.4941	0.557808	ENSMUSG00000027016.17	Zfp385b	protein_coding	A	3.63825	11.9343	2.80779
ENSG00000165655.17_4	ZNF503	protein_coding	A	3.58112	10.856	4.33902	ENSMUSG00000039081.10	Zfp503	protein_coding	A	1.50753	1.93966	0.343733
ENSG00000177354.12_3	C10orf71	protein_coding	V	6.41837	43.057	73.9574	ENSMUSG00000071540.4	3425401B19Rik	protein_coding	V	5.62112	16.2484	49.2628
ENSG00000167315.18_4	ACAA2	protein_coding	V	6.55353	38.2997	82.1802	ENSMUSG00000036880.10	Acaa2	protein_coding	V	9.53799	356.685	759.474
ENSG00000122971.9_3	ACADS	protein_coding	V	5.8412	23.6422	50.397	ENSMUSG00000029545.13	Acads	protein_coding	V	6.88399	52.0254	124.416
ENSG00000072778.20_3	ACADVL	protein_coding	V	7.56873	86.5817	163.041	ENSMUSG00000018574.14	Acadvl	protein_coding	V	9.14134	240.904	574.838
ENSG00000075239.13_2	ACAT1	protein_coding	V	7.52572	74.2835	163.408	ENSMUSG00000032047.5	Acat1	protein_coding	V	7.66348	118.284	203.132
ENSG00000151726.14_4	ACSL1	protein_coding	V	6.70789	51.881	87.9517	ENSMUSG00000018796.13	Acsl1	protein_coding	V	7.83282	96.8239	228.543
ENSG00000143632.14_2	ACTA1	protein_coding	V	10.9976	566.774	2353.12	ENSMUSG00000031972.5	Acta1	protein_coding	V	6.3374	2.82924	94.4825
ENSG00000147576.17_6	ADHFE1	protein_coding	V	4.4575	11.3003	19.8578	ENSMUSG00000025911.14	Adhfe1	protein_coding	V	5.18259	14.8416	35.646
ENSG00000120907.17_3	ADRA1A	protein_coding	V	5.10543	2.17556	27.0541	ENSMUSG00000045875.13	Adra1a	protein_coding	V	3.9839	1.15829	14.9105
ENSG00000106305.10_3	AIMP2	protein_coding	V	4.95558	15.4659	29.5753	ENSMUSG00000029610.13	Aimp2	protein_coding	V	4.00241	9.67422	15.222
ENSG00000148218.16_4	ALAD	protein_coding	V	5.25146	14.7648	31.3862	ENSMUSG00000028393.10	Alad	protein_coding	V	4.82037	16.1979	27.9863
ENSG00000023330.15_3	ALAS1	protein_coding	V	6.35157	41.2658	70.9261	ENSMUSG00000032786.16	Alas1	protein_coding	V	5.96975	38.7585	61.979
ENSG00000146926.11_3	ASB10	protein_coding	V	4.25043	5.5395	14.6307	ENSMUSG00000038204.13	Asb10	protein_coding	V	5.72736	28.1137	52.3088
ENSG00000239388.8_4	ASB14	protein_coding	V	3.5887	2.11757	9.09108	ENSMUSG00000021898.14	Asb14	protein_coding	V	5.53274	24.2785	45.4374
ENSG00000100628.11_2	ASB2	protein_coding	V	5.9671	29.7686	60.4748	ENSMUSG00000021200.14	Asb2	protein_coding	V	8.0581	166.939	267.262
ENSG00000105552.15_5	BCAT2	protein_coding	V	4.82111	13.8159	26.6664	ENSMUSG00000030826.19	Bcat2	protein_coding	V	5.96159	30.6998	62.0969
ENSG00000161267.12_4	BDH1	protein_coding	V	3.99038	6.09742	12.9553	ENSMUSG00000046598.15	Bdh1	protein_coding	V	4.68321	5.20788	26.5206
ENSG00000176171.11_2	BNIP3	protein_coding	V	6.19141	41.9775	85.1937	ENSMUSG00000078566.8	Bnip3	protein_coding	V	7.15531	93.645	146.558
ENSG00000172270.19_5	BSG	protein_coding	V	8.89276	250.873	409.671	ENSMUSG00000023175.15	Bsg	protein_coding	V	9.21271	351.28	597.791
ENSG00000167434.10_5	CA4	protein_coding	V	4.96349	14.865	27.7425	ENSMUSG00000000805.18	Car4	protein_coding	V	4.1483	5.53159	17.0492
ENSG00000135218.19_5	CD36	protein_coding	V	7.36968	82.1437	138.96	ENSMUSG00000002944.15	Cd36	protein_coding	V	9.34699	283.73	651.35
ENSG00000131730.16_3	CKMT2	protein_coding	V	9.56786	284.268	648.147	ENSMUSG00000021622.3	Ckmt2	protein_coding	V	10.8787	756.942	1908.36
ENSG00000135469.13_2	COQ10A	protein_coding	V	5.15796	16.6364	31.2068	ENSMUSG00000039914.6	Coq10a	protein_coding	V	7.2289	77.7734	149.411
ENSG00000088682.14_4	COQ9	protein_coding	V	6.36196	39.4217	71.9035	ENSMUSG00000031782.15	Coq9	protein_coding	V	7.98771	162.685	253.341
ENSG00000006695.11_3	COX10	protein_coding	V	4.50173	11.3077	19.7374	ENSMUSG00000042148.8	Cox10	protein_coding	V	5.08362	18.9578	32.9842
ENSG00000156885.6_3	COX6A2	protein_coding	V	9.6783	402.621	715.967	ENSMUSG00000030785.8	Cox6a2	protein_coding	V	9.48075	339.549	720.615
ENSG00000178772.7_3	CPN2	protein_coding	V	1.11142	0.0589369	1.01604	ENSMUSG00000023176.9	Cpn2	protein_coding	V	1.18716	0.113219	1.30298
ENSG00000157184.7_4	CPT2	protein_coding	V	3.64443	5.75491	10.4147	ENSMUSG00000028607.16	Cpt2	protein_coding	V	6.89154	51.7642	118.667
ENSG00000140465.14_4	CYP1A1	protein_coding	V	3.49357	6.58008	19.1645	ENSMUSG00000032315.6	Cyp1a1	protein_coding	V	1.92794	0.412544	3.22573
ENSG00000142973.13_2	CYP4B1	protein_coding	V	2.82397	2.12144	5.192	ENSMUSG00000028713.17	Cyp4b1	protein_coding	V	4.3327	7.88603	19.9121
ENSG00000175084.11_3	DES	protein_coding	V	12.6495	3167.18	5349.51	ENSMUSG00000026208.9	Des	protein_coding	V	9.71603	524.352	858.447
ENSG00000091140.14_3	DLD	protein_coding	V	6.92457	58.4796	106.732	ENSMUSG00000020664.10	Dld	protein_coding	V	7.84677	138.67	229.589
ENSG00000104823.9_4	ECH1	protein_coding	V	7.92706	106.1	213.763	ENSMUSG00000053898.12	Ech1	protein_coding	V	9.66681	261.224	816.647
ENSG00000108515.17_6	ENO3	protein_coding	V	8.47537	134.942	336.504	ENSMUSG00000060600.15	Eno3	protein_coding	V	9.60764	385.597	785.411
ENSG00000171503.11_4	ETFDH	protein_coding	V	6.04078	31.4984	55.9676	ENSMUSG00000027809.14	Etfdh	protein_coding	V	7.98281	107.901	253.081
ENSG00000121769.7_3	FABP3	protein_coding	V	10.4036	650.652	1225.52	ENSMUSG00000028773.8	Fabp3	protein_coding	V	11.4926	878.115	2903.07
ENSG00000115641.19_5	FHL2	protein_coding	V	7.4868	37.3189	209.196	ENSMUSG00000008136.14	Fhl2	protein_coding	V	10.0618	307.742	1069.88
ENSG00000116717.13_4	GADD45A	protein_coding	V	4.69375	10.5288	26.9574	ENSMUSG00000036390.8	Gadd45a	protein_coding	V	3.53452	4.26212	10.897
ENSG00000167701.14_3	GPT	protein_coding	V	4.8749	11.0741	22.5985	ENSMUSG00000022546.5	Gpt	protein_coding	V	4.07974	3.82386	16.5306
ENSG00000023171.18_6	GRAMD1B	protein_coding	V	2.25721	0.558054	3.29497	ENSMUSG00000040111.16	Gramd1b	protein_coding	V	3.82998	5.79691	13.3412
ENSG00000152822.14_7	GRM1	protein_coding	V	2.09049	0.325734	3.05659	ENSMUSG00000019828.13	Grm1	protein_coding	V	2.93945	2.59197	6.83196
ENSG00000138796.16_2	HADH	protein_coding	V	5.06571	17.108	28.2948	ENSMUSG00000027984.8	Hadh	protein_coding	V	7.65694	85.4711	205.579
ENSG00000138029.14_4	HADHB	protein_coding	V	8.84523	226.206	395.49	ENSMUSG00000059447.13	Hadhb	protein_coding	V	8.54298	136.217	373.996
ENSG00000131097.7_3	HIGD1B	protein_coding	V	2.85928	2.25816	5.50778	ENSMUSG00000020928.14	Higd1b	protein_coding	V	3.12712	2.50353	7.92086
ENSG00000004776.13_3	HSPB6	protein_coding	V	8.34874	105.098	289.195	ENSMUSG00000036854.14	Hspb6	protein_coding	V	7.67741	60.0674	210.044
ENSG00000182054.9_2	IDH2	protein_coding	V	8.64564	117.48	351.348	ENSMUSG00000030541.16	Idh2	protein_coding	V	9.90379	398.798	967.526
ENSG00000141401.12_3	IMPA2	protein_coding	V	3.91518	6.15978	12.8493	ENSMUSG00000024525.7	Impa2	protein_coding	V	2.88716	2.32956	6.4658
ENSG00000161896.12_3	IP6K3	protein_coding	V	4.42074	8.68843	17.05	ENSMUSG00000024210.3	Ip6k3	protein_coding	V	2.6536	1.03654	5.40193
ENSG00000117408.11_3	IPO13	protein_coding	V	5.05362	14.8549	28.1732	ENSMUSG00000033365.14	Ipo13	protein_coding	V	5.35601	20.0873	40.8092
ENSG00000177508.12_3	IRX3	protein_coding	V	5.40301	3.92242	50.8687	ENSMUSG00000031734.13	Irx3	protein_coding	V	4.86532	2.96439	28.7084
ENSG00000113430.10_4	IRX4	protein_coding	V	2.9944	0.0150054	10.7498	ENSMUSG00000021604.15	Irx4	protein_coding	V	3.57299	0.23159	11.351
ENSG00000116679.16_3	IVNS1ABP	protein_coding	V	5.36175	22.1452	43.3272	ENSMUSG00000023150.14	Ivns1abp	protein_coding	V	8.62733	103.629	399.133
ENSG00000121361.4_3	KCNJ8	protein_coding	V	5.63276	23.3947	57.1446	ENSMUSG00000030247.9	Kcnj8	protein_coding	V	4.02478	6.23354	15.5721
ENSG00000174611.12_4	KY	protein_coding	V	3.57429	0.987785	10.1931	ENSMUSG00000035606.8	Ky	protein_coding	V	2.94232	1.22021	6.79758
ENSG00000213626.13_4	LBH	protein_coding	V	6.74581	25.1898	148.577	ENSMUSG00000024063.13	Lbh	protein_coding	V	8.127	39.5613	286.581
ENSG00000172954.13_4	LCLAT1	protein_coding	V	4.19788	7.61075	19.5431	ENSMUSG00000054469.14	Lclat1	protein_coding	V	5.56243	14.4137	46.8261
ENSG00000111716.12_3	LDHB	protein_coding	V	10.1442	560.156	1017.08	ENSMUSG00000030246.11	Ldhb	protein_coding	V	10.0449	502.902	1062.79
ENSG00000166816.14_5	LDHD	protein_coding	V	5.53828	20.9669	40.943	ENSMUSG00000031958.16	Ldhd	protein_coding	V	4.359	11.3222	19.6031
ENSG00000163380.15_2	LMOD3	protein_coding	V	6.7016	53.5135	95.2302	ENSMUSG00000044086.8	Lmod3	protein_coding	V	5.12253	13.5132	34.6415
ENSG00000175445.16_5	LPL	protein_coding	V	8.65547	101.495	434.107	ENSMUSG00000015568.16	Lpl	protein_coding	V	10.8936	676.662	1913.69
ENSG00000185028.4_3	LRRC14B	protein_coding	V	6.00746	22.6308	73.5562	ENSMUSG00000021579.4	Lrrc14b	protein_coding	V	4.25611	7.8466	19.1485
ENSG00000163827.13_4	LRRC2	protein_coding	V	6.4783	14.9382	73.2717	ENSMUSG00000032495.8	Lrrc2	protein_coding	V	6.68825	31.0624	102.604
ENSG00000133315.11_4	MACROD1	protein_coding	V	5.93187	23.6237	52.215	ENSMUSG00000036278.7	Macrod1	protein_coding	V	7.56857	84.9945	191.91
ENSG00000197442.10_3	MAP3K5	protein_coding	V	4.6553	4.8673	20.3276	ENSMUSG00000071369.11	Map3k5	protein_coding	V	4.44143	4.57851	20.8203
ENSG00000186868.15_3	MAPT	protein_coding	V	2.51358	2.42071	4.51198	ENSMUSG00000018411.17	Mapt	protein_coding	V	3.86995	1.87151	14.5868
ENSG00000103150.6_4	MLYCD	protein_coding	V	3.85695	6.83599	12.3883	ENSMUSG00000074064.6	Mlycd	protein_coding	V	6.08122	35.3977	69.2474
ENSG00000066382.16_2	MPPED2	protein_coding	V	2.01451	1.15095	4.31906	ENSMUSG00000016386.15	Mpped2	protein_coding	V	3.5392	1.46824	10.967
ENSG00000204568.12_3	MRPS18B	protein_coding	V	5.38237	21.1107	36.7718	ENSMUSG00000024436.16	Mrps18b	protein_coding	V	4.28324	11.8007	18.5945
ENSG00000078814.15_4	MYH7B	protein_coding	V	5.17064	19.3069	36.8774	ENSMUSG00000074652.3	Myh7b	protein_coding	V	2.69584	0.389614	5.6071
ENSG00000111245.14_2	MYL2	protein_coding	V	13.659	435.309	11511.2	ENSMUSG00000013936.12	Myl2	protein_coding	V	11.7788	130.149	3540.92
ENSG00000160808.9_2	MYL3	protein_coding	V	12.3231	499.172	4743.63	ENSMUSG00000059741.13	Myl3	protein_coding	V	12.0283	226.646	4241.51
ENSG00000197893.13_3	NRAP	protein_coding	V	9.51274	311.976	602.698	ENSMUSG00000049134.15	Nrap	protein_coding	V	7.48119	91.0052	178.954
ENSG00000105953.15_4	OGDH	protein_coding	V	8.40929	168.796	291.616	ENSMUSG00000020456.17	Ogdh	protein_coding	V	9.84278	582.521	918.56
ENSG00000180785.10_4	OR51E1	protein_coding	V	1.93637	0.737936	2.75525	ENSMUSG00000070423.6	Olfr558	protein_coding	V	1.71615	1.06479	2.35716
ENSG00000171033.13_3	PKIA	protein_coding	V	6.56715	43.1046	79.6171	ENSMUSG00000027499.12	Pkia	protein_coding	V	6.83919	65.5729	113.881
ENSG00000142611.17_4	PRDM16	protein_coding	V	2.21899	0.728945	5.16258	ENSMUSG00000039410.16	Prdm16	protein_coding	V	2.54919	1.48164	4.86518
ENSG00000184489.11_4	PTP4A3	protein_coding	V	6.74405	56.3967	97.9842	ENSMUSG00000059895.13	Ptp4a3	protein_coding	V	5.80542	32.7466	55.1871
ENSG00000176894.10_4	PXMP2	protein_coding	V	4.99927	17.5744	34.4612	ENSMUSG00000029499.11	Pxmp2	protein_coding	V	5.9581	32.0268	61.889
ENSG00000100302.7_3	RASD2	protein_coding	V	2.34214	2.42904	6.58905	ENSMUSG00000034472.13	Rasd2	protein_coding	V	1.70628	0.777211	2.33614
ENSG00000167705.12_4	RILP	protein_coding	V	4.72484	12.4789	23.7059	ENSMUSG00000038195.6	Rilp	protein_coding	V	4.91025	17.2958	29.1211
ENSG00000140986.8_4	RPL3L	protein_coding	V	7.3697	31.0685	140.959	ENSMUSG00000002500.15	Rpl3l	protein_coding	V	7.50837	15.4806	182.76
ENSG00000143171.13_3	RXRG	protein_coding	V	2.59746	2.78191	4.75753	ENSMUSG00000015843.10	Rxrg	protein_coding	V	5.20859	15.8433	36.3323
ENSG00000117118.9_2	SDHB	protein_coding	V	7.7358	104.284	183.465	ENSMUSG00000009863.14	Sdhb	protein_coding	V	9.61298	439.142	807.704
ENSG00000156463.18_4	SH3RF2	protein_coding	V	5.2127	17.9295	31.8103	ENSMUSG00000057719.11	Sh3rf2	protein_coding	V	3.28132	1.55452	8.85272
ENSG00000113504.21_6	SLC12A7	protein_coding	V	6.28654	29.1323	75.8671	ENSMUSG00000017756.9	Slc12a7	protein_coding	V	5.38172	17.9416	40.752
ENSG00000178537.10_3	SLC25A20	protein_coding	V	4.99605	13.6992	27.4969	ENSMUSG00000032602.6	Slc25a20	protein_coding	V	6.61116	36.984	98.9061
ENSG00000162461.8_3	SLC25A34	protein_coding	V	2.57354	0.801124	4.57122	ENSMUSG00000040740.7	Slc25a34	protein_coding	V	7.06944	18.8109	135.304
ENSG00000151729.11_3	SLC25A4	protein_coding	V	9.3769	339.148	580.82	ENSMUSG00000031633.4	Slc25a4	protein_coding	V	11.5316	1870.98	3028.91
ENSG00000143499.14_3	SMYD2	protein_coding	V	5.80726	8.39023	52.2225	ENSMUSG00000026603.13	Smyd2	protein_coding	V	5.73015	6.0818	52.8289
ENSG00000082146.13_3	STRADB	protein_coding	V	5.28646	19.7528	33.1121	ENSMUSG00000026027.13	Stradb	protein_coding	V	4.65109	10.3202	24.1817
ENSG00000125878.6_3	TCF15	protein_coding	V	3.75024	6.56596	12.2382	ENSMUSG00000068079.5	Tcf15	protein_coding	V	4.01096	7.90066	15.8192
ENSG00000161558.11_5	TMEM143	protein_coding	V	5.37699	19.9529	33.6965	ENSMUSG00000002781.19	Tmem143	protein_coding	V	4.77012	16.7457	26.4006
ENSG00000145779.8_5	TNFAIP8	protein_coding	V	1.67033	0.543901	3.06497	ENSMUSG00000062210.13	Tnfaip8	protein_coding	V	4.47101	3.8101	21.3843
ENSG00000114854.7_3	TNNC1	protein_coding	V	11.1421	906.591	2153.2	ENSMUSG00000091898.8	Tnnc1	protein_coding	V	11.0748	1146.34	2307.88
ENSG00000247596.9_4	TWF2	protein_coding	V	6.02212	26.7668	53.9803	ENSMUSG00000023277.13	Twf2	protein_coding	V	5.94822	27.6538	62.5607
ENSG00000010256.11_3	UQCRC1	protein_coding	V	9.02303	267.198	455.603	ENSMUSG00000025651.14	Uqcrc1	protein_coding	V	9.30554	341.385	650.492
ENSG00000109072.14_4	VTN	protein_coding	V	4.98164	9.37817	27.0878	ENSMUSG00000017344.4	Vtn	protein_coding	V	4.064	5.62827	15.7616
ENSG00000163092.19_4	XIRP2	protein_coding	V	7.88093	75.9736	199.243	ENSMUSG00000027022.13	Xirp2	protein_coding	V	6.91995	70.055	121.555

## Sheet: 199 human specific DEGs
Human					Mouse					Fold change	Position
Gene ID	Gene name	Gene type	Number of expressed samples	Mean expression levels	Gene ID	Gene name	Gene type	Number of expressed samples	Mean expression levels
ENSG00000013297.11_4	CLDN11	protein_coding	43	3.81364	ENSMUSG00000037625.7	Cldn11	protein_coding	9	0.331568	11.5018	A
ENSG00000018236.15_6	CNTN1	protein_coding	40	1.32171	ENSMUSG00000055022.14	Cntn1	protein_coding	2	0.0474749	27.8396	A
ENSG00000019169.10_3	MARCO	protein_coding	22	1.36879	ENSMUSG00000026390.7	Marco	protein_coding	0	0	1.36879e+06	A
ENSG00000019505.8_4	SYT13	protein_coding	41	4.15773	ENSMUSG00000027220.2	Syt13	protein_coding	1	0.0294868	140.998	A
ENSG00000033122.19_4	LRRC7	protein_coding	43	1.30166	ENSMUSG00000028176.11	Lrrc7	protein_coding	0	0	1.30166e+06	A
ENSG00000048540.15_5	LMO3	protein_coding	43	1.2669	ENSMUSG00000030226.12	Lmo3	protein_coding	4	0.045557	27.8085	A
ENSG00000050628.20_3	PTGER3	protein_coding	43	3.20402	ENSMUSG00000040016.16	Ptger3	protein_coding	4	0.499973	6.40837	A
ENSG00000055732.13_3	MCOLN3	protein_coding	32	1.77807	ENSMUSG00000036853.5	Mcoln3	protein_coding	1	0.017585	101.107	A
ENSG00000064300.9_4	NGFR	protein_coding	43	6.83905	ENSMUSG00000000120.6	Ngfr	protein_coding	9	0.554968	12.3233	A
ENSG00000066405.13_3	CLDN18	protein_coding	32	2.38329	ENSMUSG00000032473.13	Cldn18	protein_coding	0	0	2.38329e+06	A
ENSG00000073737.16_4	DHRS9	protein_coding	40	4.46236	ENSMUSG00000027068.6	Dhrs9	protein_coding	2	0.192537	23.1765	A
ENSG00000076770.14_4	MBNL3	protein_coding	43	7.16164	ENSMUSG00000036109.17	Mbnl3	protein_coding	12	0.353082	20.2832	A
ENSG00000079689.14_3	SCGN	protein_coding	31	1.04704	ENSMUSG00000021337.8	Scgn	protein_coding	0	0	1.04704e+06	A
ENSG00000082293.13_5	COL19A1	protein_coding	43	2.04558	ENSMUSG00000026141.13	Col19a1	protein_coding	1	0.0507429	40.3119	A
ENSG00000084674.14_3	APOB	protein_coding	40	6.43007	ENSMUSG00000020609.14	Apob	protein_coding	0	0.00097179	6609.92	A
ENSG00000087076.9_4	HSD17B14	protein_coding	43	2.13548	ENSMUSG00000030825.19	Hsd17b14	protein_coding	0	0	2.13548e+06	A
ENSG00000089199.10_4	CHGB	protein_coding	36	5.64391	ENSMUSG00000027350.8	Chgb	protein_coding	1	0.0262891	214.678	A
ENSG00000092529.24_6	CAPN3	protein_coding	43	3.66633	ENSMUSG00000079110.11	Capn3	protein_coding	11	0.552363	6.63752	A
ENSG00000092929.11_4	UNC13D	protein_coding	43	3.99763	ENSMUSG00000057948.12	Unc13d	protein_coding	11	0.595821	6.70944	A
ENSG00000095713.14_5	CRTAC1	protein_coding	42	2.51091	ENSMUSG00000042401.7	Crtac1	protein_coding	0	0	2.51091e+06	A
ENSG00000100024.14_3	UPB1	protein_coding	43	1.60383	ENSMUSG00000033427.14	Upb1	protein_coding	7	0.125674	12.7617	A
ENSG00000100206.10_3	DMC1	protein_coding	43	1.05031	ENSMUSG00000022429.11	Dmc1	protein_coding	4	0.0770575	13.63	A
ENSG00000101144.13_3	BMP7	protein_coding	43	15.0303	ENSMUSG00000008999.7	Bmp7	protein_coding	9	0.415577	36.1672	A
ENSG00000101892.12_5	ATP1B4	protein_coding	18	2.31407	ENSMUSG00000016327.9	Atp1b4	protein_coding	0	0.00979367	236.258	A
ENSG00000102109.9_3	PCSK1N	protein_coding	30	2.06934	ENSMUSG00000039278.10	Pcsk1n	protein_coding	2	0.166448	12.4322	A
ENSG00000104549.12_3	SQLE	protein_coding	43	4.0665	ENSMUSG00000022351.14	Sqle	protein_coding	12	0.708191	5.74209	A
ENSG00000105088.8_2	OLFM2	protein_coding	43	3.4558	ENSMUSG00000032172.8	Olfm2	protein_coding	6	0.312998	11.0409	A
ENSG00000105696.9_3	TMEM59L	protein_coding	42	1.23672	ENSMUSG00000035964.8	Tmem59l	protein_coding	1	0.0118264	104.565	A
ENSG00000106483.12_5	SFRP4	protein_coding	43	2.3403	ENSMUSG00000021319.7	Sfrp4	protein_coding	6	0.253714	9.22412	A
ENSG00000108370.17_5	RGS9	protein_coding	43	1.78563	ENSMUSG00000020599.13	Rgs9	protein_coding	4	0.0555439	32.1476	A
ENSG00000108556.9_4	CHRNE	protein_coding	38	11.2843	ENSMUSG00000014609.16	Chrne	protein_coding	1	0.0114872	982.251	A
ENSG00000110675.13_4	ELMOD1	protein_coding	41	2.30691	ENSMUSG00000041986.16	Elmod1	protein_coding	6	0.122269	18.8674	A
ENSG00000111254.8_6	AKAP3	protein_coding	43	2.9714	ENSMUSG00000030344.11	Akap3	protein_coding	0	0	2.9714e+06	A
ENSG00000111674.9_4	ENO2	protein_coding	43	10.6409	ENSMUSG00000004267.16	Eno2	protein_coding	9	0.74617	14.2606	A
ENSG00000111728.10_3	ST8SIA1	protein_coding	43	1.43272	ENSMUSG00000030283.7	St8sia1	protein_coding	2	0.0718438	19.9418	A
ENSG00000112280.16_3	COL9A1	protein_coding	42	3.83243	ENSMUSG00000026147.16	Col9a1	protein_coding	1	0.0242116	158.282	A
ENSG00000113805.8_2	CNTN3	protein_coding	37	1.40373	ENSMUSG00000030075.10	Cntn3	protein_coding	2	0.0613498	22.8803	A
ENSG00000114805.17_5	PLCH1	protein_coding	42	1.50648	ENSMUSG00000036834.16	Plch1	protein_coding	0	0.00264792	568.715	A
ENSG00000116661.11_4	FBXO2	protein_coding	38	1.42483	ENSMUSG00000041556.8	Fbxo2	protein_coding	5	0.224569	6.34472	A
ENSG00000116675.16_4	DNAJC6	protein_coding	43	9.77505	ENSMUSG00000028528.16	Dnajc6	protein_coding	6	0.197256	49.5549	A
ENSG00000117480.16_3	FAAH	protein_coding	43	3.26615	ENSMUSG00000034171.13	Faah	protein_coding	2	0.0598397	54.5806	A
ENSG00000124429.18_3	POF1B	protein_coding	43	7.25275	ENSMUSG00000034607.6	Pof1b	protein_coding	0	0.0135528	535.107	A
ENSG00000124575.6_2	HIST1H1D	protein_coding	43	34.6069	ENSMUSG00000052565.7	Hist1h1d	protein_coding	12	0.995987	34.7463	A
ENSG00000126218.11_3	F10	protein_coding	43	10.4953	ENSMUSG00000031444.16	F10	protein_coding	4	0.239222	43.8724	A
ENSG00000130054.4_2	FAM155B	protein_coding	42	28.4424	ENSMUSG00000071719.2	Tmem28	protein_coding	0	0.00786207	3617.22	A
ENSG00000132639.12_3	SNAP25	protein_coding	24	1.23094	ENSMUSG00000027273.13	Snap25	protein_coding	1	0.133181	9.2426	A
ENSG00000132821.12_3	VSTM2L	protein_coding	43	22.8149	ENSMUSG00000037843.6	Vstm2l	protein_coding	1	0.0419426	543.941	A
ENSG00000132837.14_3	DMGDH	protein_coding	41	1.64107	ENSMUSG00000042102.7	Dmgdh	protein_coding	0	0	1.64107e+06	A
ENSG00000132840.10_3	BHMT2	protein_coding	39	3.34528	ENSMUSG00000042118.7	Bhmt2	protein_coding	0	0	3.34528e+06	A
ENSG00000133317.14_2	LGALS12	protein_coding	19	1.9026	ENSMUSG00000024972.16	Lgals12	protein_coding	5	0.289259	6.57749	A
ENSG00000134765.9_3	DSC1	protein_coding	38	22.7679	ENSMUSG00000044322.7	Dsc1	protein_coding	0	0	2.27679e+07	A
ENSG00000135472.9_3	FAIM2	protein_coding	43	5.66685	ENSMUSG00000023011.8	Faim2	protein_coding	4	0.120913	46.8669	A
ENSG00000135750.14_2	KCNK1	protein_coding	43	21.3362	ENSMUSG00000033998.9	Kcnk1	protein_coding	4	0.0855036	249.533	A
ENSG00000137463.5_4	MGARP	protein_coding	43	2.4613	ENSMUSG00000037161.14	Mgarp	protein_coding	3	0.122152	20.1493	A
ENSG00000138308.5_2	PLA2G12B	protein_coding	31	2.83177	ENSMUSG00000009646.13	Pla2g12b	protein_coding	0	0	2.83177e+06	A
ENSG00000138315.13_3	OIT3	protein_coding	35	2.82464	ENSMUSG00000009654.4	Oit3	protein_coding	4	0.126138	22.3931	A
ENSG00000138378.19_5	STAT4	protein_coding	43	9.62219	ENSMUSG00000062939.11	Stat4	protein_coding	1	0.0232594	413.673	A
ENSG00000138669.9_2	PRKG2	protein_coding	23	2.12337	ENSMUSG00000029334.14	Prkg2	protein_coding	7	0.146227	14.521	A
ENSG00000139182.14_4	CLSTN3	protein_coding	43	4.20978	ENSMUSG00000008153.11	Clstn3	protein_coding	3	0.12264	34.3259	A
ENSG00000139304.8	PTPRQ	protein_coding	27	2.47242	ENSMUSG00000035916.8	Ptprq	protein_coding	0	0	2.47242e+06	A
ENSG00000140506.16_3	LMAN1L	protein_coding	34	3.11766	ENSMUSG00000056271.13	Lman1l	protein_coding	8	0.274256	11.3677	A
ENSG00000140600.17_4	SH3GL3	protein_coding	23	1.8935	ENSMUSG00000030638.13	Sh3gl3	protein_coding	7	0.354793	5.33691	A
ENSG00000141404.16_4	GNAL	protein_coding	43	3.04283	ENSMUSG00000024524.17	Gnal	protein_coding	11	0.385408	7.89506	A
ENSG00000141431.12_6	ASXL3	protein_coding	43	1.29279	ENSMUSG00000045215.16	Asxl3	protein_coding	11	0.246033	5.25452	A
ENSG00000143127.13_3	ITGA10	protein_coding	43	2.10344	ENSMUSG00000090210.7	Itga10	protein_coding	9	0.408944	5.14358	A
ENSG00000144619.15_4	CNTN4	protein_coding	43	2.63523	ENSMUSG00000064293.14	Cntn4	protein_coding	0	0.00492695	534.752	A
ENSG00000145708.11_3	CRHBP	protein_coding	43	2.56352	ENSMUSG00000021680.8	Crhbp	protein_coding	0	0	2.56352e+06	A
ENSG00000146250.7_3	PRSS35	protein_coding	34	15.53	ENSMUSG00000033491.13	Prss35	protein_coding	6	0.266716	58.2265	A
ENSG00000146530.14_5	VWDE	protein_coding	17	1.82715	ENSMUSG00000079679.3	Vwde	protein_coding	0	0	1.82715e+06	A
ENSG00000147180.16_3	ZNF711	protein_coding	43	3.3336	ENSMUSG00000025529.14	Zfp711	protein_coding	11	0.395772	8.42302	A
ENSG00000147588.7_3	PMP2	protein_coding	41	1.27844	ENSMUSG00000052468.7	Pmp2	protein_coding	0	0	1.27844e+06	A
ENSG00000147676.14_3	MAL2	protein_coding	42	2.04217	ENSMUSG00000024479.3	Mal2	protein_coding	4	0.135314	15.092	A
ENSG00000148053.16_3	NTRK2	protein_coding	43	12.4554	ENSMUSG00000055254.15	Ntrk2	protein_coding	11	0.495086	25.158	A
ENSG00000148942.15_3	SLC5A12	protein_coding	17	2.2634	ENSMUSG00000041644.14	Slc5a12	protein_coding	0	0	2.2634e+06	A
ENSG00000151012.13_3	SLC7A11	protein_coding	29	1.21492	ENSMUSG00000027737.10	Slc7a11	protein_coding	7	0.235646	5.15566	A
ENSG00000152377.14_3	SPOCK1	protein_coding	43	23.3801	ENSMUSG00000056222.15	Spock1	protein_coding	0	0.013498	1731.98	A
ENSG00000153976.3_3	HS3ST3A1	protein_coding	43	1.78216	ENSMUSG00000047759.6	Hs3st3a1	protein_coding	11	0.335388	5.31372	A
ENSG00000154645.14_4	CHODL	protein_coding	38	2.13548	ENSMUSG00000022860.15	Chodl	protein_coding	0	0.00816055	261.652	A
ENSG00000154655.15_6	L3MBTL4	protein_coding	43	3.28526	ENSMUSG00000041565.17	L3mbtl4	protein_coding	3	0.114015	28.8141	A
ENSG00000155011.9_4	DKK2	protein_coding	43	1.30272	ENSMUSG00000028031.6	Dkk2	protein_coding	1	0.0268953	48.4349	A
ENSG00000157064.11_3	NMNAT2	protein_coding	43	13.917	ENSMUSG00000042751.14	Nmnat2	protein_coding	8	0.297223	46.8233	A
ENSG00000157214.14_4	STEAP2	protein_coding	43	10.3538	ENSMUSG00000015653.13	Steap2	protein_coding	10	0.656637	15.768	A
ENSG00000158258.16_4	CLSTN2	protein_coding	43	5.50413	ENSMUSG00000032452.12	Clstn2	protein_coding	10	0.387324	14.2106	A
ENSG00000158887.16_5	MPZ	protein_coding	43	5.74601	ENSMUSG00000056569.10	Mpz	protein_coding	6	0.31784	18.0783	A
ENSG00000159248.5_3	GJD2	protein_coding	19	1.49808	ENSMUSG00000068615.4	Gjd2	protein_coding	0	0	1.49808e+06	A
ENSG00000160307.10_3	S100B	protein_coding	43	6.25077	ENSMUSG00000033208.7	S100b	protein_coding	11	0.977883	6.39214	A
ENSG00000162670.11_4	BRINP3	protein_coding	33	2.69942	ENSMUSG00000035131.14	Brinp3	protein_coding	0	0.0087377	308.903	A
ENSG00000163618.18_6	CADPS	protein_coding	43	10.1855	ENSMUSG00000054423.14	Cadps	protein_coding	1	0.0454328	224.183	A
ENSG00000163630.11_4	SYNPR	protein_coding	24	1.74877	ENSMUSG00000056296.17	Synpr	protein_coding	2	0.033242	52.6056	A
ENSG00000163687.13_5	DNASE1L3	protein_coding	38	1.57507	ENSMUSG00000025279.7	Dnase1l3	protein_coding	4	0.0542298	29.0438	A
ENSG00000163879.11_3	DNALI1	protein_coding	43	1.1174	ENSMUSG00000042707.6	Dnali1	protein_coding	5	0.0792368	14.1018	A
ENSG00000164038.15_4	SLC9B2	protein_coding	43	2.06068	ENSMUSG00000037994.14	Slc9b2	protein_coding	3	0.0608919	33.8411	A
ENSG00000164270.17_4	HTR4	protein_coding	40	1.35885	ENSMUSG00000026322.9	Htr4	protein_coding	0	0	1.35885e+06	A
ENSG00000164418.20_3	GRIK2	protein_coding	42	3.05971	ENSMUSG00000056073.16	Grik2	protein_coding	10	0.190114	16.094	A
ENSG00000164638.10_4	SLC29A4	protein_coding	42	1.35177	ENSMUSG00000050822.11	Slc29a4	protein_coding	3	0.0783948	17.2429	A
ENSG00000164764.11_4	SBSPON	protein_coding	43	4.97643	ENSMUSG00000032719.4	Sbspon	protein_coding	3	0.130807	38.0437	A
ENSG00000165899.11_5	OTOGL	protein_coding	39	4.23934	ENSMUSG00000091455.4	Otogl	protein_coding	3	0.0776682	54.5821	A
ENSG00000166091.21_4	CMTM5	protein_coding	43	8.3066	ENSMUSG00000040759.9	Cmtm5	protein_coding	11	0.722148	11.5026	A
ENSG00000166183.16_4	ASPG	protein_coding	43	8.48554	ENSMUSG00000037686.6	Aspg	protein_coding	9	0.406417	20.8788	A
ENSG00000166206.15_5	GABRB3	protein_coding	43	3.84162	ENSMUSG00000033676.13	Gabrb3	protein_coding	4	0.0698839	54.9707	A
ENSG00000167034.10_3	NKX3-1	protein_coding	43	3.7297	ENSMUSG00000022061.8	Nkx3-1	protein_coding	0	0	3.7297e+06	A
ENSG00000167037.18_3	SGSM1	protein_coding	43	7.46274	ENSMUSG00000042216.13	Sgsm1	protein_coding	7	0.165147	45.1883	A
ENSG00000168004.9_4	HRASLS5	protein_coding	37	1.38057	ENSMUSG00000024973.16	Hrasls5	protein_coding	0	0	1.38057e+06	A
ENSG00000168038.11_4	ULK4	protein_coding	43	4.30168	ENSMUSG00000040936.15	Ulk4	protein_coding	11	0.45093	9.53955	A
ENSG00000168143.9_3	FAM83B	protein_coding	38	3.53375	ENSMUSG00000032358.12	Fam83b	protein_coding	1	0.0306321	115.358	A
ENSG00000169508.7_3	GPR183	protein_coding	43	5.26283	ENSMUSG00000051212.8	Gpr183	protein_coding	11	0.510802	10.3031	A
ENSG00000170439.7_4	METTL7B	protein_coding	43	29.7798	ENSMUSG00000025347.4	Mettl7b	protein_coding	2	0.0542958	548.463	A
ENSG00000171243.8_3	SOSTDC1	protein_coding	41	3.05697	ENSMUSG00000036169.6	Sostdc1	protein_coding	8	0.236931	12.9023	A
ENSG00000171502.15_4	COL24A1	protein_coding	43	1.65147	ENSMUSG00000028197.4	Col24a1	protein_coding	1	0.0404957	40.7803	A
ENSG00000171517.6_3	LPAR3	protein_coding	43	11.5995	ENSMUSG00000036832.5	Lpar3	protein_coding	11	0.365277	31.7554	A
ENSG00000172201.12_4	ID4	protein_coding	43	7.69529	ENSMUSG00000021379.2	Id4	protein_coding	11	0.689069	11.1676	A
ENSG00000172575.12_3	RASGRP1	protein_coding	43	1.34928	ENSMUSG00000027347.18	Rasgrp1	protein_coding	7	0.211497	6.37964	A
ENSG00000173068.18_5	BNC2	protein_coding	43	5.18808	ENSMUSG00000028487.18	Bnc2	protein_coding	12	0.792911	6.54307	A
ENSG00000173114.13_3	LRRN3	protein_coding	43	6.35072	ENSMUSG00000036295.5	Lrrn3	protein_coding	12	0.329602	19.2678	A
ENSG00000173715.16_5	C11orf80	protein_coding	43	1.38935	ENSMUSG00000071691.11	Gm960	protein_coding	6	0.1195	11.6263	A
ENSG00000174697.5_3	LEP	protein_coding	22	1.7027	ENSMUSG00000059201.12	Lep	protein_coding	3	0.196979	8.64402	A
ENSG00000174740.8_4	PABPC5	protein_coding	43	1.2167	ENSMUSG00000034732.4	Pabpc5	protein_coding	5	0.108413	11.2228	A
ENSG00000174776.11_7	WDR49	protein_coding	41	1.12625	ENSMUSG00000104301.3	Wdr49	protein_coding	0	0	1.12625e+06	A
ENSG00000175161.13_4	CADM2	protein_coding	36	1.41105	ENSMUSG00000064115.13	Cadm2	protein_coding	9	0.211845	6.66076	A
ENSG00000175352.11_3	NRIP3	protein_coding	43	1.27298	ENSMUSG00000034825.14	Nrip3	protein_coding	7	0.135614	9.38675	A
ENSG00000175785.13_3	PRIMA1	protein_coding	43	3.48916	ENSMUSG00000041669.15	Prima1	protein_coding	9	0.587528	5.9387	A
ENSG00000177272.9_3	KCNA3	protein_coding	43	1.11197	ENSMUSG00000047959.4	Kcna3	protein_coding	7	0.21819	5.09634	A
ENSG00000177614.11_5	PGBD5	protein_coding	43	3.20778	ENSMUSG00000050751.14	Pgbd5	protein_coding	11	0.537158	5.97175	A
ENSG00000177791.11_2	MYOZ1	protein_coding	43	7.75374	ENSMUSG00000068697.7	Myoz1	protein_coding	8	0.253845	30.545	A
ENSG00000179399.15_4	GPC5	protein_coding	36	1.01201	ENSMUSG00000022112.14	Gpc5	protein_coding	1	0.0089783	112.704	A
ENSG00000179813.7_3	FAM216B	protein_coding	43	10.6355	ENSMUSG00000045655.9	Fam216b	protein_coding	4	0.147999	71.8612	A
ENSG00000179914.5_3	ITLN1	protein_coding	35	8.19414	ENSMUSG00000038209.12	Itln1	protein_coding	0	0	8.19414e+06	A
ENSG00000180999.11_4	C1orf105	protein_coding	43	8.4215	ENSMUSG00000086277.2	4930558K02Rik	protein_coding	0	0	8.4215e+06	A
ENSG00000181234.9_3	TMEM132C	protein_coding	43	3.07059	ENSMUSG00000034324.16	Tmem132c	protein_coding	2	0.08822	34.8057	A
ENSG00000182168.15_3	UNC5C	protein_coding	43	3.12506	ENSMUSG00000059921.15	Unc5c	protein_coding	6	0.362185	8.62832	A
ENSG00000182195.7_2	LDOC1	protein_coding	43	3.2988	ENSMUSG00000057615.5	Ldoc1	protein_coding	0	0.00645443	511.012	A
ENSG00000182916.8_3	TCEAL7	protein_coding	43	8.27798	ENSMUSG00000079428.8	Tceal7	protein_coding	1	0.017879	462.975	A
ENSG00000186377.8_3	CYP4X1	protein_coding	43	2.92642	ENSMUSG00000047155.13	Cyp4x1	protein_coding	1	0.0175457	166.778	A
ENSG00000187134.14_4	AKR1C1	protein_coding	43	5.34729	ENSMUSG00000021207.9	Akr1c21	protein_coding	0	0.00785758	680.44	A
ENSG00000187634.12_6	SAMD11	protein_coding	37	2.27854	ENSMUSG00000096351.2	Samd11	protein_coding	3	0.0520688	43.7594	A
ENSG00000187957.8_3	DNER	protein_coding	36	7.21625	ENSMUSG00000036766.12	Dner	protein_coding	3	0.145998	49.4267	A
ENSG00000188389.11_4	PDCD1	protein_coding	34	1.31395	ENSMUSG00000026285.7	Pdcd1	protein_coding	3	0.0525742	24.9917	A
ENSG00000188488.14_4	SERPINA5	protein_coding	37	1.8092	ENSMUSG00000041550.4	Serpina5	protein_coding	0	0	1.8092e+06	A
ENSG00000188522.15_4	FAM83G	protein_coding	43	4.79804	ENSMUSG00000042377.8	Fam83g	protein_coding	8	0.181776	26.3952	A
ENSG00000205710.4_3	C17orf107	protein_coding	40	2.06703	ENSMUSG00000087279.10	4930544D05Rik	protein_coding	3	0.043792	47.2001	A
ENSG00000206432.4_2	TMEM200C	protein_coding	38	1.24995	ENSMUSG00000095407.2	Tmem200c	protein_coding	1	0.0323078	38.6876	A
ENSG00000215845.11_5	TSTD1	protein_coding	43	7.92038	ENSMUSG00000103711.1	Tstd1	protein_coding	7	0.448991	17.6403	A
ENSG00000240694.9_3	PNMA2	protein_coding	43	2.07115	ENSMUSG00000046204.14	Pnma2	protein_coding	3	0.0673578	30.748	A
ENSG00000244414.6_4	CFHR1	protein_coding	43	1.05158	ENSMUSG00000057037.8	Cfhr1	protein_coding	1	0.0226851	46.3537	A
ENSG00000254535.4_4	PABPC4L	protein_coding	43	2.47085	ENSMUSG00000090919.6	Pabpc4l	protein_coding	12	0.321564	7.68384	A
ENSG00000260230.3_3	FRRS1L	protein_coding	39	2.27454	ENSMUSG00000045589.7	Frrs1l	protein_coding	1	0.0172116	132.144	A
ENSG00000275395.5_4	FCGBP	protein_coding	41	1.42975	ENSMUSG00000047730.17	Fcgbp	protein_coding	0	0.00555334	257.411	A
ENSG00000280165.1_3	PCDH20	protein_coding	42	6.04332	ENSMUSG00000050505.7	Pcdh20	protein_coding	10	0.654745	9.23002	A
ENSG00000008311.15_3	AASS	protein_coding	43	16.4189	ENSMUSG00000029695.13	Aass	protein_coding	10	0.625119	26.2652	V
ENSG00000058866.15_4	DGKG	protein_coding	43	8.94676	ENSMUSG00000022861.17	Dgkg	protein_coding	11	0.412799	21.6733	V
ENSG00000069424.14_2	KCNAB2	protein_coding	43	6.30929	ENSMUSG00000028931.11	Kcnab2	protein_coding	12	0.995351	6.33875	V
ENSG00000070526.15_4	ST6GALNAC1	protein_coding	42	1.09512	ENSMUSG00000009588.9	St6galnac1	protein_coding	0	0	1.09512e+06	V
ENSG00000075702.18_5	WDR62	protein_coding	43	6.95458	ENSMUSG00000037020.16	Wdr62	protein_coding	11	0.402913	17.2607	V
ENSG00000095587.9_3	TLL2	protein_coding	43	3.90106	ENSMUSG00000025013.15	Tll2	protein_coding	5	0.132154	29.5189	V
ENSG00000095627.9_2	TDRD1	protein_coding	40	1.84871	ENSMUSG00000025081.13	Tdrd1	protein_coding	0	0	1.84871e+06	V
ENSG00000100116.16_5	GCAT	protein_coding	43	16.4792	ENSMUSG00000116378.1	Gcat	protein_coding	1	0.0571681	288.253	V
ENSG00000101440.9_2	ASIP	protein_coding	37	3.22725	ENSMUSG00000027596.10	a	protein_coding	8	0.196345	16.4365	V
ENSG00000106066.15_4	CPVL	protein_coding	43	34.9848	ENSMUSG00000052955.5	Cpvl	protein_coding	0	0	3.49848e+07	V
ENSG00000109158.11_3	GABRA4	protein_coding	36	3.98635	ENSMUSG00000029211.11	Gabra4	protein_coding	0	0.0107138	372.042	V
ENSG00000109991.8_5	P2RX3	protein_coding	37	2.37909	ENSMUSG00000027071.14	P2rx3	protein_coding	5	0.0936019	25.4168	V
ENSG00000110786.18_3	PTPN5	protein_coding	43	1.73075	ENSMUSG00000030854.17	Ptpn5	protein_coding	0	0.0158043	109.505	V
ENSG00000111816.8_3	FRK	protein_coding	43	5.76103	ENSMUSG00000019779.15	Frk	protein_coding	12	0.800319	7.19841	V
ENSG00000113196.3_3	HAND1	protein_coding	42	15.6641	ENSMUSG00000037335.13	Hand1	protein_coding	0	0	1.56641e+07	V
ENSG00000113749.7_5	HRH2	protein_coding	43	21.0405	ENSMUSG00000034987.4	Hrh2	protein_coding	7	0.148901	141.305	V
ENSG00000114529.12_4	C3orf52	protein_coding	42	1.2904	ENSMUSG00000033187.8	BC016579	protein_coding	0	0	1.2904e+06	V
ENSG00000118137.9_2	APOA1	protein_coding	43	30.5695	ENSMUSG00000032083.8	Apoa1	protein_coding	0	0	3.05695e+07	V
ENSG00000119943.13_4	PYROXD2	protein_coding	43	6.17632	ENSMUSG00000060224.4	Pyroxd2	protein_coding	11	0.78592	7.8587	V
ENSG00000120658.13_3	ENOX1	protein_coding	43	2.7842	ENSMUSG00000022012.9	Enox1	protein_coding	12	0.514134	5.4153	V
ENSG00000127533.3_2	F2RL3	protein_coding	43	2.8768	ENSMUSG00000050147.9	F2rl3	protein_coding	12	0.454615	6.32798	V
ENSG00000131094.4_3	C1QL1	protein_coding	43	3.10599	ENSMUSG00000045532.5	C1ql1	protein_coding	3	0.0506187	61.3593	V
ENSG00000138829.12_5	FBN2	protein_coding	43	30.8918	ENSMUSG00000024598.9	Fbn2	protein_coding	12	0.641767	48.1355	V
ENSG00000139725.8_4	RHOF	protein_coding	43	6.16538	ENSMUSG00000029449.11	Rhof	protein_coding	11	0.33587	18.3564	V
ENSG00000140557.12_4	ST8SIA2	protein_coding	37	2.0962	ENSMUSG00000025789.9	St8sia2	protein_coding	8	0.30953	6.77216	V
ENSG00000142583.17_3	SLC2A5	protein_coding	43	2.20496	ENSMUSG00000028976.10	Slc2a5	protein_coding	5	0.0985791	22.3672	V
ENSG00000143028.9_3	SYPL2	protein_coding	43	11.7117	ENSMUSG00000027887.11	Sypl2	protein_coding	12	0.880425	13.3023	V
ENSG00000145934.16_3	TENM2	protein_coding	43	44.7849	ENSMUSG00000049336.16	Tenm2	protein_coding	1	0.0498379	898.594	V
ENSG00000146197.9_5	SCUBE3	protein_coding	43	5.95805	ENSMUSG00000038677.14	Scube3	protein_coding	9	0.935951	6.36576	V
ENSG00000148225.16_4	WDR31	protein_coding	43	5.23799	ENSMUSG00000028391.16	Wdr31	protein_coding	6	0.267249	19.5996	V
ENSG00000150722.10_4	PPP1R1C	protein_coding	42	6.40347	ENSMUSG00000034683.12	Ppp1r1c	protein_coding	0	0	6.40347e+06	V
ENSG00000158683.8_4	PKD1L1	protein_coding	43	2.26736	ENSMUSG00000046634.12	Pkd1l1	protein_coding	0	0.00972419	233.143	V
ENSG00000159387.7_2	IRX6	protein_coding	35	2.0154	ENSMUSG00000031738.14	Irx6	protein_coding	1	0.0232719	86.5986	V
ENSG00000160862.13_5	AZGP1	protein_coding	40	8.36382	ENSMUSG00000037053.6	Azgp1	protein_coding	0	0	8.36382e+06	V
ENSG00000163082.10_3	SGPP2	protein_coding	43	7.6871	ENSMUSG00000032908.9	Sgpp2	protein_coding	9	0.21711	35.4063	V
ENSG00000163273.4_3	NPPC	protein_coding	39	1.7421	ENSMUSG00000026241.5	Nppc	protein_coding	2	0.0339565	51.3025	V
ENSG00000164761.9_3	TNFRSF11B	protein_coding	43	2.03525	ENSMUSG00000063727.3	Tnfrsf11b	protein_coding	4	0.11887	17.1216	V
ENSG00000165887.11_5	ANKRD2	protein_coding	43	21.9565	ENSMUSG00000025172.3	Ankrd2	protein_coding	1	0.0161781	1357.09	V
ENSG00000166343.10_3	MSS51	protein_coding	43	4.03083	ENSMUSG00000021815.4	Mss51	protein_coding	7	0.161966	24.8868	V
ENSG00000167178.16_4	ISLR2	protein_coding	43	3.36254	ENSMUSG00000051243.14	Islr2	protein_coding	10	0.47328	7.10474	V
ENSG00000169760.17_4	NLGN1	protein_coding	42	2.89753	ENSMUSG00000063887.13	Nlgn1	protein_coding	0	0.0054874	527.936	V
ENSG00000176887.7_4	SOX11	protein_coding	41	3.1964	ENSMUSG00000063632.6	Sox11	protein_coding	3	0.0590268	54.1508	V
ENSG00000178055.11_2	PRSS42	protein_coding	42	6.05201	ENSMUSG00000044664.7	Prss42	protein_coding	0	0	6.05201e+06	V
ENSG00000184574.10_3	LPAR5	protein_coding	43	3.10929	ENSMUSG00000067714.13	Lpar5	protein_coding	6	0.136403	22.7947	V
ENSG00000184661.14_3	CDCA2	protein_coding	43	3.59859	ENSMUSG00000048922.18	Cdca2	protein_coding	8	0.219977	16.3589	V
ENSG00000185559.15_4	DLK1	protein_coding	33	5.20207	ENSMUSG00000040856.17	Dlk1	protein_coding	1	0.0255083	203.929	V
ENSG00000186197.14_4	EDARADD	protein_coding	41	1.20095	ENSMUSG00000095105.2	Edaradd	protein_coding	0	0.024888	48.2524	V
ENSG00000186867.10_3	QRFPR	protein_coding	43	1.83841	ENSMUSG00000058400.13	Qrfpr	protein_coding	1	0.00967937	189.911	V
ENSG00000189320.9_4	FAM180A	protein_coding	43	5.87924	ENSMUSG00000047420.8	Fam180a	protein_coding	8	0.475901	12.3539	V
ENSG00000196353.11_5	CPNE4	protein_coding	43	7.54546	ENSMUSG00000032564.16	Cpne4	protein_coding	0	0.0180708	417.527	V
ENSG00000196376.11_4	SLC35F1	protein_coding	43	6.41881	ENSMUSG00000038602.7	Slc35f1	protein_coding	12	0.528152	12.1533	V

## Sheet: 150 mouse specific DEGs
Human					Mouse					Fold change	Position
Gene ID	Gene name	Gene type	Number of expressed samples	Mean expression levels	Gene ID	Gene name	Gene type	Number of expressed samples	Mean expression levels
ENSG00000105371.10_5	ICAM4	protein_coding	38	0.307065	ENSMUSG00000001014.6	Icam4	protein_coding	12	1.60821	0.190936	A
ENSG00000167941.3_4	SOST	protein_coding	11	0.216003	ENSMUSG00000001494.6	Sost	protein_coding	12	8.01156	0.0269614	A
ENSG00000198650.11_3	TAT	protein_coding	0	0.00358645	ENSMUSG00000001670.13	Tat	protein_coding	9	1.97345	0.00181735	A
ENSG00000169213.7_3	RAB3B	protein_coding	5	0.145087	ENSMUSG00000003411.10	Rab3b	protein_coding	9	5.48454	0.0264539	A
ENSG00000157152.17_5	SYN2	protein_coding	40	0.516892	ENSMUSG00000009394.13	Syn2	protein_coding	12	5.39636	0.0957852	A
ENSG00000123453.18_4	SARDH	protein_coding	43	0.91093	ENSMUSG00000009614.16	Sardh	protein_coding	12	4.55992	0.199769	A
ENSG00000129988.6_3	LBP	protein_coding	8	0.0417817	ENSMUSG00000016024.9	Lbp	protein_coding	12	6.7901	0.00615332	A
ENSG00000008118.10_4	CAMK1G	protein_coding	16	0.260856	ENSMUSG00000016179.11	Camk1g	protein_coding	11	4.62577	0.0563918	A
ENSG00000168350.8_3	DEGS2	protein_coding	18	0.112974	ENSMUSG00000021263.11	Degs2	protein_coding	11	1.10754	0.102005	A
ENSG00000122375.12_4	OPN4	protein_coding	33	0.250676	ENSMUSG00000021799.9	Opn4	protein_coding	12	4.17774	0.0600027	A
ENSG00000100167.20_4	SEPT3	protein_coding	9	0.153713	ENSMUSG00000022456.16	Sept3	protein_coding	10	1.71018	0.0898814	A
ENSG00000111424.10_4	VDR	protein_coding	27	0.16146	ENSMUSG00000022479.15	Vdr	protein_coding	11	3.59259	0.0449424	A
ENSG00000198576.4_3	ARC	protein_coding	24	0.161106	ENSMUSG00000022602.14	Arc	protein_coding	12	1.51156	0.106582	A
ENSG00000145192.13_3	AHSG	protein_coding	1	0.093765	ENSMUSG00000022868.6	Ahsg	protein_coding	12	33.5836	0.00279199	A
ENSG00000178821.13_4	TMEM52	protein_coding	37	0.395449	ENSMUSG00000023153.9	Tmem52	protein_coding	11	2.52939	0.156342	A
ENSG00000175003.14_5	SLC22A1	protein_coding	2	0.0287108	ENSMUSG00000023829.9	Slc22a1	protein_coding	12	2.31874	0.012382	A
ENSG00000164627.18_3	KIF6	protein_coding	5	0.0451408	ENSMUSG00000023999.14	Kif6	protein_coding	12	2.31156	0.0195283	A
ENSG00000163060.8_3	TEKT4	protein_coding	0	0	ENSMUSG00000024175.2	Tekt4	protein_coding	10	1.72932	0	A
ENSG00000170476.15_2	MZB1	protein_coding	33	0.177374	ENSMUSG00000024353.5	Mzb1	protein_coding	12	2.03436	0.0871888	A
ENSG00000120215.9_2	MLANA	protein_coding	43	0.520183	ENSMUSG00000024806.4	Mlana	protein_coding	7	26.0566	0.0199636	A
ENSG00000132744.8_3	ACY3	protein_coding	1	0.0112701	ENSMUSG00000024866.10	Acy3	protein_coding	12	19.6828	0.000572584	A
ENSG00000165646.13_5	SLC18A2	protein_coding	36	0.322696	ENSMUSG00000025094.8	Slc18a2	protein_coding	12	2.93198	0.110061	A
ENSG00000130649.10_4	CYP2E1	protein_coding	9	0.0504241	ENSMUSG00000025479.9	Cyp2e1	protein_coding	9	9.24567	0.00545381	A
ENSG00000102271.14_5	KLHL4	protein_coding	43	0.907739	ENSMUSG00000025597.13	Klhl4	protein_coding	12	4.93469	0.183951	A
ENSG00000127585.12_3	FBXL16	protein_coding	28	0.272834	ENSMUSG00000025738.8	Fbxl16	protein_coding	12	2.58761	0.105439	A
ENSG00000113763.12_5	UNC5A	protein_coding	6	0.0509913	ENSMUSG00000025876.15	Unc5a	protein_coding	12	1.15622	0.0441015	A
ENSG00000104237.10_6	RP1	protein_coding	0	0.00963211	ENSMUSG00000025900.12	Rp1	protein_coding	12	7.8477	0.00122738	A
ENSG00000162897.15_4	FCAMR	protein_coding	0	0	ENSMUSG00000026415.11	Fcamr	protein_coding	6	3.90481	0	A
ENSG00000153029.14_2	MR1	protein_coding	43	0.825328	ENSMUSG00000026471.14	Mr1	protein_coding	12	8.47529	0.0973804	A
ENSG00000182901.16_4	RGS7	protein_coding	2	0.0191642	ENSMUSG00000026527.13	Rgs7	protein_coding	12	4.32232	0.00443378	A
ENSG00000151023.17_3	ENKUR	protein_coding	4	0.0452996	ENSMUSG00000026679.3	Enkur	protein_coding	10	2.94059	0.0154049	A
ENSG00000124253.11_3	PCK1	protein_coding	16	0.384261	ENSMUSG00000027513.11	Pck1	protein_coding	6	8.44553	0.0454987	A
ENSG00000101198.15_3	NKAIN4	protein_coding	9	0.143351	ENSMUSG00000027574.15	Nkain4	protein_coding	8	3.41056	0.0420315	A
ENSG00000070190.13_5	DAPP1	protein_coding	41	0.29571	ENSMUSG00000028159.14	Dapp1	protein_coding	12	8.33715	0.0354689	A
ENSG00000187017.16_5	ESPN	protein_coding	33	0.206768	ENSMUSG00000028943.18	Espn	protein_coding	12	1.94744	0.106174	A
ENSG00000152785.7_3	BMP3	protein_coding	12	0.0904873	ENSMUSG00000029335.5	Bmp3	protein_coding	6	3.32625	0.027204	A
ENSG00000135094.11_3	SDS	protein_coding	29	0.198873	ENSMUSG00000029597.14	Sds	protein_coding	11	10.3038	0.0193008	A
ENSG00000198074.10_3	AKR1B10	protein_coding	10	0.156937	ENSMUSG00000029762.6	Akr1b8	protein_coding	11	5.78031	0.0271503	A
ENSG00000146904.9_3	EPHA1	protein_coding	27	0.150424	ENSMUSG00000029859.6	Epha1	protein_coding	12	1.49538	0.100592	A
ENSG00000188037.11_4	CLCN1	protein_coding	1	0.0135282	ENSMUSG00000029862.15	Clcn1	protein_coding	12	3.96612	0.00341093	A
ENSG00000196296.13_4	ATP2A1	protein_coding	21	0.131509	ENSMUSG00000030730.12	Atp2a1	protein_coding	12	6.50698	0.0202105	A
ENSG00000011677.13_3	GABRA3	protein_coding	1	0.0290869	ENSMUSG00000031343.13	Gabra3	protein_coding	12	3.77744	0.00770018	A
ENSG00000164120.14_3	HPGD	protein_coding	41	0.563864	ENSMUSG00000031613.9	Hpgd	protein_coding	12	10.3942	0.0542481	A
ENSG00000103449.11_3	SALL1	protein_coding	22	0.391522	ENSMUSG00000031665.7	Sall1	protein_coding	11	2.3958	0.16342	A
ENSG00000135709.12_3	KIAA0513	protein_coding	43	0.880766	ENSMUSG00000031824.15	6430548M08Rik	protein_coding	12	10.5095	0.0838066	A
ENSG00000105664.11_4	COMP	protein_coding	12	0.274581	ENSMUSG00000031849.9	Comp	protein_coding	12	24.7391	0.0110991	A
ENSG00000103056.12_4	SMPD3	protein_coding	40	0.333499	ENSMUSG00000031906.9	Smpd3	protein_coding	12	3.62024	0.0921207	A
ENSG00000170819.4_3	BFSP2	protein_coding	0	0.00543373	ENSMUSG00000032556.11	Bfsp2	protein_coding	7	1.64908	0.003295	A
ENSG00000171509.16_4	RXFP1	protein_coding	2	0.0179247	ENSMUSG00000034009.14	Rxfp1	protein_coding	7	9.73562	0.00184115	A
ENSG00000185313.7_6	SCN10A	protein_coding	2	0.0335615	ENSMUSG00000034533.10	Scn10a	protein_coding	12	1.32036	0.0254183	A
ENSG00000116031.9_3	CD207	protein_coding	21	0.145534	ENSMUSG00000034783.7	Cd207	protein_coding	7	7.11759	0.0204472	A
ENSG00000105278.11_3	ZFR2	protein_coding	2	0.0193316	ENSMUSG00000034949.18	Zfr2	protein_coding	12	1.61506	0.0119696	A
ENSG00000270806.2_4	C17orf50	protein_coding	19	0.128032	ENSMUSG00000035085.5	1700020L24Rik	protein_coding	12	2.35432	0.0543816	A
ENSG00000126562.17_3	WNK4	protein_coding	18	0.0870286	ENSMUSG00000035112.17	Wnk4	protein_coding	12	9.95315	0.00874382	A
ENSG00000137142.5_3	IGFBPL1	protein_coding	23	0.410167	ENSMUSG00000035551.6	Igfbpl1	protein_coding	10	2.98573	0.137376	A
ENSG00000140835.9_2	CHST4	protein_coding	5	0.0281025	ENSMUSG00000035930.9	Chst4	protein_coding	8	1.56293	0.0179807	A
ENSG00000165966.15_3	PDZRN4	protein_coding	24	0.452171	ENSMUSG00000036218.16	Pdzrn4	protein_coding	12	2.86025	0.158088	A
ENSG00000119283.15_3	TRIM67	protein_coding	11	0.0966223	ENSMUSG00000036913.15	Trim67	protein_coding	12	3.1286	0.0308835	A
ENSG00000151655.19_5	ITIH2	protein_coding	4	0.0792094	ENSMUSG00000037254.18	Itih2	protein_coding	8	1.27633	0.0620604	A
ENSG00000169495.5_3	HTRA4	protein_coding	3	0.0342907	ENSMUSG00000037406.7	Htra4	protein_coding	11	2.75148	0.0124626	A
ENSG00000143869.7_3	GDF7	protein_coding	43	0.938689	ENSMUSG00000037660.5	Gdf7	protein_coding	11	5.17479	0.181396	A
ENSG00000155886.11_3	SLC24A2	protein_coding	2	0.0265795	ENSMUSG00000037996.17	Slc24a2	protein_coding	12	2.30733	0.0115196	A
ENSG00000164303.11_3	ENPP6	protein_coding	17	0.154855	ENSMUSG00000038173.15	Enpp6	protein_coding	12	9.52119	0.0162642	A
ENSG00000141748.12_2	ARL5C	protein_coding	9	0.0485809	ENSMUSG00000038352.15	Arl5c	protein_coding	11	1.1526	0.042149	A
ENSG00000159164.10_3	SV2A	protein_coding	41	0.87743	ENSMUSG00000038486.9	Sv2a	protein_coding	12	4.44655	0.197328	A
ENSG00000187210.14_5	GCNT1	protein_coding	42	0.944363	ENSMUSG00000038843.18	Gcnt1	protein_coding	12	5.44857	0.173323	A
ENSG00000006071.13_5	ABCC8	protein_coding	38	0.529958	ENSMUSG00000040136.10	Abcc8	protein_coding	12	40.9705	0.0129351	A
ENSG00000216588.9_6	IGSF23	protein_coding	12	0.0686326	ENSMUSG00000040498.7	Igsf23	protein_coding	12	13.4928	0.0050866	A
ENSG00000167600.14_3	CYP2S1	protein_coding	36	0.270338	ENSMUSG00000040703.11	Cyp2s1	protein_coding	9	1.90783	0.141699	A
ENSG00000141497.14_4	ZMYND15	protein_coding	25	0.145689	ENSMUSG00000040829.14	Zmynd15	protein_coding	12	1.53183	0.0951076	A
ENSG00000140090.17_4	SLC24A4	protein_coding	27	0.163777	ENSMUSG00000041771.14	Slc24a4	protein_coding	10	1.76388	0.0928503	A
ENSG00000159166.13_5	LAD1	protein_coding	39	0.368613	ENSMUSG00000041782.14	Lad1	protein_coding	12	6.40212	0.0575767	A
ENSG00000243566.6_4	UPK3B	protein_coding	16	0.341397	ENSMUSG00000042985.7	Upk3b	protein_coding	9	8.21063	0.0415799	A
ENSG00000165105.10_3	RASEF	protein_coding	9	0.0818178	ENSMUSG00000043003.14	Rasef	protein_coding	12	1.97815	0.0413607	A
ENSG00000125872.7_2	LRRN4	protein_coding	40	0.410415	ENSMUSG00000043110.2	Lrrn4	protein_coding	9	2.79914	0.146622	A
ENSG00000160161.9_4	CILP2	protein_coding	26	0.201566	ENSMUSG00000044006.8	Cilp2	protein_coding	9	62.4572	0.00322727	A
ENSG00000151006.7_3	PRSS53	protein_coding	34	0.212788	ENSMUSG00000044139.12	Prss53	protein_coding	11	1.15245	0.184639	A
ENSG00000146950.13_3	SHROOM2	protein_coding	41	0.685615	ENSMUSG00000045180.13	Shroom2	protein_coding	12	3.84644	0.178247	A
ENSG00000176532.4_3	PRR15	protein_coding	21	0.154124	ENSMUSG00000045725.5	Prr15	protein_coding	12	2.05084	0.0751517	A
ENSG00000133019.11_3	CHRM3	protein_coding	32	0.299017	ENSMUSG00000046159.16	Chrm3	protein_coding	11	1.61109	0.185599	A
ENSG00000111262.6_4	KCNA1	protein_coding	5	0.0258302	ENSMUSG00000047976.4	Kcna1	protein_coding	12	4.2267	0.00611121	A
ENSG00000233670.7_4	PIRT	protein_coding	7	0.207858	ENSMUSG00000048070.4	Pirt	protein_coding	12	5.70689	0.0364223	A
ENSG00000114638.8_5	UPK1B	protein_coding	15	0.128262	ENSMUSG00000049436.5	Upk1b	protein_coding	9	2.42076	0.0529841	A
ENSG00000101542.10_3	CDH20	protein_coding	21	0.12703	ENSMUSG00000050840.8	Cdh20	protein_coding	12	3.6368	0.0349292	A
ENSG00000125931.11_6	CITED1	protein_coding	11	0.0922026	ENSMUSG00000051159.16	Cited1	protein_coding	10	2.83558	0.0325163	A
ENSG00000187860.10_4	CCDC157	protein_coding	36	0.206006	ENSMUSG00000051427.14	Ccdc157	protein_coding	12	4.17415	0.0493528	A
ENSG00000042832.12_3	TG	protein_coding	21	0.137175	ENSMUSG00000053469.14	Tg	protein_coding	12	1.02778	0.133467	A
ENSG00000152056.17_5	AP1S3	protein_coding	28	0.149107	ENSMUSG00000054702.14	Ap1s3	protein_coding	8	1.64864	0.0904425	A
ENSG00000249992.1_2	TMEM158	protein_coding	35	0.307923	ENSMUSG00000054871.5	Tmem158	protein_coding	12	6.69146	0.0460173	A
ENSG00000188958.9_4	UTS2B	protein_coding	21	0.10585	ENSMUSG00000056423.7	Uts2b	protein_coding	6	4.84573	0.021844	A
ENSG00000198838.13_3	RYR3	protein_coding	25	0.25469	ENSMUSG00000057378.15	Ryr3	protein_coding	12	1.95197	0.130478	A
ENSG00000166856.3_4	GPR182	protein_coding	36	0.24485	ENSMUSG00000058396.7	Gpr182	protein_coding	12	8.79595	0.0278367	A
ENSG00000073150.13_4	PANX2	protein_coding	28	0.292631	ENSMUSG00000058441.7	Panx2	protein_coding	12	3.05854	0.0956767	A
ENSG00000158458.20_4	NRG2	protein_coding	38	0.533965	ENSMUSG00000060275.13	Nrg2	protein_coding	12	2.82378	0.189096	A
ENSG00000131771.14_3	PPP1R1B	protein_coding	36	0.973975	ENSMUSG00000061718.12	Ppp1r1b	protein_coding	11	15.7538	0.0618247	A
ENSG00000168530.16_4	MYL1	protein_coding	12	0.0538937	ENSMUSG00000061816.15	Myl1	protein_coding	12	141.292	0.000381435	A
ENSG00000183715.13_4	OPCML	protein_coding	40	0.383409	ENSMUSG00000062257.13	Opcml	protein_coding	12	7.15297	0.0536014	A
ENSG00000170891.11_4	CYTL1	protein_coding	33	0.335526	ENSMUSG00000062329.4	Cytl1	protein_coding	12	36.4966	0.00919335	A
ENSG00000157551.19_6	KCNJ15	protein_coding	0	0.0371891	ENSMUSG00000062609.14	Kcnj15	protein_coding	12	1.28233	0.0290013	A
ENSG00000102854.16_4	MSLN	protein_coding	9	0.378402	ENSMUSG00000063011.7	Msln	protein_coding	10	7.4109	0.0510602	A
ENSG00000130475.14_4	FCHO1	protein_coding	27	0.126868	ENSMUSG00000070000.13	Fcho1	protein_coding	9	1.19961	0.105757	A
ENSG00000104888.10_3	SLC17A7	protein_coding	43	0.862905	ENSMUSG00000070570.5	Slc17a7	protein_coding	12	48.8802	0.0176535	A
ENSG00000242689.3_4	CNTF	protein_coding	42	0.92556	ENSMUSG00000079415.2	Cntf	protein_coding	7	5.67741	0.163025	A
ENSG00000236279.7_5	CLEC2L	protein_coding	18	0.116424	ENSMUSG00000079598.3	Clec2l	protein_coding	9	3.2357	0.0359812	A
ENSG00000188848.16_4	BEND4	protein_coding	4	0.0427937	ENSMUSG00000092060.4	Bend4	protein_coding	12	2.23926	0.0191106	A
ENSG00000144837.9_3	PLA1A	protein_coding	38	0.618875	ENSMUSG00000002847.7	Pla1a	protein_coding	12	4.3249	0.143096	V
ENSG00000163157.15_4	TMOD4	protein_coding	13	0.0808981	ENSMUSG00000005628.12	Tmod4	protein_coding	12	12.5969	0.00642206	V
ENSG00000163792.6_3	TCF23	protein_coding	21	0.176115	ENSMUSG00000006642.3	Tcf23	protein_coding	12	1.04086	0.169201	V
ENSG00000073146.16_4	MOV10L1	protein_coding	8	0.064988	ENSMUSG00000015365.15	Mov10l1	protein_coding	12	10.9087	0.00595742	V
ENSG00000006047.13_3	YBX2	protein_coding	43	0.653857	ENSMUSG00000018554.13	Ybx2	protein_coding	12	3.62598	0.180326	V
ENSG00000135525.18_3	MAP7	protein_coding	42	0.908041	ENSMUSG00000019996.17	Map7	protein_coding	12	6.79508	0.133632	V
ENSG00000132437.18_3	DDC	protein_coding	6	0.161385	ENSMUSG00000020182.16	Ddc	protein_coding	10	3.20299	0.0503858	V
ENSG00000130957.5_3	FBP2	protein_coding	8	0.0518236	ENSMUSG00000021456.8	Fbp2	protein_coding	11	14.6283	0.00354268	V
ENSG00000103175.11_3	WFDC1	protein_coding	42	0.480206	ENSMUSG00000023336.6	Wfdc1	protein_coding	12	12.6471	0.0379696	V
ENSG00000158571.10_2	PFKFB1	protein_coding	20	0.348636	ENSMUSG00000025271.13	Pfkfb1	protein_coding	12	5.2004	0.0670403	V
ENSG00000173559.12_3	NABP1	protein_coding	41	0.361325	ENSMUSG00000026107.11	Nabp1	protein_coding	12	15.2273	0.0237287	V
ENSG00000081248.11_3	CACNA1S	protein_coding	3	0.035738	ENSMUSG00000026407.17	Cacna1s	protein_coding	12	2.24097	0.0159476	V
ENSG00000162723.10_3	SLAMF9	protein_coding	6	0.0204904	ENSMUSG00000026548.4	Slamf9	protein_coding	12	2.61904	0.00782365	V
ENSG00000065675.14_2	PRKCQ	protein_coding	31	0.186902	ENSMUSG00000026778.13	Prkcq	protein_coding	11	1.05535	0.177099	V
ENSG00000115221.12_5	ITGB6	protein_coding	35	0.942465	ENSMUSG00000026971.15	Itgb6	protein_coding	12	8.87531	0.106189	V
ENSG00000137860.12_3	SLC28A2	protein_coding	0	0.0167708	ENSMUSG00000027219.13	Slc28a2	protein_coding	12	6.49374	0.00258261	V
ENSG00000138741.11_4	TRPC3	protein_coding	12	0.315337	ENSMUSG00000027716.13	Trpc3	protein_coding	12	2.77617	0.113587	V
ENSG00000177752.14_2	YIPF7	protein_coding	41	0.801865	ENSMUSG00000029158.9	Yipf7	protein_coding	12	65.1953	0.0122994	V
ENSG00000100122.7_4	CRYBB1	protein_coding	18	0.11316	ENSMUSG00000029343.17	Crybb1	protein_coding	11	1.45154	0.0779586	V
ENSG00000175267.15_6	VWA3A	protein_coding	16	0.12182	ENSMUSG00000030889.14	Vwa3a	protein_coding	12	1.71922	0.0708577	V
ENSG00000196468.5	FGF16	protein_coding	18	0.131936	ENSMUSG00000031230.3	Fgf16	protein_coding	11	7.6429	0.0172625	V
ENSG00000133135.14_5	RNF128	protein_coding	22	0.220051	ENSMUSG00000031438.11	Rnf128	protein_coding	12	35.3552	0.006224	V
ENSG00000105650.22_3	PDE4C	protein_coding	19	0.187188	ENSMUSG00000031842.14	Pde4c	protein_coding	12	1.27361	0.146974	V
ENSG00000168748.14_3	CA7	protein_coding	3	0.0145543	ENSMUSG00000031883.13	Car7	protein_coding	12	1.44164	0.0100956	V
ENSG00000175564.13_3	UCP3	protein_coding	42	0.644083	ENSMUSG00000032942.14	Ucp3	protein_coding	12	24.7257	0.0260491	V
ENSG00000187786.1	SCXB	protein_coding	32	0.160854	ENSMUSG00000034161.8	Scx	protein_coding	12	1.46004	0.110171	V
ENSG00000171236.10_4	LRG1	protein_coding	20	0.10754	ENSMUSG00000037095.8	Lrg1	protein_coding	12	40.5155	0.00265429	V
ENSG00000086967.10_3	MYBPC2	protein_coding	0	0.0070389	ENSMUSG00000038670.11	Mybpc2	protein_coding	12	3.78143	0.00186144	V
ENSG00000085563.14_4	ABCB1	protein_coding	42	0.960465	ENSMUSG00000040584.8	Abcb1a	protein_coding	12	6.18518	0.155285	V
ENSG00000177238.14_3	TRIM72	protein_coding	20	0.25397	ENSMUSG00000042828.12	Trim72	protein_coding	12	194.31	0.00130704	V
ENSG00000162460.7_3	TMEM82	protein_coding	0	0.0033022	ENSMUSG00000043085.14	Tmem82	protein_coding	12	8.16118	0.000404623	V
ENSG00000137634.9_3	NXPE4	protein_coding	6	0.0394282	ENSMUSG00000044229.9	Nxpe4	protein_coding	12	2.01805	0.0195378	V
ENSG00000144771.8_4	LRTM1	protein_coding	8	0.076199	ENSMUSG00000045776.3	Lrtm1	protein_coding	12	36.4746	0.0020891	V
ENSG00000099769.5_3	IGFALS	protein_coding	29	0.162191	ENSMUSG00000046070.9	Igfals	protein_coding	11	1.24342	0.130439	V
ENSG00000220008.3_3	LINGO3	protein_coding	26	0.124048	ENSMUSG00000051067.8	Lingo3	protein_coding	12	4.78484	0.0259251	V
ENSG00000160471.13_4	COX6B2	protein_coding	4	0.0271371	ENSMUSG00000051811.14	Cox6b2	protein_coding	12	2.86573	0.00946951	V
ENSG00000172061.8_3	LRRC15	protein_coding	13	0.0847778	ENSMUSG00000052316.9	Lrrc15	protein_coding	12	5.06168	0.0167489	V
ENSG00000157111.13_4	TMEM171	protein_coding	4	0.0297915	ENSMUSG00000052485.7	Tmem171	protein_coding	11	1.86436	0.0159794	V
ENSG00000137727.12_2	ARHGAP20	protein_coding	38	0.641321	ENSMUSG00000053199.13	Arhgap20	protein_coding	12	13.7668	0.0465846	V
ENSG00000171747.9_3	LGALS4	protein_coding	23	0.510601	ENSMUSG00000053964.17	Lgals4	protein_coding	12	9.20664	0.05546	V
ENSG00000197540.8_4	GZMM	protein_coding	41	0.392193	ENSMUSG00000054206.2	Gzmm	protein_coding	12	4.25468	0.0921793	V
ENSG00000170289.12_3	CNGB3	protein_coding	36	0.257517	ENSMUSG00000056494.7	Cngb3	protein_coding	12	1.60634	0.160313	V
ENSG00000139767.10_5	SRRM4	protein_coding	33	0.246237	ENSMUSG00000063919.11	Srrm4	protein_coding	12	2.98078	0.0826083	V
ENSG00000196431.4_3	CRYBA4	protein_coding	0	0	ENSMUSG00000066975.12	Cryba4	protein_coding	11	3.27492	0	V
ENSG00000181016.9_4	LSMEM1	protein_coding	40	0.787537	ENSMUSG00000071342.5	Lsmem1	protein_coding	12	8.95504	0.0879434	V
ENSG00000205863.10_2	C1QTNF9B	protein_coding	37	0.503188	ENSMUSG00000071347.3	C1qtnf9	protein_coding	12	14.1107	0.0356599	V
ENSG00000084628.10_3	NKAIN1	protein_coding	8	0.0709612	ENSMUSG00000078532.9	Nkain1	protein_coding	12	4.58826	0.0154658	V
