# Supplementary material for: Integrated transcriptomics and epigenomics reveal chamber-specific and species-specific characteristics of human and mouse hearts
Source: PLoS Biol. 2021 May 18;19(5):e3001229. doi: 10.1371/journal.pbio.3001229 (PMC8130971; doi:10.1371/journal.pbio.3001229)
Supplement: S7 Table — (XLSX) [file pbio.3001229.s012.xlsx]

## Sheet: Human distal motif TF
Gene	Motif name	P value	Position	Gene type	Mean expression levels (RPKM)
ASCL1	Ascl1(bHLH)/NeuralTubes-Ascl1-ChIP-Seq(GSE55840)/Homer	1e-108	LA	protein_coding	0.0024685
ASCL2	Ascl2(bHLH)/ESC-Ascl2-ChIP-Seq(GSE97712)/Homer	1e-06	LA	protein_coding	0.0938871
ATF1	Atf1(bZIP)/K562-ATF1-ChIP-Seq(GSE31477)/Homer	1	LA	protein_coding	11.25
ATF2	Atf2(bZIP)/3T3L1-Atf2-ChIP-Seq(GSE56872)/Homer	1	LA	protein_coding	16.9239
ATF3	Atf3(bZIP)/GBM-ATF3-ChIP-Seq(GSE33912)/Homer	1e-23	LA	protein_coding	6.55462
ATF4	Atf4(bZIP)/MEF-Atf4-ChIP-Seq(GSE35681)/Homer	1	LA	protein_coding	62.3638
ATF7	Atf7(bZIP)/3T3L1-Atf7-ChIP-Seq(GSE56872)/Homer	1	LA	protein_coding	14.0707
ATF7	Atf7(bZIP)/3T3L1-Atf7-ChIP-Seq(GSE56872)/Homer	1	LA	protein_coding	0.635947
ATOH1	Atoh1(bHLH)/Cerebellum-Atoh1-ChIP-Seq(GSE22111)/Homer	1e-166	LA	protein_coding	0.00751244
BACH1	Bach1(bZIP)/K562-Bach1-ChIP-Seq(GSE31477)/Homer	1e-08	LA	protein_coding	12.1565
BACH2	Bach2(bZIP)/OCILy7-Bach2-ChIP-Seq(GSE44420)/Homer	1e-15	LA	protein_coding	1.31989
BARX1	Barx1(Homeobox)/Stomach-Barx1.3xFlag-ChIP-Seq(GSE69483)/Homer	1e-26	LA	protein_coding	0.0197418
BATF	BATF(bZIP)/Th17-BATF-ChIP-Seq(GSE39756)/Homer	1e-22	LA	protein_coding	0.270442
BCL11A	Bcl11a(Zf)/HSPC-BCL11A-ChIP-Seq(GSE104676)/Homer	1	LA	protein_coding	1.6479
BCL6	Bcl6(Zf)/Liver-Bcl6-ChIP-Seq(GSE31578)/Homer	1e-150	LA	protein_coding	21.5331
BHLHA15	BHLHA15(bHLH)/NIH3T3-BHLHB8.HA-ChIP-Seq(GSE119782)/Homer	1e-117	LA	protein_coding	0.0940172
BHLHE40	bHLHE40(bHLH)/HepG2-BHLHE40-ChIP-Seq(GSE31477)/Homer	0.001	LA	protein_coding	32.7038
BHLHE41	bHLHE41(bHLH)/proB-Bhlhe41-ChIP-Seq(GSE93764)/Homer	0.1	LA	protein_coding	17.4332
CDX2	Cdx2(Homeobox)/mES-Cdx2-ChIP-Seq(GSE14586)/Homer	1e-19	LA	protein_coding	0
CDX4	CDX4(Homeobox)/ZebrafishEmbryos-Cdx4.Myc-ChIP-Seq(GSE48254)/Homer	1e-29	LA	protein_coding	0
CLOCK	CLOCK(bHLH)/Liver-Clock-ChIP-Seq(GSE39860)/Homer	1e-16	LA	protein_coding	15.4831
CRX	CRX(Homeobox)/Retina-Crx-ChIP-Seq(GSE20012)/Homer	1	LA	protein_coding	0
CTCF	CTCF(Zf)/CD4+-CTCF-ChIP-Seq(Barski_et_al.)/Homer	0	LA	protein_coding	7.45432
CUX1	CUX1(Homeobox)/K562-CUX1-ChIP-Seq(GSE92882)/Homer	1e-44	LA	protein_coding	13.866
CUX2	Cux2(Homeobox)/Liver-Cux2-ChIP-Seq(GSE35985)/Homer	1e-10	LA	protein_coding	0.0325982
DLX3	Dlx3(Homeobox)/Kerainocytes-Dlx3-ChIP-Seq(GSE89884)/Homer	1e-79	LA	protein_coding	0.0523352
DMRT1	DMRT1(DM)/Testis-DMRT1-ChIP-Seq(GSE64892)/Homer	1	LA	protein_coding	0
DUX4	DUX4(Homeobox)/Myoblasts-DUX4.V5-ChIP-Seq(GSE75791)/Homer	1e-13	LA	protein_coding	0
E2F1	E2F1(E2F)/Hela-E2F1-ChIP-Seq(GSE22478)/Homer	1	LA	protein_coding	0.567664
E2F3	E2F3(E2F)/MEF-E2F3-ChIP-Seq(GSE71376)/Homer	1	LA	protein_coding	4.71845
E2F4	E2F4(E2F)/K562-E2F4-ChIP-Seq(GSE31477)/Homer	1	LA	protein_coding	10.3986
E2F6	E2F6(E2F)/Hela-E2F6-ChIP-Seq(GSE31477)/Homer	0.1	LA	protein_coding	6.08947
E2F7	E2F7(E2F)/Hela-E2F7-ChIP-Seq(GSE32673)/Homer	1	LA	protein_coding	0.0458134
EBF1	EBF1(EBF)/Near-E2A-ChIP-Seq(GSE21512)/Homer	1e-157	LA	protein_coding	14.4293
EBF2	EBF2(EBF)/BrownAdipose-EBF2-ChIP-Seq(GSE97114)/Homer	1e-119	LA	protein_coding	10.6404
EGR1	Egr1(Zf)/K562-Egr1-ChIP-Seq(GSE32465)/Homer	1e-44	LA	protein_coding	24.954
EGR2	Egr2(Zf)/Thymocytes-Egr2-ChIP-Seq(GSE34254)/Homer	1e-18	LA	protein_coding	1.61732
EHF	EHF(ETS)/LoVo-EHF-ChIP-Seq(GSE49402)/Homer	1e-65	LA	protein_coding	0.201909
ELF1	ELF1(ETS)/Jurkat-ELF1-ChIP-Seq(SRA014231)/Homer	1	LA	protein_coding	18.8532
ELF3	ELF3(ETS)/PDAC-ELF3-ChIP-Seq(GSE64557)/Homer	1e-29	LA	protein_coding	0.0556002
ELF4	Elf4(ETS)/BMDM-Elf4-ChIP-Seq(GSE88699)/Homer	1e-28	LA	protein_coding	2.73917
ELF5	ELF5(ETS)/T47D-ELF5-ChIP-Seq(GSE30407)/Homer	1e-25	LA	protein_coding	0.0120279
ELK1	Elk1(ETS)/Hela-Elk1-ChIP-Seq(GSE31477)/Homer	0.1	LA	protein_coding	10.7598
ELK4	Elk4(ETS)/Hela-Elk4-ChIP-Seq(GSE31477)/Homer	1e-05	LA	protein_coding	21.1239
EOMES	Eomes(T-box)/H9-Eomes-ChIP-Seq(GSE26097)/Homer	0.1	LA	protein_coding	0.158021
ERG	ERG(ETS)/VCaP-ERG-ChIP-Seq(GSE14097)/Homer	1e-83	LA	protein_coding	5.31678
ESRRB	Esrrb(NR)/mES-Esrrb-ChIP-Seq(GSE11431)/Homer	0.001	LA	protein_coding	1.92128
ETS1	ETS1(ETS)/Jurkat-ETS1-ChIP-Seq(GSE17954)/Homer	1e-44	LA	protein_coding	25.0531
ETV1	ETV1(ETS)/GIST48-ETV1-ChIP-Seq(GSE22441)/Homer	1e-42	LA	protein_coding	15.0075
ETV2	Etv2(ETS)/ES-ER71-ChIP-Seq(GSE59402)/Homer	1e-33	LA	protein_coding	0.16482
ETV4	ETV4(ETS)/HepG2-ETV4-ChIP-Seq(ENCODE)/Homer	1e-30	LA	protein_coding	0.583623
FLI1	Fli1(ETS)/CD8-FLI-ChIP-Seq(GSE20898)/Homer	1e-40	LA	protein_coding	7.73778
FOSL2	Fosl2(bZIP)/3T3L1-Fosl2-ChIP-Seq(GSE56872)/Homer	1e-10	LA	protein_coding	19.7885
FOXA1	FOXA1(Forkhead)/MCF7-FOXA1-ChIP-Seq(GSE26831)/Homer	0.001	LA	protein_coding	0
FOXA1	FOXA1(Forkhead)/LNCAP-FOXA1-ChIP-Seq(GSE27824)/Homer	1e-06	LA	protein_coding	0
FOXA2	Foxa2(Forkhead)/Liver-Foxa2-ChIP-Seq(GSE25694)/Homer	1e-37	LA	protein_coding	0
FOXA3	Foxa3(Forkhead)/Liver-Foxa3-ChIP-Seq(GSE77670)/Homer	1e-20	LA	protein_coding	0
FOXD3	FoxD3(forkhead)/ZebrafishEmbryo-Foxd3.biotin-ChIP-seq(GSE106676)/Homer	1e-06	LA	protein_coding	1.17289
FOXF1	Foxf1(Forkhead)/Lung-Foxf1-ChIP-Seq(GSE77951)/Homer	1e-07	LA	protein_coding	0.683923
FOXH1	Foxh1(Forkhead)/hESC-FOXH1-ChIP-Seq(GSE29422)/Homer	1e-13	LA	protein_coding	0.00689414
FOXK1	FOXK1(Forkhead)/HEK293-FOXK1-ChIP-Seq(GSE51673)/Homer	1e-23	LA	protein_coding	15.953
FOXK2	FOXK2(Forkhead)/U2OS-FOXK2-ChIP-Seq(E-MTAB-2204)/Homer	1e-22	LA	protein_coding	10.9125
FOXL2	FoxL2(Forkhead)/Ovary-FoxL2-ChIP-Seq(GSE60858)/Homer	0.001	LA	protein_coding	0.00342122
FOXM1	FOXM1(Forkhead)/MCF7-FOXM1-ChIP-Seq(GSE72977)/Homer	0.001	LA	protein_coding	0.221706
FOXO1	Foxo1(Forkhead)/RAW-Foxo1-ChIP-Seq(Fan_et_al.)/Homer	1e-11	LA	protein_coding	17.3489
FOXO3	Foxo3(Forkhead)/U2OS-Foxo3-ChIP-Seq(E-MTAB-2701)/Homer	1e-23	LA	protein_coding	25.6283
FOXP1	FOXP1(Forkhead)/H9-FOXP1-ChIP-Seq(GSE31006)/Homer	1e-19	LA	protein_coding	11.6644
GABPA	GABPA(ETS)/Jurkat-GABPa-ChIP-Seq(GSE17954)/Homer	1e-13	LA	protein_coding	15.4955
GATA1	Gata1(Zf)/K562-GATA1-ChIP-Seq(GSE18829)/Homer	1e-25	LA	protein_coding	0.0153818
GATA2	Gata2(Zf)/K562-GATA2-ChIP-Seq(GSE18829)/Homer	1e-29	LA	protein_coding	8.4333
GATA3	GATA3(Zf),DR8/iTreg-Gata3-ChIP-Seq(GSE20898)/Homer	1e-06	LA	protein_coding	0.875294
GATA3	GATA3(Zf)/iTreg-Gata3-ChIP-Seq(GSE20898)/Homer	0.001	LA	protein_coding	0.875294
GATA3	GATA3(Zf),DR4/iTreg-Gata3-ChIP-Seq(GSE20898)/Homer	1	LA	protein_coding	0.875294
GATA4	Gata4(Zf)/Heart-Gata4-ChIP-Seq(GSE35151)/Homer	1e-33	LA	protein_coding	32.6701
GATA6	Gata6(Zf)/HUG1N-GATA6-ChIP-Seq(GSE51936)/Homer	1e-33	LA	protein_coding	61.4623
GFI1B	Gfi1b(Zf)/HPC7-Gfi1b-ChIP-Seq(GSE22178)/Homer	1	LA	protein_coding	0.0495407
GFY	GFY(?)/Promoter/Homer	1	LA	protein_coding	0.00710209
GLI2	Gli2(Zf)/GM2-Gli2-ChIP-Chip(GSE112702)/Homer	1e-23	LA	protein_coding	1.32126
GLI3	GLI3(Zf)/Limb-GLI3-ChIP-Chip(GSE11077)/Homer	1e-09	LA	protein_coding	2.06414
GLIS3	GLIS3(Zf)/Thyroid-Glis3.GFP-ChIP-Seq(GSE103297)/Homer	1	LA	protein_coding	1.63395
GRHL2	GRHL2(CP2)/HBE-GRHL2-ChIP-Seq(GSE46194)/Homer	1	LA	protein_coding	0.0259678
GSC	GSC(Homeobox)/FrogEmbryos-GSC-ChIP-Seq(DRA000576)/Homer	1	LA	protein_coding	0.740612
HAND2	Hand2(bHLH)/Mesoderm-Hand2-ChIP-Seq(GSE61475)/Homer	1e-44	LA	protein_coding	48.7822
HIC1	HIC1(Zf)/Treg-ZBTB29-ChIP-Seq(GSE99889)/Homer	1e-42	LA	protein_coding	7.04088
HINFP	HINFP(Zf)/K562-HINFP.eGFP-ChIP-Seq(Encode)/Homer	1e-05	LA	protein_coding	3.70899
HLF	HLF(bZIP)/HSC-HLF.Flag-ChIP-Seq(GSE69817)/Homer	1e-09	LA	protein_coding	30.4152
HNF1B	HNF1b(Homeobox)/PDAC-HNF1B-ChIP-Seq(GSE64557)/Homer	1e-10	LA	protein_coding	0.0128273
HNF4A	HNF4a(NR),DR1/HepG2-HNF4a-ChIP-Seq(GSE25021)/Homer	1e-23	LA	protein_coding	0.0123714
HOXA1	HOXA1(Homeobox)/mES-Hoxa1-ChIP-Seq(SRP084292)/Homer	1e-19	LA	protein_coding	0.14049
HOXA10	Hoxa10(Homeobox)/ChickenMSG-Hoxa10.Flag-ChIP-Seq(GSE86088)/Homer	1e-64	LA	protein_coding	0.0295941
HOXA11	Hoxa11(Homeobox)/ChickenMSG-Hoxa11.Flag-ChIP-Seq(GSE86088)/Homer	1e-29	LA	protein_coding	0
HOXA13	Hoxa13(Homeobox)/ChickenMSG-Hoxa13.Flag-ChIP-Seq(GSE86088)/Homer	1e-19	LA	protein_coding	0
HOXA2	HOXA2(Homeobox)/mES-Hoxa2-ChIP-Seq(Donaldson_et_al.)/Homer	1e-10	LA	protein_coding	0.400991
HOXA9	Hoxa9(Homeobox)/ChickenMSG-Hoxa9.Flag-ChIP-Seq(GSE86088)/Homer	1e-31	LA	protein_coding	0.0173559
HOXB13	HOXB13(Homeobox)/ProstateTumor-HOXB13-ChIP-Seq(GSE56288)/Homer	1e-36	LA	protein_coding	0
HOXB4	Hoxb4(Homeobox)/ES-Hoxb4-ChIP-Seq(GSE34014)/Homer	1e-23	LA	protein_coding	1.33898
HOXC9	Hoxc9(Homeobox)/Ainv15-Hoxc9-ChIP-Seq(GSE21812)/Homer	1e-47	LA	protein_coding	0.0265406
HOXD10	Hoxd10(Homeobox)/ChickenMSG-Hoxd10.Flag-ChIP-Seq(GSE86088)/Homer	1e-64	LA	protein_coding	0.0285164
HOXD11	Hoxd11(Homeobox)/ChickenMSG-Hoxd11.Flag-ChIP-Seq(GSE86088)/Homer	1e-27	LA	protein_coding	0
HOXD12	Hoxd12(Homeobox)/ChickenMSG-Hoxd12.Flag-ChIP-Seq(GSE86088)/Homer	1	LA	protein_coding	0
HOXD13	Hoxd13(Homeobox)/ChickenMSG-Hoxd13.Flag-ChIP-Seq(GSE86088)/Homer	1e-29	LA	protein_coding	0
IRF1	IRF1(IRF)/PBMC-IRF1-ChIP-Seq(GSE43036)/Homer	0.0001	LA	protein_coding	3.49433
IRF2	IRF2(IRF)/Erythroblas-IRF2-ChIP-Seq(GSE36985)/Homer	0.01	LA	protein_coding	16.24
IRF3	IRF3(IRF)/BMDM-Irf3-ChIP-Seq(GSE67343)/Homer	1e-06	LA	protein_coding	5.04694
IRF4	IRF4(IRF)/GM12878-IRF4-ChIP-Seq(GSE32465)/Homer	1	LA	protein_coding	0.380406
IRF8	IRF8(IRF)/BMDM-IRF8-ChIP-Seq(GSE77884)/Homer	1e-05	LA	protein_coding	2.18128
ISL1	Isl1(Homeobox)/Neuron-Isl1-ChIP-Seq(GSE31456)/Homer	1e-41	LA	protein_coding	0.222982
JUNB	JunB(bZIP)/DendriticCells-Junb-ChIP-Seq(GSE36099)/Homer	1e-25	LA	protein_coding	32.2872
JUND	JunD(bZIP)/K562-JunD-ChIP-Seq/Homer	0.001	LA	protein_coding	70.615
KLF10	KLF10(Zf)/HEK293-KLF10.GFP-ChIP-Seq(GSE58341)/Homer	1e-49	LA	protein_coding	24.4232
KLF14	KLF14(Zf)/HEK293-KLF14.GFP-ChIP-Seq(GSE58341)/Homer	1	LA	protein_coding	0.047561
KLF3	KLF3(Zf)/MEF-Klf3-ChIP-Seq(GSE44748)/Homer	1	LA	protein_coding	18.988
KLF4	Klf4(Zf)/mES-Klf4-ChIP-Seq(GSE11431)/Homer	1	LA	protein_coding	21.2351
KLF5	KLF5(Zf)/LoVo-KLF5-ChIP-Seq(GSE49402)/Homer	1	LA	protein_coding	1.34612
KLF6	KLF6(Zf)/PDAC-KLF6-ChIP-Seq(GSE64557)/Homer	1	LA	protein_coding	19.442
KLF9	Klf9(Zf)/GBM-Klf9-ChIP-Seq(GSE62211)/Homer	1	LA	protein_coding	59.3006
LEF1	LEF1(HMG)/H1-LEF1-ChIP-Seq(GSE64758)/Homer	1e-35	LA	protein_coding	0.155866
LHX1	Lhx1(Homeobox)/EmbryoCarcinoma-Lhx1-ChIP-Seq(GSE70957)/Homer	1e-79	LA	protein_coding	0
LHX2	Lhx2(Homeobox)/HFSC-Lhx2-ChIP-Seq(GSE48068)/Homer	1e-85	LA	protein_coding	0.00935481
LHX3	Lhx3(Homeobox)/Neuron-Lhx3-ChIP-Seq(GSE31456)/Homer	1e-93	LA	protein_coding	0
MAFA	MafA(bZIP)/Islet-MafA-ChIP-Seq(GSE30298)/Homer	1e-129	LA	protein_coding	0.234212
MAFB	MafB(bZIP)/BMM-Mafb-ChIP-Seq(GSE75722)/Homer	0.1	LA	protein_coding	18.0974
MAFF	MafF(bZIP)/HepG2-MafF-ChIP-Seq(GSE31477)/Homer	1	LA	protein_coding	2.65576
MAFK	MafK(bZIP)/C2C12-MafK-ChIP-Seq(GSE36030)/Homer	1	LA	protein_coding	20.1697
MAX	Max(bHLH)/K562-Max-ChIP-Seq(GSE31477)/Homer	1e-25	LA	protein_coding	13.5317
MAZ	Maz(Zf)/HepG2-Maz-ChIP-Seq(GSE31477)/Homer	1e-28	LA	protein_coding	16.0598
MEF2A	Mef2a(MADS)/HL1-Mef2a.biotin-ChIP-Seq(GSE21529)/Homer	1	LA	protein_coding	40.4603
MEF2B	Mef2b(MADS)/HEK293-Mef2b.V5-ChIP-Seq(GSE67450)/Homer	1	LA	protein_coding	0.569404
MEF2C	Mef2c(MADS)/GM12878-Mef2c-ChIP-Seq(GSE32465)/Homer	1	LA	protein_coding	14.4167
MEF2D	Mef2d(MADS)/Retina-Mef2d-ChIP-Seq(GSE61391)/Homer	1	LA	protein_coding	28.6355
MEIS1	Meis1(Homeobox)/MastCells-Meis1-ChIP-Seq(GSE48085)/Homer	1e-14	LA	protein_coding	8.37115
MITF	MITF(bHLH)/MastCells-MITF-ChIP-Seq(GSE48085)/Homer	1	LA	protein_coding	31.0333
MNT	MNT(bHLH)/HepG2-MNT-ChIP-Seq(Encode)/Homer	1e-90	LA	protein_coding	5.39182
MYB	MYB(HTH)/ERMYB-Myb-ChIPSeq(GSE22095)/Homer	1e-72	LA	protein_coding	0.0358165
MYF5	Myf5(bHLH)/GM-Myf5-ChIP-Seq(GSE24852)/Homer	1e-190	LA	protein_coding	0
MYNN	MYNN(Zf)/HEK293-MYNN.eGFP-ChIP-Seq(Encode)/Homer	1e-17	LA	protein_coding	6.1911
MYOG	MyoG(bHLH)/C2C12-MyoG-ChIP-Seq(GSE36024)/Homer	1e-225	LA	protein_coding	0.109848
NANOG	Nanog(Homeobox)/mES-Nanog-ChIP-Seq(GSE11724)/Homer	1e-09	LA	protein_coding	0.0219612
NEUROD1	NeuroD1(bHLH)/Islet-NeuroD1-ChIP-Seq(GSE30298)/Homer	1e-95	LA	protein_coding	0
NEUROG2	NeuroG2(bHLH)/Fibroblast-NeuroG2-ChIP-Seq(GSE75910)/Homer	1e-108	LA	protein_coding	0.0378682
NF1	NF1(CTF)/LNCAP-NF1-ChIP-Seq(Unpublished)/Homer	1e-44	LA	protein_coding	24.6167
NFE2L2	NFE2L2(bZIP)/HepG2-NFE2L2-ChIP-Seq(Encode)/Homer	1e-06	LA	protein_coding	30.8282
NFIL3	NFIL3(bZIP)/HepG2-NFIL3-ChIP-Seq(Encode)/Homer	1	LA	protein_coding	11.2313
NKX2-1	Nkx2.1(Homeobox)/LungAC-Nkx2.1-ChIP-Seq(GSE43252)/Homer	1	LA	protein_coding	0
NKX2-2	Nkx2.2(Homeobox)/NPC-Nkx2.2-ChIP-Seq(GSE61673)/Homer	1	LA	protein_coding	0.00549772
NKX2-5	Nkx2.5(Homeobox)/HL1-Nkx2.5.biotin-ChIP-Seq(GSE21529)/Homer	1	LA	protein_coding	123.524
NKX3-1	Nkx3.1(Homeobox)/LNCaP-Nkx3.1-ChIP-Seq(GSE28264)/Homer	1	LA	protein_coding	4.79847
NKX6-1	Nkx6.1(Homeobox)/Islet-Nkx6.1-ChIP-Seq(GSE40975)/Homer	1e-41	LA	protein_coding	0.0213806
NPAS2	NPAS2(bHLH)/Liver-NPAS2-ChIP-Seq(GSE39860)/Homer	1	LA	protein_coding	4.25575
NR5A2	Nr5a2(NR)/mES-Nr5a2-ChIP-Seq(GSE19019)/Homer	1e-67	LA	protein_coding	1.00865
NR5A2	Nr5a2(NR)/Pancreas-LRH1-ChIP-Seq(GSE34295)/Homer	1e-31	LA	protein_coding	1.00865
NRF1	NRF1(NRF)/MCF7-NRF1-ChIP-Seq(Unpublished)/Homer	1	LA	protein_coding	6.58141
OLIG2	Olig2(bHLH)/Neuron-Olig2-ChIP-Seq(GSE30882)/Homer	1e-71	LA	protein_coding	0.00456162
OTX2	Otx2(Homeobox)/EpiLC-Otx2-ChIP-Seq(GSE56098)/Homer	1	LA	protein_coding	0
PAX5	PAX5(Paired,Homeobox)/GM12878-PAX5-ChIP-Seq(GSE32465)/Homer	0.0001	LA	protein_coding	0.00165204
PAX5	PAX5(Paired,Homeobox),condensed/GM12878-PAX5-ChIP-Seq(GSE32465)/Homer	0.1	LA	protein_coding	0.00165204
PAX6	PAX6(Paired,Homeobox)/Forebrain-Pax6-ChIP-Seq(GSE66961)/Homer	0.0001	LA	protein_coding	0.00157898
PAX7	Pax7(Paired,Homeobox),long/Myoblast-Pax7-ChIP-Seq(GSE25064)/Homer	1e-05	LA	protein_coding	0.00493936
PAX7	Pax7(Paired,Homeobox)/Myoblast-Pax7-ChIP-Seq(GSE25064)/Homer	1e-09	LA	protein_coding	0.00493936
PAX7	Pax7(Paired,Homeobox),longest/Myoblast-Pax7-ChIP-Seq(GSE25064)/Homer	0.01	LA	protein_coding	0.00493936
PAX8	Pax8(Paired,Homeobox)/Thyroid-Pax8-ChIP-Seq(GSE26938)/Homer	1e-05	LA	protein_coding	0.435173
PBX1	PBX1(Homeobox)/MCF7-PBX1-ChIP-Seq(GSE28007)/Homer	1e-05	LA	protein_coding	20.0703
PBX2	PBX2(Homeobox)/K562-PBX2-ChIP-Seq(Encode)/Homer	1e-54	LA	protein_coding	11.8237
PBX3	Pbx3(Homeobox)/GM12878-PBX3-ChIP-Seq(GSE32465)/Homer	1e-20	LA	protein_coding	36.2146
PDX1	Pdx1(Homeobox)/Islet-Pdx1-ChIP-Seq(SRA008281)/Homer	1e-77	LA	protein_coding	0
PGR	PGR(NR)/EndoStromal-PGR-ChIP-Seq(GSE69539)/Homer	1e-11	LA	protein_coding	6.3013
PHOX2A	Phox2a(Homeobox)/Neuron-Phox2a-ChIP-Seq(GSE31456)/Homer	1e-43	LA	protein_coding	0.207451
PHOX2B	Phox2b(Homeobox)/CLBGA-PHOX2B-ChIP-Seq(GSE90683)/Homer	1e-11	LA	protein_coding	0.248305
PITX1	Pitx1(Homeobox)/Chicken-Pitx1-ChIP-Seq(GSE38910)/Homer	0.1	LA	protein_coding	0
PKNOX1	Pknox1(Homeobox)/ES-Prep1-ChIP-Seq(GSE63282)/Homer	1e-15	LA	protein_coding	3.69329
POU2F3	Oct11(POU,Homeobox)/NCIH1048-POU2F3-ChIP-seq(GSE115123)/Homer	1e-24	LA	protein_coding	0.0628607
POU3F1	Oct6(POU,Homeobox)/NPC-Pou3f1-ChIP-Seq(GSE35496)/Homer	1e-27	LA	protein_coding	0.382332
POU5F1	Oct4(POU,Homeobox)/mES-Oct4-ChIP-Seq(GSE11431)/Homer	1e-21	LA	protein_coding	0.0982176
PPARA	PPARa(NR),DR1/Liver-Ppara-ChIP-Seq(GSE47954)/Homer	1e-09	LA	protein_coding	5.80762
PRDM1	PRDM1(Zf)/Hela-PRDM1-ChIP-Seq(GSE31477)/Homer	1e-10	LA	protein_coding	0.929208
PRDM10	PRDM10(Zf)/HEK293-PRDM10.eGFP-ChIP-Seq(Encode)/Homer	1	LA	protein_coding	2.18541
PRDM14	PRDM14(Zf)/H1-PRDM14-ChIP-Seq(GSE22767)/Homer	0.1	LA	protein_coding	0
PRDM15	PRDM15(Zf)/ESC-Prdm15-ChIP-Seq(GSE73694)/Homer	1e-07	LA	protein_coding	1.27854
PRDM9	PRDM9(Zf)/Testis-DMC1-ChIP-Seq(GSE35498)/Homer	1e-111	LA	protein_coding	0.000780587
PROP1	Prop1(Homeobox)/GHFT1-PROP1.biotin-ChIP-Seq(GSE77302)/Homer	1e-36	LA	protein_coding	0
PTF1A	Ptf1a(bHLH)/Panc1-Ptf1a-ChIP-Seq(GSE47459)/Homer	1e-12	LA	protein_coding	0
RARA	RARa(NR)/K562-RARa-ChIP-Seq(Encode)/Homer	1	LA	protein_coding	11.9919
RARG	RARg(NR)/ES-RARg-ChIP-Seq(GSE30538)/Homer	1	LA	protein_coding	8.3554
RFX1	Rfx1(HTH)/NPC-H3K4me1-ChIP-Seq(GSE16256)/Homer	1e-24	LA	protein_coding	6.63433
RFX2	Rfx2(HTH)/LoVo-RFX2-ChIP-Seq(GSE49402)/Homer	1e-11	LA	protein_coding	3.56266
RFX5	Rfx5(HTH)/GM12878-Rfx5-ChIP-Seq(GSE31477)/Homer	1	LA	protein_coding	8.88698
RFX6	Rfx6(HTH)/Min6b1-Rfx6.HA-ChIP-Seq(GSE62844)/Homer	1e-135	LA	protein_coding	0.00332376
RORA	RORa(NR)/Liver-Rora-ChIP-Seq(GSE101115)/Homer	0.1	LA	protein_coding	10.5037
RUNX1	RUNX1(Runt)/Jurkat-RUNX1-ChIP-Seq(GSE29180)/Homer	1e-30	LA	protein_coding	1.50915
RUNX2	RUNX2(Runt)/PCa-RUNX2-ChIP-Seq(GSE33889)/Homer	0.001	LA	protein_coding	0.347403
SCRT1	SCRT1(Zf)/HEK293-SCRT1.eGFP-ChIP-Seq(Encode)/Homer	1	LA	protein_coding	0.0256602
SF1	SF1(NR)/H295R-Nr5a1-ChIP-Seq(GSE44220)/Homer	1e-05	LA	protein_coding	42.1424
SIX1	Six1(Homeobox)/Myoblast-Six1-ChIP-Chip(GSE20150)/Homer	0.0001	LA	protein_coding	0.606456
SIX2	Six2(Homeobox)/NephronProgenitor-Six2-ChIP-Seq(GSE39837)/Homer	0.001	LA	protein_coding	0.876487
SIX4	Six4(Homeobox)/MCF7-SIX4-ChIP-Seq(Encode)/Homer	1	LA	protein_coding	2.30473
SMAD2	Smad2(MAD)/ES-SMAD2-ChIP-Seq(GSE29422)/Homer	1e-60	LA	protein_coding	5.14657
SMAD3	Smad3(MAD)/NPC-Smad3-ChIP-Seq(GSE36673)/Homer	1e-45	LA	protein_coding	14.1087
SMAD4	Smad4(MAD)/ESC-SMAD4-ChIP-Seq(GSE29422)/Homer	1e-63	LA	protein_coding	21.2202
SOX10	Sox10(HMG)/SciaticNerve-Sox3-ChIP-Seq(GSE35132)/Homer	1e-22	LA	protein_coding	6.06536
SOX15	Sox15(HMG)/CPA-Sox15-ChIP-Seq(GSE62909)/Homer	1	LA	protein_coding	2.93512
SOX17	Sox17(HMG)/Endoderm-Sox17-ChIP-Seq(GSE61475)/Homer	1e-22	LA	protein_coding	10.286
SOX2	Sox2(HMG)/mES-Sox2-ChIP-Seq(GSE11431)/Homer	1e-15	LA	protein_coding	0.613998
SOX3	Sox3(HMG)/NPC-Sox3-ChIP-Seq(GSE33059)/Homer	1e-32	LA	protein_coding	0.0217134
SOX4	Sox4(HMG)/proB-Sox4-ChIP-Seq(GSE50066)/Homer	1e-16	LA	protein_coding	12.0866
SOX6	Sox6(HMG)/Myotubes-Sox6-ChIP-Seq(GSE32627)/Homer	1e-26	LA	protein_coding	4.63336
SOX9	Sox9(HMG)/Limb-SOX9-ChIP-Seq(GSE73225)/Homer	1e-37	LA	protein_coding	13.366
SP1	Sp1(Zf)/Promoter/Homer	1	LA	protein_coding	20.0517
SP2	Sp2(Zf)/HEK293-Sp2.eGFP-ChIP-Seq(Encode)/Homer	1	LA	protein_coding	10.1126
SP5	Sp5(Zf)/mES-Sp5.Flag-ChIP-Seq(GSE72989)/Homer	1	LA	protein_coding	0.185336
SPDEF	SPDEF(ETS)/VCaP-SPDEF-ChIP-Seq(SRA014231)/Homer	1e-37	LA	protein_coding	0.0525384
SPIB	SpiB(ETS)/OCILY3-SPIB-ChIP-Seq(GSE56857)/Homer	0.001	LA	protein_coding	0.0436647
STAT1	STAT1(Stat)/HelaS3-STAT1-ChIP-Seq(GSE12782)/Homer	1e-42	LA	protein_coding	30.4011
STAT3	Stat3(Stat)/mES-Stat3-ChIP-Seq(GSE11431)/Homer	1e-79	LA	protein_coding	55.9321
STAT4	STAT4(Stat)/CD4-Stat4-ChIP-Seq(GSE22104)/Homer	1e-103	LA	protein_coding	17.5672
STAT6	STAT6(Stat)/CD4-Stat6-ChIP-Seq(GSE22104)/Homer	1e-83	LA	protein_coding	20.3061
STAT6	STAT6(Stat)/Macrophage-Stat6-ChIP-Seq(GSE38377)/Homer	1e-98	LA	protein_coding	20.3061
TBR1	Tbr1(T-box)/Cortex-Tbr1-ChIP-Seq(GSE71384)/Homer	1e-17	LA	protein_coding	0
TBX20	Tbx20(T-box)/Heart-Tbx20-ChIP-Seq(GSE29636)/Homer	1e-53	LA	protein_coding	140.493
TBX21	Tbx21(T-box)/GM12878-TBX21-ChIP-Seq(Encode)/Homer	1	LA	protein_coding	0.324951
TBX5	Tbx5(T-box)/HL1-Tbx5.biotin-ChIP-Seq(GSE21529)/Homer	1	LA	protein_coding	58.1162
TBX6	Tbx6(T-box)/ESC-Tbx6-ChIP-Seq(GSE93524)/Homer	1	LA	protein_coding	0.197988
TCF12	Tcf12(bHLH)/GM12878-Tcf12-ChIP-Seq(GSE32465)/Homer	1e-267	LA	protein_coding	14.7588
TCF21	Tcf21(bHLH)/ArterySmoothMuscle-Tcf21-ChIP-Seq(GSE61369)/Homer	1e-208	LA	protein_coding	4.60886
TCF3	Tcf3(HMG)/mES-Tcf3-ChIP-Seq(GSE11724)/Homer	1e-33	LA	protein_coding	4.37059
TCF4	TCF4(bHLH)/SHSY5Y-TCF4-ChIP-Seq(GSE96915)/Homer	1e-102	LA	protein_coding	26.7101
TCF7	Tcf7(HMG)/GM12878-TCF7-ChIP-Seq(Encode)/Homer	1e-11	LA	protein_coding	1.17403
TEAD1	TEAD1(TEAD)/HepG2-TEAD1-ChIP-Seq(Encode)/Homer	1e-08	LA	protein_coding	11.2231
TEAD2	TEAD2(TEA)/Py2T-Tead2-ChIP-Seq(GSE55709)/Homer	1	LA	protein_coding	19.7826
TEAD3	TEAD3(TEA)/HepG2-TEAD3-ChIP-Seq(Encode)/Homer	1e-07	LA	protein_coding	12.574
TEAD4	TEAD4(TEA)/Tropoblast-Tead4-ChIP-Seq(GSE37350)/Homer	1e-07	LA	protein_coding	4.78842
TFE3	TFE3(bHLH)/MEF-TFE3-ChIP-Seq(GSE75757)/Homer	1	LA	protein_coding	15.4224
TGIF1	Tgif1(Homeobox)/mES-Tgif1-ChIP-Seq(GSE55404)/Homer	1e-09	LA	protein_coding	2.22794
TGIF2	Tgif2(Homeobox)/mES-Tgif2-ChIP-Seq(GSE55404)/Homer	1e-17	LA	protein_coding	4.42946
THRA	THRa(NR)/C17.2-THRa-ChIP-Seq(GSE38347)/Homer	1	LA	protein_coding	37.0288
THRB	THRb(NR)/Liver-NR1A2-ChIP-Seq(GSE52613)/Homer	1	LA	protein_coding	4.42566
THRB	THRb(NR)/HepG2-THRb.Flag-ChIP-Seq(Encode)/Homer	1	LA	protein_coding	4.42566
TRPS1	TRPS1(Zf)/MCF7-TRPS1-ChIP-Seq(GSE107013)/Homer	1e-05	LA	protein_coding	5.32988
TWIST2	Twist2(bHLH)/Myoblast-Twist2.Ty1-ChIP-Seq(GSE127998)/Homer	1e-131	LA	protein_coding	1.95074
USF1	USF1(bHLH)/GM12878-Usf1-ChIP-Seq(GSE32465)/Homer	1e-19	LA	protein_coding	11.343
USF2	Usf2(bHLH)/C2C12-Usf2-ChIP-Seq(GSE36030)/Homer	1	LA	protein_coding	29.8386
VDR	VDR(NR),DR3/GM10855-VDR+vitD-ChIP-Seq(GSE22484)/Homer	0.001	LA	protein_coding	0.258123
WT1	WT1(Zf)/Kidney-WT1-ChIP-Seq(GSE90016)/Homer	1e-22	LA	protein_coding	1.98807
YY1	YY1(Zf)/Promoter/Homer	1	LA	protein_coding	18.6295
ZBTB12	ZBTB12(Zf)/HEK293-ZBTB12.GFP-ChIP-Seq(GSE58341)/Homer	1	LA	protein_coding	0.745626
ZBTB18	ZBTB18(Zf)/HEK293-ZBTB18.GFP-ChIP-Seq(GSE58341)/Homer	1e-31	LA	protein_coding	20.4126
ZBTB33	ZBTB33(Zf)/GM12878-ZBTB33-ChIP-Seq(GSE32465)/Homer	1	LA	protein_coding	7.716
ZEB1	ZEB1(Zf)/PDAC-ZEB1-ChIP-Seq(GSE64557)/Homer	1	LA	protein_coding	32.6495
ZEB2	ZEB2(Zf)/SNU398-ZEB2-ChIP-Seq(GSE103048)/Homer	1	LA	protein_coding	33.5874
ZFP3	ZFP3(Zf)/HEK293-ZFP3.GFP-ChIP-Seq(GSE58341)/Homer	1	LA	protein_coding	9.05862
ZFP57	Zfp57(Zf)/H1-ZFP57.HA-ChIP-Seq(GSE115387)/Homer	1e-27	LA	protein_coding	0.171958
ZFX	ZFX(Zf)/mES-Zfx-ChIP-Seq(GSE11431)/Homer	1e-52	LA	protein_coding	14.8966
ZIC3	Zic3(Zf)/mES-Zic3-ChIP-Seq(GSE37889)/Homer	1e-182	LA	protein_coding	0
ZKSCAN1	ZKSCAN1(Zf)/HepG2-ZKSCAN1-ChIP-Seq(Encode)/Homer	1e-09	LA	protein_coding	15.5865
ZNF136	ZNF136(Zf)/HEK293-ZNF136.GFP-ChIP-Seq(GSE58341)/Homer	1	LA	protein_coding	1.64796
ZNF16	ZNF16(Zf)/HEK293-ZNF16.GFP-ChIP-Seq(GSE58341)/Homer	1	LA	protein_coding	3.73988
ZNF165	ZNF165(Zf)/WHIM12-ZNF165-ChIP-Seq(GSE65937)/Homer	1e-21	LA	protein_coding	0.187675
ZNF189	ZNF189(Zf)/HEK293-ZNF189.GFP-ChIP-Seq(GSE58341)/Homer	1e-29	LA	protein_coding	19.42
ZNF263	Znf263(Zf)/K562-Znf263-ChIP-Seq(GSE31477)/Homer	1e-37	LA	protein_coding	2.82128
ZNF264	ZNF264(Zf)/HEK293-ZNF264.GFP-ChIP-Seq(GSE58341)/Homer	1e-67	LA	protein_coding	4.40935
ZNF317	ZNF317(Zf)/HEK293-ZNF317.GFP-ChIP-Seq(GSE58341)/Homer	1	LA	protein_coding	3.89648
ZNF322	ZNF322(Zf)/HEK293-ZNF322.GFP-ChIP-Seq(GSE58341)/Homer	1e-24	LA	protein_coding	6.57613
ZNF341	ZNF341(Zf)/EBV-ZNF341-ChIP-Seq(GSE113194)/Homer	1e-136	LA	protein_coding	1.12221
ZNF382	ZNF382(Zf)/HEK293-ZNF382.GFP-ChIP-Seq(GSE58341)/Homer	1	LA	protein_coding	3.55125
ZNF41	ZNF41(Zf)/HEK293-ZNF41.GFP-ChIP-Seq(GSE58341)/Homer	1	LA	protein_coding	8.0858
ZNF415	ZNF415(Zf)/HEK293-ZNF415.GFP-ChIP-Seq(GSE58341)/Homer	1e-40	LA	protein_coding	9.03699
ZNF416	ZNF416(Zf)/HEK293-ZNF416.GFP-ChIP-Seq(GSE58341)/Homer	1	LA	protein_coding	3.72021
ZNF467	ZNF467(Zf)/HEK293-ZNF467.GFP-ChIP-Seq(GSE58341)/Homer	1e-59	LA	protein_coding	3.66354
ZNF519	ZNF519(Zf)/HEK293-ZNF519.GFP-ChIP-Seq(GSE58341)/Homer	1e-08	LA	protein_coding	1.9669
ZNF528	ZNF528(Zf)/HEK293-ZNF528.GFP-ChIP-Seq(GSE58341)/Homer	1	LA	protein_coding	3.91639
ZNF669	ZNF669(Zf)/HEK293-ZNF669.GFP-ChIP-Seq(GSE58341)/Homer	1e-08	LA	protein_coding	1.88926
ZNF675	ZNF675(Zf)/HEK293-ZNF675.GFP-ChIP-Seq(GSE58341)/Homer	0.001	LA	protein_coding	1.68827
ZNF692	ZNF692(Zf)/HEK293-ZNF692.GFP-ChIP-Seq(GSE58341)/Homer	1e-24	LA	protein_coding	2.7412
ZNF7	ZNF7(Zf)/HepG2-ZNF7.Flag-ChIP-Seq(Encode)/Homer	1e-13	LA	protein_coding	2.55723
ZNF711	ZNF711(Zf)/SHSY5Y-ZNF711-ChIP-Seq(GSE20673)/Homer	1	LA	protein_coding	3.61316
ZNF768	ZNF768(Zf)/Rajj-ZNF768-ChIP-Seq(GSE111879)/Homer	1e-11	LA	protein_coding	25.7693
ZSCAN22	ZSCAN22(Zf)/HEK293-ZSCAN22.GFP-ChIP-Seq(GSE58341)/Homer	0.01	LA	protein_coding	1.86862
ASCL1	Ascl1(bHLH)/NeuralTubes-Ascl1-ChIP-Seq(GSE55840)/Homer	1e-133	RA	protein_coding	0.0445941
ASCL2	Ascl2(bHLH)/ESC-Ascl2-ChIP-Seq(GSE97712)/Homer	1e-14	RA	protein_coding	0.112352
ATF1	Atf1(bZIP)/K562-ATF1-ChIP-Seq(GSE31477)/Homer	1	RA	protein_coding	12.7994
ATF2	Atf2(bZIP)/3T3L1-Atf2-ChIP-Seq(GSE56872)/Homer	1	RA	protein_coding	16.9424
ATF3	Atf3(bZIP)/GBM-ATF3-ChIP-Seq(GSE33912)/Homer	1e-27	RA	protein_coding	15.6207
ATF4	Atf4(bZIP)/MEF-Atf4-ChIP-Seq(GSE35681)/Homer	1	RA	protein_coding	57.5032
ATF7	Atf7(bZIP)/3T3L1-Atf7-ChIP-Seq(GSE56872)/Homer	1	RA	protein_coding	0.993441
ATF7	Atf7(bZIP)/3T3L1-Atf7-ChIP-Seq(GSE56872)/Homer	1	RA	protein_coding	14.4459
ATOH1	Atoh1(bHLH)/Cerebellum-Atoh1-ChIP-Seq(GSE22111)/Homer	1e-274	RA	protein_coding	0.0246933
BACH1	Bach1(bZIP)/K562-Bach1-ChIP-Seq(GSE31477)/Homer	1e-09	RA	protein_coding	12.4138
BACH2	Bach2(bZIP)/OCILy7-Bach2-ChIP-Seq(GSE44420)/Homer	1e-20	RA	protein_coding	1.18828
BARX1	Barx1(Homeobox)/Stomach-Barx1.3xFlag-ChIP-Seq(GSE69483)/Homer	1e-41	RA	protein_coding	0.0050759
BATF	BATF(bZIP)/Th17-BATF-ChIP-Seq(GSE39756)/Homer	1e-28	RA	protein_coding	0.198814
BCL11A	Bcl11a(Zf)/HSPC-BCL11A-ChIP-Seq(GSE104676)/Homer	1	RA	protein_coding	1.5124
BCL6	Bcl6(Zf)/Liver-Bcl6-ChIP-Seq(GSE31578)/Homer	1e-165	RA	protein_coding	19.6374
BHLHA15	BHLHA15(bHLH)/NIH3T3-BHLHB8.HA-ChIP-Seq(GSE119782)/Homer	1e-181	RA	protein_coding	0.140485
BHLHE40	bHLHE40(bHLH)/HepG2-BHLHE40-ChIP-Seq(GSE31477)/Homer	1e-05	RA	protein_coding	34.2753
BHLHE41	bHLHE41(bHLH)/proB-Bhlhe41-ChIP-Seq(GSE93764)/Homer	1e-07	RA	protein_coding	16.9982
CDX2	Cdx2(Homeobox)/mES-Cdx2-ChIP-Seq(GSE14586)/Homer	1e-36	RA	protein_coding	0
CDX4	CDX4(Homeobox)/ZebrafishEmbryos-Cdx4.Myc-ChIP-Seq(GSE48254)/Homer	1e-58	RA	protein_coding	0
CLOCK	CLOCK(bHLH)/Liver-Clock-ChIP-Seq(GSE39860)/Homer	1e-43	RA	protein_coding	16.2677
CRX	CRX(Homeobox)/Retina-Crx-ChIP-Seq(GSE20012)/Homer	1	RA	protein_coding	0
CTCF	CTCF(Zf)/CD4+-CTCF-ChIP-Seq(Barski_et_al.)/Homer	0	RA	protein_coding	7.46889
CUX1	CUX1(Homeobox)/K562-CUX1-ChIP-Seq(GSE92882)/Homer	1e-51	RA	protein_coding	14.9534
CUX2	Cux2(Homeobox)/Liver-Cux2-ChIP-Seq(GSE35985)/Homer	1e-24	RA	protein_coding	0.0183228
DLX3	Dlx3(Homeobox)/Kerainocytes-Dlx3-ChIP-Seq(GSE89884)/Homer	1e-139	RA	protein_coding	0.109768
DMRT1	DMRT1(DM)/Testis-DMRT1-ChIP-Seq(GSE64892)/Homer	1	RA	protein_coding	0
DUX4	DUX4(Homeobox)/Myoblasts-DUX4.V5-ChIP-Seq(GSE75791)/Homer	1e-18	RA	protein_coding	0.00130926
E2F1	E2F1(E2F)/Hela-E2F1-ChIP-Seq(GSE22478)/Homer	1	RA	protein_coding	0.427418
E2F3	E2F3(E2F)/MEF-E2F3-ChIP-Seq(GSE71376)/Homer	1	RA	protein_coding	4.42435
E2F4	E2F4(E2F)/K562-E2F4-ChIP-Seq(GSE31477)/Homer	1	RA	protein_coding	10.2848
E2F6	E2F6(E2F)/Hela-E2F6-ChIP-Seq(GSE31477)/Homer	0.0001	RA	protein_coding	6.09121
E2F7	E2F7(E2F)/Hela-E2F7-ChIP-Seq(GSE32673)/Homer	1	RA	protein_coding	0.101452
EBF1	EBF1(EBF)/Near-E2A-ChIP-Seq(GSE21512)/Homer	1e-210	RA	protein_coding	13.2289
EBF2	EBF2(EBF)/BrownAdipose-EBF2-ChIP-Seq(GSE97114)/Homer	1e-180	RA	protein_coding	9.8565
EGR1	Egr1(Zf)/K562-Egr1-ChIP-Seq(GSE32465)/Homer	1e-64	RA	protein_coding	27.1846
EGR2	Egr2(Zf)/Thymocytes-Egr2-ChIP-Seq(GSE34254)/Homer	1e-23	RA	protein_coding	1.52258
EHF	EHF(ETS)/LoVo-EHF-ChIP-Seq(GSE49402)/Homer	1e-55	RA	protein_coding	0.173953
ELF1	ELF1(ETS)/Jurkat-ELF1-ChIP-Seq(SRA014231)/Homer	1	RA	protein_coding	18.5151
ELF3	ELF3(ETS)/PDAC-ELF3-ChIP-Seq(GSE64557)/Homer	1e-20	RA	protein_coding	0.0522355
ELF4	Elf4(ETS)/BMDM-Elf4-ChIP-Seq(GSE88699)/Homer	1e-26	RA	protein_coding	2.59452
ELF5	ELF5(ETS)/T47D-ELF5-ChIP-Seq(GSE30407)/Homer	1e-18	RA	protein_coding	0.00214254
ELK1	Elk1(ETS)/Hela-Elk1-ChIP-Seq(GSE31477)/Homer	1	RA	protein_coding	11.5199
ELK4	Elk4(ETS)/Hela-Elk4-ChIP-Seq(GSE31477)/Homer	0.01	RA	protein_coding	21.0172
EOMES	Eomes(T-box)/H9-Eomes-ChIP-Seq(GSE26097)/Homer	1	RA	protein_coding	0.222356
ERG	ERG(ETS)/VCaP-ERG-ChIP-Seq(GSE14097)/Homer	1e-91	RA	protein_coding	5.28097
ESRRB	Esrrb(NR)/mES-Esrrb-ChIP-Seq(GSE11431)/Homer	1	RA	protein_coding	1.39955
ETS1	ETS1(ETS)/Jurkat-ETS1-ChIP-Seq(GSE17954)/Homer	1e-47	RA	protein_coding	25.4498
ETV1	ETV1(ETS)/GIST48-ETV1-ChIP-Seq(GSE22441)/Homer	1e-44	RA	protein_coding	11.1772
ETV2	Etv2(ETS)/ES-ER71-ChIP-Seq(GSE59402)/Homer	1e-35	RA	protein_coding	0.186907
ETV4	ETV4(ETS)/HepG2-ETV4-ChIP-Seq(ENCODE)/Homer	1e-31	RA	protein_coding	0.395183
FLI1	Fli1(ETS)/CD8-FLI-ChIP-Seq(GSE20898)/Homer	1e-40	RA	protein_coding	7.36063
FOSL2	Fosl2(bZIP)/3T3L1-Fosl2-ChIP-Seq(GSE56872)/Homer	0.0001	RA	protein_coding	25.1051
FOXA1	FOXA1(Forkhead)/MCF7-FOXA1-ChIP-Seq(GSE26831)/Homer	0.01	RA	protein_coding	0.0234695
FOXA1	FOXA1(Forkhead)/LNCAP-FOXA1-ChIP-Seq(GSE27824)/Homer	1e-05	RA	protein_coding	0.0234695
FOXA2	Foxa2(Forkhead)/Liver-Foxa2-ChIP-Seq(GSE25694)/Homer	1e-52	RA	protein_coding	0
FOXA3	Foxa3(Forkhead)/Liver-Foxa3-ChIP-Seq(GSE77670)/Homer	1e-23	RA	protein_coding	0
FOXD3	FoxD3(forkhead)/ZebrafishEmbryo-Foxd3.biotin-ChIP-seq(GSE106676)/Homer	0.001	RA	protein_coding	0.613252
FOXF1	Foxf1(Forkhead)/Lung-Foxf1-ChIP-Seq(GSE77951)/Homer	1e-09	RA	protein_coding	0.349559
FOXH1	Foxh1(Forkhead)/hESC-FOXH1-ChIP-Seq(GSE29422)/Homer	1e-32	RA	protein_coding	0.00359585
FOXK1	FOXK1(Forkhead)/HEK293-FOXK1-ChIP-Seq(GSE51673)/Homer	1e-20	RA	protein_coding	16.7125
FOXK2	FOXK2(Forkhead)/U2OS-FOXK2-ChIP-Seq(E-MTAB-2204)/Homer	1e-16	RA	protein_coding	11.0104
FOXL2	FoxL2(Forkhead)/Ovary-FoxL2-ChIP-Seq(GSE60858)/Homer	1e-05	RA	protein_coding	0.0022876
FOXM1	FOXM1(Forkhead)/MCF7-FOXM1-ChIP-Seq(GSE72977)/Homer	0.1	RA	protein_coding	0.284837
FOXO1	Foxo1(Forkhead)/RAW-Foxo1-ChIP-Seq(Fan_et_al.)/Homer	0.0001	RA	protein_coding	21.276
FOXO3	Foxo3(Forkhead)/U2OS-Foxo3-ChIP-Seq(E-MTAB-2701)/Homer	1e-30	RA	protein_coding	26.7969
FOXP1	FOXP1(Forkhead)/H9-FOXP1-ChIP-Seq(GSE31006)/Homer	1e-23	RA	protein_coding	11.036
GABPA	GABPA(ETS)/Jurkat-GABPa-ChIP-Seq(GSE17954)/Homer	1e-13	RA	protein_coding	16.332
GATA1	Gata1(Zf)/K562-GATA1-ChIP-Seq(GSE18829)/Homer	1e-26	RA	protein_coding	0.0113294
GATA2	Gata2(Zf)/K562-GATA2-ChIP-Seq(GSE18829)/Homer	1e-22	RA	protein_coding	6.02818
GATA3	GATA3(Zf),DR4/iTreg-Gata3-ChIP-Seq(GSE20898)/Homer	0.0001	RA	protein_coding	0.681861
GATA3	GATA3(Zf)/iTreg-Gata3-ChIP-Seq(GSE20898)/Homer	1	RA	protein_coding	0.681861
GATA3	GATA3(Zf),DR8/iTreg-Gata3-ChIP-Seq(GSE20898)/Homer	0.0001	RA	protein_coding	0.681861
GATA4	Gata4(Zf)/Heart-Gata4-ChIP-Seq(GSE35151)/Homer	1e-23	RA	protein_coding	30.1663
GATA6	Gata6(Zf)/HUG1N-GATA6-ChIP-Seq(GSE51936)/Homer	1e-26	RA	protein_coding	62.6298
GFI1B	Gfi1b(Zf)/HPC7-Gfi1b-ChIP-Seq(GSE22178)/Homer	1	RA	protein_coding	0.130723
GFY	GFY(?)/Promoter/Homer	1	RA	protein_coding	0
GLI2	Gli2(Zf)/GM2-Gli2-ChIP-Chip(GSE112702)/Homer	1e-54	RA	protein_coding	1.23277
GLI3	GLI3(Zf)/Limb-GLI3-ChIP-Chip(GSE11077)/Homer	1e-22	RA	protein_coding	1.49397
GLIS3	GLIS3(Zf)/Thyroid-Glis3.GFP-ChIP-Seq(GSE103297)/Homer	1	RA	protein_coding	1.54213
GRHL2	GRHL2(CP2)/HBE-GRHL2-ChIP-Seq(GSE46194)/Homer	1	RA	protein_coding	0.028013
GSC	GSC(Homeobox)/FrogEmbryos-GSC-ChIP-Seq(DRA000576)/Homer	1	RA	protein_coding	0.353042
HAND2	Hand2(bHLH)/Mesoderm-Hand2-ChIP-Seq(GSE61475)/Homer	1e-73	RA	protein_coding	47.5128
HIC1	HIC1(Zf)/Treg-ZBTB29-ChIP-Seq(GSE99889)/Homer	1e-53	RA	protein_coding	7.2542
HINFP	HINFP(Zf)/K562-HINFP.eGFP-ChIP-Seq(Encode)/Homer	0.1	RA	protein_coding	3.6478
HLF	HLF(bZIP)/HSC-HLF.Flag-ChIP-Seq(GSE69817)/Homer	1e-09	RA	protein_coding	34.7181
HNF1B	HNF1b(Homeobox)/PDAC-HNF1B-ChIP-Seq(GSE64557)/Homer	1e-18	RA	protein_coding	0.00255391
HNF4A	HNF4a(NR),DR1/HepG2-HNF4a-ChIP-Seq(GSE25021)/Homer	1e-38	RA	protein_coding	0.0133067
HOXA1	HOXA1(Homeobox)/mES-Hoxa1-ChIP-Seq(SRP084292)/Homer	1e-35	RA	protein_coding	0.0754768
HOXA10	Hoxa10(Homeobox)/ChickenMSG-Hoxa10.Flag-ChIP-Seq(GSE86088)/Homer	1e-64	RA	protein_coding	0.0265041
HOXA11	Hoxa11(Homeobox)/ChickenMSG-Hoxa11.Flag-ChIP-Seq(GSE86088)/Homer	1e-25	RA	protein_coding	0
HOXA13	Hoxa13(Homeobox)/ChickenMSG-Hoxa13.Flag-ChIP-Seq(GSE86088)/Homer	1e-13	RA	protein_coding	0.00176711
HOXA2	HOXA2(Homeobox)/mES-Hoxa2-ChIP-Seq(Donaldson_et_al.)/Homer	1e-20	RA	protein_coding	0.230175
HOXA9	Hoxa9(Homeobox)/ChickenMSG-Hoxa9.Flag-ChIP-Seq(GSE86088)/Homer	1e-33	RA	protein_coding	0
HOXB13	HOXB13(Homeobox)/ProstateTumor-HOXB13-ChIP-Seq(GSE56288)/Homer	1e-53	RA	protein_coding	0
HOXB4	Hoxb4(Homeobox)/ES-Hoxb4-ChIP-Seq(GSE34014)/Homer	1e-56	RA	protein_coding	0.752274
HOXC9	Hoxc9(Homeobox)/Ainv15-Hoxc9-ChIP-Seq(GSE21812)/Homer	1e-68	RA	protein_coding	0
HOXD10	Hoxd10(Homeobox)/ChickenMSG-Hoxd10.Flag-ChIP-Seq(GSE86088)/Homer	1e-83	RA	protein_coding	0
HOXD11	Hoxd11(Homeobox)/ChickenMSG-Hoxd11.Flag-ChIP-Seq(GSE86088)/Homer	1e-19	RA	protein_coding	0
HOXD12	Hoxd12(Homeobox)/ChickenMSG-Hoxd12.Flag-ChIP-Seq(GSE86088)/Homer	1	RA	protein_coding	0
HOXD13	Hoxd13(Homeobox)/ChickenMSG-Hoxd13.Flag-ChIP-Seq(GSE86088)/Homer	1e-38	RA	protein_coding	0.00422811
IRF1	IRF1(IRF)/PBMC-IRF1-ChIP-Seq(GSE43036)/Homer	1e-07	RA	protein_coding	4.18511
IRF2	IRF2(IRF)/Erythroblas-IRF2-ChIP-Seq(GSE36985)/Homer	0.1	RA	protein_coding	14.9037
IRF3	IRF3(IRF)/BMDM-Irf3-ChIP-Seq(GSE67343)/Homer	0.001	RA	protein_coding	5.15314
IRF4	IRF4(IRF)/GM12878-IRF4-ChIP-Seq(GSE32465)/Homer	1	RA	protein_coding	0.431452
IRF8	IRF8(IRF)/BMDM-IRF8-ChIP-Seq(GSE77884)/Homer	1e-07	RA	protein_coding	1.8962
ISL1	Isl1(Homeobox)/Neuron-Isl1-ChIP-Seq(GSE31456)/Homer	1e-36	RA	protein_coding	0.0265669
JUNB	JunB(bZIP)/DendriticCells-Junb-ChIP-Seq(GSE36099)/Homer	1e-23	RA	protein_coding	34.0282
JUND	JunD(bZIP)/K562-JunD-ChIP-Seq/Homer	1	RA	protein_coding	73.7263
KLF10	KLF10(Zf)/HEK293-KLF10.GFP-ChIP-Seq(GSE58341)/Homer	1e-77	RA	protein_coding	28.786
KLF14	KLF14(Zf)/HEK293-KLF14.GFP-ChIP-Seq(GSE58341)/Homer	1	RA	protein_coding	0.0437598
KLF3	KLF3(Zf)/MEF-Klf3-ChIP-Seq(GSE44748)/Homer	1	RA	protein_coding	19.8367
KLF4	Klf4(Zf)/mES-Klf4-ChIP-Seq(GSE11431)/Homer	1	RA	protein_coding	19.9073
KLF5	KLF5(Zf)/LoVo-KLF5-ChIP-Seq(GSE49402)/Homer	1	RA	protein_coding	0.840249
KLF6	KLF6(Zf)/PDAC-KLF6-ChIP-Seq(GSE64557)/Homer	1	RA	protein_coding	13.8859
KLF9	Klf9(Zf)/GBM-Klf9-ChIP-Seq(GSE62211)/Homer	1	RA	protein_coding	58.3304
LEF1	LEF1(HMG)/H1-LEF1-ChIP-Seq(GSE64758)/Homer	1e-49	RA	protein_coding	0.101646
LHX1	Lhx1(Homeobox)/EmbryoCarcinoma-Lhx1-ChIP-Seq(GSE70957)/Homer	1e-97	RA	protein_coding	0
LHX2	Lhx2(Homeobox)/HFSC-Lhx2-ChIP-Seq(GSE48068)/Homer	1e-109	RA	protein_coding	0.0289438
LHX3	Lhx3(Homeobox)/Neuron-Lhx3-ChIP-Seq(GSE31456)/Homer	1e-102	RA	protein_coding	0
MAFA	MafA(bZIP)/Islet-MafA-ChIP-Seq(GSE30298)/Homer	1e-160	RA	protein_coding	0.26645
MAFB	MafB(bZIP)/BMM-Mafb-ChIP-Seq(GSE75722)/Homer	0.0001	RA	protein_coding	14.4006
MAFF	MafF(bZIP)/HepG2-MafF-ChIP-Seq(GSE31477)/Homer	1	RA	protein_coding	4.30486
MAFK	MafK(bZIP)/C2C12-MafK-ChIP-Seq(GSE36030)/Homer	0.1	RA	protein_coding	27.9574
MAX	Max(bHLH)/K562-Max-ChIP-Seq(GSE31477)/Homer	1e-73	RA	protein_coding	15.3612
MAZ	Maz(Zf)/HepG2-Maz-ChIP-Seq(GSE31477)/Homer	1e-44	RA	protein_coding	11.3193
MEF2A	Mef2a(MADS)/HL1-Mef2a.biotin-ChIP-Seq(GSE21529)/Homer	1	RA	protein_coding	42.9806
MEF2B	Mef2b(MADS)/HEK293-Mef2b.V5-ChIP-Seq(GSE67450)/Homer	1	RA	protein_coding	0.30708
MEF2C	Mef2c(MADS)/GM12878-Mef2c-ChIP-Seq(GSE32465)/Homer	1	RA	protein_coding	13.034
MEF2D	Mef2d(MADS)/Retina-Mef2d-ChIP-Seq(GSE61391)/Homer	1	RA	protein_coding	27.1348
MEIS1	Meis1(Homeobox)/MastCells-Meis1-ChIP-Seq(GSE48085)/Homer	1e-19	RA	protein_coding	8.55897
MITF	MITF(bHLH)/MastCells-MITF-ChIP-Seq(GSE48085)/Homer	0.1	RA	protein_coding	32.9573
MNT	MNT(bHLH)/HepG2-MNT-ChIP-Seq(Encode)/Homer	1e-151	RA	protein_coding	5.44459
MYB	MYB(HTH)/ERMYB-Myb-ChIPSeq(GSE22095)/Homer	1e-79	RA	protein_coding	0.0342954
MYF5	Myf5(bHLH)/GM-Myf5-ChIP-Seq(GSE24852)/Homer	1e-252	RA	protein_coding	0.00550622
MYNN	MYNN(Zf)/HEK293-MYNN.eGFP-ChIP-Seq(Encode)/Homer	1e-24	RA	protein_coding	6.1118
MYOG	MyoG(bHLH)/C2C12-MyoG-ChIP-Seq(GSE36024)/Homer	1e-275	RA	protein_coding	0.0388399
NANOG	Nanog(Homeobox)/mES-Nanog-ChIP-Seq(GSE11724)/Homer	1e-14	RA	protein_coding	0.00912534
NEUROD1	NeuroD1(bHLH)/Islet-NeuroD1-ChIP-Seq(GSE30298)/Homer	1e-138	RA	protein_coding	0.0029695
NEUROG2	NeuroG2(bHLH)/Fibroblast-NeuroG2-ChIP-Seq(GSE75910)/Homer	1e-183	RA	protein_coding	0.00556403
NF1	NF1(CTF)/LNCAP-NF1-ChIP-Seq(Unpublished)/Homer	1e-70	RA	protein_coding	26.2806
NFE2L2	NFE2L2(bZIP)/HepG2-NFE2L2-ChIP-Seq(Encode)/Homer	1e-05	RA	protein_coding	30.0841
NFIL3	NFIL3(bZIP)/HepG2-NFIL3-ChIP-Seq(Encode)/Homer	1	RA	protein_coding	14.9761
NKX2-1	Nkx2.1(Homeobox)/LungAC-Nkx2.1-ChIP-Seq(GSE43252)/Homer	1	RA	protein_coding	0.00473672
NKX2-2	Nkx2.2(Homeobox)/NPC-Nkx2.2-ChIP-Seq(GSE61673)/Homer	1	RA	protein_coding	0
NKX2-5	Nkx2.5(Homeobox)/HL1-Nkx2.5.biotin-ChIP-Seq(GSE21529)/Homer	1	RA	protein_coding	118.17
NKX3-1	Nkx3.1(Homeobox)/LNCaP-Nkx3.1-ChIP-Seq(GSE28264)/Homer	1	RA	protein_coding	7.75507
NKX6-1	Nkx6.1(Homeobox)/Islet-Nkx6.1-ChIP-Seq(GSE40975)/Homer	1e-31	RA	protein_coding	0.0213146
NPAS2	NPAS2(bHLH)/Liver-NPAS2-ChIP-Seq(GSE39860)/Homer	0.0001	RA	protein_coding	4.13155
NR5A2	Nr5a2(NR)/Pancreas-LRH1-ChIP-Seq(GSE34295)/Homer	1e-31	RA	protein_coding	0.786198
NR5A2	Nr5a2(NR)/mES-Nr5a2-ChIP-Seq(GSE19019)/Homer	1e-88	RA	protein_coding	0.786198
NRF1	NRF1(NRF)/MCF7-NRF1-ChIP-Seq(Unpublished)/Homer	1	RA	protein_coding	6.40514
OLIG2	Olig2(bHLH)/Neuron-Olig2-ChIP-Seq(GSE30882)/Homer	1e-124	RA	protein_coding	0.0033696
OTX2	Otx2(Homeobox)/EpiLC-Otx2-ChIP-Seq(GSE56098)/Homer	1	RA	protein_coding	0.00766522
PAX5	PAX5(Paired,Homeobox)/GM12878-PAX5-ChIP-Seq(GSE32465)/Homer	1e-10	RA	protein_coding	0.00521439
PAX5	PAX5(Paired,Homeobox),condensed/GM12878-PAX5-ChIP-Seq(GSE32465)/Homer	0.01	RA	protein_coding	0.00521439
PAX6	PAX6(Paired,Homeobox)/Forebrain-Pax6-ChIP-Seq(GSE66961)/Homer	1e-06	RA	protein_coding	0.00575428
PAX7	Pax7(Paired,Homeobox),long/Myoblast-Pax7-ChIP-Seq(GSE25064)/Homer	1e-08	RA	protein_coding	0
PAX7	Pax7(Paired,Homeobox)/Myoblast-Pax7-ChIP-Seq(GSE25064)/Homer	1e-19	RA	protein_coding	0
PAX7	Pax7(Paired,Homeobox),longest/Myoblast-Pax7-ChIP-Seq(GSE25064)/Homer	1	RA	protein_coding	0
PAX8	Pax8(Paired,Homeobox)/Thyroid-Pax8-ChIP-Seq(GSE26938)/Homer	1e-07	RA	protein_coding	0.474527
PBX1	PBX1(Homeobox)/MCF7-PBX1-ChIP-Seq(GSE28007)/Homer	1e-11	RA	protein_coding	15.0505
PBX2	PBX2(Homeobox)/K562-PBX2-ChIP-Seq(Encode)/Homer	1e-100	RA	protein_coding	11.9549
PBX3	Pbx3(Homeobox)/GM12878-PBX3-ChIP-Seq(GSE32465)/Homer	1e-40	RA	protein_coding	41.497
PDX1	Pdx1(Homeobox)/Islet-Pdx1-ChIP-Seq(SRA008281)/Homer	1e-118	RA	protein_coding	0
PGR	PGR(NR)/EndoStromal-PGR-ChIP-Seq(GSE69539)/Homer	1e-25	RA	protein_coding	6.28454
PHOX2A	Phox2a(Homeobox)/Neuron-Phox2a-ChIP-Seq(GSE31456)/Homer	1e-96	RA	protein_coding	0.0801524
PHOX2B	Phox2b(Homeobox)/CLBGA-PHOX2B-ChIP-Seq(GSE90683)/Homer	1e-38	RA	protein_coding	0.0943267
PITX1	Pitx1(Homeobox)/Chicken-Pitx1-ChIP-Seq(GSE38910)/Homer	1	RA	protein_coding	0.0262884
PKNOX1	Pknox1(Homeobox)/ES-Prep1-ChIP-Seq(GSE63282)/Homer	1e-32	RA	protein_coding	3.26066
POU2F3	Oct11(POU,Homeobox)/NCIH1048-POU2F3-ChIP-seq(GSE115123)/Homer	1e-41	RA	protein_coding	0.0482059
POU3F1	Oct6(POU,Homeobox)/NPC-Pou3f1-ChIP-Seq(GSE35496)/Homer	1e-43	RA	protein_coding	0.0785233
POU5F1	Oct4(POU,Homeobox)/mES-Oct4-ChIP-Seq(GSE11431)/Homer	1e-31	RA	protein_coding	0.0575728
PPARA	PPARa(NR),DR1/Liver-Ppara-ChIP-Seq(GSE47954)/Homer	1e-19	RA	protein_coding	6.16614
PRDM1	PRDM1(Zf)/Hela-PRDM1-ChIP-Seq(GSE31477)/Homer	1e-08	RA	protein_coding	1.12876
PRDM10	PRDM10(Zf)/HEK293-PRDM10.eGFP-ChIP-Seq(Encode)/Homer	1	RA	protein_coding	2.09148
PRDM14	PRDM14(Zf)/H1-PRDM14-ChIP-Seq(GSE22767)/Homer	0.001	RA	protein_coding	0
PRDM15	PRDM15(Zf)/ESC-Prdm15-ChIP-Seq(GSE73694)/Homer	1e-09	RA	protein_coding	1.49535
PRDM9	PRDM9(Zf)/Testis-DMC1-ChIP-Seq(GSE35498)/Homer	1e-173	RA	protein_coding	0
PROP1	Prop1(Homeobox)/GHFT1-PROP1.biotin-ChIP-Seq(GSE77302)/Homer	1e-89	RA	protein_coding	0
PTF1A	Ptf1a(bHLH)/Panc1-Ptf1a-ChIP-Seq(GSE47459)/Homer	1e-14	RA	protein_coding	0
RARA	RARa(NR)/K562-RARa-ChIP-Seq(Encode)/Homer	1	RA	protein_coding	10.8221
RARG	RARg(NR)/ES-RARg-ChIP-Seq(GSE30538)/Homer	1	RA	protein_coding	7.88251
RFX1	Rfx1(HTH)/NPC-H3K4me1-ChIP-Seq(GSE16256)/Homer	1e-22	RA	protein_coding	7.1287
RFX2	Rfx2(HTH)/LoVo-RFX2-ChIP-Seq(GSE49402)/Homer	1e-07	RA	protein_coding	3.77274
RFX5	Rfx5(HTH)/GM12878-Rfx5-ChIP-Seq(GSE31477)/Homer	1	RA	protein_coding	7.91717
RFX6	Rfx6(HTH)/Min6b1-Rfx6.HA-ChIP-Seq(GSE62844)/Homer	1e-169	RA	protein_coding	0
RORA	RORa(NR)/Liver-Rora-ChIP-Seq(GSE101115)/Homer	0.1	RA	protein_coding	11.6477
RUNX1	RUNX1(Runt)/Jurkat-RUNX1-ChIP-Seq(GSE29180)/Homer	1e-38	RA	protein_coding	1.12594
RUNX2	RUNX2(Runt)/PCa-RUNX2-ChIP-Seq(GSE33889)/Homer	1e-11	RA	protein_coding	0.251759
SCRT1	SCRT1(Zf)/HEK293-SCRT1.eGFP-ChIP-Seq(Encode)/Homer	1	RA	protein_coding	0.053845
SF1	SF1(NR)/H295R-Nr5a1-ChIP-Seq(GSE44220)/Homer	1e-05	RA	protein_coding	41.1721
SIX1	Six1(Homeobox)/Myoblast-Six1-ChIP-Chip(GSE20150)/Homer	1e-05	RA	protein_coding	0.206977
SIX2	Six2(Homeobox)/NephronProgenitor-Six2-ChIP-Seq(GSE39837)/Homer	0.001	RA	protein_coding	0.52752
SIX4	Six4(Homeobox)/MCF7-SIX4-ChIP-Seq(Encode)/Homer	1	RA	protein_coding	1.85551
SMAD2	Smad2(MAD)/ES-SMAD2-ChIP-Seq(GSE29422)/Homer	1e-77	RA	protein_coding	4.82767
SMAD3	Smad3(MAD)/NPC-Smad3-ChIP-Seq(GSE36673)/Homer	1e-62	RA	protein_coding	15.8095
SMAD4	Smad4(MAD)/ESC-SMAD4-ChIP-Seq(GSE29422)/Homer	1e-88	RA	protein_coding	21.7507
SOX10	Sox10(HMG)/SciaticNerve-Sox3-ChIP-Seq(GSE35132)/Homer	1e-34	RA	protein_coding	3.38515
SOX15	Sox15(HMG)/CPA-Sox15-ChIP-Seq(GSE62909)/Homer	1	RA	protein_coding	2.62752
SOX17	Sox17(HMG)/Endoderm-Sox17-ChIP-Seq(GSE61475)/Homer	1e-24	RA	protein_coding	6.65323
SOX2	Sox2(HMG)/mES-Sox2-ChIP-Seq(GSE11431)/Homer	1e-33	RA	protein_coding	0.122147
SOX3	Sox3(HMG)/NPC-Sox3-ChIP-Seq(GSE33059)/Homer	1e-41	RA	protein_coding	0
SOX4	Sox4(HMG)/proB-Sox4-ChIP-Seq(GSE50066)/Homer	1e-26	RA	protein_coding	7.69886
SOX6	Sox6(HMG)/Myotubes-Sox6-ChIP-Seq(GSE32627)/Homer	1e-42	RA	protein_coding	4.89795
SOX9	Sox9(HMG)/Limb-SOX9-ChIP-Seq(GSE73225)/Homer	1e-74	RA	protein_coding	16.2844
SP1	Sp1(Zf)/Promoter/Homer	1	RA	protein_coding	20.342
SP2	Sp2(Zf)/HEK293-Sp2.eGFP-ChIP-Seq(Encode)/Homer	1	RA	protein_coding	9.93246
SP5	Sp5(Zf)/mES-Sp5.Flag-ChIP-Seq(GSE72989)/Homer	1	RA	protein_coding	0.104474
SPDEF	SPDEF(ETS)/VCaP-SPDEF-ChIP-Seq(SRA014231)/Homer	1e-24	RA	protein_coding	0.0694782
SPIB	SpiB(ETS)/OCILY3-SPIB-ChIP-Seq(GSE56857)/Homer	1	RA	protein_coding	0.0270283
STAT1	STAT1(Stat)/HelaS3-STAT1-ChIP-Seq(GSE12782)/Homer	1e-34	RA	protein_coding	30.879
STAT3	Stat3(Stat)/mES-Stat3-ChIP-Seq(GSE11431)/Homer	1e-77	RA	protein_coding	49.4364
STAT4	STAT4(Stat)/CD4-Stat4-ChIP-Seq(GSE22104)/Homer	1e-117	RA	protein_coding	20.4281
STAT6	STAT6(Stat)/Macrophage-Stat6-ChIP-Seq(GSE38377)/Homer	1e-111	RA	protein_coding	21.8932
STAT6	STAT6(Stat)/CD4-Stat6-ChIP-Seq(GSE22104)/Homer	1e-95	RA	protein_coding	21.8932
TBR1	Tbr1(T-box)/Cortex-Tbr1-ChIP-Seq(GSE71384)/Homer	1e-12	RA	protein_coding	0.00156439
TBX20	Tbx20(T-box)/Heart-Tbx20-ChIP-Seq(GSE29636)/Homer	1e-80	RA	protein_coding	200.81
TBX21	Tbx21(T-box)/GM12878-TBX21-ChIP-Seq(Encode)/Homer	1	RA	protein_coding	0.279966
TBX5	Tbx5(T-box)/HL1-Tbx5.biotin-ChIP-Seq(GSE21529)/Homer	1	RA	protein_coding	61.7848
TBX6	Tbx6(T-box)/ESC-Tbx6-ChIP-Seq(GSE93524)/Homer	1	RA	protein_coding	0.218198
TCF12	Tcf12(bHLH)/GM12878-Tcf12-ChIP-Seq(GSE32465)/Homer	0	RA	protein_coding	13.4057
TCF21	Tcf21(bHLH)/ArterySmoothMuscle-Tcf21-ChIP-Seq(GSE61369)/Homer	1e-272	RA	protein_coding	7.43915
TCF3	Tcf3(HMG)/mES-Tcf3-ChIP-Seq(GSE11724)/Homer	1e-50	RA	protein_coding	4.23598
TCF4	TCF4(bHLH)/SHSY5Y-TCF4-ChIP-Seq(GSE96915)/Homer	1e-193	RA	protein_coding	26.2028
TCF7	Tcf7(HMG)/GM12878-TCF7-ChIP-Seq(Encode)/Homer	1e-12	RA	protein_coding	1.2841
TEAD1	TEAD1(TEAD)/HepG2-TEAD1-ChIP-Seq(Encode)/Homer	0.0001	RA	protein_coding	12.2998
TEAD2	TEAD2(TEA)/Py2T-Tead2-ChIP-Seq(GSE55709)/Homer	1	RA	protein_coding	19.5023
TEAD3	TEAD3(TEA)/HepG2-TEAD3-ChIP-Seq(Encode)/Homer	1e-05	RA	protein_coding	13.9994
TEAD4	TEAD4(TEA)/Tropoblast-Tead4-ChIP-Seq(GSE37350)/Homer	1e-05	RA	protein_coding	5.04306
TFE3	TFE3(bHLH)/MEF-TFE3-ChIP-Seq(GSE75757)/Homer	1	RA	protein_coding	15.545
TGIF1	Tgif1(Homeobox)/mES-Tgif1-ChIP-Seq(GSE55404)/Homer	1e-14	RA	protein_coding	2.00226
TGIF2	Tgif2(Homeobox)/mES-Tgif2-ChIP-Seq(GSE55404)/Homer	1e-31	RA	protein_coding	3.54999
THRA	THRa(NR)/C17.2-THRa-ChIP-Seq(GSE38347)/Homer	1	RA	protein_coding	34.5633
THRB	THRb(NR)/Liver-NR1A2-ChIP-Seq(GSE52613)/Homer	1	RA	protein_coding	4.61123
THRB	THRb(NR)/HepG2-THRb.Flag-ChIP-Seq(Encode)/Homer	1	RA	protein_coding	4.61123
TRPS1	TRPS1(Zf)/MCF7-TRPS1-ChIP-Seq(GSE107013)/Homer	1	RA	protein_coding	5.70114
TWIST2	Twist2(bHLH)/Myoblast-Twist2.Ty1-ChIP-Seq(GSE127998)/Homer	1e-200	RA	protein_coding	1.93584
USF1	USF1(bHLH)/GM12878-Usf1-ChIP-Seq(GSE32465)/Homer	1e-41	RA	protein_coding	11.5294
USF2	Usf2(bHLH)/C2C12-Usf2-ChIP-Seq(GSE36030)/Homer	1	RA	protein_coding	37.2432
VDR	VDR(NR),DR3/GM10855-VDR+vitD-ChIP-Seq(GSE22484)/Homer	1e-07	RA	protein_coding	0.150178
WT1	WT1(Zf)/Kidney-WT1-ChIP-Seq(GSE90016)/Homer	1e-25	RA	protein_coding	2.97966
YY1	YY1(Zf)/Promoter/Homer	1	RA	protein_coding	22.0504
ZBTB12	ZBTB12(Zf)/HEK293-ZBTB12.GFP-ChIP-Seq(GSE58341)/Homer	0.01	RA	protein_coding	0.655328
ZBTB18	ZBTB18(Zf)/HEK293-ZBTB18.GFP-ChIP-Seq(GSE58341)/Homer	1e-56	RA	protein_coding	19.9618
ZBTB33	ZBTB33(Zf)/GM12878-ZBTB33-ChIP-Seq(GSE32465)/Homer	1	RA	protein_coding	6.81572
ZEB1	ZEB1(Zf)/PDAC-ZEB1-ChIP-Seq(GSE64557)/Homer	1	RA	protein_coding	27.5774
ZEB2	ZEB2(Zf)/SNU398-ZEB2-ChIP-Seq(GSE103048)/Homer	1	RA	protein_coding	35.7342
ZFP3	ZFP3(Zf)/HEK293-ZFP3.GFP-ChIP-Seq(GSE58341)/Homer	1	RA	protein_coding	9.94978
ZFP57	Zfp57(Zf)/H1-ZFP57.HA-ChIP-Seq(GSE115387)/Homer	1e-35	RA	protein_coding	0.694983
ZFX	ZFX(Zf)/mES-Zfx-ChIP-Seq(GSE11431)/Homer	1e-93	RA	protein_coding	15.4436
ZIC3	Zic3(Zf)/mES-Zic3-ChIP-Seq(GSE37889)/Homer	1e-255	RA	protein_coding	0
ZKSCAN1	ZKSCAN1(Zf)/HepG2-ZKSCAN1-ChIP-Seq(Encode)/Homer	1e-13	RA	protein_coding	16.8127
ZNF136	ZNF136(Zf)/HEK293-ZNF136.GFP-ChIP-Seq(GSE58341)/Homer	1	RA	protein_coding	1.82468
ZNF16	ZNF16(Zf)/HEK293-ZNF16.GFP-ChIP-Seq(GSE58341)/Homer	1	RA	protein_coding	3.29207
ZNF165	ZNF165(Zf)/WHIM12-ZNF165-ChIP-Seq(GSE65937)/Homer	1e-38	RA	protein_coding	0.263763
ZNF189	ZNF189(Zf)/HEK293-ZNF189.GFP-ChIP-Seq(GSE58341)/Homer	1e-33	RA	protein_coding	22.6941
ZNF263	Znf263(Zf)/K562-Znf263-ChIP-Seq(GSE31477)/Homer	1e-56	RA	protein_coding	2.84344
ZNF264	ZNF264(Zf)/HEK293-ZNF264.GFP-ChIP-Seq(GSE58341)/Homer	1e-81	RA	protein_coding	2.20071
ZNF317	ZNF317(Zf)/HEK293-ZNF317.GFP-ChIP-Seq(GSE58341)/Homer	0.01	RA	protein_coding	4.50723
ZNF322	ZNF322(Zf)/HEK293-ZNF322.GFP-ChIP-Seq(GSE58341)/Homer	1e-65	RA	protein_coding	6.84664
ZNF341	ZNF341(Zf)/EBV-ZNF341-ChIP-Seq(GSE113194)/Homer	1e-186	RA	protein_coding	1.15113
ZNF382	ZNF382(Zf)/HEK293-ZNF382.GFP-ChIP-Seq(GSE58341)/Homer	1	RA	protein_coding	3.21102
ZNF41	ZNF41(Zf)/HEK293-ZNF41.GFP-ChIP-Seq(GSE58341)/Homer	1	RA	protein_coding	8.34681
ZNF415	ZNF415(Zf)/HEK293-ZNF415.GFP-ChIP-Seq(GSE58341)/Homer	1e-55	RA	protein_coding	9.03619
ZNF416	ZNF416(Zf)/HEK293-ZNF416.GFP-ChIP-Seq(GSE58341)/Homer	1	RA	protein_coding	3.64692
ZNF467	ZNF467(Zf)/HEK293-ZNF467.GFP-ChIP-Seq(GSE58341)/Homer	1e-76	RA	protein_coding	3.74872
ZNF519	ZNF519(Zf)/HEK293-ZNF519.GFP-ChIP-Seq(GSE58341)/Homer	1e-10	RA	protein_coding	2.01689
ZNF528	ZNF528(Zf)/HEK293-ZNF528.GFP-ChIP-Seq(GSE58341)/Homer	1e-05	RA	protein_coding	5.01815
ZNF669	ZNF669(Zf)/HEK293-ZNF669.GFP-ChIP-Seq(GSE58341)/Homer	1e-10	RA	protein_coding	1.87425
ZNF675	ZNF675(Zf)/HEK293-ZNF675.GFP-ChIP-Seq(GSE58341)/Homer	0.0001	RA	protein_coding	1.66467
ZNF692	ZNF692(Zf)/HEK293-ZNF692.GFP-ChIP-Seq(GSE58341)/Homer	1e-48	RA	protein_coding	2.87511
ZNF7	ZNF7(Zf)/HepG2-ZNF7.Flag-ChIP-Seq(Encode)/Homer	1e-28	RA	protein_coding	2.21208
ZNF711	ZNF711(Zf)/SHSY5Y-ZNF711-ChIP-Seq(GSE20673)/Homer	1	RA	protein_coding	3.62238
ZNF768	ZNF768(Zf)/Rajj-ZNF768-ChIP-Seq(GSE111879)/Homer	1e-12	RA	protein_coding	25.2159
ZSCAN22	ZSCAN22(Zf)/HEK293-ZSCAN22.GFP-ChIP-Seq(GSE58341)/Homer	1e-05	RA	protein_coding	1.73432
ASCL1	Ascl1(bHLH)/NeuralTubes-Ascl1-ChIP-Seq(GSE55840)/Homer	1e-136	LV	protein_coding	0.00637169
ASCL2	Ascl2(bHLH)/ESC-Ascl2-ChIP-Seq(GSE97712)/Homer	1e-14	LV	protein_coding	0.056904
ATF1	Atf1(bZIP)/K562-ATF1-ChIP-Seq(GSE31477)/Homer	1	LV	protein_coding	9.98149
ATF2	Atf2(bZIP)/3T3L1-Atf2-ChIP-Seq(GSE56872)/Homer	1	LV	protein_coding	13.2081
ATF3	Atf3(bZIP)/GBM-ATF3-ChIP-Seq(GSE33912)/Homer	1e-26	LV	protein_coding	18.1077
ATF4	Atf4(bZIP)/MEF-Atf4-ChIP-Seq(GSE35681)/Homer	1	LV	protein_coding	58.3871
ATF7	Atf7(bZIP)/3T3L1-Atf7-ChIP-Seq(GSE56872)/Homer	1	LV	protein_coding	11.8726
ATF7	Atf7(bZIP)/3T3L1-Atf7-ChIP-Seq(GSE56872)/Homer	1	LV	protein_coding	0.42619
ATOH1	Atoh1(bHLH)/Cerebellum-Atoh1-ChIP-Seq(GSE22111)/Homer	1e-260	LV	protein_coding	0.00616025
BACH1	Bach1(bZIP)/K562-Bach1-ChIP-Seq(GSE31477)/Homer	1e-07	LV	protein_coding	10.8619
BACH2	Bach2(bZIP)/OCILy7-Bach2-ChIP-Seq(GSE44420)/Homer	1e-14	LV	protein_coding	1.13168
BARX1	Barx1(Homeobox)/Stomach-Barx1.3xFlag-ChIP-Seq(GSE69483)/Homer	1e-34	LV	protein_coding	0
BATF	BATF(bZIP)/Th17-BATF-ChIP-Seq(GSE39756)/Homer	1e-27	LV	protein_coding	0.00627224
BCL11A	Bcl11a(Zf)/HSPC-BCL11A-ChIP-Seq(GSE104676)/Homer	1	LV	protein_coding	3.32983
BCL6	Bcl6(Zf)/Liver-Bcl6-ChIP-Seq(GSE31578)/Homer	1e-162	LV	protein_coding	11.4693
BHLHA15	BHLHA15(bHLH)/NIH3T3-BHLHB8.HA-ChIP-Seq(GSE119782)/Homer	1e-173	LV	protein_coding	0.0456458
BHLHE40	bHLHE40(bHLH)/HepG2-BHLHE40-ChIP-Seq(GSE31477)/Homer	0.01	LV	protein_coding	26.4809
BHLHE41	bHLHE41(bHLH)/proB-Bhlhe41-ChIP-Seq(GSE93764)/Homer	0.0001	LV	protein_coding	11.0406
CDX2	Cdx2(Homeobox)/mES-Cdx2-ChIP-Seq(GSE14586)/Homer	1e-26	LV	protein_coding	0
CDX4	CDX4(Homeobox)/ZebrafishEmbryos-Cdx4.Myc-ChIP-Seq(GSE48254)/Homer	1e-47	LV	protein_coding	0
CLOCK	CLOCK(bHLH)/Liver-Clock-ChIP-Seq(GSE39860)/Homer	1e-28	LV	protein_coding	15.8178
CRX	CRX(Homeobox)/Retina-Crx-ChIP-Seq(GSE20012)/Homer	1	LV	protein_coding	0
CTCF	CTCF(Zf)/CD4+-CTCF-ChIP-Seq(Barski_et_al.)/Homer	0	LV	protein_coding	6.75569
CUX1	CUX1(Homeobox)/K562-CUX1-ChIP-Seq(GSE92882)/Homer	1e-39	LV	protein_coding	14.4651
CUX2	Cux2(Homeobox)/Liver-Cux2-ChIP-Seq(GSE35985)/Homer	1e-15	LV	protein_coding	0.0129487
DLX3	Dlx3(Homeobox)/Kerainocytes-Dlx3-ChIP-Seq(GSE89884)/Homer	1e-101	LV	protein_coding	0.0320503
DMRT1	DMRT1(DM)/Testis-DMRT1-ChIP-Seq(GSE64892)/Homer	1	LV	protein_coding	0.00343328
DUX4	DUX4(Homeobox)/Myoblasts-DUX4.V5-ChIP-Seq(GSE75791)/Homer	1e-10	LV	protein_coding	0
E2F1	E2F1(E2F)/Hela-E2F1-ChIP-Seq(GSE22478)/Homer	1	LV	protein_coding	0.565354
E2F3	E2F3(E2F)/MEF-E2F3-ChIP-Seq(GSE71376)/Homer	1	LV	protein_coding	4.36693
E2F4	E2F4(E2F)/K562-E2F4-ChIP-Seq(GSE31477)/Homer	1	LV	protein_coding	9.46607
E2F6	E2F6(E2F)/Hela-E2F6-ChIP-Seq(GSE31477)/Homer	1	LV	protein_coding	5.79582
E2F7	E2F7(E2F)/Hela-E2F7-ChIP-Seq(GSE32673)/Homer	1	LV	protein_coding	0.0241516
EBF1	EBF1(EBF)/Near-E2A-ChIP-Seq(GSE21512)/Homer	1e-202	LV	protein_coding	6.42046
EBF2	EBF2(EBF)/BrownAdipose-EBF2-ChIP-Seq(GSE97114)/Homer	1e-161	LV	protein_coding	6.10304
EGR1	Egr1(Zf)/K562-Egr1-ChIP-Seq(GSE32465)/Homer	1e-40	LV	protein_coding	7.2369
EGR2	Egr2(Zf)/Thymocytes-Egr2-ChIP-Seq(GSE34254)/Homer	1e-19	LV	protein_coding	0.77293
EHF	EHF(ETS)/LoVo-EHF-ChIP-Seq(GSE49402)/Homer	1e-65	LV	protein_coding	0.279245
ELF1	ELF1(ETS)/Jurkat-ELF1-ChIP-Seq(SRA014231)/Homer	1	LV	protein_coding	14.717
ELF3	ELF3(ETS)/PDAC-ELF3-ChIP-Seq(GSE64557)/Homer	1e-28	LV	protein_coding	0.122377
ELF4	Elf4(ETS)/BMDM-Elf4-ChIP-Seq(GSE88699)/Homer	1e-37	LV	protein_coding	1.78805
ELF5	ELF5(ETS)/T47D-ELF5-ChIP-Seq(GSE30407)/Homer	1e-24	LV	protein_coding	0
ELK1	Elk1(ETS)/Hela-Elk1-ChIP-Seq(GSE31477)/Homer	0.0001	LV	protein_coding	10.5461
ELK4	Elk4(ETS)/Hela-Elk4-ChIP-Seq(GSE31477)/Homer	1e-11	LV	protein_coding	18.2957
EOMES	Eomes(T-box)/H9-Eomes-ChIP-Seq(GSE26097)/Homer	0.01	LV	protein_coding	0.0765837
ERG	ERG(ETS)/VCaP-ERG-ChIP-Seq(GSE14097)/Homer	1e-89	LV	protein_coding	5.47755
ESRRB	Esrrb(NR)/mES-Esrrb-ChIP-Seq(GSE11431)/Homer	0.01	LV	protein_coding	2.57433
ETS1	ETS1(ETS)/Jurkat-ETS1-ChIP-Seq(GSE17954)/Homer	1e-50	LV	protein_coding	26.7424
ETV1	ETV1(ETS)/GIST48-ETV1-ChIP-Seq(GSE22441)/Homer	1e-47	LV	protein_coding	13.1686
ETV2	Etv2(ETS)/ES-ER71-ChIP-Seq(GSE59402)/Homer	1e-39	LV	protein_coding	0.0910059
ETV4	ETV4(ETS)/HepG2-ETV4-ChIP-Seq(ENCODE)/Homer	1e-51	LV	protein_coding	0.526904
FLI1	Fli1(ETS)/CD8-FLI-ChIP-Seq(GSE20898)/Homer	1e-56	LV	protein_coding	6.40491
FOSL2	Fosl2(bZIP)/3T3L1-Fosl2-ChIP-Seq(GSE56872)/Homer	1e-08	LV	protein_coding	32.1202
FOXA1	FOXA1(Forkhead)/LNCAP-FOXA1-ChIP-Seq(GSE27824)/Homer	0.1	LV	protein_coding	0.0158458
FOXA1	FOXA1(Forkhead)/MCF7-FOXA1-ChIP-Seq(GSE26831)/Homer	1	LV	protein_coding	0.0158458
FOXA2	Foxa2(Forkhead)/Liver-Foxa2-ChIP-Seq(GSE25694)/Homer	1e-48	LV	protein_coding	0
FOXA3	Foxa3(Forkhead)/Liver-Foxa3-ChIP-Seq(GSE77670)/Homer	1e-27	LV	protein_coding	0.0222726
FOXD3	FoxD3(forkhead)/ZebrafishEmbryo-Foxd3.biotin-ChIP-seq(GSE106676)/Homer	0.01	LV	protein_coding	0.278689
FOXF1	Foxf1(Forkhead)/Lung-Foxf1-ChIP-Seq(GSE77951)/Homer	1e-06	LV	protein_coding	0.332135
FOXH1	Foxh1(Forkhead)/hESC-FOXH1-ChIP-Seq(GSE29422)/Homer	1e-16	LV	protein_coding	0
FOXK1	FOXK1(Forkhead)/HEK293-FOXK1-ChIP-Seq(GSE51673)/Homer	1e-29	LV	protein_coding	15.6703
FOXK2	FOXK2(Forkhead)/U2OS-FOXK2-ChIP-Seq(E-MTAB-2204)/Homer	1e-28	LV	protein_coding	9.98751
FOXL2	FoxL2(Forkhead)/Ovary-FoxL2-ChIP-Seq(GSE60858)/Homer	1e-06	LV	protein_coding	0.0188163
FOXM1	FOXM1(Forkhead)/MCF7-FOXM1-ChIP-Seq(GSE72977)/Homer	0.1	LV	protein_coding	0.148315
FOXO1	Foxo1(Forkhead)/RAW-Foxo1-ChIP-Seq(Fan_et_al.)/Homer	1e-06	LV	protein_coding	11.3986
FOXO3	Foxo3(Forkhead)/U2OS-Foxo3-ChIP-Seq(E-MTAB-2701)/Homer	1e-36	LV	protein_coding	23.2685
FOXP1	FOXP1(Forkhead)/H9-FOXP1-ChIP-Seq(GSE31006)/Homer	1e-33	LV	protein_coding	8.73398
GABPA	GABPA(ETS)/Jurkat-GABPa-ChIP-Seq(GSE17954)/Homer	1e-24	LV	protein_coding	12.4079
GATA1	Gata1(Zf)/K562-GATA1-ChIP-Seq(GSE18829)/Homer	1e-25	LV	protein_coding	0.013047
GATA2	Gata2(Zf)/K562-GATA2-ChIP-Seq(GSE18829)/Homer	1e-21	LV	protein_coding	7.85803
GATA3	GATA3(Zf),DR4/iTreg-Gata3-ChIP-Seq(GSE20898)/Homer	1	LV	protein_coding	1.02112
GATA3	GATA3(Zf)/iTreg-Gata3-ChIP-Seq(GSE20898)/Homer	1	LV	protein_coding	1.02112
GATA3	GATA3(Zf),DR8/iTreg-Gata3-ChIP-Seq(GSE20898)/Homer	0.001	LV	protein_coding	1.02112
GATA4	Gata4(Zf)/Heart-Gata4-ChIP-Seq(GSE35151)/Homer	1e-24	LV	protein_coding	39.1225
GATA6	Gata6(Zf)/HUG1N-GATA6-ChIP-Seq(GSE51936)/Homer	1e-32	LV	protein_coding	65.0225
GFI1B	Gfi1b(Zf)/HPC7-Gfi1b-ChIP-Seq(GSE22178)/Homer	1	LV	protein_coding	0.0496525
GFY	GFY(?)/Promoter/Homer	1	LV	protein_coding	0
GLI2	Gli2(Zf)/GM2-Gli2-ChIP-Chip(GSE112702)/Homer	1e-33	LV	protein_coding	0.412305
GLI3	GLI3(Zf)/Limb-GLI3-ChIP-Chip(GSE11077)/Homer	1e-13	LV	protein_coding	1.51479
GLIS3	GLIS3(Zf)/Thyroid-Glis3.GFP-ChIP-Seq(GSE103297)/Homer	1	LV	protein_coding	0.916092
GRHL2	GRHL2(CP2)/HBE-GRHL2-ChIP-Seq(GSE46194)/Homer	1	LV	protein_coding	0.0144718
GSC	GSC(Homeobox)/FrogEmbryos-GSC-ChIP-Seq(DRA000576)/Homer	1	LV	protein_coding	0.470626
HAND2	Hand2(bHLH)/Mesoderm-Hand2-ChIP-Seq(GSE61475)/Homer	1e-69	LV	protein_coding	51.5374
HIC1	HIC1(Zf)/Treg-ZBTB29-ChIP-Seq(GSE99889)/Homer	1e-57	LV	protein_coding	6.3128
HINFP	HINFP(Zf)/K562-HINFP.eGFP-ChIP-Seq(Encode)/Homer	1	LV	protein_coding	2.99402
HLF	HLF(bZIP)/HSC-HLF.Flag-ChIP-Seq(GSE69817)/Homer	1e-09	LV	protein_coding	17.9791
HNF1B	HNF1b(Homeobox)/PDAC-HNF1B-ChIP-Seq(GSE64557)/Homer	1e-14	LV	protein_coding	0.00702808
HNF4A	HNF4a(NR),DR1/HepG2-HNF4a-ChIP-Seq(GSE25021)/Homer	1e-33	LV	protein_coding	0.0145162
HOXA1	HOXA1(Homeobox)/mES-Hoxa1-ChIP-Seq(SRP084292)/Homer	1e-25	LV	protein_coding	0.0136103
HOXA10	Hoxa10(Homeobox)/ChickenMSG-Hoxa10.Flag-ChIP-Seq(GSE86088)/Homer	1e-65	LV	protein_coding	0.0234608
HOXA11	Hoxa11(Homeobox)/ChickenMSG-Hoxa11.Flag-ChIP-Seq(GSE86088)/Homer	1e-24	LV	protein_coding	0
HOXA13	Hoxa13(Homeobox)/ChickenMSG-Hoxa13.Flag-ChIP-Seq(GSE86088)/Homer	1e-07	LV	protein_coding	0.015788
HOXA2	HOXA2(Homeobox)/mES-Hoxa2-ChIP-Seq(Donaldson_et_al.)/Homer	1e-13	LV	protein_coding	0.0651192
HOXA9	Hoxa9(Homeobox)/ChickenMSG-Hoxa9.Flag-ChIP-Seq(GSE86088)/Homer	1e-27	LV	protein_coding	0.0289341
HOXB13	HOXB13(Homeobox)/ProstateTumor-HOXB13-ChIP-Seq(GSE56288)/Homer	1e-36	LV	protein_coding	0
HOXB4	Hoxb4(Homeobox)/ES-Hoxb4-ChIP-Seq(GSE34014)/Homer	1e-42	LV	protein_coding	0.67515
HOXC9	Hoxc9(Homeobox)/Ainv15-Hoxc9-ChIP-Seq(GSE21812)/Homer	1e-54	LV	protein_coding	0
HOXD10	Hoxd10(Homeobox)/ChickenMSG-Hoxd10.Flag-ChIP-Seq(GSE86088)/Homer	1e-81	LV	protein_coding	0.00896662
HOXD11	Hoxd11(Homeobox)/ChickenMSG-Hoxd11.Flag-ChIP-Seq(GSE86088)/Homer	1e-16	LV	protein_coding	0
HOXD12	Hoxd12(Homeobox)/ChickenMSG-Hoxd12.Flag-ChIP-Seq(GSE86088)/Homer	1	LV	protein_coding	0
HOXD13	Hoxd13(Homeobox)/ChickenMSG-Hoxd13.Flag-ChIP-Seq(GSE86088)/Homer	1e-26	LV	protein_coding	0.00199583
IRF1	IRF1(IRF)/PBMC-IRF1-ChIP-Seq(GSE43036)/Homer	0.01	LV	protein_coding	3.58933
IRF2	IRF2(IRF)/Erythroblas-IRF2-ChIP-Seq(GSE36985)/Homer	0.001	LV	protein_coding	14.6945
IRF3	IRF3(IRF)/BMDM-Irf3-ChIP-Seq(GSE67343)/Homer	1e-05	LV	protein_coding	3.79906
IRF4	IRF4(IRF)/GM12878-IRF4-ChIP-Seq(GSE32465)/Homer	1	LV	protein_coding	0.132606
IRF8	IRF8(IRF)/BMDM-IRF8-ChIP-Seq(GSE77884)/Homer	1e-06	LV	protein_coding	0.744538
ISL1	Isl1(Homeobox)/Neuron-Isl1-ChIP-Seq(GSE31456)/Homer	1e-26	LV	protein_coding	0.0046325
JUNB	JunB(bZIP)/DendriticCells-Junb-ChIP-Seq(GSE36099)/Homer	1e-24	LV	protein_coding	25.1667
JUND	JunD(bZIP)/K562-JunD-ChIP-Seq/Homer	1	LV	protein_coding	78.8494
KLF10	KLF10(Zf)/HEK293-KLF10.GFP-ChIP-Seq(GSE58341)/Homer	1e-52	LV	protein_coding	15.5152
KLF14	KLF14(Zf)/HEK293-KLF14.GFP-ChIP-Seq(GSE58341)/Homer	1	LV	protein_coding	0.0590797
KLF3	KLF3(Zf)/MEF-Klf3-ChIP-Seq(GSE44748)/Homer	1	LV	protein_coding	15.2211
KLF4	Klf4(Zf)/mES-Klf4-ChIP-Seq(GSE11431)/Homer	1	LV	protein_coding	20.0476
KLF5	KLF5(Zf)/LoVo-KLF5-ChIP-Seq(GSE49402)/Homer	1	LV	protein_coding	1.05397
KLF6	KLF6(Zf)/PDAC-KLF6-ChIP-Seq(GSE64557)/Homer	1	LV	protein_coding	18.3862
KLF9	Klf9(Zf)/GBM-Klf9-ChIP-Seq(GSE62211)/Homer	1	LV	protein_coding	53.5867
LEF1	LEF1(HMG)/H1-LEF1-ChIP-Seq(GSE64758)/Homer	1e-39	LV	protein_coding	0.0908849
LHX1	Lhx1(Homeobox)/EmbryoCarcinoma-Lhx1-ChIP-Seq(GSE70957)/Homer	1e-67	LV	protein_coding	0
LHX2	Lhx2(Homeobox)/HFSC-Lhx2-ChIP-Seq(GSE48068)/Homer	1e-75	LV	protein_coding	0.027507
LHX3	Lhx3(Homeobox)/Neuron-Lhx3-ChIP-Seq(GSE31456)/Homer	1e-59	LV	protein_coding	0
MAFA	MafA(bZIP)/Islet-MafA-ChIP-Seq(GSE30298)/Homer	1e-153	LV	protein_coding	0.285829
MAFB	MafB(bZIP)/BMM-Mafb-ChIP-Seq(GSE75722)/Homer	0.0001	LV	protein_coding	5.18507
MAFF	MafF(bZIP)/HepG2-MafF-ChIP-Seq(GSE31477)/Homer	1	LV	protein_coding	3.87583
MAFK	MafK(bZIP)/C2C12-MafK-ChIP-Seq(GSE36030)/Homer	1	LV	protein_coding	37.649
MAX	Max(bHLH)/K562-Max-ChIP-Seq(GSE31477)/Homer	1e-56	LV	protein_coding	11.696
MAZ	Maz(Zf)/HepG2-Maz-ChIP-Seq(GSE31477)/Homer	1e-24	LV	protein_coding	10.6648
MEF2A	Mef2a(MADS)/HL1-Mef2a.biotin-ChIP-Seq(GSE21529)/Homer	1	LV	protein_coding	40.2873
MEF2B	Mef2b(MADS)/HEK293-Mef2b.V5-ChIP-Seq(GSE67450)/Homer	1	LV	protein_coding	0.430228
MEF2C	Mef2c(MADS)/GM12878-Mef2c-ChIP-Seq(GSE32465)/Homer	1	LV	protein_coding	11.7486
MEF2D	Mef2d(MADS)/Retina-Mef2d-ChIP-Seq(GSE61391)/Homer	1	LV	protein_coding	33.723
MEIS1	Meis1(Homeobox)/MastCells-Meis1-ChIP-Seq(GSE48085)/Homer	1e-19	LV	protein_coding	7.68975
MITF	MITF(bHLH)/MastCells-MITF-ChIP-Seq(GSE48085)/Homer	0.01	LV	protein_coding	40.4606
MNT	MNT(bHLH)/HepG2-MNT-ChIP-Seq(Encode)/Homer	1e-125	LV	protein_coding	3.89344
MYB	MYB(HTH)/ERMYB-Myb-ChIPSeq(GSE22095)/Homer	1e-81	LV	protein_coding	0.0142865
MYF5	Myf5(bHLH)/GM-Myf5-ChIP-Seq(GSE24852)/Homer	1e-236	LV	protein_coding	0
MYNN	MYNN(Zf)/HEK293-MYNN.eGFP-ChIP-Seq(Encode)/Homer	1e-20	LV	protein_coding	5.38044
MYOG	MyoG(bHLH)/C2C12-MyoG-ChIP-Seq(GSE36024)/Homer	1e-265	LV	protein_coding	0.0242613
NANOG	Nanog(Homeobox)/mES-Nanog-ChIP-Seq(GSE11724)/Homer	1e-13	LV	protein_coding	0.00366336
NEUROD1	NeuroD1(bHLH)/Islet-NeuroD1-ChIP-Seq(GSE30298)/Homer	1e-132	LV	protein_coding	0
NEUROG2	NeuroG2(bHLH)/Fibroblast-NeuroG2-ChIP-Seq(GSE75910)/Homer	1e-172	LV	protein_coding	0
NF1	NF1(CTF)/LNCAP-NF1-ChIP-Seq(Unpublished)/Homer	1e-74	LV	protein_coding	25.1482
NFE2L2	NFE2L2(bZIP)/HepG2-NFE2L2-ChIP-Seq(Encode)/Homer	0.001	LV	protein_coding	17.7339
NFIL3	NFIL3(bZIP)/HepG2-NFIL3-ChIP-Seq(Encode)/Homer	1	LV	protein_coding	15.9508
NKX2-1	Nkx2.1(Homeobox)/LungAC-Nkx2.1-ChIP-Seq(GSE43252)/Homer	1	LV	protein_coding	0
NKX2-2	Nkx2.2(Homeobox)/NPC-Nkx2.2-ChIP-Seq(GSE61673)/Homer	1	LV	protein_coding	0
NKX2-5	Nkx2.5(Homeobox)/HL1-Nkx2.5.biotin-ChIP-Seq(GSE21529)/Homer	1	LV	protein_coding	158.671
NKX3-1	Nkx3.1(Homeobox)/LNCaP-Nkx3.1-ChIP-Seq(GSE28264)/Homer	1	LV	protein_coding	2.67253
NKX6-1	Nkx6.1(Homeobox)/Islet-Nkx6.1-ChIP-Seq(GSE40975)/Homer	1e-20	LV	protein_coding	0.0018354
NPAS2	NPAS2(bHLH)/Liver-NPAS2-ChIP-Seq(GSE39860)/Homer	1	LV	protein_coding	4.58955
NR5A2	Nr5a2(NR)/Pancreas-LRH1-ChIP-Seq(GSE34295)/Homer	1e-27	LV	protein_coding	0.693478
NR5A2	Nr5a2(NR)/mES-Nr5a2-ChIP-Seq(GSE19019)/Homer	1e-81	LV	protein_coding	0.693478
NRF1	NRF1(NRF)/MCF7-NRF1-ChIP-Seq(Unpublished)/Homer	1	LV	protein_coding	4.46453
OLIG2	Olig2(bHLH)/Neuron-Olig2-ChIP-Seq(GSE30882)/Homer	1e-116	LV	protein_coding	0.00269612
OTX2	Otx2(Homeobox)/EpiLC-Otx2-ChIP-Seq(GSE56098)/Homer	1	LV	protein_coding	0
PAX5	PAX5(Paired,Homeobox),condensed/GM12878-PAX5-ChIP-Seq(GSE32465)/Homer	0.1	LV	protein_coding	0.00286124
PAX5	PAX5(Paired,Homeobox)/GM12878-PAX5-ChIP-Seq(GSE32465)/Homer	1e-05	LV	protein_coding	0.00286124
PAX6	PAX6(Paired,Homeobox)/Forebrain-Pax6-ChIP-Seq(GSE66961)/Homer	1e-06	LV	protein_coding	0.005527
PAX7	Pax7(Paired,Homeobox),longest/Myoblast-Pax7-ChIP-Seq(GSE25064)/Homer	1	LV	protein_coding	0.00127379
PAX7	Pax7(Paired,Homeobox),long/Myoblast-Pax7-ChIP-Seq(GSE25064)/Homer	0.0001	LV	protein_coding	0.00127379
PAX7	Pax7(Paired,Homeobox)/Myoblast-Pax7-ChIP-Seq(GSE25064)/Homer	1e-17	LV	protein_coding	0.00127379
PAX8	Pax8(Paired,Homeobox)/Thyroid-Pax8-ChIP-Seq(GSE26938)/Homer	1e-05	LV	protein_coding	0.239068
PBX1	PBX1(Homeobox)/MCF7-PBX1-ChIP-Seq(GSE28007)/Homer	1e-11	LV	protein_coding	9.67042
PBX2	PBX2(Homeobox)/K562-PBX2-ChIP-Seq(Encode)/Homer	1e-71	LV	protein_coding	9.8313
PBX3	Pbx3(Homeobox)/GM12878-PBX3-ChIP-Seq(GSE32465)/Homer	1e-32	LV	protein_coding	26.1866
PDX1	Pdx1(Homeobox)/Islet-Pdx1-ChIP-Seq(SRA008281)/Homer	1e-91	LV	protein_coding	0
PGR	PGR(NR)/EndoStromal-PGR-ChIP-Seq(GSE69539)/Homer	1e-16	LV	protein_coding	8.01547
PHOX2A	Phox2a(Homeobox)/Neuron-Phox2a-ChIP-Seq(GSE31456)/Homer	1e-71	LV	protein_coding	0.0219825
PHOX2B	Phox2b(Homeobox)/CLBGA-PHOX2B-ChIP-Seq(GSE90683)/Homer	1e-21	LV	protein_coding	0
PITX1	Pitx1(Homeobox)/Chicken-Pitx1-ChIP-Seq(GSE38910)/Homer	1	LV	protein_coding	0.0279617
PKNOX1	Pknox1(Homeobox)/ES-Prep1-ChIP-Seq(GSE63282)/Homer	1e-35	LV	protein_coding	2.80655
POU2F3	Oct11(POU,Homeobox)/NCIH1048-POU2F3-ChIP-seq(GSE115123)/Homer	1e-24	LV	protein_coding	0.0377833
POU3F1	Oct6(POU,Homeobox)/NPC-Pou3f1-ChIP-Seq(GSE35496)/Homer	1e-26	LV	protein_coding	0.0649577
POU5F1	Oct4(POU,Homeobox)/mES-Oct4-ChIP-Seq(GSE11431)/Homer	1e-16	LV	protein_coding	0.0734008
PPARA	PPARa(NR),DR1/Liver-Ppara-ChIP-Seq(GSE47954)/Homer	1e-13	LV	protein_coding	7.02005
PRDM1	PRDM1(Zf)/Hela-PRDM1-ChIP-Seq(GSE31477)/Homer	0.01	LV	protein_coding	0.946438
PRDM10	PRDM10(Zf)/HEK293-PRDM10.eGFP-ChIP-Seq(Encode)/Homer	1	LV	protein_coding	2.02309
PRDM14	PRDM14(Zf)/H1-PRDM14-ChIP-Seq(GSE22767)/Homer	1	LV	protein_coding	0
PRDM15	PRDM15(Zf)/ESC-Prdm15-ChIP-Seq(GSE73694)/Homer	1e-05	LV	protein_coding	1.16701
PRDM9	PRDM9(Zf)/Testis-DMC1-ChIP-Seq(GSE35498)/Homer	1e-175	LV	protein_coding	0
PROP1	Prop1(Homeobox)/GHFT1-PROP1.biotin-ChIP-Seq(GSE77302)/Homer	1e-64	LV	protein_coding	0
PTF1A	Ptf1a(bHLH)/Panc1-Ptf1a-ChIP-Seq(GSE47459)/Homer	1e-13	LV	protein_coding	0
RARA	RARa(NR)/K562-RARa-ChIP-Seq(Encode)/Homer	1	LV	protein_coding	7.32058
RARG	RARg(NR)/ES-RARg-ChIP-Seq(GSE30538)/Homer	1	LV	protein_coding	4.98202
RFX1	Rfx1(HTH)/NPC-H3K4me1-ChIP-Seq(GSE16256)/Homer	1e-32	LV	protein_coding	7.30574
RFX2	Rfx2(HTH)/LoVo-RFX2-ChIP-Seq(GSE49402)/Homer	1e-08	LV	protein_coding	1.24783
RFX5	Rfx5(HTH)/GM12878-Rfx5-ChIP-Seq(GSE31477)/Homer	1	LV	protein_coding	8.60825
RFX6	Rfx6(HTH)/Min6b1-Rfx6.HA-ChIP-Seq(GSE62844)/Homer	1e-170	LV	protein_coding	0
RORA	RORa(NR)/Liver-Rora-ChIP-Seq(GSE101115)/Homer	1	LV	protein_coding	8.86154
RUNX1	RUNX1(Runt)/Jurkat-RUNX1-ChIP-Seq(GSE29180)/Homer	1e-40	LV	protein_coding	0.646957
RUNX2	RUNX2(Runt)/PCa-RUNX2-ChIP-Seq(GSE33889)/Homer	1e-09	LV	protein_coding	0.318217
SCRT1	SCRT1(Zf)/HEK293-SCRT1.eGFP-ChIP-Seq(Encode)/Homer	1	LV	protein_coding	0.0200743
SF1	SF1(NR)/H295R-Nr5a1-ChIP-Seq(GSE44220)/Homer	0.001	LV	protein_coding	33.689
SIX1	Six1(Homeobox)/Myoblast-Six1-ChIP-Chip(GSE20150)/Homer	1e-05	LV	protein_coding	0.0038421
SIX2	Six2(Homeobox)/NephronProgenitor-Six2-ChIP-Seq(GSE39837)/Homer	0.001	LV	protein_coding	0.388925
SIX4	Six4(Homeobox)/MCF7-SIX4-ChIP-Seq(Encode)/Homer	1	LV	protein_coding	0.670033
SMAD2	Smad2(MAD)/ES-SMAD2-ChIP-Seq(GSE29422)/Homer	1e-79	LV	protein_coding	3.56718
SMAD3	Smad3(MAD)/NPC-Smad3-ChIP-Seq(GSE36673)/Homer	1e-61	LV	protein_coding	8.28963
SMAD4	Smad4(MAD)/ESC-SMAD4-ChIP-Seq(GSE29422)/Homer	1e-89	LV	protein_coding	19.1536
SOX10	Sox10(HMG)/SciaticNerve-Sox3-ChIP-Seq(GSE35132)/Homer	1e-32	LV	protein_coding	1.60558
SOX15	Sox15(HMG)/CPA-Sox15-ChIP-Seq(GSE62909)/Homer	1	LV	protein_coding	1.23056
SOX17	Sox17(HMG)/Endoderm-Sox17-ChIP-Seq(GSE61475)/Homer	1e-17	LV	protein_coding	9.45925
SOX2	Sox2(HMG)/mES-Sox2-ChIP-Seq(GSE11431)/Homer	1e-27	LV	protein_coding	0.0818222
SOX3	Sox3(HMG)/NPC-Sox3-ChIP-Seq(GSE33059)/Homer	1e-40	LV	protein_coding	0.00391001
SOX4	Sox4(HMG)/proB-Sox4-ChIP-Seq(GSE50066)/Homer	1e-29	LV	protein_coding	7.60827
SOX6	Sox6(HMG)/Myotubes-Sox6-ChIP-Seq(GSE32627)/Homer	1e-33	LV	protein_coding	3.29971
SOX9	Sox9(HMG)/Limb-SOX9-ChIP-Seq(GSE73225)/Homer	1e-54	LV	protein_coding	10.2436
SP1	Sp1(Zf)/Promoter/Homer	1	LV	protein_coding	16.1311
SP2	Sp2(Zf)/HEK293-Sp2.eGFP-ChIP-Seq(Encode)/Homer	1	LV	protein_coding	8.98657
SP5	Sp5(Zf)/mES-Sp5.Flag-ChIP-Seq(GSE72989)/Homer	1	LV	protein_coding	0.110043
SPDEF	SPDEF(ETS)/VCaP-SPDEF-ChIP-Seq(SRA014231)/Homer	1e-48	LV	protein_coding	0.0864335
SPIB	SpiB(ETS)/OCILY3-SPIB-ChIP-Seq(GSE56857)/Homer	1	LV	protein_coding	0.0080159
STAT1	STAT1(Stat)/HelaS3-STAT1-ChIP-Seq(GSE12782)/Homer	1e-27	LV	protein_coding	26.4884
STAT3	Stat3(Stat)/mES-Stat3-ChIP-Seq(GSE11431)/Homer	1e-85	LV	protein_coding	54.0847
STAT4	STAT4(Stat)/CD4-Stat4-ChIP-Seq(GSE22104)/Homer	1e-106	LV	protein_coding	1.07363
STAT6	STAT6(Stat)/Macrophage-Stat6-ChIP-Seq(GSE38377)/Homer	1e-103	LV	protein_coding	10.2174
STAT6	STAT6(Stat)/CD4-Stat6-ChIP-Seq(GSE22104)/Homer	1e-97	LV	protein_coding	10.2174
TBR1	Tbr1(T-box)/Cortex-Tbr1-ChIP-Seq(GSE71384)/Homer	1e-08	LV	protein_coding	0.00155796
TBX20	Tbx20(T-box)/Heart-Tbx20-ChIP-Seq(GSE29636)/Homer	1e-59	LV	protein_coding	100.489
TBX21	Tbx21(T-box)/GM12878-TBX21-ChIP-Seq(Encode)/Homer	1	LV	protein_coding	0.137852
TBX5	Tbx5(T-box)/HL1-Tbx5.biotin-ChIP-Seq(GSE21529)/Homer	1	LV	protein_coding	21.3233
TBX6	Tbx6(T-box)/ESC-Tbx6-ChIP-Seq(GSE93524)/Homer	1	LV	protein_coding	0.187713
TCF12	Tcf12(bHLH)/GM12878-Tcf12-ChIP-Seq(GSE32465)/Homer	0	LV	protein_coding	10.3859
TCF21	Tcf21(bHLH)/ArterySmoothMuscle-Tcf21-ChIP-Seq(GSE61369)/Homer	1e-267	LV	protein_coding	1.8714
TCF3	Tcf3(HMG)/mES-Tcf3-ChIP-Seq(GSE11724)/Homer	1e-38	LV	protein_coding	3.54358
TCF4	TCF4(bHLH)/SHSY5Y-TCF4-ChIP-Seq(GSE96915)/Homer	1e-167	LV	protein_coding	24.1517
TCF7	Tcf7(HMG)/GM12878-TCF7-ChIP-Seq(Encode)/Homer	1e-18	LV	protein_coding	0.791416
TEAD1	TEAD1(TEAD)/HepG2-TEAD1-ChIP-Seq(Encode)/Homer	1e-07	LV	protein_coding	10.4882
TEAD2	TEAD2(TEA)/Py2T-Tead2-ChIP-Seq(GSE55709)/Homer	1	LV	protein_coding	20.1653
TEAD3	TEAD3(TEA)/HepG2-TEAD3-ChIP-Seq(Encode)/Homer	1e-06	LV	protein_coding	12.6733
TEAD4	TEAD4(TEA)/Tropoblast-Tead4-ChIP-Seq(GSE37350)/Homer	0.001	LV	protein_coding	3.57597
TFE3	TFE3(bHLH)/MEF-TFE3-ChIP-Seq(GSE75757)/Homer	1	LV	protein_coding	10.4348
TGIF1	Tgif1(Homeobox)/mES-Tgif1-ChIP-Seq(GSE55404)/Homer	1e-11	LV	protein_coding	1.51608
TGIF2	Tgif2(Homeobox)/mES-Tgif2-ChIP-Seq(GSE55404)/Homer	1e-23	LV	protein_coding	3.53441
THRA	THRa(NR)/C17.2-THRa-ChIP-Seq(GSE38347)/Homer	1	LV	protein_coding	31.8232
THRB	THRb(NR)/Liver-NR1A2-ChIP-Seq(GSE52613)/Homer	1	LV	protein_coding	6.09037
THRB	THRb(NR)/HepG2-THRb.Flag-ChIP-Seq(Encode)/Homer	1	LV	protein_coding	6.09037
TRPS1	TRPS1(Zf)/MCF7-TRPS1-ChIP-Seq(GSE107013)/Homer	1	LV	protein_coding	2.49447
TWIST2	Twist2(bHLH)/Myoblast-Twist2.Ty1-ChIP-Seq(GSE127998)/Homer	1e-181	LV	protein_coding	0.4296
USF1	USF1(bHLH)/GM12878-Usf1-ChIP-Seq(GSE32465)/Homer	1e-33	LV	protein_coding	8.79769
USF2	Usf2(bHLH)/C2C12-Usf2-ChIP-Seq(GSE36030)/Homer	1	LV	protein_coding	27.816
VDR	VDR(NR),DR3/GM10855-VDR+vitD-ChIP-Seq(GSE22484)/Homer	1e-07	LV	protein_coding	0.120823
WT1	WT1(Zf)/Kidney-WT1-ChIP-Seq(GSE90016)/Homer	1e-12	LV	protein_coding	3.41594
YY1	YY1(Zf)/Promoter/Homer	1	LV	protein_coding	16.3414
ZBTB12	ZBTB12(Zf)/HEK293-ZBTB12.GFP-ChIP-Seq(GSE58341)/Homer	0.01	LV	protein_coding	0.641289
ZBTB18	ZBTB18(Zf)/HEK293-ZBTB18.GFP-ChIP-Seq(GSE58341)/Homer	1e-62	LV	protein_coding	22.067
ZBTB33	ZBTB33(Zf)/GM12878-ZBTB33-ChIP-Seq(GSE32465)/Homer	1	LV	protein_coding	6.45353
ZEB1	ZEB1(Zf)/PDAC-ZEB1-ChIP-Seq(GSE64557)/Homer	1	LV	protein_coding	38.5147
ZEB2	ZEB2(Zf)/SNU398-ZEB2-ChIP-Seq(GSE103048)/Homer	1	LV	protein_coding	20.6161
ZFP3	ZFP3(Zf)/HEK293-ZFP3.GFP-ChIP-Seq(GSE58341)/Homer	1	LV	protein_coding	8.90694
ZFP57	Zfp57(Zf)/H1-ZFP57.HA-ChIP-Seq(GSE115387)/Homer	1e-27	LV	protein_coding	0.90817
ZFX	ZFX(Zf)/mES-Zfx-ChIP-Seq(GSE11431)/Homer	1e-80	LV	protein_coding	13.0409
ZIC3	Zic3(Zf)/mES-Zic3-ChIP-Seq(GSE37889)/Homer	1e-231	LV	protein_coding	0.00153276
ZKSCAN1	ZKSCAN1(Zf)/HepG2-ZKSCAN1-ChIP-Seq(Encode)/Homer	1e-07	LV	protein_coding	14.9654
ZNF136	ZNF136(Zf)/HEK293-ZNF136.GFP-ChIP-Seq(GSE58341)/Homer	1	LV	protein_coding	1.20018
ZNF16	ZNF16(Zf)/HEK293-ZNF16.GFP-ChIP-Seq(GSE58341)/Homer	1	LV	protein_coding	3.17626
ZNF165	ZNF165(Zf)/WHIM12-ZNF165-ChIP-Seq(GSE65937)/Homer	1e-42	LV	protein_coding	0.239889
ZNF189	ZNF189(Zf)/HEK293-ZNF189.GFP-ChIP-Seq(GSE58341)/Homer	1e-30	LV	protein_coding	18.6693
ZNF263	Znf263(Zf)/K562-Znf263-ChIP-Seq(GSE31477)/Homer	1e-43	LV	protein_coding	2.50448
ZNF264	ZNF264(Zf)/HEK293-ZNF264.GFP-ChIP-Seq(GSE58341)/Homer	1e-83	LV	protein_coding	0.60724
ZNF317	ZNF317(Zf)/HEK293-ZNF317.GFP-ChIP-Seq(GSE58341)/Homer	1	LV	protein_coding	4.24921
ZNF322	ZNF322(Zf)/HEK293-ZNF322.GFP-ChIP-Seq(GSE58341)/Homer	1e-59	LV	protein_coding	5.22084
ZNF341	ZNF341(Zf)/EBV-ZNF341-ChIP-Seq(GSE113194)/Homer	1e-162	LV	protein_coding	1.17903
ZNF382	ZNF382(Zf)/HEK293-ZNF382.GFP-ChIP-Seq(GSE58341)/Homer	1	LV	protein_coding	2.94689
ZNF41	ZNF41(Zf)/HEK293-ZNF41.GFP-ChIP-Seq(GSE58341)/Homer	1	LV	protein_coding	8.26338
ZNF415	ZNF415(Zf)/HEK293-ZNF415.GFP-ChIP-Seq(GSE58341)/Homer	1e-53	LV	protein_coding	8.2657
ZNF416	ZNF416(Zf)/HEK293-ZNF416.GFP-ChIP-Seq(GSE58341)/Homer	1	LV	protein_coding	3.06157
ZNF467	ZNF467(Zf)/HEK293-ZNF467.GFP-ChIP-Seq(GSE58341)/Homer	1e-56	LV	protein_coding	2.56391
ZNF519	ZNF519(Zf)/HEK293-ZNF519.GFP-ChIP-Seq(GSE58341)/Homer	1e-15	LV	protein_coding	0.92083
ZNF528	ZNF528(Zf)/HEK293-ZNF528.GFP-ChIP-Seq(GSE58341)/Homer	0.1	LV	protein_coding	2.74569
ZNF669	ZNF669(Zf)/HEK293-ZNF669.GFP-ChIP-Seq(GSE58341)/Homer	1e-09	LV	protein_coding	1.86778
ZNF675	ZNF675(Zf)/HEK293-ZNF675.GFP-ChIP-Seq(GSE58341)/Homer	0.0001	LV	protein_coding	1.14568
ZNF692	ZNF692(Zf)/HEK293-ZNF692.GFP-ChIP-Seq(GSE58341)/Homer	1e-55	LV	protein_coding	2.16555
ZNF7	ZNF7(Zf)/HepG2-ZNF7.Flag-ChIP-Seq(Encode)/Homer	1e-22	LV	protein_coding	1.74639
ZNF711	ZNF711(Zf)/SHSY5Y-ZNF711-ChIP-Seq(GSE20673)/Homer	1	LV	protein_coding	1.30965
ZNF768	ZNF768(Zf)/Rajj-ZNF768-ChIP-Seq(GSE111879)/Homer	1e-09	LV	protein_coding	30.3599
ZSCAN22	ZSCAN22(Zf)/HEK293-ZSCAN22.GFP-ChIP-Seq(GSE58341)/Homer	0.1	LV	protein_coding	1.33328
ASCL1	Ascl1(bHLH)/NeuralTubes-Ascl1-ChIP-Seq(GSE55840)/Homer	1e-139	RV	protein_coding	0.02051
ASCL2	Ascl2(bHLH)/ESC-Ascl2-ChIP-Seq(GSE97712)/Homer	1e-20	RV	protein_coding	0.0711566
ATF1	Atf1(bZIP)/K562-ATF1-ChIP-Seq(GSE31477)/Homer	1	RV	protein_coding	10.3412
ATF2	Atf2(bZIP)/3T3L1-Atf2-ChIP-Seq(GSE56872)/Homer	1	RV	protein_coding	14.6412
ATF3	Atf3(bZIP)/GBM-ATF3-ChIP-Seq(GSE33912)/Homer	1e-20	RV	protein_coding	17.1864
ATF4	Atf4(bZIP)/MEF-Atf4-ChIP-Seq(GSE35681)/Homer	0.1	RV	protein_coding	59.6466
ATF7	Atf7(bZIP)/3T3L1-Atf7-ChIP-Seq(GSE56872)/Homer	1	RV	protein_coding	0.598225
ATF7	Atf7(bZIP)/3T3L1-Atf7-ChIP-Seq(GSE56872)/Homer	1	RV	protein_coding	13.1087
ATOH1	Atoh1(bHLH)/Cerebellum-Atoh1-ChIP-Seq(GSE22111)/Homer	1e-254	RV	protein_coding	0.0150394
BACH1	Bach1(bZIP)/K562-Bach1-ChIP-Seq(GSE31477)/Homer	1e-07	RV	protein_coding	9.45994
BACH2	Bach2(bZIP)/OCILy7-Bach2-ChIP-Seq(GSE44420)/Homer	1e-09	RV	protein_coding	1.13839
BARX1	Barx1(Homeobox)/Stomach-Barx1.3xFlag-ChIP-Seq(GSE69483)/Homer	1e-36	RV	protein_coding	0
BATF	BATF(bZIP)/Th17-BATF-ChIP-Seq(GSE39756)/Homer	1e-19	RV	protein_coding	0.0852321
BCL11A	Bcl11a(Zf)/HSPC-BCL11A-ChIP-Seq(GSE104676)/Homer	1	RV	protein_coding	3.66712
BCL6	Bcl6(Zf)/Liver-Bcl6-ChIP-Seq(GSE31578)/Homer	1e-141	RV	protein_coding	15.9941
BHLHA15	BHLHA15(bHLH)/NIH3T3-BHLHB8.HA-ChIP-Seq(GSE119782)/Homer	1e-155	RV	protein_coding	0.0507032
BHLHE40	bHLHE40(bHLH)/HepG2-BHLHE40-ChIP-Seq(GSE31477)/Homer	1e-05	RV	protein_coding	23.1203
BHLHE41	bHLHE41(bHLH)/proB-Bhlhe41-ChIP-Seq(GSE93764)/Homer	1e-07	RV	protein_coding	10.6456
CDX2	Cdx2(Homeobox)/mES-Cdx2-ChIP-Seq(GSE14586)/Homer	1e-37	RV	protein_coding	0
CDX4	CDX4(Homeobox)/ZebrafishEmbryos-Cdx4.Myc-ChIP-Seq(GSE48254)/Homer	1e-66	RV	protein_coding	0
CLOCK	CLOCK(bHLH)/Liver-Clock-ChIP-Seq(GSE39860)/Homer	1e-42	RV	protein_coding	15.0528
CRX	CRX(Homeobox)/Retina-Crx-ChIP-Seq(GSE20012)/Homer	1	RV	protein_coding	0
CTCF	CTCF(Zf)/CD4+-CTCF-ChIP-Seq(Barski_et_al.)/Homer	0	RV	protein_coding	7.1234
CUX1	CUX1(Homeobox)/K562-CUX1-ChIP-Seq(GSE92882)/Homer	1e-59	RV	protein_coding	15.5369
CUX2	Cux2(Homeobox)/Liver-Cux2-ChIP-Seq(GSE35985)/Homer	1e-23	RV	protein_coding	0.0144132
DLX3	Dlx3(Homeobox)/Kerainocytes-Dlx3-ChIP-Seq(GSE89884)/Homer	1e-141	RV	protein_coding	0.0138404
DMRT1	DMRT1(DM)/Testis-DMRT1-ChIP-Seq(GSE64892)/Homer	1	RV	protein_coding	0
DUX4	DUX4(Homeobox)/Myoblasts-DUX4.V5-ChIP-Seq(GSE75791)/Homer	1e-14	RV	protein_coding	0
E2F1	E2F1(E2F)/Hela-E2F1-ChIP-Seq(GSE22478)/Homer	1	RV	protein_coding	0.43866
E2F3	E2F3(E2F)/MEF-E2F3-ChIP-Seq(GSE71376)/Homer	1	RV	protein_coding	4.75128
E2F4	E2F4(E2F)/K562-E2F4-ChIP-Seq(GSE31477)/Homer	1	RV	protein_coding	9.98635
E2F6	E2F6(E2F)/Hela-E2F6-ChIP-Seq(GSE31477)/Homer	0.1	RV	protein_coding	5.48555
E2F7	E2F7(E2F)/Hela-E2F7-ChIP-Seq(GSE32673)/Homer	1	RV	protein_coding	0.0140195
EBF1	EBF1(EBF)/Near-E2A-ChIP-Seq(GSE21512)/Homer	1e-191	RV	protein_coding	9.31477
EBF2	EBF2(EBF)/BrownAdipose-EBF2-ChIP-Seq(GSE97114)/Homer	1e-157	RV	protein_coding	8.43344
EGR1	Egr1(Zf)/K562-Egr1-ChIP-Seq(GSE32465)/Homer	1e-57	RV	protein_coding	13.3429
EGR2	Egr2(Zf)/Thymocytes-Egr2-ChIP-Seq(GSE34254)/Homer	1e-19	RV	protein_coding	1.11826
EHF	EHF(ETS)/LoVo-EHF-ChIP-Seq(GSE49402)/Homer	1e-48	RV	protein_coding	0.374152
ELF1	ELF1(ETS)/Jurkat-ELF1-ChIP-Seq(SRA014231)/Homer	1	RV	protein_coding	16.8252
ELF3	ELF3(ETS)/PDAC-ELF3-ChIP-Seq(GSE64557)/Homer	1e-24	RV	protein_coding	0.0199574
ELF4	Elf4(ETS)/BMDM-Elf4-ChIP-Seq(GSE88699)/Homer	1e-19	RV	protein_coding	2.14611
ELF5	ELF5(ETS)/T47D-ELF5-ChIP-Seq(GSE30407)/Homer	1e-25	RV	protein_coding	0
ELK1	Elk1(ETS)/Hela-Elk1-ChIP-Seq(GSE31477)/Homer	1	RV	protein_coding	10.0388
ELK4	Elk4(ETS)/Hela-Elk4-ChIP-Seq(GSE31477)/Homer	0.01	RV	protein_coding	18.4106
EOMES	Eomes(T-box)/H9-Eomes-ChIP-Seq(GSE26097)/Homer	0.1	RV	protein_coding	0.132372
ERG	ERG(ETS)/VCaP-ERG-ChIP-Seq(GSE14097)/Homer	1e-71	RV	protein_coding	5.6579
ESRRB	Esrrb(NR)/mES-Esrrb-ChIP-Seq(GSE11431)/Homer	1	RV	protein_coding	1.20549
ETS1	ETS1(ETS)/Jurkat-ETS1-ChIP-Seq(GSE17954)/Homer	1e-29	RV	protein_coding	31.0561
ETV1	ETV1(ETS)/GIST48-ETV1-ChIP-Seq(GSE22441)/Homer	1e-29	RV	protein_coding	10.0283
ETV2	Etv2(ETS)/ES-ER71-ChIP-Seq(GSE59402)/Homer	1e-29	RV	protein_coding	0.132321
ETV4	ETV4(ETS)/HepG2-ETV4-ChIP-Seq(ENCODE)/Homer	1e-21	RV	protein_coding	0.426498
FLI1	Fli1(ETS)/CD8-FLI-ChIP-Seq(GSE20898)/Homer	1e-32	RV	protein_coding	7.08912
FOSL2	Fosl2(bZIP)/3T3L1-Fosl2-ChIP-Seq(GSE56872)/Homer	0.01	RV	protein_coding	38.3652
FOXA1	FOXA1(Forkhead)/MCF7-FOXA1-ChIP-Seq(GSE26831)/Homer	0.01	RV	protein_coding	0
FOXA1	FOXA1(Forkhead)/LNCAP-FOXA1-ChIP-Seq(GSE27824)/Homer	0.001	RV	protein_coding	0
FOXA2	Foxa2(Forkhead)/Liver-Foxa2-ChIP-Seq(GSE25694)/Homer	1e-39	RV	protein_coding	0
FOXA3	Foxa3(Forkhead)/Liver-Foxa3-ChIP-Seq(GSE77670)/Homer	1e-26	RV	protein_coding	0
FOXD3	FoxD3(forkhead)/ZebrafishEmbryo-Foxd3.biotin-ChIP-seq(GSE106676)/Homer	0.01	RV	protein_coding	0.416052
FOXF1	Foxf1(Forkhead)/Lung-Foxf1-ChIP-Seq(GSE77951)/Homer	1e-15	RV	protein_coding	0.2186
FOXH1	Foxh1(Forkhead)/hESC-FOXH1-ChIP-Seq(GSE29422)/Homer	1e-27	RV	protein_coding	0.00428446
FOXK1	FOXK1(Forkhead)/HEK293-FOXK1-ChIP-Seq(GSE51673)/Homer	1e-34	RV	protein_coding	14.6798
FOXK2	FOXK2(Forkhead)/U2OS-FOXK2-ChIP-Seq(E-MTAB-2204)/Homer	1e-33	RV	protein_coding	10.2121
FOXL2	FoxL2(Forkhead)/Ovary-FoxL2-ChIP-Seq(GSE60858)/Homer	1e-07	RV	protein_coding	0.0148176
FOXM1	FOXM1(Forkhead)/MCF7-FOXM1-ChIP-Seq(GSE72977)/Homer	0.1	RV	protein_coding	0.112373
FOXO1	Foxo1(Forkhead)/RAW-Foxo1-ChIP-Seq(Fan_et_al.)/Homer	1e-08	RV	protein_coding	13.6739
FOXO3	Foxo3(Forkhead)/U2OS-Foxo3-ChIP-Seq(E-MTAB-2701)/Homer	1e-44	RV	protein_coding	24.4914
FOXP1	FOXP1(Forkhead)/H9-FOXP1-ChIP-Seq(GSE31006)/Homer	1e-30	RV	protein_coding	8.47326
GABPA	GABPA(ETS)/Jurkat-GABPa-ChIP-Seq(GSE17954)/Homer	1e-11	RV	protein_coding	12.8977
GATA1	Gata1(Zf)/K562-GATA1-ChIP-Seq(GSE18829)/Homer	1e-13	RV	protein_coding	0.015425
GATA2	Gata2(Zf)/K562-GATA2-ChIP-Seq(GSE18829)/Homer	1e-15	RV	protein_coding	8.60029
GATA3	GATA3(Zf),DR8/iTreg-Gata3-ChIP-Seq(GSE20898)/Homer	0.1	RV	protein_coding	1.25472
GATA3	GATA3(Zf)/iTreg-Gata3-ChIP-Seq(GSE20898)/Homer	1	RV	protein_coding	1.25472
GATA3	GATA3(Zf),DR4/iTreg-Gata3-ChIP-Seq(GSE20898)/Homer	0.1	RV	protein_coding	1.25472
GATA4	Gata4(Zf)/Heart-Gata4-ChIP-Seq(GSE35151)/Homer	1e-21	RV	protein_coding	43.4339
GATA6	Gata6(Zf)/HUG1N-GATA6-ChIP-Seq(GSE51936)/Homer	1e-23	RV	protein_coding	55.2764
GFI1B	Gfi1b(Zf)/HPC7-Gfi1b-ChIP-Seq(GSE22178)/Homer	1	RV	protein_coding	0.0467139
GFY	GFY(?)/Promoter/Homer	1	RV	protein_coding	0
GLI2	Gli2(Zf)/GM2-Gli2-ChIP-Chip(GSE112702)/Homer	1e-42	RV	protein_coding	0.504255
GLI3	GLI3(Zf)/Limb-GLI3-ChIP-Chip(GSE11077)/Homer	1e-19	RV	protein_coding	1.54664
GLIS3	GLIS3(Zf)/Thyroid-Glis3.GFP-ChIP-Seq(GSE103297)/Homer	1	RV	protein_coding	1.50554
GRHL2	GRHL2(CP2)/HBE-GRHL2-ChIP-Seq(GSE46194)/Homer	1	RV	protein_coding	0.0327878
GSC	GSC(Homeobox)/FrogEmbryos-GSC-ChIP-Seq(DRA000576)/Homer	1	RV	protein_coding	0.381196
HAND2	Hand2(bHLH)/Mesoderm-Hand2-ChIP-Seq(GSE61475)/Homer	1e-52	RV	protein_coding	47.6335
HIC1	HIC1(Zf)/Treg-ZBTB29-ChIP-Seq(GSE99889)/Homer	1e-45	RV	protein_coding	6.51664
HINFP	HINFP(Zf)/K562-HINFP.eGFP-ChIP-Seq(Encode)/Homer	1	RV	protein_coding	2.97395
HLF	HLF(bZIP)/HSC-HLF.Flag-ChIP-Seq(GSE69817)/Homer	1e-08	RV	protein_coding	20.6141
HNF1B	HNF1b(Homeobox)/PDAC-HNF1B-ChIP-Seq(GSE64557)/Homer	1e-15	RV	protein_coding	0.00516662
HNF4A	HNF4a(NR),DR1/HepG2-HNF4a-ChIP-Seq(GSE25021)/Homer	1e-27	RV	protein_coding	0.00569311
HOXA1	HOXA1(Homeobox)/mES-Hoxa1-ChIP-Seq(SRP084292)/Homer	1e-45	RV	protein_coding	0.0089827
HOXA10	Hoxa10(Homeobox)/ChickenMSG-Hoxa10.Flag-ChIP-Seq(GSE86088)/Homer	1e-62	RV	protein_coding	0.00961778
HOXA11	Hoxa11(Homeobox)/ChickenMSG-Hoxa11.Flag-ChIP-Seq(GSE86088)/Homer	1e-37	RV	protein_coding	0
HOXA13	Hoxa13(Homeobox)/ChickenMSG-Hoxa13.Flag-ChIP-Seq(GSE86088)/Homer	1e-20	RV	protein_coding	0
HOXA2	HOXA2(Homeobox)/mES-Hoxa2-ChIP-Seq(Donaldson_et_al.)/Homer	1e-19	RV	protein_coding	0.0847327
HOXA9	Hoxa9(Homeobox)/ChickenMSG-Hoxa9.Flag-ChIP-Seq(GSE86088)/Homer	1e-43	RV	protein_coding	0
HOXB13	HOXB13(Homeobox)/ProstateTumor-HOXB13-ChIP-Seq(GSE56288)/Homer	1e-61	RV	protein_coding	0
HOXB4	Hoxb4(Homeobox)/ES-Hoxb4-ChIP-Seq(GSE34014)/Homer	1e-46	RV	protein_coding	0.282047
HOXC9	Hoxc9(Homeobox)/Ainv15-Hoxc9-ChIP-Seq(GSE21812)/Homer	1e-71	RV	protein_coding	0.0206427
HOXD10	Hoxd10(Homeobox)/ChickenMSG-Hoxd10.Flag-ChIP-Seq(GSE86088)/Homer	1e-98	RV	protein_coding	0
HOXD11	Hoxd11(Homeobox)/ChickenMSG-Hoxd11.Flag-ChIP-Seq(GSE86088)/Homer	1e-34	RV	protein_coding	0
HOXD12	Hoxd12(Homeobox)/ChickenMSG-Hoxd12.Flag-ChIP-Seq(GSE86088)/Homer	1	RV	protein_coding	0
HOXD13	Hoxd13(Homeobox)/ChickenMSG-Hoxd13.Flag-ChIP-Seq(GSE86088)/Homer	1e-50	RV	protein_coding	0
IRF1	IRF1(IRF)/PBMC-IRF1-ChIP-Seq(GSE43036)/Homer	0.1	RV	protein_coding	3.64429
IRF2	IRF2(IRF)/Erythroblas-IRF2-ChIP-Seq(GSE36985)/Homer	1	RV	protein_coding	16.878
IRF3	IRF3(IRF)/BMDM-Irf3-ChIP-Seq(GSE67343)/Homer	0.1	RV	protein_coding	4.45972
IRF4	IRF4(IRF)/GM12878-IRF4-ChIP-Seq(GSE32465)/Homer	1	RV	protein_coding	0.214465
IRF8	IRF8(IRF)/BMDM-IRF8-ChIP-Seq(GSE77884)/Homer	0.1	RV	protein_coding	1.04055
ISL1	Isl1(Homeobox)/Neuron-Isl1-ChIP-Seq(GSE31456)/Homer	1e-27	RV	protein_coding	0
JUNB	JunB(bZIP)/DendriticCells-Junb-ChIP-Seq(GSE36099)/Homer	1e-15	RV	protein_coding	24.4135
JUND	JunD(bZIP)/K562-JunD-ChIP-Seq/Homer	1	RV	protein_coding	82.2835
KLF10	KLF10(Zf)/HEK293-KLF10.GFP-ChIP-Seq(GSE58341)/Homer	1e-72	RV	protein_coding	20.2508
KLF14	KLF14(Zf)/HEK293-KLF14.GFP-ChIP-Seq(GSE58341)/Homer	1	RV	protein_coding	0.149563
KLF3	KLF3(Zf)/MEF-Klf3-ChIP-Seq(GSE44748)/Homer	1	RV	protein_coding	17.0974
KLF4	Klf4(Zf)/mES-Klf4-ChIP-Seq(GSE11431)/Homer	1	RV	protein_coding	23.3152
KLF5	KLF5(Zf)/LoVo-KLF5-ChIP-Seq(GSE49402)/Homer	1	RV	protein_coding	0.953174
KLF6	KLF6(Zf)/PDAC-KLF6-ChIP-Seq(GSE64557)/Homer	1	RV	protein_coding	20.0018
KLF9	Klf9(Zf)/GBM-Klf9-ChIP-Seq(GSE62211)/Homer	1	RV	protein_coding	50.8258
LEF1	LEF1(HMG)/H1-LEF1-ChIP-Seq(GSE64758)/Homer	1e-44	RV	protein_coding	0.0351846
LHX1	Lhx1(Homeobox)/EmbryoCarcinoma-Lhx1-ChIP-Seq(GSE70957)/Homer	1e-104	RV	protein_coding	0
LHX2	Lhx2(Homeobox)/HFSC-Lhx2-ChIP-Seq(GSE48068)/Homer	1e-91	RV	protein_coding	0.047365
LHX3	Lhx3(Homeobox)/Neuron-Lhx3-ChIP-Seq(GSE31456)/Homer	1e-111	RV	protein_coding	0
MAFA	MafA(bZIP)/Islet-MafA-ChIP-Seq(GSE30298)/Homer	1e-129	RV	protein_coding	0.131421
MAFB	MafB(bZIP)/BMM-Mafb-ChIP-Seq(GSE75722)/Homer	1	RV	protein_coding	9.44526
MAFF	MafF(bZIP)/HepG2-MafF-ChIP-Seq(GSE31477)/Homer	1	RV	protein_coding	1.67347
MAFK	MafK(bZIP)/C2C12-MafK-ChIP-Seq(GSE36030)/Homer	1	RV	protein_coding	30.6167
MAX	Max(bHLH)/K562-Max-ChIP-Seq(GSE31477)/Homer	1e-64	RV	protein_coding	11.4992
MAZ	Maz(Zf)/HepG2-Maz-ChIP-Seq(GSE31477)/Homer	1e-38	RV	protein_coding	13.0665
MEF2A	Mef2a(MADS)/HL1-Mef2a.biotin-ChIP-Seq(GSE21529)/Homer	1	RV	protein_coding	40.9052
MEF2B	Mef2b(MADS)/HEK293-Mef2b.V5-ChIP-Seq(GSE67450)/Homer	1	RV	protein_coding	0.428995
MEF2C	Mef2c(MADS)/GM12878-Mef2c-ChIP-Seq(GSE32465)/Homer	1	RV	protein_coding	12.169
MEF2D	Mef2d(MADS)/Retina-Mef2d-ChIP-Seq(GSE61391)/Homer	1	RV	protein_coding	27.3929
MEIS1	Meis1(Homeobox)/MastCells-Meis1-ChIP-Seq(GSE48085)/Homer	1e-10	RV	protein_coding	9.3686
MITF	MITF(bHLH)/MastCells-MITF-ChIP-Seq(GSE48085)/Homer	0.01	RV	protein_coding	43.4343
MNT	MNT(bHLH)/HepG2-MNT-ChIP-Seq(Encode)/Homer	1e-148	RV	protein_coding	3.64933
MYB	MYB(HTH)/ERMYB-Myb-ChIPSeq(GSE22095)/Homer	1e-56	RV	protein_coding	0.0113172
MYF5	Myf5(bHLH)/GM-Myf5-ChIP-Seq(GSE24852)/Homer	1e-217	RV	protein_coding	0
MYNN	MYNN(Zf)/HEK293-MYNN.eGFP-ChIP-Seq(Encode)/Homer	1e-18	RV	protein_coding	5.90097
MYOG	MyoG(bHLH)/C2C12-MyoG-ChIP-Seq(GSE36024)/Homer	1e-237	RV	protein_coding	0.0133554
NANOG	Nanog(Homeobox)/mES-Nanog-ChIP-Seq(GSE11724)/Homer	1e-09	RV	protein_coding	0.00592733
NEUROD1	NeuroD1(bHLH)/Islet-NeuroD1-ChIP-Seq(GSE30298)/Homer	1e-133	RV	protein_coding	0
NEUROG2	NeuroG2(bHLH)/Fibroblast-NeuroG2-ChIP-Seq(GSE75910)/Homer	1e-143	RV	protein_coding	0
NF1	NF1(CTF)/LNCAP-NF1-ChIP-Seq(Unpublished)/Homer	1e-58	RV	protein_coding	22.667
NFE2L2	NFE2L2(bZIP)/HepG2-NFE2L2-ChIP-Seq(Encode)/Homer	0.001	RV	protein_coding	20.8835
NFIL3	NFIL3(bZIP)/HepG2-NFIL3-ChIP-Seq(Encode)/Homer	1	RV	protein_coding	16.2732
NKX2-1	Nkx2.1(Homeobox)/LungAC-Nkx2.1-ChIP-Seq(GSE43252)/Homer	1	RV	protein_coding	0
NKX2-2	Nkx2.2(Homeobox)/NPC-Nkx2.2-ChIP-Seq(GSE61673)/Homer	1	RV	protein_coding	0
NKX2-5	Nkx2.5(Homeobox)/HL1-Nkx2.5.biotin-ChIP-Seq(GSE21529)/Homer	1	RV	protein_coding	142.164
NKX3-1	Nkx3.1(Homeobox)/LNCaP-Nkx3.1-ChIP-Seq(GSE28264)/Homer	1	RV	protein_coding	2.59535
NKX6-1	Nkx6.1(Homeobox)/Islet-Nkx6.1-ChIP-Seq(GSE40975)/Homer	1e-37	RV	protein_coding	0
NPAS2	NPAS2(bHLH)/Liver-NPAS2-ChIP-Seq(GSE39860)/Homer	0.1	RV	protein_coding	3.9853
NR5A2	Nr5a2(NR)/mES-Nr5a2-ChIP-Seq(GSE19019)/Homer	1e-68	RV	protein_coding	0.786733
NR5A2	Nr5a2(NR)/Pancreas-LRH1-ChIP-Seq(GSE34295)/Homer	1e-19	RV	protein_coding	0.786733
NRF1	NRF1(NRF)/MCF7-NRF1-ChIP-Seq(Unpublished)/Homer	1	RV	protein_coding	4.97641
OLIG2	Olig2(bHLH)/Neuron-Olig2-ChIP-Seq(GSE30882)/Homer	1e-96	RV	protein_coding	0.00510241
OTX2	Otx2(Homeobox)/EpiLC-Otx2-ChIP-Seq(GSE56098)/Homer	1	RV	protein_coding	0
PAX5	PAX5(Paired,Homeobox)/GM12878-PAX5-ChIP-Seq(GSE32465)/Homer	1e-06	RV	protein_coding	0.00832783
PAX5	PAX5(Paired,Homeobox),condensed/GM12878-PAX5-ChIP-Seq(GSE32465)/Homer	0.1	RV	protein_coding	0.00832783
PAX6	PAX6(Paired,Homeobox)/Forebrain-Pax6-ChIP-Seq(GSE66961)/Homer	0.0001	RV	protein_coding	0.000966272
PAX7	Pax7(Paired,Homeobox),longest/Myoblast-Pax7-ChIP-Seq(GSE25064)/Homer	1	RV	protein_coding	0
PAX7	Pax7(Paired,Homeobox),long/Myoblast-Pax7-ChIP-Seq(GSE25064)/Homer	0.0001	RV	protein_coding	0
PAX7	Pax7(Paired,Homeobox)/Myoblast-Pax7-ChIP-Seq(GSE25064)/Homer	1e-18	RV	protein_coding	0
PAX8	Pax8(Paired,Homeobox)/Thyroid-Pax8-ChIP-Seq(GSE26938)/Homer	1e-06	RV	protein_coding	0.306837
PBX1	PBX1(Homeobox)/MCF7-PBX1-ChIP-Seq(GSE28007)/Homer	1e-07	RV	protein_coding	12.8755
PBX2	PBX2(Homeobox)/K562-PBX2-ChIP-Seq(Encode)/Homer	1e-105	RV	protein_coding	9.66633
PBX3	Pbx3(Homeobox)/GM12878-PBX3-ChIP-Seq(GSE32465)/Homer	1e-25	RV	protein_coding	26.7168
PDX1	Pdx1(Homeobox)/Islet-Pdx1-ChIP-Seq(SRA008281)/Homer	1e-105	RV	protein_coding	0
PGR	PGR(NR)/EndoStromal-PGR-ChIP-Seq(GSE69539)/Homer	1e-20	RV	protein_coding	7.26277
PHOX2A	Phox2a(Homeobox)/Neuron-Phox2a-ChIP-Seq(GSE31456)/Homer	1e-80	RV	protein_coding	0.0179349
PHOX2B	Phox2b(Homeobox)/CLBGA-PHOX2B-ChIP-Seq(GSE90683)/Homer	1e-27	RV	protein_coding	0
PITX1	Pitx1(Homeobox)/Chicken-Pitx1-ChIP-Seq(GSE38910)/Homer	1	RV	protein_coding	0
PKNOX1	Pknox1(Homeobox)/ES-Prep1-ChIP-Seq(GSE63282)/Homer	1e-22	RV	protein_coding	3.18677
POU2F3	Oct11(POU,Homeobox)/NCIH1048-POU2F3-ChIP-seq(GSE115123)/Homer	1e-49	RV	protein_coding	0.0783115
POU3F1	Oct6(POU,Homeobox)/NPC-Pou3f1-ChIP-Seq(GSE35496)/Homer	1e-49	RV	protein_coding	0.0694504
POU5F1	Oct4(POU,Homeobox)/mES-Oct4-ChIP-Seq(GSE11431)/Homer	1e-33	RV	protein_coding	0.137824
PPARA	PPARa(NR),DR1/Liver-Ppara-ChIP-Seq(GSE47954)/Homer	1e-16	RV	protein_coding	6.20912
PRDM1	PRDM1(Zf)/Hela-PRDM1-ChIP-Seq(GSE31477)/Homer	1e-05	RV	protein_coding	0.84344
PRDM10	PRDM10(Zf)/HEK293-PRDM10.eGFP-ChIP-Seq(Encode)/Homer	1	RV	protein_coding	1.9575
PRDM14	PRDM14(Zf)/H1-PRDM14-ChIP-Seq(GSE22767)/Homer	0.01	RV	protein_coding	0
PRDM15	PRDM15(Zf)/ESC-Prdm15-ChIP-Seq(GSE73694)/Homer	1e-14	RV	protein_coding	1.25952
PRDM9	PRDM9(Zf)/Testis-DMC1-ChIP-Seq(GSE35498)/Homer	1e-159	RV	protein_coding	0
PROP1	Prop1(Homeobox)/GHFT1-PROP1.biotin-ChIP-Seq(GSE77302)/Homer	1e-67	RV	protein_coding	0
PTF1A	Ptf1a(bHLH)/Panc1-Ptf1a-ChIP-Seq(GSE47459)/Homer	1e-07	RV	protein_coding	0
RARA	RARa(NR)/K562-RARa-ChIP-Seq(Encode)/Homer	1	RV	protein_coding	7.69711
RARG	RARg(NR)/ES-RARg-ChIP-Seq(GSE30538)/Homer	1	RV	protein_coding	5.67846
RFX1	Rfx1(HTH)/NPC-H3K4me1-ChIP-Seq(GSE16256)/Homer	1e-29	RV	protein_coding	6.64222
RFX2	Rfx2(HTH)/LoVo-RFX2-ChIP-Seq(GSE49402)/Homer	1e-10	RV	protein_coding	1.87358
RFX5	Rfx5(HTH)/GM12878-Rfx5-ChIP-Seq(GSE31477)/Homer	1	RV	protein_coding	5.89385
RFX6	Rfx6(HTH)/Min6b1-Rfx6.HA-ChIP-Seq(GSE62844)/Homer	1e-165	RV	protein_coding	0.00271201
RORA	RORa(NR)/Liver-Rora-ChIP-Seq(GSE101115)/Homer	0.1	RV	protein_coding	8.84289
RUNX1	RUNX1(Runt)/Jurkat-RUNX1-ChIP-Seq(GSE29180)/Homer	1e-33	RV	protein_coding	0.719503
RUNX2	RUNX2(Runt)/PCa-RUNX2-ChIP-Seq(GSE33889)/Homer	1e-07	RV	protein_coding	0.213235
SCRT1	SCRT1(Zf)/HEK293-SCRT1.eGFP-ChIP-Seq(Encode)/Homer	1	RV	protein_coding	0.0305732
SF1	SF1(NR)/H295R-Nr5a1-ChIP-Seq(GSE44220)/Homer	0.001	RV	protein_coding	37.3474
SIX1	Six1(Homeobox)/Myoblast-Six1-ChIP-Chip(GSE20150)/Homer	1e-06	RV	protein_coding	0.00215139
SIX2	Six2(Homeobox)/NephronProgenitor-Six2-ChIP-Seq(GSE39837)/Homer	0.0001	RV	protein_coding	0.519066
SIX4	Six4(Homeobox)/MCF7-SIX4-ChIP-Seq(Encode)/Homer	1	RV	protein_coding	0.445453
SMAD2	Smad2(MAD)/ES-SMAD2-ChIP-Seq(GSE29422)/Homer	1e-81	RV	protein_coding	3.92207
SMAD3	Smad3(MAD)/NPC-Smad3-ChIP-Seq(GSE36673)/Homer	1e-52	RV	protein_coding	9.61441
SMAD4	Smad4(MAD)/ESC-SMAD4-ChIP-Seq(GSE29422)/Homer	1e-82	RV	protein_coding	19.7329
SOX10	Sox10(HMG)/SciaticNerve-Sox3-ChIP-Seq(GSE35132)/Homer	1e-39	RV	protein_coding	2.13705
SOX15	Sox15(HMG)/CPA-Sox15-ChIP-Seq(GSE62909)/Homer	1	RV	protein_coding	1.80853
SOX17	Sox17(HMG)/Endoderm-Sox17-ChIP-Seq(GSE61475)/Homer	1e-29	RV	protein_coding	9.67795
SOX2	Sox2(HMG)/mES-Sox2-ChIP-Seq(GSE11431)/Homer	1e-31	RV	protein_coding	0.100363
SOX3	Sox3(HMG)/NPC-Sox3-ChIP-Seq(GSE33059)/Homer	1e-44	RV	protein_coding	0.00952916
SOX4	Sox4(HMG)/proB-Sox4-ChIP-Seq(GSE50066)/Homer	1e-20	RV	protein_coding	8.89723
SOX6	Sox6(HMG)/Myotubes-Sox6-ChIP-Seq(GSE32627)/Homer	1e-37	RV	protein_coding	3.92014
SOX9	Sox9(HMG)/Limb-SOX9-ChIP-Seq(GSE73225)/Homer	1e-53	RV	protein_coding	12.1065
SP1	Sp1(Zf)/Promoter/Homer	1	RV	protein_coding	17.5803
SP2	Sp2(Zf)/HEK293-Sp2.eGFP-ChIP-Seq(Encode)/Homer	1	RV	protein_coding	10.0924
SP5	Sp5(Zf)/mES-Sp5.Flag-ChIP-Seq(GSE72989)/Homer	1	RV	protein_coding	0.118686
SPDEF	SPDEF(ETS)/VCaP-SPDEF-ChIP-Seq(SRA014231)/Homer	1e-34	RV	protein_coding	0.0605881
SPIB	SpiB(ETS)/OCILY3-SPIB-ChIP-Seq(GSE56857)/Homer	0.01	RV	protein_coding	0.0181577
STAT1	STAT1(Stat)/HelaS3-STAT1-ChIP-Seq(GSE12782)/Homer	1e-39	RV	protein_coding	24.8438
STAT3	Stat3(Stat)/mES-Stat3-ChIP-Seq(GSE11431)/Homer	1e-68	RV	protein_coding	53.3522
STAT4	STAT4(Stat)/CD4-Stat4-ChIP-Seq(GSE22104)/Homer	1e-118	RV	protein_coding	0.621732
STAT6	STAT6(Stat)/Macrophage-Stat6-ChIP-Seq(GSE38377)/Homer	1e-96	RV	protein_coding	12.7458
STAT6	STAT6(Stat)/CD4-Stat6-ChIP-Seq(GSE22104)/Homer	1e-73	RV	protein_coding	12.7458
TBR1	Tbr1(T-box)/Cortex-Tbr1-ChIP-Seq(GSE71384)/Homer	1e-12	RV	protein_coding	0
TBX20	Tbx20(T-box)/Heart-Tbx20-ChIP-Seq(GSE29636)/Homer	1e-62	RV	protein_coding	121.664
TBX21	Tbx21(T-box)/GM12878-TBX21-ChIP-Seq(Encode)/Homer	1	RV	protein_coding	0.190169
TBX5	Tbx5(T-box)/HL1-Tbx5.biotin-ChIP-Seq(GSE21529)/Homer	1	RV	protein_coding	22.7922
TBX6	Tbx6(T-box)/ESC-Tbx6-ChIP-Seq(GSE93524)/Homer	1	RV	protein_coding	0.262375
TCF12	Tcf12(bHLH)/GM12878-Tcf12-ChIP-Seq(GSE32465)/Homer	0	RV	protein_coding	11.9725
TCF21	Tcf21(bHLH)/ArterySmoothMuscle-Tcf21-ChIP-Seq(GSE61369)/Homer	1e-246	RV	protein_coding	2.90276
TCF3	Tcf3(HMG)/mES-Tcf3-ChIP-Seq(GSE11724)/Homer	1e-33	RV	protein_coding	4.3067
TCF4	TCF4(bHLH)/SHSY5Y-TCF4-ChIP-Seq(GSE96915)/Homer	1e-168	RV	protein_coding	25.251
TCF7	Tcf7(HMG)/GM12878-TCF7-ChIP-Seq(Encode)/Homer	1e-20	RV	protein_coding	0.742891
TEAD1	TEAD1(TEAD)/HepG2-TEAD1-ChIP-Seq(Encode)/Homer	0.0001	RV	protein_coding	10.9581
TEAD2	TEAD2(TEA)/Py2T-Tead2-ChIP-Seq(GSE55709)/Homer	1	RV	protein_coding	21.501
TEAD3	TEAD3(TEA)/HepG2-TEAD3-ChIP-Seq(Encode)/Homer	0.0001	RV	protein_coding	11.4796
TEAD4	TEAD4(TEA)/Tropoblast-Tead4-ChIP-Seq(GSE37350)/Homer	0.0001	RV	protein_coding	3.10058
TFE3	TFE3(bHLH)/MEF-TFE3-ChIP-Seq(GSE75757)/Homer	1	RV	protein_coding	11.9906
TGIF1	Tgif1(Homeobox)/mES-Tgif1-ChIP-Seq(GSE55404)/Homer	0.001	RV	protein_coding	1.32144
TGIF2	Tgif2(Homeobox)/mES-Tgif2-ChIP-Seq(GSE55404)/Homer	1e-17	RV	protein_coding	3.87993
THRA	THRa(NR)/C17.2-THRa-ChIP-Seq(GSE38347)/Homer	1	RV	protein_coding	33.1754
THRB	THRb(NR)/Liver-NR1A2-ChIP-Seq(GSE52613)/Homer	1	RV	protein_coding	6.3679
THRB	THRb(NR)/HepG2-THRb.Flag-ChIP-Seq(Encode)/Homer	1	RV	protein_coding	6.3679
TRPS1	TRPS1(Zf)/MCF7-TRPS1-ChIP-Seq(GSE107013)/Homer	1	RV	protein_coding	2.89337
TWIST2	Twist2(bHLH)/Myoblast-Twist2.Ty1-ChIP-Seq(GSE127998)/Homer	1e-185	RV	protein_coding	0.612818
USF1	USF1(bHLH)/GM12878-Usf1-ChIP-Seq(GSE32465)/Homer	1e-42	RV	protein_coding	10.7579
USF2	Usf2(bHLH)/C2C12-Usf2-ChIP-Seq(GSE36030)/Homer	1	RV	protein_coding	27.2067
VDR	VDR(NR),DR3/GM10855-VDR+vitD-ChIP-Seq(GSE22484)/Homer	1e-07	RV	protein_coding	0.0824696
WT1	WT1(Zf)/Kidney-WT1-ChIP-Seq(GSE90016)/Homer	1e-19	RV	protein_coding	2.79238
YY1	YY1(Zf)/Promoter/Homer	1	RV	protein_coding	18.1644
ZBTB12	ZBTB12(Zf)/HEK293-ZBTB12.GFP-ChIP-Seq(GSE58341)/Homer	0.1	RV	protein_coding	0.542062
ZBTB18	ZBTB18(Zf)/HEK293-ZBTB18.GFP-ChIP-Seq(GSE58341)/Homer	1e-54	RV	protein_coding	21.6053
ZBTB33	ZBTB33(Zf)/GM12878-ZBTB33-ChIP-Seq(GSE32465)/Homer	1	RV	protein_coding	6.85361
ZEB1	ZEB1(Zf)/PDAC-ZEB1-ChIP-Seq(GSE64557)/Homer	1	RV	protein_coding	36.8106
ZEB2	ZEB2(Zf)/SNU398-ZEB2-ChIP-Seq(GSE103048)/Homer	1	RV	protein_coding	22.1497
ZFP3	ZFP3(Zf)/HEK293-ZFP3.GFP-ChIP-Seq(GSE58341)/Homer	1	RV	protein_coding	8.74357
ZFP57	Zfp57(Zf)/H1-ZFP57.HA-ChIP-Seq(GSE115387)/Homer	1e-33	RV	protein_coding	0.88369
ZFX	ZFX(Zf)/mES-Zfx-ChIP-Seq(GSE11431)/Homer	1e-64	RV	protein_coding	13.2351
ZIC3	Zic3(Zf)/mES-Zic3-ChIP-Seq(GSE37889)/Homer	1e-227	RV	protein_coding	0.00267913
ZKSCAN1	ZKSCAN1(Zf)/HepG2-ZKSCAN1-ChIP-Seq(Encode)/Homer	1e-14	RV	protein_coding	14.5042
ZNF136	ZNF136(Zf)/HEK293-ZNF136.GFP-ChIP-Seq(GSE58341)/Homer	1	RV	protein_coding	1.31529
ZNF16	ZNF16(Zf)/HEK293-ZNF16.GFP-ChIP-Seq(GSE58341)/Homer	1	RV	protein_coding	3.17162
ZNF165	ZNF165(Zf)/WHIM12-ZNF165-ChIP-Seq(GSE65937)/Homer	1e-30	RV	protein_coding	0.237083
ZNF189	ZNF189(Zf)/HEK293-ZNF189.GFP-ChIP-Seq(GSE58341)/Homer	1e-38	RV	protein_coding	17.4303
ZNF263	Znf263(Zf)/K562-Znf263-ChIP-Seq(GSE31477)/Homer	1e-65	RV	protein_coding	2.77937
ZNF264	ZNF264(Zf)/HEK293-ZNF264.GFP-ChIP-Seq(GSE58341)/Homer	1e-65	RV	protein_coding	2.58166
ZNF317	ZNF317(Zf)/HEK293-ZNF317.GFP-ChIP-Seq(GSE58341)/Homer	1	RV	protein_coding	3.77777
ZNF322	ZNF322(Zf)/HEK293-ZNF322.GFP-ChIP-Seq(GSE58341)/Homer	1e-48	RV	protein_coding	5.54227
ZNF341	ZNF341(Zf)/EBV-ZNF341-ChIP-Seq(GSE113194)/Homer	1e-148	RV	protein_coding	1.13314
ZNF382	ZNF382(Zf)/HEK293-ZNF382.GFP-ChIP-Seq(GSE58341)/Homer	1	RV	protein_coding	2.56071
ZNF41	ZNF41(Zf)/HEK293-ZNF41.GFP-ChIP-Seq(GSE58341)/Homer	1	RV	protein_coding	8.2245
ZNF415	ZNF415(Zf)/HEK293-ZNF415.GFP-ChIP-Seq(GSE58341)/Homer	1e-47	RV	protein_coding	6.86129
ZNF416	ZNF416(Zf)/HEK293-ZNF416.GFP-ChIP-Seq(GSE58341)/Homer	1	RV	protein_coding	3.06971
ZNF467	ZNF467(Zf)/HEK293-ZNF467.GFP-ChIP-Seq(GSE58341)/Homer	1e-65	RV	protein_coding	2.78308
ZNF519	ZNF519(Zf)/HEK293-ZNF519.GFP-ChIP-Seq(GSE58341)/Homer	1e-06	RV	protein_coding	1.19244
ZNF528	ZNF528(Zf)/HEK293-ZNF528.GFP-ChIP-Seq(GSE58341)/Homer	0.01	RV	protein_coding	3.06342
ZNF669	ZNF669(Zf)/HEK293-ZNF669.GFP-ChIP-Seq(GSE58341)/Homer	1e-08	RV	protein_coding	1.81453
ZNF675	ZNF675(Zf)/HEK293-ZNF675.GFP-ChIP-Seq(GSE58341)/Homer	1e-06	RV	protein_coding	1.17271
ZNF692	ZNF692(Zf)/HEK293-ZNF692.GFP-ChIP-Seq(GSE58341)/Homer	1e-41	RV	protein_coding	2.45433
ZNF7	ZNF7(Zf)/HepG2-ZNF7.Flag-ChIP-Seq(Encode)/Homer	1e-21	RV	protein_coding	2.17162
ZNF711	ZNF711(Zf)/SHSY5Y-ZNF711-ChIP-Seq(GSE20673)/Homer	1	RV	protein_coding	0.938677
ZNF768	ZNF768(Zf)/Rajj-ZNF768-ChIP-Seq(GSE111879)/Homer	1e-11	RV	protein_coding	28.6175
ZSCAN22	ZSCAN22(Zf)/HEK293-ZSCAN22.GFP-ChIP-Seq(GSE58341)/Homer	0.01	RV	protein_coding	1.5997

## Sheet: Human proximal motif TF
Gene	Motif name	P value	Position	Gene type	Mean expression levels (RPKM)
ASCL1	Ascl1(bHLH)/NeuralTubes-Ascl1-ChIP-Seq(GSE55840)/Homer	1	LA	protein_coding	0.0024685
ASCL2	Ascl2(bHLH)/ESC-Ascl2-ChIP-Seq(GSE97712)/Homer	1	LA	protein_coding	0.0938871
ATF1	Atf1(bZIP)/K562-ATF1-ChIP-Seq(GSE31477)/Homer	1	LA	protein_coding	11.25
ATF2	Atf2(bZIP)/3T3L1-Atf2-ChIP-Seq(GSE56872)/Homer	1	LA	protein_coding	16.9239
ATF3	Atf3(bZIP)/GBM-ATF3-ChIP-Seq(GSE33912)/Homer	1	LA	protein_coding	6.55462
ATF4	Atf4(bZIP)/MEF-Atf4-ChIP-Seq(GSE35681)/Homer	1	LA	protein_coding	62.3638
ATF7	Atf7(bZIP)/3T3L1-Atf7-ChIP-Seq(GSE56872)/Homer	1	LA	protein_coding	14.0707
ATF7	Atf7(bZIP)/3T3L1-Atf7-ChIP-Seq(GSE56872)/Homer	1	LA	protein_coding	0.635947
ATOH1	Atoh1(bHLH)/Cerebellum-Atoh1-ChIP-Seq(GSE22111)/Homer	1	LA	protein_coding	0.00751244
BACH1	Bach1(bZIP)/K562-Bach1-ChIP-Seq(GSE31477)/Homer	1	LA	protein_coding	12.1565
BACH2	Bach2(bZIP)/OCILy7-Bach2-ChIP-Seq(GSE44420)/Homer	1	LA	protein_coding	1.31989
BARX1	Barx1(Homeobox)/Stomach-Barx1.3xFlag-ChIP-Seq(GSE69483)/Homer	1e-25	LA	protein_coding	0.0197418
BATF	BATF(bZIP)/Th17-BATF-ChIP-Seq(GSE39756)/Homer	1	LA	protein_coding	0.270442
BCL11A	Bcl11a(Zf)/HSPC-BCL11A-ChIP-Seq(GSE104676)/Homer	1	LA	protein_coding	1.6479
BCL6	Bcl6(Zf)/Liver-Bcl6-ChIP-Seq(GSE31578)/Homer	1e-05	LA	protein_coding	21.5331
BHLHA15	BHLHA15(bHLH)/NIH3T3-BHLHB8.HA-ChIP-Seq(GSE119782)/Homer	1	LA	protein_coding	0.0940172
BHLHE40	bHLHE40(bHLH)/HepG2-BHLHE40-ChIP-Seq(GSE31477)/Homer	1	LA	protein_coding	32.7038
BHLHE41	bHLHE41(bHLH)/proB-Bhlhe41-ChIP-Seq(GSE93764)/Homer	0.001	LA	protein_coding	17.4332
CDX2	Cdx2(Homeobox)/mES-Cdx2-ChIP-Seq(GSE14586)/Homer	1e-10	LA	protein_coding	0
CDX4	CDX4(Homeobox)/ZebrafishEmbryos-Cdx4.Myc-ChIP-Seq(GSE48254)/Homer	1e-14	LA	protein_coding	0
CLOCK	CLOCK(bHLH)/Liver-Clock-ChIP-Seq(GSE39860)/Homer	1	LA	protein_coding	15.4831
CRX	CRX(Homeobox)/Retina-Crx-ChIP-Seq(GSE20012)/Homer	1e-37	LA	protein_coding	0
CTCF	CTCF(Zf)/CD4+-CTCF-ChIP-Seq(Barski_et_al.)/Homer	0.001	LA	protein_coding	7.45432
CUX1	CUX1(Homeobox)/K562-CUX1-ChIP-Seq(GSE92882)/Homer	1e-15	LA	protein_coding	13.866
CUX2	Cux2(Homeobox)/Liver-Cux2-ChIP-Seq(GSE35985)/Homer	0.0001	LA	protein_coding	0.0325982
DLX3	Dlx3(Homeobox)/Kerainocytes-Dlx3-ChIP-Seq(GSE89884)/Homer	1e-29	LA	protein_coding	0.0523352
DMRT1	DMRT1(DM)/Testis-DMRT1-ChIP-Seq(GSE64892)/Homer	0.0001	LA	protein_coding	0
DUX4	DUX4(Homeobox)/Myoblasts-DUX4.V5-ChIP-Seq(GSE75791)/Homer	0.01	LA	protein_coding	0
E2F1	E2F1(E2F)/Hela-E2F1-ChIP-Seq(GSE22478)/Homer	1e-113	LA	protein_coding	0.567664
E2F3	E2F3(E2F)/MEF-E2F3-ChIP-Seq(GSE71376)/Homer	1e-260	LA	protein_coding	4.71845
E2F4	E2F4(E2F)/K562-E2F4-ChIP-Seq(GSE31477)/Homer	0	LA	protein_coding	10.3986
E2F6	E2F6(E2F)/Hela-E2F6-ChIP-Seq(GSE31477)/Homer	1e-220	LA	protein_coding	6.08947
E2F7	E2F7(E2F)/Hela-E2F7-ChIP-Seq(GSE32673)/Homer	1e-46	LA	protein_coding	0.0458134
EBF1	EBF1(EBF)/Near-E2A-ChIP-Seq(GSE21512)/Homer	0.0001	LA	protein_coding	14.4293
EBF2	EBF2(EBF)/BrownAdipose-EBF2-ChIP-Seq(GSE97114)/Homer	0.1	LA	protein_coding	10.6404
EGR1	Egr1(Zf)/K562-Egr1-ChIP-Seq(GSE32465)/Homer	1e-86	LA	protein_coding	24.954
EGR2	Egr2(Zf)/Thymocytes-Egr2-ChIP-Seq(GSE34254)/Homer	1e-15	LA	protein_coding	1.61732
EHF	EHF(ETS)/LoVo-EHF-ChIP-Seq(GSE49402)/Homer	1e-52	LA	protein_coding	0.201909
ELF1	ELF1(ETS)/Jurkat-ELF1-ChIP-Seq(SRA014231)/Homer	1e-219	LA	protein_coding	18.8532
ELF3	ELF3(ETS)/PDAC-ELF3-ChIP-Seq(GSE64557)/Homer	1e-30	LA	protein_coding	0.0556002
ELF4	Elf4(ETS)/BMDM-Elf4-ChIP-Seq(GSE88699)/Homer	1e-74	LA	protein_coding	2.73917
ELF5	ELF5(ETS)/T47D-ELF5-ChIP-Seq(GSE30407)/Homer	1e-68	LA	protein_coding	0.0120279
ELK1	Elk1(ETS)/Hela-Elk1-ChIP-Seq(GSE31477)/Homer	1e-264	LA	protein_coding	10.7598
ELK4	Elk4(ETS)/Hela-Elk4-ChIP-Seq(GSE31477)/Homer	1e-280	LA	protein_coding	21.1239
EOMES	Eomes(T-box)/H9-Eomes-ChIP-Seq(GSE26097)/Homer	1e-20	LA	protein_coding	0.158021
ERG	ERG(ETS)/VCaP-ERG-ChIP-Seq(GSE14097)/Homer	1e-63	LA	protein_coding	5.31678
ESRRB	Esrrb(NR)/mES-Esrrb-ChIP-Seq(GSE11431)/Homer	1	LA	protein_coding	1.92128
ETS1	ETS1(ETS)/Jurkat-ETS1-ChIP-Seq(GSE17954)/Homer	1e-84	LA	protein_coding	25.0531
ETV1	ETV1(ETS)/GIST48-ETV1-ChIP-Seq(GSE22441)/Homer	1e-83	LA	protein_coding	15.0075
ETV2	Etv2(ETS)/ES-ER71-ChIP-Seq(GSE59402)/Homer	1e-70	LA	protein_coding	0.16482
ETV4	ETV4(ETS)/HepG2-ETV4-ChIP-Seq(ENCODE)/Homer	1e-139	LA	protein_coding	0.583623
FLI1	Fli1(ETS)/CD8-FLI-ChIP-Seq(GSE20898)/Homer	1e-188	LA	protein_coding	7.73778
FOSL2	Fosl2(bZIP)/3T3L1-Fosl2-ChIP-Seq(GSE56872)/Homer	1	LA	protein_coding	19.7885
FOXA1	FOXA1(Forkhead)/LNCAP-FOXA1-ChIP-Seq(GSE27824)/Homer	1e-17	LA	protein_coding	0
FOXA1	FOXA1(Forkhead)/MCF7-FOXA1-ChIP-Seq(GSE26831)/Homer	1e-15	LA	protein_coding	0
FOXA2	Foxa2(Forkhead)/Liver-Foxa2-ChIP-Seq(GSE25694)/Homer	1e-10	LA	protein_coding	0
FOXA3	Foxa3(Forkhead)/Liver-Foxa3-ChIP-Seq(GSE77670)/Homer	1e-05	LA	protein_coding	0
FOXD3	FoxD3(forkhead)/ZebrafishEmbryo-Foxd3.biotin-ChIP-seq(GSE106676)/Homer	1e-12	LA	protein_coding	1.17289
FOXF1	Foxf1(Forkhead)/Lung-Foxf1-ChIP-Seq(GSE77951)/Homer	1e-17	LA	protein_coding	0.683923
FOXH1	Foxh1(Forkhead)/hESC-FOXH1-ChIP-Seq(GSE29422)/Homer	0.1	LA	protein_coding	0.00689414
FOXK1	FOXK1(Forkhead)/HEK293-FOXK1-ChIP-Seq(GSE51673)/Homer	1e-27	LA	protein_coding	15.953
FOXK2	FOXK2(Forkhead)/U2OS-FOXK2-ChIP-Seq(E-MTAB-2204)/Homer	1e-08	LA	protein_coding	10.9125
FOXL2	FoxL2(Forkhead)/Ovary-FoxL2-ChIP-Seq(GSE60858)/Homer	1e-11	LA	protein_coding	0.00342122
FOXM1	FOXM1(Forkhead)/MCF7-FOXM1-ChIP-Seq(GSE72977)/Homer	1e-15	LA	protein_coding	0.221706
FOXO1	Foxo1(Forkhead)/RAW-Foxo1-ChIP-Seq(Fan_et_al.)/Homer	1e-11	LA	protein_coding	17.3489
FOXO3	Foxo3(Forkhead)/U2OS-Foxo3-ChIP-Seq(E-MTAB-2701)/Homer	1e-10	LA	protein_coding	25.6283
FOXP1	FOXP1(Forkhead)/H9-FOXP1-ChIP-Seq(GSE31006)/Homer	1e-09	LA	protein_coding	11.6644
GABPA	GABPA(ETS)/Jurkat-GABPa-ChIP-Seq(GSE17954)/Homer	1e-130	LA	protein_coding	15.4955
GATA1	Gata1(Zf)/K562-GATA1-ChIP-Seq(GSE18829)/Homer	1e-11	LA	protein_coding	0.0153818
GATA2	Gata2(Zf)/K562-GATA2-ChIP-Seq(GSE18829)/Homer	1e-11	LA	protein_coding	8.4333
GATA3	GATA3(Zf),DR8/iTreg-Gata3-ChIP-Seq(GSE20898)/Homer	1	LA	protein_coding	0.875294
GATA3	GATA3(Zf)/iTreg-Gata3-ChIP-Seq(GSE20898)/Homer	1e-41	LA	protein_coding	0.875294
GATA3	GATA3(Zf),DR4/iTreg-Gata3-ChIP-Seq(GSE20898)/Homer	1	LA	protein_coding	0.875294
GATA4	Gata4(Zf)/Heart-Gata4-ChIP-Seq(GSE35151)/Homer	1e-17	LA	protein_coding	32.6701
GATA6	Gata6(Zf)/HUG1N-GATA6-ChIP-Seq(GSE51936)/Homer	1e-22	LA	protein_coding	61.4623
GFI1B	Gfi1b(Zf)/HPC7-Gfi1b-ChIP-Seq(GSE22178)/Homer	1	LA	protein_coding	0.0495407
GFY	GFY(?)/Promoter/Homer	1e-114	LA	protein_coding	0.00710209
GLI2	Gli2(Zf)/GM2-Gli2-ChIP-Chip(GSE112702)/Homer	1	LA	protein_coding	1.32126
GLI3	GLI3(Zf)/Limb-GLI3-ChIP-Chip(GSE11077)/Homer	1	LA	protein_coding	2.06414
GLIS3	GLIS3(Zf)/Thyroid-Glis3.GFP-ChIP-Seq(GSE103297)/Homer	1	LA	protein_coding	1.63395
GRHL2	GRHL2(CP2)/HBE-GRHL2-ChIP-Seq(GSE46194)/Homer	0.001	LA	protein_coding	0.0259678
GSC	GSC(Homeobox)/FrogEmbryos-GSC-ChIP-Seq(DRA000576)/Homer	1e-07	LA	protein_coding	0.740612
HAND2	Hand2(bHLH)/Mesoderm-Hand2-ChIP-Seq(GSE61475)/Homer	1	LA	protein_coding	48.7822
HIC1	HIC1(Zf)/Treg-ZBTB29-ChIP-Seq(GSE99889)/Homer	1	LA	protein_coding	7.04088
HINFP	HINFP(Zf)/K562-HINFP.eGFP-ChIP-Seq(Encode)/Homer	1e-179	LA	protein_coding	3.70899
HLF	HLF(bZIP)/HSC-HLF.Flag-ChIP-Seq(GSE69817)/Homer	1e-17	LA	protein_coding	30.4152
HNF1B	HNF1b(Homeobox)/PDAC-HNF1B-ChIP-Seq(GSE64557)/Homer	1e-12	LA	protein_coding	0.0128273
HNF4A	HNF4a(NR),DR1/HepG2-HNF4a-ChIP-Seq(GSE25021)/Homer	1	LA	protein_coding	0.0123714
HOXA1	HOXA1(Homeobox)/mES-Hoxa1-ChIP-Seq(SRP084292)/Homer	1	LA	protein_coding	0.14049
HOXA10	Hoxa10(Homeobox)/ChickenMSG-Hoxa10.Flag-ChIP-Seq(GSE86088)/Homer	1e-14	LA	protein_coding	0.0295941
HOXA11	Hoxa11(Homeobox)/ChickenMSG-Hoxa11.Flag-ChIP-Seq(GSE86088)/Homer	1e-50	LA	protein_coding	0
HOXA13	Hoxa13(Homeobox)/ChickenMSG-Hoxa13.Flag-ChIP-Seq(GSE86088)/Homer	1e-68	LA	protein_coding	0
HOXA2	HOXA2(Homeobox)/mES-Hoxa2-ChIP-Seq(Donaldson_et_al.)/Homer	1	LA	protein_coding	0.400991
HOXA9	Hoxa9(Homeobox)/ChickenMSG-Hoxa9.Flag-ChIP-Seq(GSE86088)/Homer	1e-34	LA	protein_coding	0.0173559
HOXB13	HOXB13(Homeobox)/ProstateTumor-HOXB13-ChIP-Seq(GSE56288)/Homer	1e-36	LA	protein_coding	0
HOXB4	Hoxb4(Homeobox)/ES-Hoxb4-ChIP-Seq(GSE34014)/Homer	1	LA	protein_coding	1.33898
HOXC9	Hoxc9(Homeobox)/Ainv15-Hoxc9-ChIP-Seq(GSE21812)/Homer	1e-08	LA	protein_coding	0.0265406
HOXD10	Hoxd10(Homeobox)/ChickenMSG-Hoxd10.Flag-ChIP-Seq(GSE86088)/Homer	1e-24	LA	protein_coding	0.0285164
HOXD11	Hoxd11(Homeobox)/ChickenMSG-Hoxd11.Flag-ChIP-Seq(GSE86088)/Homer	1e-54	LA	protein_coding	0
HOXD12	Hoxd12(Homeobox)/ChickenMSG-Hoxd12.Flag-ChIP-Seq(GSE86088)/Homer	1e-37	LA	protein_coding	0
HOXD13	Hoxd13(Homeobox)/ChickenMSG-Hoxd13.Flag-ChIP-Seq(GSE86088)/Homer	1e-53	LA	protein_coding	0
IRF1	IRF1(IRF)/PBMC-IRF1-ChIP-Seq(GSE43036)/Homer	1e-12	LA	protein_coding	3.49433
IRF2	IRF2(IRF)/Erythroblas-IRF2-ChIP-Seq(GSE36985)/Homer	1e-16	LA	protein_coding	16.24
IRF3	IRF3(IRF)/BMDM-Irf3-ChIP-Seq(GSE67343)/Homer	1e-12	LA	protein_coding	5.04694
IRF4	IRF4(IRF)/GM12878-IRF4-ChIP-Seq(GSE32465)/Homer	1e-09	LA	protein_coding	0.380406
IRF8	IRF8(IRF)/BMDM-IRF8-ChIP-Seq(GSE77884)/Homer	1e-28	LA	protein_coding	2.18128
ISL1	Isl1(Homeobox)/Neuron-Isl1-ChIP-Seq(GSE31456)/Homer	1e-33	LA	protein_coding	0.222982
JUNB	JunB(bZIP)/DendriticCells-Junb-ChIP-Seq(GSE36099)/Homer	1	LA	protein_coding	32.2872
JUND	JunD(bZIP)/K562-JunD-ChIP-Seq/Homer	1e-28	LA	protein_coding	70.615
KLF10	KLF10(Zf)/HEK293-KLF10.GFP-ChIP-Seq(GSE58341)/Homer	1e-13	LA	protein_coding	24.4232
KLF14	KLF14(Zf)/HEK293-KLF14.GFP-ChIP-Seq(GSE58341)/Homer	1e-74	LA	protein_coding	0.047561
KLF3	KLF3(Zf)/MEF-Klf3-ChIP-Seq(GSE44748)/Homer	1e-61	LA	protein_coding	18.988
KLF4	Klf4(Zf)/mES-Klf4-ChIP-Seq(GSE11431)/Homer	1	LA	protein_coding	21.2351
KLF5	KLF5(Zf)/LoVo-KLF5-ChIP-Seq(GSE49402)/Homer	1e-85	LA	protein_coding	1.34612
KLF6	KLF6(Zf)/PDAC-KLF6-ChIP-Seq(GSE64557)/Homer	1e-72	LA	protein_coding	19.442
KLF9	Klf9(Zf)/GBM-Klf9-ChIP-Seq(GSE62211)/Homer	1e-55	LA	protein_coding	59.3006
LEF1	LEF1(HMG)/H1-LEF1-ChIP-Seq(GSE64758)/Homer	0.001	LA	protein_coding	0.155866
LHX1	Lhx1(Homeobox)/EmbryoCarcinoma-Lhx1-ChIP-Seq(GSE70957)/Homer	1e-30	LA	protein_coding	0
LHX2	Lhx2(Homeobox)/HFSC-Lhx2-ChIP-Seq(GSE48068)/Homer	1e-28	LA	protein_coding	0.00935481
LHX3	Lhx3(Homeobox)/Neuron-Lhx3-ChIP-Seq(GSE31456)/Homer	1e-50	LA	protein_coding	0
MAFA	MafA(bZIP)/Islet-MafA-ChIP-Seq(GSE30298)/Homer	1	LA	protein_coding	0.234212
MAFB	MafB(bZIP)/BMM-Mafb-ChIP-Seq(GSE75722)/Homer	1	LA	protein_coding	18.0974
MAFF	MafF(bZIP)/HepG2-MafF-ChIP-Seq(GSE31477)/Homer	1	LA	protein_coding	2.65576
MAFK	MafK(bZIP)/C2C12-MafK-ChIP-Seq(GSE36030)/Homer	1	LA	protein_coding	20.1697
MAX	Max(bHLH)/K562-Max-ChIP-Seq(GSE31477)/Homer	1	LA	protein_coding	13.5317
MAZ	Maz(Zf)/HepG2-Maz-ChIP-Seq(GSE31477)/Homer	1e-216	LA	protein_coding	16.0598
MEF2A	Mef2a(MADS)/HL1-Mef2a.biotin-ChIP-Seq(GSE21529)/Homer	1	LA	protein_coding	40.4603
MEF2B	Mef2b(MADS)/HEK293-Mef2b.V5-ChIP-Seq(GSE67450)/Homer	0.01	LA	protein_coding	0.569404
MEF2C	Mef2c(MADS)/GM12878-Mef2c-ChIP-Seq(GSE32465)/Homer	1	LA	protein_coding	14.4167
MEF2D	Mef2d(MADS)/Retina-Mef2d-ChIP-Seq(GSE61391)/Homer	0.01	LA	protein_coding	28.6355
MEIS1	Meis1(Homeobox)/MastCells-Meis1-ChIP-Seq(GSE48085)/Homer	1	LA	protein_coding	8.37115
MITF	MITF(bHLH)/MastCells-MITF-ChIP-Seq(GSE48085)/Homer	1	LA	protein_coding	31.0333
MNT	MNT(bHLH)/HepG2-MNT-ChIP-Seq(Encode)/Homer	1	LA	protein_coding	5.39182
MYB	MYB(HTH)/ERMYB-Myb-ChIPSeq(GSE22095)/Homer	1e-63	LA	protein_coding	0.0358165
MYF5	Myf5(bHLH)/GM-Myf5-ChIP-Seq(GSE24852)/Homer	1	LA	protein_coding	0
MYNN	MYNN(Zf)/HEK293-MYNN.eGFP-ChIP-Seq(Encode)/Homer	1e-09	LA	protein_coding	6.1911
MYOG	MyoG(bHLH)/C2C12-MyoG-ChIP-Seq(GSE36024)/Homer	1	LA	protein_coding	0.109848
NANOG	Nanog(Homeobox)/mES-Nanog-ChIP-Seq(GSE11724)/Homer	1e-12	LA	protein_coding	0.0219612
NEUROD1	NeuroD1(bHLH)/Islet-NeuroD1-ChIP-Seq(GSE30298)/Homer	1	LA	protein_coding	0
NEUROG2	NeuroG2(bHLH)/Fibroblast-NeuroG2-ChIP-Seq(GSE75910)/Homer	1	LA	protein_coding	0.0378682
NF1	NF1(CTF)/LNCAP-NF1-ChIP-Seq(Unpublished)/Homer	1	LA	protein_coding	24.6167
NFE2L2	NFE2L2(bZIP)/HepG2-NFE2L2-ChIP-Seq(Encode)/Homer	1	LA	protein_coding	30.8282
NFIL3	NFIL3(bZIP)/HepG2-NFIL3-ChIP-Seq(Encode)/Homer	1e-40	LA	protein_coding	11.2313
NKX2-1	Nkx2.1(Homeobox)/LungAC-Nkx2.1-ChIP-Seq(GSE43252)/Homer	1e-05	LA	protein_coding	0
NKX2-2	Nkx2.2(Homeobox)/NPC-Nkx2.2-ChIP-Seq(GSE61673)/Homer	1	LA	protein_coding	0.00549772
NKX2-5	Nkx2.5(Homeobox)/HL1-Nkx2.5.biotin-ChIP-Seq(GSE21529)/Homer	1	LA	protein_coding	123.524
NKX3-1	Nkx3.1(Homeobox)/LNCaP-Nkx3.1-ChIP-Seq(GSE28264)/Homer	1e-07	LA	protein_coding	4.79847
NKX6-1	Nkx6.1(Homeobox)/Islet-Nkx6.1-ChIP-Seq(GSE40975)/Homer	1e-78	LA	protein_coding	0.0213806
NPAS2	NPAS2(bHLH)/Liver-NPAS2-ChIP-Seq(GSE39860)/Homer	1	LA	protein_coding	4.25575
NR5A2	Nr5a2(NR)/mES-Nr5a2-ChIP-Seq(GSE19019)/Homer	1	LA	protein_coding	1.00865
NR5A2	Nr5a2(NR)/Pancreas-LRH1-ChIP-Seq(GSE34295)/Homer	1	LA	protein_coding	1.00865
NRF1	NRF1(NRF)/MCF7-NRF1-ChIP-Seq(Unpublished)/Homer	1e-198	LA	protein_coding	6.58141
OLIG2	Olig2(bHLH)/Neuron-Olig2-ChIP-Seq(GSE30882)/Homer	1	LA	protein_coding	0.00456162
OTX2	Otx2(Homeobox)/EpiLC-Otx2-ChIP-Seq(GSE56098)/Homer	0.01	LA	protein_coding	0
PAX5	PAX5(Paired,Homeobox)/GM12878-PAX5-ChIP-Seq(GSE32465)/Homer	1	LA	protein_coding	0.00165204
PAX5	PAX5(Paired,Homeobox),condensed/GM12878-PAX5-ChIP-Seq(GSE32465)/Homer	1	LA	protein_coding	0.00165204
PAX6	PAX6(Paired,Homeobox)/Forebrain-Pax6-ChIP-Seq(GSE66961)/Homer	1	LA	protein_coding	0.00157898
PAX7	Pax7(Paired,Homeobox)/Myoblast-Pax7-ChIP-Seq(GSE25064)/Homer	1e-05	LA	protein_coding	0.00493936
PAX7	Pax7(Paired,Homeobox),longest/Myoblast-Pax7-ChIP-Seq(GSE25064)/Homer	1	LA	protein_coding	0.00493936
PAX7	Pax7(Paired,Homeobox),long/Myoblast-Pax7-ChIP-Seq(GSE25064)/Homer	1	LA	protein_coding	0.00493936
PAX8	Pax8(Paired,Homeobox)/Thyroid-Pax8-ChIP-Seq(GSE26938)/Homer	1	LA	protein_coding	0.435173
PBX1	PBX1(Homeobox)/MCF7-PBX1-ChIP-Seq(GSE28007)/Homer	0.001	LA	protein_coding	20.0703
PBX2	PBX2(Homeobox)/K562-PBX2-ChIP-Seq(Encode)/Homer	1e-12	LA	protein_coding	11.8237
PBX3	Pbx3(Homeobox)/GM12878-PBX3-ChIP-Seq(GSE32465)/Homer	0.001	LA	protein_coding	36.2146
PDX1	Pdx1(Homeobox)/Islet-Pdx1-ChIP-Seq(SRA008281)/Homer	1e-07	LA	protein_coding	0
PGR	PGR(NR)/EndoStromal-PGR-ChIP-Seq(GSE69539)/Homer	1	LA	protein_coding	6.3013
PHOX2A	Phox2a(Homeobox)/Neuron-Phox2a-ChIP-Seq(GSE31456)/Homer	1e-09	LA	protein_coding	0.207451
PHOX2B	Phox2b(Homeobox)/CLBGA-PHOX2B-ChIP-Seq(GSE90683)/Homer	0.1	LA	protein_coding	0.248305
PITX1	Pitx1(Homeobox)/Chicken-Pitx1-ChIP-Seq(GSE38910)/Homer	1e-33	LA	protein_coding	0
PKNOX1	Pknox1(Homeobox)/ES-Prep1-ChIP-Seq(GSE63282)/Homer	0.001	LA	protein_coding	3.69329
POU2F3	Oct11(POU,Homeobox)/NCIH1048-POU2F3-ChIP-seq(GSE115123)/Homer	1e-06	LA	protein_coding	0.0628607
POU3F1	Oct6(POU,Homeobox)/NPC-Pou3f1-ChIP-Seq(GSE35496)/Homer	0.1	LA	protein_coding	0.382332
POU5F1	Oct4(POU,Homeobox)/mES-Oct4-ChIP-Seq(GSE11431)/Homer	1e-08	LA	protein_coding	0.0982176
PPARA	PPARa(NR),DR1/Liver-Ppara-ChIP-Seq(GSE47954)/Homer	1	LA	protein_coding	5.80762
PRDM1	PRDM1(Zf)/Hela-PRDM1-ChIP-Seq(GSE31477)/Homer	1e-15	LA	protein_coding	0.929208
PRDM10	PRDM10(Zf)/HEK293-PRDM10.eGFP-ChIP-Seq(Encode)/Homer	1	LA	protein_coding	2.18541
PRDM14	PRDM14(Zf)/H1-PRDM14-ChIP-Seq(GSE22767)/Homer	0.01	LA	protein_coding	0
PRDM15	PRDM15(Zf)/ESC-Prdm15-ChIP-Seq(GSE73694)/Homer	1e-13	LA	protein_coding	1.27854
PRDM9	PRDM9(Zf)/Testis-DMC1-ChIP-Seq(GSE35498)/Homer	1	LA	protein_coding	0.000780587
PROP1	Prop1(Homeobox)/GHFT1-PROP1.biotin-ChIP-Seq(GSE77302)/Homer	1e-14	LA	protein_coding	0
PTF1A	Ptf1a(bHLH)/Panc1-Ptf1a-ChIP-Seq(GSE47459)/Homer	1	LA	protein_coding	0
RARA	RARa(NR)/K562-RARa-ChIP-Seq(Encode)/Homer	0.0001	LA	protein_coding	11.9919
RARG	RARg(NR)/ES-RARg-ChIP-Seq(GSE30538)/Homer	1	LA	protein_coding	8.3554
RFX1	Rfx1(HTH)/NPC-H3K4me1-ChIP-Seq(GSE16256)/Homer	1e-08	LA	protein_coding	6.63433
RFX2	Rfx2(HTH)/LoVo-RFX2-ChIP-Seq(GSE49402)/Homer	1e-24	LA	protein_coding	3.56266
RFX5	Rfx5(HTH)/GM12878-Rfx5-ChIP-Seq(GSE31477)/Homer	0.001	LA	protein_coding	8.88698
RFX6	Rfx6(HTH)/Min6b1-Rfx6.HA-ChIP-Seq(GSE62844)/Homer	0.001	LA	protein_coding	0.00332376
RORA	RORa(NR)/Liver-Rora-ChIP-Seq(GSE101115)/Homer	1	LA	protein_coding	10.5037
RUNX1	RUNX1(Runt)/Jurkat-RUNX1-ChIP-Seq(GSE29180)/Homer	1	LA	protein_coding	1.50915
RUNX2	RUNX2(Runt)/PCa-RUNX2-ChIP-Seq(GSE33889)/Homer	1	LA	protein_coding	0.347403
SCRT1	SCRT1(Zf)/HEK293-SCRT1.eGFP-ChIP-Seq(Encode)/Homer	1	LA	protein_coding	0.0256602
SF1	SF1(NR)/H295R-Nr5a1-ChIP-Seq(GSE44220)/Homer	1	LA	protein_coding	42.1424
SIX1	Six1(Homeobox)/Myoblast-Six1-ChIP-Chip(GSE20150)/Homer	1e-06	LA	protein_coding	0.606456
SIX2	Six2(Homeobox)/NephronProgenitor-Six2-ChIP-Seq(GSE39837)/Homer	1e-25	LA	protein_coding	0.876487
SIX4	Six4(Homeobox)/MCF7-SIX4-ChIP-Seq(Encode)/Homer	0.01	LA	protein_coding	2.30473
SMAD2	Smad2(MAD)/ES-SMAD2-ChIP-Seq(GSE29422)/Homer	0.1	LA	protein_coding	5.14657
SMAD3	Smad3(MAD)/NPC-Smad3-ChIP-Seq(GSE36673)/Homer	1	LA	protein_coding	14.1087
SMAD4	Smad4(MAD)/ESC-SMAD4-ChIP-Seq(GSE29422)/Homer	0.1	LA	protein_coding	21.2202
SOX10	Sox10(HMG)/SciaticNerve-Sox3-ChIP-Seq(GSE35132)/Homer	0.1	LA	protein_coding	6.06536
SOX15	Sox15(HMG)/CPA-Sox15-ChIP-Seq(GSE62909)/Homer	1	LA	protein_coding	2.93512
SOX17	Sox17(HMG)/Endoderm-Sox17-ChIP-Seq(GSE61475)/Homer	1	LA	protein_coding	10.286
SOX2	Sox2(HMG)/mES-Sox2-ChIP-Seq(GSE11431)/Homer	1	LA	protein_coding	0.613998
SOX3	Sox3(HMG)/NPC-Sox3-ChIP-Seq(GSE33059)/Homer	0.01	LA	protein_coding	0.0217134
SOX4	Sox4(HMG)/proB-Sox4-ChIP-Seq(GSE50066)/Homer	0.1	LA	protein_coding	12.0866
SOX6	Sox6(HMG)/Myotubes-Sox6-ChIP-Seq(GSE32627)/Homer	0.01	LA	protein_coding	4.63336
SOX9	Sox9(HMG)/Limb-SOX9-ChIP-Seq(GSE73225)/Homer	1	LA	protein_coding	13.366
SP1	Sp1(Zf)/Promoter/Homer	0	LA	protein_coding	20.0517
SP2	Sp2(Zf)/HEK293-Sp2.eGFP-ChIP-Seq(Encode)/Homer	1e-189	LA	protein_coding	10.1126
SP5	Sp5(Zf)/mES-Sp5.Flag-ChIP-Seq(GSE72989)/Homer	1e-217	LA	protein_coding	0.185336
SPDEF	SPDEF(ETS)/VCaP-SPDEF-ChIP-Seq(SRA014231)/Homer	1e-37	LA	protein_coding	0.0525384
SPIB	SpiB(ETS)/OCILY3-SPIB-ChIP-Seq(GSE56857)/Homer	1e-27	LA	protein_coding	0.0436647
STAT1	STAT1(Stat)/HelaS3-STAT1-ChIP-Seq(GSE12782)/Homer	1e-19	LA	protein_coding	30.4011
STAT3	Stat3(Stat)/mES-Stat3-ChIP-Seq(GSE11431)/Homer	1e-30	LA	protein_coding	55.9321
STAT4	STAT4(Stat)/CD4-Stat4-ChIP-Seq(GSE22104)/Homer	1e-18	LA	protein_coding	17.5672
STAT6	STAT6(Stat)/CD4-Stat6-ChIP-Seq(GSE22104)/Homer	1e-23	LA	protein_coding	20.3061
STAT6	STAT6(Stat)/Macrophage-Stat6-ChIP-Seq(GSE38377)/Homer	1e-19	LA	protein_coding	20.3061
TBR1	Tbr1(T-box)/Cortex-Tbr1-ChIP-Seq(GSE71384)/Homer	1e-18	LA	protein_coding	0
TBX20	Tbx20(T-box)/Heart-Tbx20-ChIP-Seq(GSE29636)/Homer	1	LA	protein_coding	140.493
TBX21	Tbx21(T-box)/GM12878-TBX21-ChIP-Seq(Encode)/Homer	1	LA	protein_coding	0.324951
TBX5	Tbx5(T-box)/HL1-Tbx5.biotin-ChIP-Seq(GSE21529)/Homer	0.001	LA	protein_coding	58.1162
TBX6	Tbx6(T-box)/ESC-Tbx6-ChIP-Seq(GSE93524)/Homer	1	LA	protein_coding	0.197988
TCF12	Tcf12(bHLH)/GM12878-Tcf12-ChIP-Seq(GSE32465)/Homer	1	LA	protein_coding	14.7588
TCF21	Tcf21(bHLH)/ArterySmoothMuscle-Tcf21-ChIP-Seq(GSE61369)/Homer	1	LA	protein_coding	4.60886
TCF3	Tcf3(HMG)/mES-Tcf3-ChIP-Seq(GSE11724)/Homer	0.1	LA	protein_coding	4.37059
TCF4	TCF4(bHLH)/SHSY5Y-TCF4-ChIP-Seq(GSE96915)/Homer	1	LA	protein_coding	26.7101
TCF7	Tcf7(HMG)/GM12878-TCF7-ChIP-Seq(Encode)/Homer	1	LA	protein_coding	1.17403
TEAD1	TEAD1(TEAD)/HepG2-TEAD1-ChIP-Seq(Encode)/Homer	0.0001	LA	protein_coding	11.2231
TEAD2	TEAD2(TEA)/Py2T-Tead2-ChIP-Seq(GSE55709)/Homer	1	LA	protein_coding	19.7826
TEAD3	TEAD3(TEA)/HepG2-TEAD3-ChIP-Seq(Encode)/Homer	0.01	LA	protein_coding	12.574
TEAD4	TEAD4(TEA)/Tropoblast-Tead4-ChIP-Seq(GSE37350)/Homer	1	LA	protein_coding	4.78842
TFE3	TFE3(bHLH)/MEF-TFE3-ChIP-Seq(GSE75757)/Homer	1e-14	LA	protein_coding	15.4224
TGIF1	Tgif1(Homeobox)/mES-Tgif1-ChIP-Seq(GSE55404)/Homer	1e-07	LA	protein_coding	2.22794
TGIF2	Tgif2(Homeobox)/mES-Tgif2-ChIP-Seq(GSE55404)/Homer	1e-08	LA	protein_coding	4.42946
THRA	THRa(NR)/C17.2-THRa-ChIP-Seq(GSE38347)/Homer	1	LA	protein_coding	37.0288
THRB	THRb(NR)/HepG2-THRb.Flag-ChIP-Seq(Encode)/Homer	1	LA	protein_coding	4.42566
THRB	THRb(NR)/Liver-NR1A2-ChIP-Seq(GSE52613)/Homer	1	LA	protein_coding	4.42566
TRPS1	TRPS1(Zf)/MCF7-TRPS1-ChIP-Seq(GSE107013)/Homer	1e-54	LA	protein_coding	5.32988
TWIST2	Twist2(bHLH)/Myoblast-Twist2.Ty1-ChIP-Seq(GSE127998)/Homer	1	LA	protein_coding	1.95074
USF1	USF1(bHLH)/GM12878-Usf1-ChIP-Seq(GSE32465)/Homer	1	LA	protein_coding	11.343
USF2	Usf2(bHLH)/C2C12-Usf2-ChIP-Seq(GSE36030)/Homer	1	LA	protein_coding	29.8386
VDR	VDR(NR),DR3/GM10855-VDR+vitD-ChIP-Seq(GSE22484)/Homer	1	LA	protein_coding	0.258123
WT1	WT1(Zf)/Kidney-WT1-ChIP-Seq(GSE90016)/Homer	1e-33	LA	protein_coding	1.98807
YY1	YY1(Zf)/Promoter/Homer	1e-115	LA	protein_coding	18.6295
ZBTB12	ZBTB12(Zf)/HEK293-ZBTB12.GFP-ChIP-Seq(GSE58341)/Homer	0.01	LA	protein_coding	0.745626
ZBTB18	ZBTB18(Zf)/HEK293-ZBTB18.GFP-ChIP-Seq(GSE58341)/Homer	1	LA	protein_coding	20.4126
ZBTB33	ZBTB33(Zf)/GM12878-ZBTB33-ChIP-Seq(GSE32465)/Homer	1e-68	LA	protein_coding	7.716
ZEB1	ZEB1(Zf)/PDAC-ZEB1-ChIP-Seq(GSE64557)/Homer	1	LA	protein_coding	32.6495
ZEB2	ZEB2(Zf)/SNU398-ZEB2-ChIP-Seq(GSE103048)/Homer	1	LA	protein_coding	33.5874
ZFP3	ZFP3(Zf)/HEK293-ZFP3.GFP-ChIP-Seq(GSE58341)/Homer	1	LA	protein_coding	9.05862
ZFP57	Zfp57(Zf)/H1-ZFP57.HA-ChIP-Seq(GSE115387)/Homer	1e-125	LA	protein_coding	0.171958
ZFX	ZFX(Zf)/mES-Zfx-ChIP-Seq(GSE11431)/Homer	0.01	LA	protein_coding	14.8966
ZIC3	Zic3(Zf)/mES-Zic3-ChIP-Seq(GSE37889)/Homer	1	LA	protein_coding	0
ZKSCAN1	ZKSCAN1(Zf)/HepG2-ZKSCAN1-ChIP-Seq(Encode)/Homer	0.1	LA	protein_coding	15.5865
ZNF136	ZNF136(Zf)/HEK293-ZNF136.GFP-ChIP-Seq(GSE58341)/Homer	1	LA	protein_coding	1.64796
ZNF16	ZNF16(Zf)/HEK293-ZNF16.GFP-ChIP-Seq(GSE58341)/Homer	1	LA	protein_coding	3.73988
ZNF165	ZNF165(Zf)/WHIM12-ZNF165-ChIP-Seq(GSE65937)/Homer	1	LA	protein_coding	0.187675
ZNF189	ZNF189(Zf)/HEK293-ZNF189.GFP-ChIP-Seq(GSE58341)/Homer	0.01	LA	protein_coding	19.42
ZNF263	Znf263(Zf)/K562-Znf263-ChIP-Seq(GSE31477)/Homer	1e-16	LA	protein_coding	2.82128
ZNF264	ZNF264(Zf)/HEK293-ZNF264.GFP-ChIP-Seq(GSE58341)/Homer	0.001	LA	protein_coding	4.40935
ZNF317	ZNF317(Zf)/HEK293-ZNF317.GFP-ChIP-Seq(GSE58341)/Homer	1	LA	protein_coding	3.89648
ZNF322	ZNF322(Zf)/HEK293-ZNF322.GFP-ChIP-Seq(GSE58341)/Homer	1	LA	protein_coding	6.57613
ZNF341	ZNF341(Zf)/EBV-ZNF341-ChIP-Seq(GSE113194)/Homer	1	LA	protein_coding	1.12221
ZNF382	ZNF382(Zf)/HEK293-ZNF382.GFP-ChIP-Seq(GSE58341)/Homer	1	LA	protein_coding	3.55125
ZNF41	ZNF41(Zf)/HEK293-ZNF41.GFP-ChIP-Seq(GSE58341)/Homer	1	LA	protein_coding	8.0858
ZNF415	ZNF415(Zf)/HEK293-ZNF415.GFP-ChIP-Seq(GSE58341)/Homer	0.1	LA	protein_coding	9.03699
ZNF416	ZNF416(Zf)/HEK293-ZNF416.GFP-ChIP-Seq(GSE58341)/Homer	1	LA	protein_coding	3.72021
ZNF467	ZNF467(Zf)/HEK293-ZNF467.GFP-ChIP-Seq(GSE58341)/Homer	1e-17	LA	protein_coding	3.66354
ZNF519	ZNF519(Zf)/HEK293-ZNF519.GFP-ChIP-Seq(GSE58341)/Homer	1e-11	LA	protein_coding	1.9669
ZNF528	ZNF528(Zf)/HEK293-ZNF528.GFP-ChIP-Seq(GSE58341)/Homer	1	LA	protein_coding	3.91639
ZNF669	ZNF669(Zf)/HEK293-ZNF669.GFP-ChIP-Seq(GSE58341)/Homer	1	LA	protein_coding	1.88926
ZNF675	ZNF675(Zf)/HEK293-ZNF675.GFP-ChIP-Seq(GSE58341)/Homer	0.0001	LA	protein_coding	1.68827
ZNF692	ZNF692(Zf)/HEK293-ZNF692.GFP-ChIP-Seq(GSE58341)/Homer	1	LA	protein_coding	2.7412
ZNF7	ZNF7(Zf)/HepG2-ZNF7.Flag-ChIP-Seq(Encode)/Homer	1e-05	LA	protein_coding	2.55723
ZNF711	ZNF711(Zf)/SHSY5Y-ZNF711-ChIP-Seq(GSE20673)/Homer	1e-06	LA	protein_coding	3.61316
ZNF768	ZNF768(Zf)/Rajj-ZNF768-ChIP-Seq(GSE111879)/Homer	1	LA	protein_coding	25.7693
ZSCAN22	ZSCAN22(Zf)/HEK293-ZSCAN22.GFP-ChIP-Seq(GSE58341)/Homer	1	LA	protein_coding	1.86862
ASCL1	Ascl1(bHLH)/NeuralTubes-Ascl1-ChIP-Seq(GSE55840)/Homer	1	RA	protein_coding	0.0445941
ASCL2	Ascl2(bHLH)/ESC-Ascl2-ChIP-Seq(GSE97712)/Homer	1	RA	protein_coding	0.112352
ATF1	Atf1(bZIP)/K562-ATF1-ChIP-Seq(GSE31477)/Homer	1	RA	protein_coding	12.7994
ATF2	Atf2(bZIP)/3T3L1-Atf2-ChIP-Seq(GSE56872)/Homer	1	RA	protein_coding	16.9424
ATF3	Atf3(bZIP)/GBM-ATF3-ChIP-Seq(GSE33912)/Homer	1	RA	protein_coding	15.6207
ATF4	Atf4(bZIP)/MEF-Atf4-ChIP-Seq(GSE35681)/Homer	1	RA	protein_coding	57.5032
ATF7	Atf7(bZIP)/3T3L1-Atf7-ChIP-Seq(GSE56872)/Homer	1	RA	protein_coding	0.993441
ATF7	Atf7(bZIP)/3T3L1-Atf7-ChIP-Seq(GSE56872)/Homer	1	RA	protein_coding	14.4459
ATOH1	Atoh1(bHLH)/Cerebellum-Atoh1-ChIP-Seq(GSE22111)/Homer	1	RA	protein_coding	0.0246933
BACH1	Bach1(bZIP)/K562-Bach1-ChIP-Seq(GSE31477)/Homer	1	RA	protein_coding	12.4138
BACH2	Bach2(bZIP)/OCILy7-Bach2-ChIP-Seq(GSE44420)/Homer	1	RA	protein_coding	1.18828
BARX1	Barx1(Homeobox)/Stomach-Barx1.3xFlag-ChIP-Seq(GSE69483)/Homer	1e-22	RA	protein_coding	0.0050759
BATF	BATF(bZIP)/Th17-BATF-ChIP-Seq(GSE39756)/Homer	1	RA	protein_coding	0.198814
BCL11A	Bcl11a(Zf)/HSPC-BCL11A-ChIP-Seq(GSE104676)/Homer	1	RA	protein_coding	1.5124
BCL6	Bcl6(Zf)/Liver-Bcl6-ChIP-Seq(GSE31578)/Homer	1e-14	RA	protein_coding	19.6374
BHLHA15	BHLHA15(bHLH)/NIH3T3-BHLHB8.HA-ChIP-Seq(GSE119782)/Homer	1	RA	protein_coding	0.140485
BHLHE40	bHLHE40(bHLH)/HepG2-BHLHE40-ChIP-Seq(GSE31477)/Homer	1	RA	protein_coding	34.2753
BHLHE41	bHLHE41(bHLH)/proB-Bhlhe41-ChIP-Seq(GSE93764)/Homer	0.1	RA	protein_coding	16.9982
CDX2	Cdx2(Homeobox)/mES-Cdx2-ChIP-Seq(GSE14586)/Homer	1e-08	RA	protein_coding	0
CDX4	CDX4(Homeobox)/ZebrafishEmbryos-Cdx4.Myc-ChIP-Seq(GSE48254)/Homer	1e-28	RA	protein_coding	0
CLOCK	CLOCK(bHLH)/Liver-Clock-ChIP-Seq(GSE39860)/Homer	1	RA	protein_coding	16.2677
CRX	CRX(Homeobox)/Retina-Crx-ChIP-Seq(GSE20012)/Homer	1e-39	RA	protein_coding	0
CTCF	CTCF(Zf)/CD4+-CTCF-ChIP-Seq(Barski_et_al.)/Homer	1e-06	RA	protein_coding	7.46889
CUX1	CUX1(Homeobox)/K562-CUX1-ChIP-Seq(GSE92882)/Homer	1e-20	RA	protein_coding	14.9534
CUX2	Cux2(Homeobox)/Liver-Cux2-ChIP-Seq(GSE35985)/Homer	1e-09	RA	protein_coding	0.0183228
DLX3	Dlx3(Homeobox)/Kerainocytes-Dlx3-ChIP-Seq(GSE89884)/Homer	1e-26	RA	protein_coding	0.109768
DMRT1	DMRT1(DM)/Testis-DMRT1-ChIP-Seq(GSE64892)/Homer	1	RA	protein_coding	0
DUX4	DUX4(Homeobox)/Myoblasts-DUX4.V5-ChIP-Seq(GSE75791)/Homer	0.001	RA	protein_coding	0.00130926
E2F1	E2F1(E2F)/Hela-E2F1-ChIP-Seq(GSE22478)/Homer	1e-92	RA	protein_coding	0.427418
E2F3	E2F3(E2F)/MEF-E2F3-ChIP-Seq(GSE71376)/Homer	1e-270	RA	protein_coding	4.42435
E2F4	E2F4(E2F)/K562-E2F4-ChIP-Seq(GSE31477)/Homer	9.99988867182683e-320	RA	protein_coding	10.2848
E2F6	E2F6(E2F)/Hela-E2F6-ChIP-Seq(GSE31477)/Homer	1e-208	RA	protein_coding	6.09121
E2F7	E2F7(E2F)/Hela-E2F7-ChIP-Seq(GSE32673)/Homer	1e-41	RA	protein_coding	0.101452
EBF1	EBF1(EBF)/Near-E2A-ChIP-Seq(GSE21512)/Homer	1e-06	RA	protein_coding	13.2289
EBF2	EBF2(EBF)/BrownAdipose-EBF2-ChIP-Seq(GSE97114)/Homer	1	RA	protein_coding	9.8565
EGR1	Egr1(Zf)/K562-Egr1-ChIP-Seq(GSE32465)/Homer	1e-109	RA	protein_coding	27.1846
EGR2	Egr2(Zf)/Thymocytes-Egr2-ChIP-Seq(GSE34254)/Homer	1e-20	RA	protein_coding	1.52258
EHF	EHF(ETS)/LoVo-EHF-ChIP-Seq(GSE49402)/Homer	1e-50	RA	protein_coding	0.173953
ELF1	ELF1(ETS)/Jurkat-ELF1-ChIP-Seq(SRA014231)/Homer	1e-203	RA	protein_coding	18.5151
ELF3	ELF3(ETS)/PDAC-ELF3-ChIP-Seq(GSE64557)/Homer	1e-44	RA	protein_coding	0.0522355
ELF4	Elf4(ETS)/BMDM-Elf4-ChIP-Seq(GSE88699)/Homer	1e-63	RA	protein_coding	2.59452
ELF5	ELF5(ETS)/T47D-ELF5-ChIP-Seq(GSE30407)/Homer	1e-70	RA	protein_coding	0.00214254
ELK1	Elk1(ETS)/Hela-Elk1-ChIP-Seq(GSE31477)/Homer	1e-236	RA	protein_coding	11.5199
ELK4	Elk4(ETS)/Hela-Elk4-ChIP-Seq(GSE31477)/Homer	1e-275	RA	protein_coding	21.0172
EOMES	Eomes(T-box)/H9-Eomes-ChIP-Seq(GSE26097)/Homer	1e-24	RA	protein_coding	0.222356
ERG	ERG(ETS)/VCaP-ERG-ChIP-Seq(GSE14097)/Homer	1e-62	RA	protein_coding	5.28097
ESRRB	Esrrb(NR)/mES-Esrrb-ChIP-Seq(GSE11431)/Homer	1	RA	protein_coding	1.39955
ETS1	ETS1(ETS)/Jurkat-ETS1-ChIP-Seq(GSE17954)/Homer	1e-88	RA	protein_coding	25.4498
ETV1	ETV1(ETS)/GIST48-ETV1-ChIP-Seq(GSE22441)/Homer	1e-74	RA	protein_coding	11.1772
ETV2	Etv2(ETS)/ES-ER71-ChIP-Seq(GSE59402)/Homer	1e-48	RA	protein_coding	0.186907
ETV4	ETV4(ETS)/HepG2-ETV4-ChIP-Seq(ENCODE)/Homer	1e-131	RA	protein_coding	0.395183
FLI1	Fli1(ETS)/CD8-FLI-ChIP-Seq(GSE20898)/Homer	1e-162	RA	protein_coding	7.36063
FOSL2	Fosl2(bZIP)/3T3L1-Fosl2-ChIP-Seq(GSE56872)/Homer	1	RA	protein_coding	25.1051
FOXA1	FOXA1(Forkhead)/MCF7-FOXA1-ChIP-Seq(GSE26831)/Homer	1e-12	RA	protein_coding	0.0234695
FOXA1	FOXA1(Forkhead)/LNCAP-FOXA1-ChIP-Seq(GSE27824)/Homer	1e-17	RA	protein_coding	0.0234695
FOXA2	Foxa2(Forkhead)/Liver-Foxa2-ChIP-Seq(GSE25694)/Homer	1e-11	RA	protein_coding	0
FOXA3	Foxa3(Forkhead)/Liver-Foxa3-ChIP-Seq(GSE77670)/Homer	1e-05	RA	protein_coding	0
FOXD3	FoxD3(forkhead)/ZebrafishEmbryo-Foxd3.biotin-ChIP-seq(GSE106676)/Homer	1e-07	RA	protein_coding	0.613252
FOXF1	Foxf1(Forkhead)/Lung-Foxf1-ChIP-Seq(GSE77951)/Homer	1e-10	RA	protein_coding	0.349559
FOXH1	Foxh1(Forkhead)/hESC-FOXH1-ChIP-Seq(GSE29422)/Homer	0.0001	RA	protein_coding	0.00359585
FOXK1	FOXK1(Forkhead)/HEK293-FOXK1-ChIP-Seq(GSE51673)/Homer	1e-09	RA	protein_coding	16.7125
FOXK2	FOXK2(Forkhead)/U2OS-FOXK2-ChIP-Seq(E-MTAB-2204)/Homer	0.001	RA	protein_coding	11.0104
FOXL2	FoxL2(Forkhead)/Ovary-FoxL2-ChIP-Seq(GSE60858)/Homer	1e-08	RA	protein_coding	0.0022876
FOXM1	FOXM1(Forkhead)/MCF7-FOXM1-ChIP-Seq(GSE72977)/Homer	1e-16	RA	protein_coding	0.284837
FOXO1	Foxo1(Forkhead)/RAW-Foxo1-ChIP-Seq(Fan_et_al.)/Homer	1e-09	RA	protein_coding	21.276
FOXO3	Foxo3(Forkhead)/U2OS-Foxo3-ChIP-Seq(E-MTAB-2701)/Homer	1e-07	RA	protein_coding	26.7969
FOXP1	FOXP1(Forkhead)/H9-FOXP1-ChIP-Seq(GSE31006)/Homer	1e-07	RA	protein_coding	11.036
GABPA	GABPA(ETS)/Jurkat-GABPa-ChIP-Seq(GSE17954)/Homer	1e-104	RA	protein_coding	16.332
GATA1	Gata1(Zf)/K562-GATA1-ChIP-Seq(GSE18829)/Homer	1e-10	RA	protein_coding	0.0113294
GATA2	Gata2(Zf)/K562-GATA2-ChIP-Seq(GSE18829)/Homer	1e-09	RA	protein_coding	6.02818
GATA3	GATA3(Zf)/iTreg-Gata3-ChIP-Seq(GSE20898)/Homer	1e-29	RA	protein_coding	0.681861
GATA3	GATA3(Zf),DR4/iTreg-Gata3-ChIP-Seq(GSE20898)/Homer	0.01	RA	protein_coding	0.681861
GATA3	GATA3(Zf),DR8/iTreg-Gata3-ChIP-Seq(GSE20898)/Homer	1	RA	protein_coding	0.681861
GATA4	Gata4(Zf)/Heart-Gata4-ChIP-Seq(GSE35151)/Homer	1e-20	RA	protein_coding	30.1663
GATA6	Gata6(Zf)/HUG1N-GATA6-ChIP-Seq(GSE51936)/Homer	1e-18	RA	protein_coding	62.6298
GFI1B	Gfi1b(Zf)/HPC7-Gfi1b-ChIP-Seq(GSE22178)/Homer	1	RA	protein_coding	0.130723
GFY	GFY(?)/Promoter/Homer	1e-90	RA	protein_coding	0
GLI2	Gli2(Zf)/GM2-Gli2-ChIP-Chip(GSE112702)/Homer	1	RA	protein_coding	1.23277
GLI3	GLI3(Zf)/Limb-GLI3-ChIP-Chip(GSE11077)/Homer	1	RA	protein_coding	1.49397
GLIS3	GLIS3(Zf)/Thyroid-Glis3.GFP-ChIP-Seq(GSE103297)/Homer	1	RA	protein_coding	1.54213
GRHL2	GRHL2(CP2)/HBE-GRHL2-ChIP-Seq(GSE46194)/Homer	0.001	RA	protein_coding	0.028013
GSC	GSC(Homeobox)/FrogEmbryos-GSC-ChIP-Seq(DRA000576)/Homer	0.01	RA	protein_coding	0.353042
HAND2	Hand2(bHLH)/Mesoderm-Hand2-ChIP-Seq(GSE61475)/Homer	1	RA	protein_coding	47.5128
HIC1	HIC1(Zf)/Treg-ZBTB29-ChIP-Seq(GSE99889)/Homer	1	RA	protein_coding	7.2542
HINFP	HINFP(Zf)/K562-HINFP.eGFP-ChIP-Seq(Encode)/Homer	1e-163	RA	protein_coding	3.6478
HLF	HLF(bZIP)/HSC-HLF.Flag-ChIP-Seq(GSE69817)/Homer	1e-11	RA	protein_coding	34.7181
HNF1B	HNF1b(Homeobox)/PDAC-HNF1B-ChIP-Seq(GSE64557)/Homer	1e-13	RA	protein_coding	0.00255391
HNF4A	HNF4a(NR),DR1/HepG2-HNF4a-ChIP-Seq(GSE25021)/Homer	1	RA	protein_coding	0.0133067
HOXA1	HOXA1(Homeobox)/mES-Hoxa1-ChIP-Seq(SRP084292)/Homer	1	RA	protein_coding	0.0754768
HOXA10	Hoxa10(Homeobox)/ChickenMSG-Hoxa10.Flag-ChIP-Seq(GSE86088)/Homer	1e-17	RA	protein_coding	0.0265041
HOXA11	Hoxa11(Homeobox)/ChickenMSG-Hoxa11.Flag-ChIP-Seq(GSE86088)/Homer	1e-51	RA	protein_coding	0
HOXA13	Hoxa13(Homeobox)/ChickenMSG-Hoxa13.Flag-ChIP-Seq(GSE86088)/Homer	1e-69	RA	protein_coding	0.00176711
HOXA2	HOXA2(Homeobox)/mES-Hoxa2-ChIP-Seq(Donaldson_et_al.)/Homer	1	RA	protein_coding	0.230175
HOXA9	Hoxa9(Homeobox)/ChickenMSG-Hoxa9.Flag-ChIP-Seq(GSE86088)/Homer	1e-35	RA	protein_coding	0
HOXB13	HOXB13(Homeobox)/ProstateTumor-HOXB13-ChIP-Seq(GSE56288)/Homer	1e-30	RA	protein_coding	0
HOXB4	Hoxb4(Homeobox)/ES-Hoxb4-ChIP-Seq(GSE34014)/Homer	1	RA	protein_coding	0.752274
HOXC9	Hoxc9(Homeobox)/Ainv15-Hoxc9-ChIP-Seq(GSE21812)/Homer	1e-12	RA	protein_coding	0
HOXD10	Hoxd10(Homeobox)/ChickenMSG-Hoxd10.Flag-ChIP-Seq(GSE86088)/Homer	1e-24	RA	protein_coding	0
HOXD11	Hoxd11(Homeobox)/ChickenMSG-Hoxd11.Flag-ChIP-Seq(GSE86088)/Homer	1e-58	RA	protein_coding	0
HOXD12	Hoxd12(Homeobox)/ChickenMSG-Hoxd12.Flag-ChIP-Seq(GSE86088)/Homer	1e-32	RA	protein_coding	0
HOXD13	Hoxd13(Homeobox)/ChickenMSG-Hoxd13.Flag-ChIP-Seq(GSE86088)/Homer	1e-48	RA	protein_coding	0.00422811
IRF1	IRF1(IRF)/PBMC-IRF1-ChIP-Seq(GSE43036)/Homer	1e-10	RA	protein_coding	4.18511
IRF2	IRF2(IRF)/Erythroblas-IRF2-ChIP-Seq(GSE36985)/Homer	1e-15	RA	protein_coding	14.9037
IRF3	IRF3(IRF)/BMDM-Irf3-ChIP-Seq(GSE67343)/Homer	1e-11	RA	protein_coding	5.15314
IRF4	IRF4(IRF)/GM12878-IRF4-ChIP-Seq(GSE32465)/Homer	1e-05	RA	protein_coding	0.431452
IRF8	IRF8(IRF)/BMDM-IRF8-ChIP-Seq(GSE77884)/Homer	1e-21	RA	protein_coding	1.8962
ISL1	Isl1(Homeobox)/Neuron-Isl1-ChIP-Seq(GSE31456)/Homer	1e-41	RA	protein_coding	0.0265669
JUNB	JunB(bZIP)/DendriticCells-Junb-ChIP-Seq(GSE36099)/Homer	1	RA	protein_coding	34.0282
JUND	JunD(bZIP)/K562-JunD-ChIP-Seq/Homer	1e-23	RA	protein_coding	73.7263
KLF10	KLF10(Zf)/HEK293-KLF10.GFP-ChIP-Seq(GSE58341)/Homer	1e-26	RA	protein_coding	28.786
KLF14	KLF14(Zf)/HEK293-KLF14.GFP-ChIP-Seq(GSE58341)/Homer	1e-69	RA	protein_coding	0.0437598
KLF3	KLF3(Zf)/MEF-Klf3-ChIP-Seq(GSE44748)/Homer	1e-70	RA	protein_coding	19.8367
KLF4	Klf4(Zf)/mES-Klf4-ChIP-Seq(GSE11431)/Homer	1	RA	protein_coding	19.9073
KLF5	KLF5(Zf)/LoVo-KLF5-ChIP-Seq(GSE49402)/Homer	1e-81	RA	protein_coding	0.840249
KLF6	KLF6(Zf)/PDAC-KLF6-ChIP-Seq(GSE64557)/Homer	1e-63	RA	protein_coding	13.8859
KLF9	Klf9(Zf)/GBM-Klf9-ChIP-Seq(GSE62211)/Homer	1e-53	RA	protein_coding	58.3304
LEF1	LEF1(HMG)/H1-LEF1-ChIP-Seq(GSE64758)/Homer	1e-05	RA	protein_coding	0.101646
LHX1	Lhx1(Homeobox)/EmbryoCarcinoma-Lhx1-ChIP-Seq(GSE70957)/Homer	1e-28	RA	protein_coding	0
LHX2	Lhx2(Homeobox)/HFSC-Lhx2-ChIP-Seq(GSE48068)/Homer	1e-32	RA	protein_coding	0.0289438
LHX3	Lhx3(Homeobox)/Neuron-Lhx3-ChIP-Seq(GSE31456)/Homer	1e-45	RA	protein_coding	0
MAFA	MafA(bZIP)/Islet-MafA-ChIP-Seq(GSE30298)/Homer	1	RA	protein_coding	0.26645
MAFB	MafB(bZIP)/BMM-Mafb-ChIP-Seq(GSE75722)/Homer	1	RA	protein_coding	14.4006
MAFF	MafF(bZIP)/HepG2-MafF-ChIP-Seq(GSE31477)/Homer	1	RA	protein_coding	4.30486
MAFK	MafK(bZIP)/C2C12-MafK-ChIP-Seq(GSE36030)/Homer	1	RA	protein_coding	27.9574
MAX	Max(bHLH)/K562-Max-ChIP-Seq(GSE31477)/Homer	1	RA	protein_coding	15.3612
MAZ	Maz(Zf)/HepG2-Maz-ChIP-Seq(GSE31477)/Homer	1e-255	RA	protein_coding	11.3193
MEF2A	Mef2a(MADS)/HL1-Mef2a.biotin-ChIP-Seq(GSE21529)/Homer	1	RA	protein_coding	42.9806
MEF2B	Mef2b(MADS)/HEK293-Mef2b.V5-ChIP-Seq(GSE67450)/Homer	0.01	RA	protein_coding	0.30708
MEF2C	Mef2c(MADS)/GM12878-Mef2c-ChIP-Seq(GSE32465)/Homer	1	RA	protein_coding	13.034
MEF2D	Mef2d(MADS)/Retina-Mef2d-ChIP-Seq(GSE61391)/Homer	0.01	RA	protein_coding	27.1348
MEIS1	Meis1(Homeobox)/MastCells-Meis1-ChIP-Seq(GSE48085)/Homer	1	RA	protein_coding	8.55897
MITF	MITF(bHLH)/MastCells-MITF-ChIP-Seq(GSE48085)/Homer	1	RA	protein_coding	32.9573
MNT	MNT(bHLH)/HepG2-MNT-ChIP-Seq(Encode)/Homer	1	RA	protein_coding	5.44459
MYB	MYB(HTH)/ERMYB-Myb-ChIPSeq(GSE22095)/Homer	1e-48	RA	protein_coding	0.0342954
MYF5	Myf5(bHLH)/GM-Myf5-ChIP-Seq(GSE24852)/Homer	1	RA	protein_coding	0.00550622
MYNN	MYNN(Zf)/HEK293-MYNN.eGFP-ChIP-Seq(Encode)/Homer	1e-15	RA	protein_coding	6.1118
MYOG	MyoG(bHLH)/C2C12-MyoG-ChIP-Seq(GSE36024)/Homer	0.1	RA	protein_coding	0.0388399
NANOG	Nanog(Homeobox)/mES-Nanog-ChIP-Seq(GSE11724)/Homer	1e-18	RA	protein_coding	0.00912534
NEUROD1	NeuroD1(bHLH)/Islet-NeuroD1-ChIP-Seq(GSE30298)/Homer	1	RA	protein_coding	0.0029695
NEUROG2	NeuroG2(bHLH)/Fibroblast-NeuroG2-ChIP-Seq(GSE75910)/Homer	1	RA	protein_coding	0.00556403
NF1	NF1(CTF)/LNCAP-NF1-ChIP-Seq(Unpublished)/Homer	1	RA	protein_coding	26.2806
NFE2L2	NFE2L2(bZIP)/HepG2-NFE2L2-ChIP-Seq(Encode)/Homer	1	RA	protein_coding	30.0841
NFIL3	NFIL3(bZIP)/HepG2-NFIL3-ChIP-Seq(Encode)/Homer	1e-33	RA	protein_coding	14.9761
NKX2-1	Nkx2.1(Homeobox)/LungAC-Nkx2.1-ChIP-Seq(GSE43252)/Homer	0.001	RA	protein_coding	0.00473672
NKX2-2	Nkx2.2(Homeobox)/NPC-Nkx2.2-ChIP-Seq(GSE61673)/Homer	1	RA	protein_coding	0
NKX2-5	Nkx2.5(Homeobox)/HL1-Nkx2.5.biotin-ChIP-Seq(GSE21529)/Homer	1	RA	protein_coding	118.17
NKX3-1	Nkx3.1(Homeobox)/LNCaP-Nkx3.1-ChIP-Seq(GSE28264)/Homer	0.1	RA	protein_coding	7.75507
NKX6-1	Nkx6.1(Homeobox)/Islet-Nkx6.1-ChIP-Seq(GSE40975)/Homer	1e-61	RA	protein_coding	0.0213146
NPAS2	NPAS2(bHLH)/Liver-NPAS2-ChIP-Seq(GSE39860)/Homer	1	RA	protein_coding	4.13155
NR5A2	Nr5a2(NR)/mES-Nr5a2-ChIP-Seq(GSE19019)/Homer	1	RA	protein_coding	0.786198
NR5A2	Nr5a2(NR)/Pancreas-LRH1-ChIP-Seq(GSE34295)/Homer	1	RA	protein_coding	0.786198
NRF1	NRF1(NRF)/MCF7-NRF1-ChIP-Seq(Unpublished)/Homer	1e-184	RA	protein_coding	6.40514
OLIG2	Olig2(bHLH)/Neuron-Olig2-ChIP-Seq(GSE30882)/Homer	1	RA	protein_coding	0.0033696
OTX2	Otx2(Homeobox)/EpiLC-Otx2-ChIP-Seq(GSE56098)/Homer	1	RA	protein_coding	0.00766522
PAX5	PAX5(Paired,Homeobox),condensed/GM12878-PAX5-ChIP-Seq(GSE32465)/Homer	1	RA	protein_coding	0.00521439
PAX5	PAX5(Paired,Homeobox)/GM12878-PAX5-ChIP-Seq(GSE32465)/Homer	1	RA	protein_coding	0.00521439
PAX6	PAX6(Paired,Homeobox)/Forebrain-Pax6-ChIP-Seq(GSE66961)/Homer	1	RA	protein_coding	0.00575428
PAX7	Pax7(Paired,Homeobox),longest/Myoblast-Pax7-ChIP-Seq(GSE25064)/Homer	1	RA	protein_coding	0
PAX7	Pax7(Paired,Homeobox)/Myoblast-Pax7-ChIP-Seq(GSE25064)/Homer	1	RA	protein_coding	0
PAX7	Pax7(Paired,Homeobox),long/Myoblast-Pax7-ChIP-Seq(GSE25064)/Homer	1	RA	protein_coding	0
PAX8	Pax8(Paired,Homeobox)/Thyroid-Pax8-ChIP-Seq(GSE26938)/Homer	1	RA	protein_coding	0.474527
PBX1	PBX1(Homeobox)/MCF7-PBX1-ChIP-Seq(GSE28007)/Homer	0.001	RA	protein_coding	15.0505
PBX2	PBX2(Homeobox)/K562-PBX2-ChIP-Seq(Encode)/Homer	1e-20	RA	protein_coding	11.9549
PBX3	Pbx3(Homeobox)/GM12878-PBX3-ChIP-Seq(GSE32465)/Homer	1e-05	RA	protein_coding	41.497
PDX1	Pdx1(Homeobox)/Islet-Pdx1-ChIP-Seq(SRA008281)/Homer	1e-14	RA	protein_coding	0
PGR	PGR(NR)/EndoStromal-PGR-ChIP-Seq(GSE69539)/Homer	0.01	RA	protein_coding	6.28454
PHOX2A	Phox2a(Homeobox)/Neuron-Phox2a-ChIP-Seq(GSE31456)/Homer	0.001	RA	protein_coding	0.0801524
PHOX2B	Phox2b(Homeobox)/CLBGA-PHOX2B-ChIP-Seq(GSE90683)/Homer	1	RA	protein_coding	0.0943267
PITX1	Pitx1(Homeobox)/Chicken-Pitx1-ChIP-Seq(GSE38910)/Homer	1e-35	RA	protein_coding	0.0262884
PKNOX1	Pknox1(Homeobox)/ES-Prep1-ChIP-Seq(GSE63282)/Homer	1e-06	RA	protein_coding	3.26066
POU2F3	Oct11(POU,Homeobox)/NCIH1048-POU2F3-ChIP-seq(GSE115123)/Homer	1e-06	RA	protein_coding	0.0482059
POU3F1	Oct6(POU,Homeobox)/NPC-Pou3f1-ChIP-Seq(GSE35496)/Homer	0.1	RA	protein_coding	0.0785233
POU5F1	Oct4(POU,Homeobox)/mES-Oct4-ChIP-Seq(GSE11431)/Homer	1e-12	RA	protein_coding	0.0575728
PPARA	PPARa(NR),DR1/Liver-Ppara-ChIP-Seq(GSE47954)/Homer	1	RA	protein_coding	6.16614
PRDM1	PRDM1(Zf)/Hela-PRDM1-ChIP-Seq(GSE31477)/Homer	0.0001	RA	protein_coding	1.12876
PRDM10	PRDM10(Zf)/HEK293-PRDM10.eGFP-ChIP-Seq(Encode)/Homer	1	RA	protein_coding	2.09148
PRDM14	PRDM14(Zf)/H1-PRDM14-ChIP-Seq(GSE22767)/Homer	1e-13	RA	protein_coding	0
PRDM15	PRDM15(Zf)/ESC-Prdm15-ChIP-Seq(GSE73694)/Homer	1e-12	RA	protein_coding	1.49535
PRDM9	PRDM9(Zf)/Testis-DMC1-ChIP-Seq(GSE35498)/Homer	1	RA	protein_coding	0
PROP1	Prop1(Homeobox)/GHFT1-PROP1.biotin-ChIP-Seq(GSE77302)/Homer	1e-08	RA	protein_coding	0
PTF1A	Ptf1a(bHLH)/Panc1-Ptf1a-ChIP-Seq(GSE47459)/Homer	1	RA	protein_coding	0
RARA	RARa(NR)/K562-RARa-ChIP-Seq(Encode)/Homer	1e-07	RA	protein_coding	10.8221
RARG	RARg(NR)/ES-RARg-ChIP-Seq(GSE30538)/Homer	1	RA	protein_coding	7.88251
RFX1	Rfx1(HTH)/NPC-H3K4me1-ChIP-Seq(GSE16256)/Homer	1e-12	RA	protein_coding	7.1287
RFX2	Rfx2(HTH)/LoVo-RFX2-ChIP-Seq(GSE49402)/Homer	1e-25	RA	protein_coding	3.77274
RFX5	Rfx5(HTH)/GM12878-Rfx5-ChIP-Seq(GSE31477)/Homer	0.001	RA	protein_coding	7.91717
RFX6	Rfx6(HTH)/Min6b1-Rfx6.HA-ChIP-Seq(GSE62844)/Homer	1e-06	RA	protein_coding	0
RORA	RORa(NR)/Liver-Rora-ChIP-Seq(GSE101115)/Homer	1	RA	protein_coding	11.6477
RUNX1	RUNX1(Runt)/Jurkat-RUNX1-ChIP-Seq(GSE29180)/Homer	1	RA	protein_coding	1.12594
RUNX2	RUNX2(Runt)/PCa-RUNX2-ChIP-Seq(GSE33889)/Homer	1	RA	protein_coding	0.251759
SCRT1	SCRT1(Zf)/HEK293-SCRT1.eGFP-ChIP-Seq(Encode)/Homer	1	RA	protein_coding	0.053845
SF1	SF1(NR)/H295R-Nr5a1-ChIP-Seq(GSE44220)/Homer	1	RA	protein_coding	41.1721
SIX1	Six1(Homeobox)/Myoblast-Six1-ChIP-Chip(GSE20150)/Homer	1e-07	RA	protein_coding	0.206977
SIX2	Six2(Homeobox)/NephronProgenitor-Six2-ChIP-Seq(GSE39837)/Homer	1e-27	RA	protein_coding	0.52752
SIX4	Six4(Homeobox)/MCF7-SIX4-ChIP-Seq(Encode)/Homer	1	RA	protein_coding	1.85551
SMAD2	Smad2(MAD)/ES-SMAD2-ChIP-Seq(GSE29422)/Homer	1	RA	protein_coding	4.82767
SMAD3	Smad3(MAD)/NPC-Smad3-ChIP-Seq(GSE36673)/Homer	1	RA	protein_coding	15.8095
SMAD4	Smad4(MAD)/ESC-SMAD4-ChIP-Seq(GSE29422)/Homer	1	RA	protein_coding	21.7507
SOX10	Sox10(HMG)/SciaticNerve-Sox3-ChIP-Seq(GSE35132)/Homer	0.1	RA	protein_coding	3.38515
SOX15	Sox15(HMG)/CPA-Sox15-ChIP-Seq(GSE62909)/Homer	1	RA	protein_coding	2.62752
SOX17	Sox17(HMG)/Endoderm-Sox17-ChIP-Seq(GSE61475)/Homer	1	RA	protein_coding	6.65323
SOX2	Sox2(HMG)/mES-Sox2-ChIP-Seq(GSE11431)/Homer	1	RA	protein_coding	0.122147
SOX3	Sox3(HMG)/NPC-Sox3-ChIP-Seq(GSE33059)/Homer	0.1	RA	protein_coding	0
SOX4	Sox4(HMG)/proB-Sox4-ChIP-Seq(GSE50066)/Homer	1	RA	protein_coding	7.69886
SOX6	Sox6(HMG)/Myotubes-Sox6-ChIP-Seq(GSE32627)/Homer	0.01	RA	protein_coding	4.89795
SOX9	Sox9(HMG)/Limb-SOX9-ChIP-Seq(GSE73225)/Homer	1	RA	protein_coding	16.2844
SP1	Sp1(Zf)/Promoter/Homer	0	RA	protein_coding	20.342
SP2	Sp2(Zf)/HEK293-Sp2.eGFP-ChIP-Seq(Encode)/Homer	1e-207	RA	protein_coding	9.93246
SP5	Sp5(Zf)/mES-Sp5.Flag-ChIP-Seq(GSE72989)/Homer	1e-245	RA	protein_coding	0.104474
SPDEF	SPDEF(ETS)/VCaP-SPDEF-ChIP-Seq(SRA014231)/Homer	1e-41	RA	protein_coding	0.0694782
SPIB	SpiB(ETS)/OCILY3-SPIB-ChIP-Seq(GSE56857)/Homer	1e-18	RA	protein_coding	0.0270283
STAT1	STAT1(Stat)/HelaS3-STAT1-ChIP-Seq(GSE12782)/Homer	1e-20	RA	protein_coding	30.879
STAT3	Stat3(Stat)/mES-Stat3-ChIP-Seq(GSE11431)/Homer	1e-50	RA	protein_coding	49.4364
STAT4	STAT4(Stat)/CD4-Stat4-ChIP-Seq(GSE22104)/Homer	1e-26	RA	protein_coding	20.4281
STAT6	STAT6(Stat)/Macrophage-Stat6-ChIP-Seq(GSE38377)/Homer	1e-19	RA	protein_coding	21.8932
STAT6	STAT6(Stat)/CD4-Stat6-ChIP-Seq(GSE22104)/Homer	1e-15	RA	protein_coding	21.8932
TBR1	Tbr1(T-box)/Cortex-Tbr1-ChIP-Seq(GSE71384)/Homer	1e-25	RA	protein_coding	0.00156439
TBX20	Tbx20(T-box)/Heart-Tbx20-ChIP-Seq(GSE29636)/Homer	0.1	RA	protein_coding	200.81
TBX21	Tbx21(T-box)/GM12878-TBX21-ChIP-Seq(Encode)/Homer	1	RA	protein_coding	0.279966
TBX5	Tbx5(T-box)/HL1-Tbx5.biotin-ChIP-Seq(GSE21529)/Homer	0.0001	RA	protein_coding	61.7848
TBX6	Tbx6(T-box)/ESC-Tbx6-ChIP-Seq(GSE93524)/Homer	1	RA	protein_coding	0.218198
TCF12	Tcf12(bHLH)/GM12878-Tcf12-ChIP-Seq(GSE32465)/Homer	1	RA	protein_coding	13.4057
TCF21	Tcf21(bHLH)/ArterySmoothMuscle-Tcf21-ChIP-Seq(GSE61369)/Homer	1	RA	protein_coding	7.43915
TCF3	Tcf3(HMG)/mES-Tcf3-ChIP-Seq(GSE11724)/Homer	0.0001	RA	protein_coding	4.23598
TCF4	TCF4(bHLH)/SHSY5Y-TCF4-ChIP-Seq(GSE96915)/Homer	1	RA	protein_coding	26.2028
TCF7	Tcf7(HMG)/GM12878-TCF7-ChIP-Seq(Encode)/Homer	0.001	RA	protein_coding	1.2841
TEAD1	TEAD1(TEAD)/HepG2-TEAD1-ChIP-Seq(Encode)/Homer	1e-12	RA	protein_coding	12.2998
TEAD2	TEAD2(TEA)/Py2T-Tead2-ChIP-Seq(GSE55709)/Homer	0.01	RA	protein_coding	19.5023
TEAD3	TEAD3(TEA)/HepG2-TEAD3-ChIP-Seq(Encode)/Homer	1e-06	RA	protein_coding	13.9994
TEAD4	TEAD4(TEA)/Tropoblast-Tead4-ChIP-Seq(GSE37350)/Homer	0.001	RA	protein_coding	5.04306
TFE3	TFE3(bHLH)/MEF-TFE3-ChIP-Seq(GSE75757)/Homer	1e-13	RA	protein_coding	15.545
TGIF1	Tgif1(Homeobox)/mES-Tgif1-ChIP-Seq(GSE55404)/Homer	1e-06	RA	protein_coding	2.00226
TGIF2	Tgif2(Homeobox)/mES-Tgif2-ChIP-Seq(GSE55404)/Homer	1e-05	RA	protein_coding	3.54999
THRA	THRa(NR)/C17.2-THRa-ChIP-Seq(GSE38347)/Homer	1	RA	protein_coding	34.5633
THRB	THRb(NR)/Liver-NR1A2-ChIP-Seq(GSE52613)/Homer	1	RA	protein_coding	4.61123
THRB	THRb(NR)/HepG2-THRb.Flag-ChIP-Seq(Encode)/Homer	1	RA	protein_coding	4.61123
TRPS1	TRPS1(Zf)/MCF7-TRPS1-ChIP-Seq(GSE107013)/Homer	1e-52	RA	protein_coding	5.70114
TWIST2	Twist2(bHLH)/Myoblast-Twist2.Ty1-ChIP-Seq(GSE127998)/Homer	1	RA	protein_coding	1.93584
USF1	USF1(bHLH)/GM12878-Usf1-ChIP-Seq(GSE32465)/Homer	1	RA	protein_coding	11.5294
USF2	Usf2(bHLH)/C2C12-Usf2-ChIP-Seq(GSE36030)/Homer	1	RA	protein_coding	37.2432
VDR	VDR(NR),DR3/GM10855-VDR+vitD-ChIP-Seq(GSE22484)/Homer	1	RA	protein_coding	0.150178
WT1	WT1(Zf)/Kidney-WT1-ChIP-Seq(GSE90016)/Homer	1e-28	RA	protein_coding	2.97966
YY1	YY1(Zf)/Promoter/Homer	1e-98	RA	protein_coding	22.0504
ZBTB12	ZBTB12(Zf)/HEK293-ZBTB12.GFP-ChIP-Seq(GSE58341)/Homer	1e-07	RA	protein_coding	0.655328
ZBTB18	ZBTB18(Zf)/HEK293-ZBTB18.GFP-ChIP-Seq(GSE58341)/Homer	1	RA	protein_coding	19.9618
ZBTB33	ZBTB33(Zf)/GM12878-ZBTB33-ChIP-Seq(GSE32465)/Homer	1e-23	RA	protein_coding	6.81572
ZEB1	ZEB1(Zf)/PDAC-ZEB1-ChIP-Seq(GSE64557)/Homer	1	RA	protein_coding	27.5774
ZEB2	ZEB2(Zf)/SNU398-ZEB2-ChIP-Seq(GSE103048)/Homer	1	RA	protein_coding	35.7342
ZFP3	ZFP3(Zf)/HEK293-ZFP3.GFP-ChIP-Seq(GSE58341)/Homer	1	RA	protein_coding	9.94978
ZFP57	Zfp57(Zf)/H1-ZFP57.HA-ChIP-Seq(GSE115387)/Homer	1e-141	RA	protein_coding	0.694983
ZFX	ZFX(Zf)/mES-Zfx-ChIP-Seq(GSE11431)/Homer	1e-05	RA	protein_coding	15.4436
ZIC3	Zic3(Zf)/mES-Zic3-ChIP-Seq(GSE37889)/Homer	1	RA	protein_coding	0
ZKSCAN1	ZKSCAN1(Zf)/HepG2-ZKSCAN1-ChIP-Seq(Encode)/Homer	1	RA	protein_coding	16.8127
ZNF136	ZNF136(Zf)/HEK293-ZNF136.GFP-ChIP-Seq(GSE58341)/Homer	1	RA	protein_coding	1.82468
ZNF16	ZNF16(Zf)/HEK293-ZNF16.GFP-ChIP-Seq(GSE58341)/Homer	1	RA	protein_coding	3.29207
ZNF165	ZNF165(Zf)/WHIM12-ZNF165-ChIP-Seq(GSE65937)/Homer	1	RA	protein_coding	0.263763
ZNF189	ZNF189(Zf)/HEK293-ZNF189.GFP-ChIP-Seq(GSE58341)/Homer	0.01	RA	protein_coding	22.6941
ZNF263	Znf263(Zf)/K562-Znf263-ChIP-Seq(GSE31477)/Homer	1e-19	RA	protein_coding	2.84344
ZNF264	ZNF264(Zf)/HEK293-ZNF264.GFP-ChIP-Seq(GSE58341)/Homer	1e-09	RA	protein_coding	2.20071
ZNF317	ZNF317(Zf)/HEK293-ZNF317.GFP-ChIP-Seq(GSE58341)/Homer	1	RA	protein_coding	4.50723
ZNF322	ZNF322(Zf)/HEK293-ZNF322.GFP-ChIP-Seq(GSE58341)/Homer	1	RA	protein_coding	6.84664
ZNF341	ZNF341(Zf)/EBV-ZNF341-ChIP-Seq(GSE113194)/Homer	0.01	RA	protein_coding	1.15113
ZNF382	ZNF382(Zf)/HEK293-ZNF382.GFP-ChIP-Seq(GSE58341)/Homer	1	RA	protein_coding	3.21102
ZNF41	ZNF41(Zf)/HEK293-ZNF41.GFP-ChIP-Seq(GSE58341)/Homer	1	RA	protein_coding	8.34681
ZNF415	ZNF415(Zf)/HEK293-ZNF415.GFP-ChIP-Seq(GSE58341)/Homer	0.01	RA	protein_coding	9.03619
ZNF416	ZNF416(Zf)/HEK293-ZNF416.GFP-ChIP-Seq(GSE58341)/Homer	1	RA	protein_coding	3.64692
ZNF467	ZNF467(Zf)/HEK293-ZNF467.GFP-ChIP-Seq(GSE58341)/Homer	1e-35	RA	protein_coding	3.74872
ZNF519	ZNF519(Zf)/HEK293-ZNF519.GFP-ChIP-Seq(GSE58341)/Homer	1e-14	RA	protein_coding	2.01689
ZNF528	ZNF528(Zf)/HEK293-ZNF528.GFP-ChIP-Seq(GSE58341)/Homer	1	RA	protein_coding	5.01815
ZNF669	ZNF669(Zf)/HEK293-ZNF669.GFP-ChIP-Seq(GSE58341)/Homer	1	RA	protein_coding	1.87425
ZNF675	ZNF675(Zf)/HEK293-ZNF675.GFP-ChIP-Seq(GSE58341)/Homer	0.1	RA	protein_coding	1.66467
ZNF692	ZNF692(Zf)/HEK293-ZNF692.GFP-ChIP-Seq(GSE58341)/Homer	1	RA	protein_coding	2.87511
ZNF7	ZNF7(Zf)/HepG2-ZNF7.Flag-ChIP-Seq(Encode)/Homer	1e-07	RA	protein_coding	2.21208
ZNF711	ZNF711(Zf)/SHSY5Y-ZNF711-ChIP-Seq(GSE20673)/Homer	0.01	RA	protein_coding	3.62238
ZNF768	ZNF768(Zf)/Rajj-ZNF768-ChIP-Seq(GSE111879)/Homer	1	RA	protein_coding	25.2159
ZSCAN22	ZSCAN22(Zf)/HEK293-ZSCAN22.GFP-ChIP-Seq(GSE58341)/Homer	1	RA	protein_coding	1.73432
ASCL1	Ascl1(bHLH)/NeuralTubes-Ascl1-ChIP-Seq(GSE55840)/Homer	1	LV	protein_coding	0.00637169
ASCL2	Ascl2(bHLH)/ESC-Ascl2-ChIP-Seq(GSE97712)/Homer	1	LV	protein_coding	0.056904
ATF1	Atf1(bZIP)/K562-ATF1-ChIP-Seq(GSE31477)/Homer	1	LV	protein_coding	9.98149
ATF2	Atf2(bZIP)/3T3L1-Atf2-ChIP-Seq(GSE56872)/Homer	1	LV	protein_coding	13.2081
ATF3	Atf3(bZIP)/GBM-ATF3-ChIP-Seq(GSE33912)/Homer	1	LV	protein_coding	18.1077
ATF4	Atf4(bZIP)/MEF-Atf4-ChIP-Seq(GSE35681)/Homer	0.1	LV	protein_coding	58.3871
ATF7	Atf7(bZIP)/3T3L1-Atf7-ChIP-Seq(GSE56872)/Homer	1	LV	protein_coding	0.42619
ATF7	Atf7(bZIP)/3T3L1-Atf7-ChIP-Seq(GSE56872)/Homer	1	LV	protein_coding	11.8726
ATOH1	Atoh1(bHLH)/Cerebellum-Atoh1-ChIP-Seq(GSE22111)/Homer	1	LV	protein_coding	0.00616025
BACH1	Bach1(bZIP)/K562-Bach1-ChIP-Seq(GSE31477)/Homer	1	LV	protein_coding	10.8619
BACH2	Bach2(bZIP)/OCILy7-Bach2-ChIP-Seq(GSE44420)/Homer	1	LV	protein_coding	1.13168
BARX1	Barx1(Homeobox)/Stomach-Barx1.3xFlag-ChIP-Seq(GSE69483)/Homer	1e-19	LV	protein_coding	0
BATF	BATF(bZIP)/Th17-BATF-ChIP-Seq(GSE39756)/Homer	1	LV	protein_coding	0.00627224
BCL11A	Bcl11a(Zf)/HSPC-BCL11A-ChIP-Seq(GSE104676)/Homer	1	LV	protein_coding	3.32983
BCL6	Bcl6(Zf)/Liver-Bcl6-ChIP-Seq(GSE31578)/Homer	1e-11	LV	protein_coding	11.4693
BHLHA15	BHLHA15(bHLH)/NIH3T3-BHLHB8.HA-ChIP-Seq(GSE119782)/Homer	1	LV	protein_coding	0.0456458
BHLHE40	bHLHE40(bHLH)/HepG2-BHLHE40-ChIP-Seq(GSE31477)/Homer	1	LV	protein_coding	26.4809
BHLHE41	bHLHE41(bHLH)/proB-Bhlhe41-ChIP-Seq(GSE93764)/Homer	0.01	LV	protein_coding	11.0406
CDX2	Cdx2(Homeobox)/mES-Cdx2-ChIP-Seq(GSE14586)/Homer	1e-05	LV	protein_coding	0
CDX4	CDX4(Homeobox)/ZebrafishEmbryos-Cdx4.Myc-ChIP-Seq(GSE48254)/Homer	1e-18	LV	protein_coding	0
CLOCK	CLOCK(bHLH)/Liver-Clock-ChIP-Seq(GSE39860)/Homer	1	LV	protein_coding	15.8178
CRX	CRX(Homeobox)/Retina-Crx-ChIP-Seq(GSE20012)/Homer	1e-40	LV	protein_coding	0
CTCF	CTCF(Zf)/CD4+-CTCF-ChIP-Seq(Barski_et_al.)/Homer	1e-06	LV	protein_coding	6.75569
CUX1	CUX1(Homeobox)/K562-CUX1-ChIP-Seq(GSE92882)/Homer	1e-09	LV	protein_coding	14.4651
CUX2	Cux2(Homeobox)/Liver-Cux2-ChIP-Seq(GSE35985)/Homer	1e-06	LV	protein_coding	0.0129487
DLX3	Dlx3(Homeobox)/Kerainocytes-Dlx3-ChIP-Seq(GSE89884)/Homer	1e-24	LV	protein_coding	0.0320503
DMRT1	DMRT1(DM)/Testis-DMRT1-ChIP-Seq(GSE64892)/Homer	0.1	LV	protein_coding	0.00343328
DUX4	DUX4(Homeobox)/Myoblasts-DUX4.V5-ChIP-Seq(GSE75791)/Homer	0.01	LV	protein_coding	0
E2F1	E2F1(E2F)/Hela-E2F1-ChIP-Seq(GSE22478)/Homer	1e-93	LV	protein_coding	0.565354
E2F3	E2F3(E2F)/MEF-E2F3-ChIP-Seq(GSE71376)/Homer	1e-240	LV	protein_coding	4.36693
E2F4	E2F4(E2F)/K562-E2F4-ChIP-Seq(GSE31477)/Homer	1e-305	LV	protein_coding	9.46607
E2F6	E2F6(E2F)/Hela-E2F6-ChIP-Seq(GSE31477)/Homer	1e-197	LV	protein_coding	5.79582
E2F7	E2F7(E2F)/Hela-E2F7-ChIP-Seq(GSE32673)/Homer	1e-46	LV	protein_coding	0.0241516
EBF1	EBF1(EBF)/Near-E2A-ChIP-Seq(GSE21512)/Homer	1e-07	LV	protein_coding	6.42046
EBF2	EBF2(EBF)/BrownAdipose-EBF2-ChIP-Seq(GSE97114)/Homer	1	LV	protein_coding	6.10304
EGR1	Egr1(Zf)/K562-Egr1-ChIP-Seq(GSE32465)/Homer	1e-108	LV	protein_coding	7.2369
EGR2	Egr2(Zf)/Thymocytes-Egr2-ChIP-Seq(GSE34254)/Homer	1e-17	LV	protein_coding	0.77293
EHF	EHF(ETS)/LoVo-EHF-ChIP-Seq(GSE49402)/Homer	1e-45	LV	protein_coding	0.279245
ELF1	ELF1(ETS)/Jurkat-ELF1-ChIP-Seq(SRA014231)/Homer	1e-209	LV	protein_coding	14.717
ELF3	ELF3(ETS)/PDAC-ELF3-ChIP-Seq(GSE64557)/Homer	1e-31	LV	protein_coding	0.122377
ELF4	Elf4(ETS)/BMDM-Elf4-ChIP-Seq(GSE88699)/Homer	1e-80	LV	protein_coding	1.78805
ELF5	ELF5(ETS)/T47D-ELF5-ChIP-Seq(GSE30407)/Homer	1e-53	LV	protein_coding	0
ELK1	Elk1(ETS)/Hela-Elk1-ChIP-Seq(GSE31477)/Homer	1e-236	LV	protein_coding	10.5461
ELK4	Elk4(ETS)/Hela-Elk4-ChIP-Seq(GSE31477)/Homer	1e-270	LV	protein_coding	18.2957
EOMES	Eomes(T-box)/H9-Eomes-ChIP-Seq(GSE26097)/Homer	1e-22	LV	protein_coding	0.0765837
ERG	ERG(ETS)/VCaP-ERG-ChIP-Seq(GSE14097)/Homer	1e-61	LV	protein_coding	5.47755
ESRRB	Esrrb(NR)/mES-Esrrb-ChIP-Seq(GSE11431)/Homer	1	LV	protein_coding	2.57433
ETS1	ETS1(ETS)/Jurkat-ETS1-ChIP-Seq(GSE17954)/Homer	1e-101	LV	protein_coding	26.7424
ETV1	ETV1(ETS)/GIST48-ETV1-ChIP-Seq(GSE22441)/Homer	1e-92	LV	protein_coding	13.1686
ETV2	Etv2(ETS)/ES-ER71-ChIP-Seq(GSE59402)/Homer	1e-47	LV	protein_coding	0.0910059
ETV4	ETV4(ETS)/HepG2-ETV4-ChIP-Seq(ENCODE)/Homer	1e-138	LV	protein_coding	0.526904
FLI1	Fli1(ETS)/CD8-FLI-ChIP-Seq(GSE20898)/Homer	1e-168	LV	protein_coding	6.40491
FOSL2	Fosl2(bZIP)/3T3L1-Fosl2-ChIP-Seq(GSE56872)/Homer	1	LV	protein_coding	32.1202
FOXA1	FOXA1(Forkhead)/LNCAP-FOXA1-ChIP-Seq(GSE27824)/Homer	1e-16	LV	protein_coding	0.0158458
FOXA1	FOXA1(Forkhead)/MCF7-FOXA1-ChIP-Seq(GSE26831)/Homer	1e-07	LV	protein_coding	0.0158458
FOXA2	Foxa2(Forkhead)/Liver-Foxa2-ChIP-Seq(GSE25694)/Homer	1e-10	LV	protein_coding	0
FOXA3	Foxa3(Forkhead)/Liver-Foxa3-ChIP-Seq(GSE77670)/Homer	0.0001	LV	protein_coding	0.0222726
FOXD3	FoxD3(forkhead)/ZebrafishEmbryo-Foxd3.biotin-ChIP-seq(GSE106676)/Homer	1e-06	LV	protein_coding	0.278689
FOXF1	Foxf1(Forkhead)/Lung-Foxf1-ChIP-Seq(GSE77951)/Homer	1e-06	LV	protein_coding	0.332135
FOXH1	Foxh1(Forkhead)/hESC-FOXH1-ChIP-Seq(GSE29422)/Homer	0.01	LV	protein_coding	0
FOXK1	FOXK1(Forkhead)/HEK293-FOXK1-ChIP-Seq(GSE51673)/Homer	1e-16	LV	protein_coding	15.6703
FOXK2	FOXK2(Forkhead)/U2OS-FOXK2-ChIP-Seq(E-MTAB-2204)/Homer	0.01	LV	protein_coding	9.98751
FOXL2	FoxL2(Forkhead)/Ovary-FoxL2-ChIP-Seq(GSE60858)/Homer	1e-09	LV	protein_coding	0.0188163
FOXM1	FOXM1(Forkhead)/MCF7-FOXM1-ChIP-Seq(GSE72977)/Homer	1e-13	LV	protein_coding	0.148315
FOXO1	Foxo1(Forkhead)/RAW-Foxo1-ChIP-Seq(Fan_et_al.)/Homer	0.0001	LV	protein_coding	11.3986
FOXO3	Foxo3(Forkhead)/U2OS-Foxo3-ChIP-Seq(E-MTAB-2701)/Homer	1e-09	LV	protein_coding	23.2685
FOXP1	FOXP1(Forkhead)/H9-FOXP1-ChIP-Seq(GSE31006)/Homer	1e-05	LV	protein_coding	8.73398
GABPA	GABPA(ETS)/Jurkat-GABPa-ChIP-Seq(GSE17954)/Homer	1e-100	LV	protein_coding	12.4079
GATA1	Gata1(Zf)/K562-GATA1-ChIP-Seq(GSE18829)/Homer	1e-16	LV	protein_coding	0.013047
GATA2	Gata2(Zf)/K562-GATA2-ChIP-Seq(GSE18829)/Homer	1e-11	LV	protein_coding	7.85803
GATA3	GATA3(Zf),DR4/iTreg-Gata3-ChIP-Seq(GSE20898)/Homer	0.01	LV	protein_coding	1.02112
GATA3	GATA3(Zf),DR8/iTreg-Gata3-ChIP-Seq(GSE20898)/Homer	1	LV	protein_coding	1.02112
GATA3	GATA3(Zf)/iTreg-Gata3-ChIP-Seq(GSE20898)/Homer	1e-35	LV	protein_coding	1.02112
GATA4	Gata4(Zf)/Heart-Gata4-ChIP-Seq(GSE35151)/Homer	1e-17	LV	protein_coding	39.1225
GATA6	Gata6(Zf)/HUG1N-GATA6-ChIP-Seq(GSE51936)/Homer	1e-20	LV	protein_coding	65.0225
GFI1B	Gfi1b(Zf)/HPC7-Gfi1b-ChIP-Seq(GSE22178)/Homer	1	LV	protein_coding	0.0496525
GFY	GFY(?)/Promoter/Homer	1e-108	LV	protein_coding	0
GLI2	Gli2(Zf)/GM2-Gli2-ChIP-Chip(GSE112702)/Homer	1	LV	protein_coding	0.412305
GLI3	GLI3(Zf)/Limb-GLI3-ChIP-Chip(GSE11077)/Homer	1	LV	protein_coding	1.51479
GLIS3	GLIS3(Zf)/Thyroid-Glis3.GFP-ChIP-Seq(GSE103297)/Homer	1	LV	protein_coding	0.916092
GRHL2	GRHL2(CP2)/HBE-GRHL2-ChIP-Seq(GSE46194)/Homer	0.1	LV	protein_coding	0.0144718
GSC	GSC(Homeobox)/FrogEmbryos-GSC-ChIP-Seq(DRA000576)/Homer	1e-06	LV	protein_coding	0.470626
HAND2	Hand2(bHLH)/Mesoderm-Hand2-ChIP-Seq(GSE61475)/Homer	1	LV	protein_coding	51.5374
HIC1	HIC1(Zf)/Treg-ZBTB29-ChIP-Seq(GSE99889)/Homer	1	LV	protein_coding	6.3128
HINFP	HINFP(Zf)/K562-HINFP.eGFP-ChIP-Seq(Encode)/Homer	1e-173	LV	protein_coding	2.99402
HLF	HLF(bZIP)/HSC-HLF.Flag-ChIP-Seq(GSE69817)/Homer	1e-13	LV	protein_coding	17.9791
HNF1B	HNF1b(Homeobox)/PDAC-HNF1B-ChIP-Seq(GSE64557)/Homer	0.0001	LV	protein_coding	0.00702808
HNF4A	HNF4a(NR),DR1/HepG2-HNF4a-ChIP-Seq(GSE25021)/Homer	0.1	LV	protein_coding	0.0145162
HOXA1	HOXA1(Homeobox)/mES-Hoxa1-ChIP-Seq(SRP084292)/Homer	1	LV	protein_coding	0.0136103
HOXA10	Hoxa10(Homeobox)/ChickenMSG-Hoxa10.Flag-ChIP-Seq(GSE86088)/Homer	1e-14	LV	protein_coding	0.0234608
HOXA11	Hoxa11(Homeobox)/ChickenMSG-Hoxa11.Flag-ChIP-Seq(GSE86088)/Homer	1e-37	LV	protein_coding	0
HOXA13	Hoxa13(Homeobox)/ChickenMSG-Hoxa13.Flag-ChIP-Seq(GSE86088)/Homer	1e-47	LV	protein_coding	0.015788
HOXA2	HOXA2(Homeobox)/mES-Hoxa2-ChIP-Seq(Donaldson_et_al.)/Homer	1	LV	protein_coding	0.0651192
HOXA9	Hoxa9(Homeobox)/ChickenMSG-Hoxa9.Flag-ChIP-Seq(GSE86088)/Homer	1e-23	LV	protein_coding	0.0289341
HOXB13	HOXB13(Homeobox)/ProstateTumor-HOXB13-ChIP-Seq(GSE56288)/Homer	1e-19	LV	protein_coding	0
HOXB4	Hoxb4(Homeobox)/ES-Hoxb4-ChIP-Seq(GSE34014)/Homer	1	LV	protein_coding	0.67515
HOXC9	Hoxc9(Homeobox)/Ainv15-Hoxc9-ChIP-Seq(GSE21812)/Homer	1e-06	LV	protein_coding	0
HOXD10	Hoxd10(Homeobox)/ChickenMSG-Hoxd10.Flag-ChIP-Seq(GSE86088)/Homer	1e-21	LV	protein_coding	0.00896662
HOXD11	Hoxd11(Homeobox)/ChickenMSG-Hoxd11.Flag-ChIP-Seq(GSE86088)/Homer	1e-52	LV	protein_coding	0
HOXD12	Hoxd12(Homeobox)/ChickenMSG-Hoxd12.Flag-ChIP-Seq(GSE86088)/Homer	1e-21	LV	protein_coding	0
HOXD13	Hoxd13(Homeobox)/ChickenMSG-Hoxd13.Flag-ChIP-Seq(GSE86088)/Homer	1e-37	LV	protein_coding	0.00199583
IRF1	IRF1(IRF)/PBMC-IRF1-ChIP-Seq(GSE43036)/Homer	1e-09	LV	protein_coding	3.58933
IRF2	IRF2(IRF)/Erythroblas-IRF2-ChIP-Seq(GSE36985)/Homer	1e-11	LV	protein_coding	14.6945
IRF3	IRF3(IRF)/BMDM-Irf3-ChIP-Seq(GSE67343)/Homer	1e-14	LV	protein_coding	3.79906
IRF4	IRF4(IRF)/GM12878-IRF4-ChIP-Seq(GSE32465)/Homer	1e-05	LV	protein_coding	0.132606
IRF8	IRF8(IRF)/BMDM-IRF8-ChIP-Seq(GSE77884)/Homer	1e-26	LV	protein_coding	0.744538
ISL1	Isl1(Homeobox)/Neuron-Isl1-ChIP-Seq(GSE31456)/Homer	1e-43	LV	protein_coding	0.0046325
JUNB	JunB(bZIP)/DendriticCells-Junb-ChIP-Seq(GSE36099)/Homer	1	LV	protein_coding	25.1667
JUND	JunD(bZIP)/K562-JunD-ChIP-Seq/Homer	1e-25	LV	protein_coding	78.8494
KLF10	KLF10(Zf)/HEK293-KLF10.GFP-ChIP-Seq(GSE58341)/Homer	1e-08	LV	protein_coding	15.5152
KLF14	KLF14(Zf)/HEK293-KLF14.GFP-ChIP-Seq(GSE58341)/Homer	1e-76	LV	protein_coding	0.0590797
KLF3	KLF3(Zf)/MEF-Klf3-ChIP-Seq(GSE44748)/Homer	1e-66	LV	protein_coding	15.2211
KLF4	Klf4(Zf)/mES-Klf4-ChIP-Seq(GSE11431)/Homer	1	LV	protein_coding	20.0476
KLF5	KLF5(Zf)/LoVo-KLF5-ChIP-Seq(GSE49402)/Homer	1e-72	LV	protein_coding	1.05397
KLF6	KLF6(Zf)/PDAC-KLF6-ChIP-Seq(GSE64557)/Homer	1e-92	LV	protein_coding	18.3862
KLF9	Klf9(Zf)/GBM-Klf9-ChIP-Seq(GSE62211)/Homer	1e-43	LV	protein_coding	53.5867
LEF1	LEF1(HMG)/H1-LEF1-ChIP-Seq(GSE64758)/Homer	0.001	LV	protein_coding	0.0908849
LHX1	Lhx1(Homeobox)/EmbryoCarcinoma-Lhx1-ChIP-Seq(GSE70957)/Homer	1e-31	LV	protein_coding	0
LHX2	Lhx2(Homeobox)/HFSC-Lhx2-ChIP-Seq(GSE48068)/Homer	1e-33	LV	protein_coding	0.027507
LHX3	Lhx3(Homeobox)/Neuron-Lhx3-ChIP-Seq(GSE31456)/Homer	1e-52	LV	protein_coding	0
MAFA	MafA(bZIP)/Islet-MafA-ChIP-Seq(GSE30298)/Homer	1	LV	protein_coding	0.285829
MAFB	MafB(bZIP)/BMM-Mafb-ChIP-Seq(GSE75722)/Homer	1	LV	protein_coding	5.18507
MAFF	MafF(bZIP)/HepG2-MafF-ChIP-Seq(GSE31477)/Homer	1	LV	protein_coding	3.87583
MAFK	MafK(bZIP)/C2C12-MafK-ChIP-Seq(GSE36030)/Homer	1	LV	protein_coding	37.649
MAX	Max(bHLH)/K562-Max-ChIP-Seq(GSE31477)/Homer	1	LV	protein_coding	11.696
MAZ	Maz(Zf)/HepG2-Maz-ChIP-Seq(GSE31477)/Homer	1e-234	LV	protein_coding	10.6648
MEF2A	Mef2a(MADS)/HL1-Mef2a.biotin-ChIP-Seq(GSE21529)/Homer	1	LV	protein_coding	40.2873
MEF2B	Mef2b(MADS)/HEK293-Mef2b.V5-ChIP-Seq(GSE67450)/Homer	1	LV	protein_coding	0.430228
MEF2C	Mef2c(MADS)/GM12878-Mef2c-ChIP-Seq(GSE32465)/Homer	1	LV	protein_coding	11.7486
MEF2D	Mef2d(MADS)/Retina-Mef2d-ChIP-Seq(GSE61391)/Homer	1	LV	protein_coding	33.723
MEIS1	Meis1(Homeobox)/MastCells-Meis1-ChIP-Seq(GSE48085)/Homer	1	LV	protein_coding	7.68975
MITF	MITF(bHLH)/MastCells-MITF-ChIP-Seq(GSE48085)/Homer	1	LV	protein_coding	40.4606
MNT	MNT(bHLH)/HepG2-MNT-ChIP-Seq(Encode)/Homer	1	LV	protein_coding	3.89344
MYB	MYB(HTH)/ERMYB-Myb-ChIPSeq(GSE22095)/Homer	1e-65	LV	protein_coding	0.0142865
MYF5	Myf5(bHLH)/GM-Myf5-ChIP-Seq(GSE24852)/Homer	1	LV	protein_coding	0
MYNN	MYNN(Zf)/HEK293-MYNN.eGFP-ChIP-Seq(Encode)/Homer	1e-11	LV	protein_coding	5.38044
MYOG	MyoG(bHLH)/C2C12-MyoG-ChIP-Seq(GSE36024)/Homer	1	LV	protein_coding	0.0242613
NANOG	Nanog(Homeobox)/mES-Nanog-ChIP-Seq(GSE11724)/Homer	1e-17	LV	protein_coding	0.00366336
NEUROD1	NeuroD1(bHLH)/Islet-NeuroD1-ChIP-Seq(GSE30298)/Homer	1	LV	protein_coding	0
NEUROG2	NeuroG2(bHLH)/Fibroblast-NeuroG2-ChIP-Seq(GSE75910)/Homer	1	LV	protein_coding	0
NF1	NF1(CTF)/LNCAP-NF1-ChIP-Seq(Unpublished)/Homer	1	LV	protein_coding	25.1482
NFE2L2	NFE2L2(bZIP)/HepG2-NFE2L2-ChIP-Seq(Encode)/Homer	1	LV	protein_coding	17.7339
NFIL3	NFIL3(bZIP)/HepG2-NFIL3-ChIP-Seq(Encode)/Homer	1e-28	LV	protein_coding	15.9508
NKX2-1	Nkx2.1(Homeobox)/LungAC-Nkx2.1-ChIP-Seq(GSE43252)/Homer	0.01	LV	protein_coding	0
NKX2-2	Nkx2.2(Homeobox)/NPC-Nkx2.2-ChIP-Seq(GSE61673)/Homer	0.1	LV	protein_coding	0
NKX2-5	Nkx2.5(Homeobox)/HL1-Nkx2.5.biotin-ChIP-Seq(GSE21529)/Homer	1	LV	protein_coding	158.671
NKX3-1	Nkx3.1(Homeobox)/LNCaP-Nkx3.1-ChIP-Seq(GSE28264)/Homer	0.0001	LV	protein_coding	2.67253
NKX6-1	Nkx6.1(Homeobox)/Islet-Nkx6.1-ChIP-Seq(GSE40975)/Homer	1e-79	LV	protein_coding	0.0018354
NPAS2	NPAS2(bHLH)/Liver-NPAS2-ChIP-Seq(GSE39860)/Homer	1	LV	protein_coding	4.58955
NR5A2	Nr5a2(NR)/mES-Nr5a2-ChIP-Seq(GSE19019)/Homer	1	LV	protein_coding	0.693478
NR5A2	Nr5a2(NR)/Pancreas-LRH1-ChIP-Seq(GSE34295)/Homer	1	LV	protein_coding	0.693478
NRF1	NRF1(NRF)/MCF7-NRF1-ChIP-Seq(Unpublished)/Homer	1e-181	LV	protein_coding	4.46453
OLIG2	Olig2(bHLH)/Neuron-Olig2-ChIP-Seq(GSE30882)/Homer	1	LV	protein_coding	0.00269612
OTX2	Otx2(Homeobox)/EpiLC-Otx2-ChIP-Seq(GSE56098)/Homer	0.1	LV	protein_coding	0
PAX5	PAX5(Paired,Homeobox),condensed/GM12878-PAX5-ChIP-Seq(GSE32465)/Homer	1	LV	protein_coding	0.00286124
PAX5	PAX5(Paired,Homeobox)/GM12878-PAX5-ChIP-Seq(GSE32465)/Homer	1	LV	protein_coding	0.00286124
PAX6	PAX6(Paired,Homeobox)/Forebrain-Pax6-ChIP-Seq(GSE66961)/Homer	1	LV	protein_coding	0.005527
PAX7	Pax7(Paired,Homeobox)/Myoblast-Pax7-ChIP-Seq(GSE25064)/Homer	1	LV	protein_coding	0.00127379
PAX7	Pax7(Paired,Homeobox),long/Myoblast-Pax7-ChIP-Seq(GSE25064)/Homer	1	LV	protein_coding	0.00127379
PAX7	Pax7(Paired,Homeobox),longest/Myoblast-Pax7-ChIP-Seq(GSE25064)/Homer	1	LV	protein_coding	0.00127379
PAX8	Pax8(Paired,Homeobox)/Thyroid-Pax8-ChIP-Seq(GSE26938)/Homer	1	LV	protein_coding	0.239068
PBX1	PBX1(Homeobox)/MCF7-PBX1-ChIP-Seq(GSE28007)/Homer	0.01	LV	protein_coding	9.67042
PBX2	PBX2(Homeobox)/K562-PBX2-ChIP-Seq(Encode)/Homer	0.001	LV	protein_coding	9.8313
PBX3	Pbx3(Homeobox)/GM12878-PBX3-ChIP-Seq(GSE32465)/Homer	0.0001	LV	protein_coding	26.1866
PDX1	Pdx1(Homeobox)/Islet-Pdx1-ChIP-Seq(SRA008281)/Homer	1e-05	LV	protein_coding	0
PGR	PGR(NR)/EndoStromal-PGR-ChIP-Seq(GSE69539)/Homer	1	LV	protein_coding	8.01547
PHOX2A	Phox2a(Homeobox)/Neuron-Phox2a-ChIP-Seq(GSE31456)/Homer	1e-05	LV	protein_coding	0.0219825
PHOX2B	Phox2b(Homeobox)/CLBGA-PHOX2B-ChIP-Seq(GSE90683)/Homer	1	LV	protein_coding	0
PITX1	Pitx1(Homeobox)/Chicken-Pitx1-ChIP-Seq(GSE38910)/Homer	1e-46	LV	protein_coding	0.0279617
PKNOX1	Pknox1(Homeobox)/ES-Prep1-ChIP-Seq(GSE63282)/Homer	1e-06	LV	protein_coding	2.80655
POU2F3	Oct11(POU,Homeobox)/NCIH1048-POU2F3-ChIP-seq(GSE115123)/Homer	1e-05	LV	protein_coding	0.0377833
POU3F1	Oct6(POU,Homeobox)/NPC-Pou3f1-ChIP-Seq(GSE35496)/Homer	0.1	LV	protein_coding	0.0649577
POU5F1	Oct4(POU,Homeobox)/mES-Oct4-ChIP-Seq(GSE11431)/Homer	1e-06	LV	protein_coding	0.0734008
PPARA	PPARa(NR),DR1/Liver-Ppara-ChIP-Seq(GSE47954)/Homer	1	LV	protein_coding	7.02005
PRDM1	PRDM1(Zf)/Hela-PRDM1-ChIP-Seq(GSE31477)/Homer	1e-07	LV	protein_coding	0.946438
PRDM10	PRDM10(Zf)/HEK293-PRDM10.eGFP-ChIP-Seq(Encode)/Homer	1	LV	protein_coding	2.02309
PRDM14	PRDM14(Zf)/H1-PRDM14-ChIP-Seq(GSE22767)/Homer	1e-13	LV	protein_coding	0
PRDM15	PRDM15(Zf)/ESC-Prdm15-ChIP-Seq(GSE73694)/Homer	1e-13	LV	protein_coding	1.16701
PRDM9	PRDM9(Zf)/Testis-DMC1-ChIP-Seq(GSE35498)/Homer	1	LV	protein_coding	0
PROP1	Prop1(Homeobox)/GHFT1-PROP1.biotin-ChIP-Seq(GSE77302)/Homer	0.01	LV	protein_coding	0
PTF1A	Ptf1a(bHLH)/Panc1-Ptf1a-ChIP-Seq(GSE47459)/Homer	1	LV	protein_coding	0
RARA	RARa(NR)/K562-RARa-ChIP-Seq(Encode)/Homer	1e-06	LV	protein_coding	7.32058
RARG	RARg(NR)/ES-RARg-ChIP-Seq(GSE30538)/Homer	1	LV	protein_coding	4.98202
RFX1	Rfx1(HTH)/NPC-H3K4me1-ChIP-Seq(GSE16256)/Homer	1e-10	LV	protein_coding	7.30574
RFX2	Rfx2(HTH)/LoVo-RFX2-ChIP-Seq(GSE49402)/Homer	1e-30	LV	protein_coding	1.24783
RFX5	Rfx5(HTH)/GM12878-Rfx5-ChIP-Seq(GSE31477)/Homer	0.01	LV	protein_coding	8.60825
RFX6	Rfx6(HTH)/Min6b1-Rfx6.HA-ChIP-Seq(GSE62844)/Homer	0.01	LV	protein_coding	0
RORA	RORa(NR)/Liver-Rora-ChIP-Seq(GSE101115)/Homer	1	LV	protein_coding	8.86154
RUNX1	RUNX1(Runt)/Jurkat-RUNX1-ChIP-Seq(GSE29180)/Homer	1	LV	protein_coding	0.646957
RUNX2	RUNX2(Runt)/PCa-RUNX2-ChIP-Seq(GSE33889)/Homer	1	LV	protein_coding	0.318217
SCRT1	SCRT1(Zf)/HEK293-SCRT1.eGFP-ChIP-Seq(Encode)/Homer	1	LV	protein_coding	0.0200743
SF1	SF1(NR)/H295R-Nr5a1-ChIP-Seq(GSE44220)/Homer	1	LV	protein_coding	33.689
SIX1	Six1(Homeobox)/Myoblast-Six1-ChIP-Chip(GSE20150)/Homer	0.001	LV	protein_coding	0.0038421
SIX2	Six2(Homeobox)/NephronProgenitor-Six2-ChIP-Seq(GSE39837)/Homer	1e-21	LV	protein_coding	0.388925
SIX4	Six4(Homeobox)/MCF7-SIX4-ChIP-Seq(Encode)/Homer	1	LV	protein_coding	0.670033
SMAD2	Smad2(MAD)/ES-SMAD2-ChIP-Seq(GSE29422)/Homer	1	LV	protein_coding	3.56718
SMAD3	Smad3(MAD)/NPC-Smad3-ChIP-Seq(GSE36673)/Homer	1	LV	protein_coding	8.28963
SMAD4	Smad4(MAD)/ESC-SMAD4-ChIP-Seq(GSE29422)/Homer	1	LV	protein_coding	19.1536
SOX10	Sox10(HMG)/SciaticNerve-Sox3-ChIP-Seq(GSE35132)/Homer	0.1	LV	protein_coding	1.60558
SOX15	Sox15(HMG)/CPA-Sox15-ChIP-Seq(GSE62909)/Homer	1	LV	protein_coding	1.23056
SOX17	Sox17(HMG)/Endoderm-Sox17-ChIP-Seq(GSE61475)/Homer	1	LV	protein_coding	9.45925
SOX2	Sox2(HMG)/mES-Sox2-ChIP-Seq(GSE11431)/Homer	1	LV	protein_coding	0.0818222
SOX3	Sox3(HMG)/NPC-Sox3-ChIP-Seq(GSE33059)/Homer	0.1	LV	protein_coding	0.00391001
SOX4	Sox4(HMG)/proB-Sox4-ChIP-Seq(GSE50066)/Homer	0.1	LV	protein_coding	7.60827
SOX6	Sox6(HMG)/Myotubes-Sox6-ChIP-Seq(GSE32627)/Homer	0.01	LV	protein_coding	3.29971
SOX9	Sox9(HMG)/Limb-SOX9-ChIP-Seq(GSE73225)/Homer	1	LV	protein_coding	10.2436
SP1	Sp1(Zf)/Promoter/Homer	1e-281	LV	protein_coding	16.1311
SP2	Sp2(Zf)/HEK293-Sp2.eGFP-ChIP-Seq(Encode)/Homer	1e-182	LV	protein_coding	8.98657
SP5	Sp5(Zf)/mES-Sp5.Flag-ChIP-Seq(GSE72989)/Homer	1e-235	LV	protein_coding	0.110043
SPDEF	SPDEF(ETS)/VCaP-SPDEF-ChIP-Seq(SRA014231)/Homer	1e-49	LV	protein_coding	0.0864335
SPIB	SpiB(ETS)/OCILY3-SPIB-ChIP-Seq(GSE56857)/Homer	1e-28	LV	protein_coding	0.0080159
STAT1	STAT1(Stat)/HelaS3-STAT1-ChIP-Seq(GSE12782)/Homer	1e-29	LV	protein_coding	26.4884
STAT3	Stat3(Stat)/mES-Stat3-ChIP-Seq(GSE11431)/Homer	1e-52	LV	protein_coding	54.0847
STAT4	STAT4(Stat)/CD4-Stat4-ChIP-Seq(GSE22104)/Homer	1e-28	LV	protein_coding	1.07363
STAT6	STAT6(Stat)/Macrophage-Stat6-ChIP-Seq(GSE38377)/Homer	1e-27	LV	protein_coding	10.2174
STAT6	STAT6(Stat)/CD4-Stat6-ChIP-Seq(GSE22104)/Homer	1e-19	LV	protein_coding	10.2174
TBR1	Tbr1(T-box)/Cortex-Tbr1-ChIP-Seq(GSE71384)/Homer	1e-17	LV	protein_coding	0.00155796
TBX20	Tbx20(T-box)/Heart-Tbx20-ChIP-Seq(GSE29636)/Homer	0.1	LV	protein_coding	100.489
TBX21	Tbx21(T-box)/GM12878-TBX21-ChIP-Seq(Encode)/Homer	1	LV	protein_coding	0.137852
TBX5	Tbx5(T-box)/HL1-Tbx5.biotin-ChIP-Seq(GSE21529)/Homer	1	LV	protein_coding	21.3233
TBX6	Tbx6(T-box)/ESC-Tbx6-ChIP-Seq(GSE93524)/Homer	1	LV	protein_coding	0.187713
TCF12	Tcf12(bHLH)/GM12878-Tcf12-ChIP-Seq(GSE32465)/Homer	1	LV	protein_coding	10.3859
TCF21	Tcf21(bHLH)/ArterySmoothMuscle-Tcf21-ChIP-Seq(GSE61369)/Homer	1	LV	protein_coding	1.8714
TCF3	Tcf3(HMG)/mES-Tcf3-ChIP-Seq(GSE11724)/Homer	1	LV	protein_coding	3.54358
TCF4	TCF4(bHLH)/SHSY5Y-TCF4-ChIP-Seq(GSE96915)/Homer	1	LV	protein_coding	24.1517
TCF7	Tcf7(HMG)/GM12878-TCF7-ChIP-Seq(Encode)/Homer	0.01	LV	protein_coding	0.791416
TEAD1	TEAD1(TEAD)/HepG2-TEAD1-ChIP-Seq(Encode)/Homer	1e-05	LV	protein_coding	10.4882
TEAD2	TEAD2(TEA)/Py2T-Tead2-ChIP-Seq(GSE55709)/Homer	1	LV	protein_coding	20.1653
TEAD3	TEAD3(TEA)/HepG2-TEAD3-ChIP-Seq(Encode)/Homer	0.0001	LV	protein_coding	12.6733
TEAD4	TEAD4(TEA)/Tropoblast-Tead4-ChIP-Seq(GSE37350)/Homer	1	LV	protein_coding	3.57597
TFE3	TFE3(bHLH)/MEF-TFE3-ChIP-Seq(GSE75757)/Homer	1e-18	LV	protein_coding	10.4348
TGIF1	Tgif1(Homeobox)/mES-Tgif1-ChIP-Seq(GSE55404)/Homer	1e-06	LV	protein_coding	1.51608
TGIF2	Tgif2(Homeobox)/mES-Tgif2-ChIP-Seq(GSE55404)/Homer	1e-08	LV	protein_coding	3.53441
THRA	THRa(NR)/C17.2-THRa-ChIP-Seq(GSE38347)/Homer	1	LV	protein_coding	31.8232
THRB	THRb(NR)/HepG2-THRb.Flag-ChIP-Seq(Encode)/Homer	1	LV	protein_coding	6.09037
THRB	THRb(NR)/Liver-NR1A2-ChIP-Seq(GSE52613)/Homer	0.1	LV	protein_coding	6.09037
TRPS1	TRPS1(Zf)/MCF7-TRPS1-ChIP-Seq(GSE107013)/Homer	1e-49	LV	protein_coding	2.49447
TWIST2	Twist2(bHLH)/Myoblast-Twist2.Ty1-ChIP-Seq(GSE127998)/Homer	1	LV	protein_coding	0.4296
USF1	USF1(bHLH)/GM12878-Usf1-ChIP-Seq(GSE32465)/Homer	1	LV	protein_coding	8.79769
USF2	Usf2(bHLH)/C2C12-Usf2-ChIP-Seq(GSE36030)/Homer	1	LV	protein_coding	27.816
VDR	VDR(NR),DR3/GM10855-VDR+vitD-ChIP-Seq(GSE22484)/Homer	1	LV	protein_coding	0.120823
WT1	WT1(Zf)/Kidney-WT1-ChIP-Seq(GSE90016)/Homer	1e-35	LV	protein_coding	3.41594
YY1	YY1(Zf)/Promoter/Homer	1e-89	LV	protein_coding	16.3414
ZBTB12	ZBTB12(Zf)/HEK293-ZBTB12.GFP-ChIP-Seq(GSE58341)/Homer	1e-06	LV	protein_coding	0.641289
ZBTB18	ZBTB18(Zf)/HEK293-ZBTB18.GFP-ChIP-Seq(GSE58341)/Homer	1	LV	protein_coding	22.067
ZBTB33	ZBTB33(Zf)/GM12878-ZBTB33-ChIP-Seq(GSE32465)/Homer	1e-41	LV	protein_coding	6.45353
ZEB1	ZEB1(Zf)/PDAC-ZEB1-ChIP-Seq(GSE64557)/Homer	1	LV	protein_coding	38.5147
ZEB2	ZEB2(Zf)/SNU398-ZEB2-ChIP-Seq(GSE103048)/Homer	1	LV	protein_coding	20.6161
ZFP3	ZFP3(Zf)/HEK293-ZFP3.GFP-ChIP-Seq(GSE58341)/Homer	1	LV	protein_coding	8.90694
ZFP57	Zfp57(Zf)/H1-ZFP57.HA-ChIP-Seq(GSE115387)/Homer	1e-137	LV	protein_coding	0.90817
ZFX	ZFX(Zf)/mES-Zfx-ChIP-Seq(GSE11431)/Homer	0.1	LV	protein_coding	13.0409
ZIC3	Zic3(Zf)/mES-Zic3-ChIP-Seq(GSE37889)/Homer	1	LV	protein_coding	0.00153276
ZKSCAN1	ZKSCAN1(Zf)/HepG2-ZKSCAN1-ChIP-Seq(Encode)/Homer	0.0001	LV	protein_coding	14.9654
ZNF136	ZNF136(Zf)/HEK293-ZNF136.GFP-ChIP-Seq(GSE58341)/Homer	1	LV	protein_coding	1.20018
ZNF16	ZNF16(Zf)/HEK293-ZNF16.GFP-ChIP-Seq(GSE58341)/Homer	1	LV	protein_coding	3.17626
ZNF165	ZNF165(Zf)/WHIM12-ZNF165-ChIP-Seq(GSE65937)/Homer	1	LV	protein_coding	0.239889
ZNF189	ZNF189(Zf)/HEK293-ZNF189.GFP-ChIP-Seq(GSE58341)/Homer	0.0001	LV	protein_coding	18.6693
ZNF263	Znf263(Zf)/K562-Znf263-ChIP-Seq(GSE31477)/Homer	1e-21	LV	protein_coding	2.50448
ZNF264	ZNF264(Zf)/HEK293-ZNF264.GFP-ChIP-Seq(GSE58341)/Homer	0.01	LV	protein_coding	0.60724
ZNF317	ZNF317(Zf)/HEK293-ZNF317.GFP-ChIP-Seq(GSE58341)/Homer	1	LV	protein_coding	4.24921
ZNF322	ZNF322(Zf)/HEK293-ZNF322.GFP-ChIP-Seq(GSE58341)/Homer	1	LV	protein_coding	5.22084
ZNF341	ZNF341(Zf)/EBV-ZNF341-ChIP-Seq(GSE113194)/Homer	0.1	LV	protein_coding	1.17903
ZNF382	ZNF382(Zf)/HEK293-ZNF382.GFP-ChIP-Seq(GSE58341)/Homer	0.01	LV	protein_coding	2.94689
ZNF41	ZNF41(Zf)/HEK293-ZNF41.GFP-ChIP-Seq(GSE58341)/Homer	1	LV	protein_coding	8.26338
ZNF415	ZNF415(Zf)/HEK293-ZNF415.GFP-ChIP-Seq(GSE58341)/Homer	0.1	LV	protein_coding	8.2657
ZNF416	ZNF416(Zf)/HEK293-ZNF416.GFP-ChIP-Seq(GSE58341)/Homer	1	LV	protein_coding	3.06157
ZNF467	ZNF467(Zf)/HEK293-ZNF467.GFP-ChIP-Seq(GSE58341)/Homer	1e-38	LV	protein_coding	2.56391
ZNF519	ZNF519(Zf)/HEK293-ZNF519.GFP-ChIP-Seq(GSE58341)/Homer	1e-11	LV	protein_coding	0.92083
ZNF528	ZNF528(Zf)/HEK293-ZNF528.GFP-ChIP-Seq(GSE58341)/Homer	1	LV	protein_coding	2.74569
ZNF669	ZNF669(Zf)/HEK293-ZNF669.GFP-ChIP-Seq(GSE58341)/Homer	1	LV	protein_coding	1.86778
ZNF675	ZNF675(Zf)/HEK293-ZNF675.GFP-ChIP-Seq(GSE58341)/Homer	0.1	LV	protein_coding	1.14568
ZNF692	ZNF692(Zf)/HEK293-ZNF692.GFP-ChIP-Seq(GSE58341)/Homer	1	LV	protein_coding	2.16555
ZNF7	ZNF7(Zf)/HepG2-ZNF7.Flag-ChIP-Seq(Encode)/Homer	1e-07	LV	protein_coding	1.74639
ZNF711	ZNF711(Zf)/SHSY5Y-ZNF711-ChIP-Seq(GSE20673)/Homer	0.1	LV	protein_coding	1.30965
ZNF768	ZNF768(Zf)/Rajj-ZNF768-ChIP-Seq(GSE111879)/Homer	0.1	LV	protein_coding	30.3599
ZSCAN22	ZSCAN22(Zf)/HEK293-ZSCAN22.GFP-ChIP-Seq(GSE58341)/Homer	1	LV	protein_coding	1.33328
ASCL1	Ascl1(bHLH)/NeuralTubes-Ascl1-ChIP-Seq(GSE55840)/Homer	1	RV	protein_coding	0.02051
ASCL2	Ascl2(bHLH)/ESC-Ascl2-ChIP-Seq(GSE97712)/Homer	1	RV	protein_coding	0.0711566
ATF1	Atf1(bZIP)/K562-ATF1-ChIP-Seq(GSE31477)/Homer	1	RV	protein_coding	10.3412
ATF2	Atf2(bZIP)/3T3L1-Atf2-ChIP-Seq(GSE56872)/Homer	1	RV	protein_coding	14.6412
ATF3	Atf3(bZIP)/GBM-ATF3-ChIP-Seq(GSE33912)/Homer	1	RV	protein_coding	17.1864
ATF4	Atf4(bZIP)/MEF-Atf4-ChIP-Seq(GSE35681)/Homer	0.01	RV	protein_coding	59.6466
ATF7	Atf7(bZIP)/3T3L1-Atf7-ChIP-Seq(GSE56872)/Homer	1	RV	protein_coding	0.598225
ATF7	Atf7(bZIP)/3T3L1-Atf7-ChIP-Seq(GSE56872)/Homer	1	RV	protein_coding	13.1087
ATOH1	Atoh1(bHLH)/Cerebellum-Atoh1-ChIP-Seq(GSE22111)/Homer	1	RV	protein_coding	0.0150394
BACH1	Bach1(bZIP)/K562-Bach1-ChIP-Seq(GSE31477)/Homer	1	RV	protein_coding	9.45994
BACH2	Bach2(bZIP)/OCILy7-Bach2-ChIP-Seq(GSE44420)/Homer	1	RV	protein_coding	1.13839
BARX1	Barx1(Homeobox)/Stomach-Barx1.3xFlag-ChIP-Seq(GSE69483)/Homer	1e-17	RV	protein_coding	0
BATF	BATF(bZIP)/Th17-BATF-ChIP-Seq(GSE39756)/Homer	1	RV	protein_coding	0.0852321
BCL11A	Bcl11a(Zf)/HSPC-BCL11A-ChIP-Seq(GSE104676)/Homer	1	RV	protein_coding	3.66712
BCL6	Bcl6(Zf)/Liver-Bcl6-ChIP-Seq(GSE31578)/Homer	1e-06	RV	protein_coding	15.9941
BHLHA15	BHLHA15(bHLH)/NIH3T3-BHLHB8.HA-ChIP-Seq(GSE119782)/Homer	1	RV	protein_coding	0.0507032
BHLHE40	bHLHE40(bHLH)/HepG2-BHLHE40-ChIP-Seq(GSE31477)/Homer	1	RV	protein_coding	23.1203
BHLHE41	bHLHE41(bHLH)/proB-Bhlhe41-ChIP-Seq(GSE93764)/Homer	1e-10	RV	protein_coding	10.6456
CDX2	Cdx2(Homeobox)/mES-Cdx2-ChIP-Seq(GSE14586)/Homer	1e-13	RV	protein_coding	0
CDX4	CDX4(Homeobox)/ZebrafishEmbryos-Cdx4.Myc-ChIP-Seq(GSE48254)/Homer	1e-15	RV	protein_coding	0
CLOCK	CLOCK(bHLH)/Liver-Clock-ChIP-Seq(GSE39860)/Homer	1	RV	protein_coding	15.0528
CRX	CRX(Homeobox)/Retina-Crx-ChIP-Seq(GSE20012)/Homer	1e-51	RV	protein_coding	0
CTCF	CTCF(Zf)/CD4+-CTCF-ChIP-Seq(Barski_et_al.)/Homer	1e-07	RV	protein_coding	7.1234
CUX1	CUX1(Homeobox)/K562-CUX1-ChIP-Seq(GSE92882)/Homer	1e-19	RV	protein_coding	15.5369
CUX2	Cux2(Homeobox)/Liver-Cux2-ChIP-Seq(GSE35985)/Homer	1e-05	RV	protein_coding	0.0144132
DLX3	Dlx3(Homeobox)/Kerainocytes-Dlx3-ChIP-Seq(GSE89884)/Homer	1e-24	RV	protein_coding	0.0138404
DMRT1	DMRT1(DM)/Testis-DMRT1-ChIP-Seq(GSE64892)/Homer	0.1	RV	protein_coding	0
DUX4	DUX4(Homeobox)/Myoblasts-DUX4.V5-ChIP-Seq(GSE75791)/Homer	1e-05	RV	protein_coding	0
E2F1	E2F1(E2F)/Hela-E2F1-ChIP-Seq(GSE22478)/Homer	1e-93	RV	protein_coding	0.43866
E2F3	E2F3(E2F)/MEF-E2F3-ChIP-Seq(GSE71376)/Homer	1e-222	RV	protein_coding	4.75128
E2F4	E2F4(E2F)/K562-E2F4-ChIP-Seq(GSE31477)/Homer	0	RV	protein_coding	9.98635
E2F6	E2F6(E2F)/Hela-E2F6-ChIP-Seq(GSE31477)/Homer	1e-188	RV	protein_coding	5.48555
E2F7	E2F7(E2F)/Hela-E2F7-ChIP-Seq(GSE32673)/Homer	1e-52	RV	protein_coding	0.0140195
EBF1	EBF1(EBF)/Near-E2A-ChIP-Seq(GSE21512)/Homer	1e-10	RV	protein_coding	9.31477
EBF2	EBF2(EBF)/BrownAdipose-EBF2-ChIP-Seq(GSE97114)/Homer	0.001	RV	protein_coding	8.43344
EGR1	Egr1(Zf)/K562-Egr1-ChIP-Seq(GSE32465)/Homer	1e-87	RV	protein_coding	13.3429
EGR2	Egr2(Zf)/Thymocytes-Egr2-ChIP-Seq(GSE34254)/Homer	1e-21	RV	protein_coding	1.11826
EHF	EHF(ETS)/LoVo-EHF-ChIP-Seq(GSE49402)/Homer	1e-59	RV	protein_coding	0.374152
ELF1	ELF1(ETS)/Jurkat-ELF1-ChIP-Seq(SRA014231)/Homer	1e-207	RV	protein_coding	16.8252
ELF3	ELF3(ETS)/PDAC-ELF3-ChIP-Seq(GSE64557)/Homer	1e-40	RV	protein_coding	0.0199574
ELF4	Elf4(ETS)/BMDM-Elf4-ChIP-Seq(GSE88699)/Homer	1e-77	RV	protein_coding	2.14611
ELF5	ELF5(ETS)/T47D-ELF5-ChIP-Seq(GSE30407)/Homer	1e-58	RV	protein_coding	0
ELK1	Elk1(ETS)/Hela-Elk1-ChIP-Seq(GSE31477)/Homer	1e-244	RV	protein_coding	10.0388
ELK4	Elk4(ETS)/Hela-Elk4-ChIP-Seq(GSE31477)/Homer	1e-258	RV	protein_coding	18.4106
EOMES	Eomes(T-box)/H9-Eomes-ChIP-Seq(GSE26097)/Homer	1e-13	RV	protein_coding	0.132372
ERG	ERG(ETS)/VCaP-ERG-ChIP-Seq(GSE14097)/Homer	1e-75	RV	protein_coding	5.6579
ESRRB	Esrrb(NR)/mES-Esrrb-ChIP-Seq(GSE11431)/Homer	1	RV	protein_coding	1.20549
ETS1	ETS1(ETS)/Jurkat-ETS1-ChIP-Seq(GSE17954)/Homer	1e-99	RV	protein_coding	31.0561
ETV1	ETV1(ETS)/GIST48-ETV1-ChIP-Seq(GSE22441)/Homer	1e-90	RV	protein_coding	10.0283
ETV2	Etv2(ETS)/ES-ER71-ChIP-Seq(GSE59402)/Homer	1e-53	RV	protein_coding	0.132321
ETV4	ETV4(ETS)/HepG2-ETV4-ChIP-Seq(ENCODE)/Homer	1e-136	RV	protein_coding	0.426498
FLI1	Fli1(ETS)/CD8-FLI-ChIP-Seq(GSE20898)/Homer	1e-176	RV	protein_coding	7.08912
FOSL2	Fosl2(bZIP)/3T3L1-Fosl2-ChIP-Seq(GSE56872)/Homer	1	RV	protein_coding	38.3652
FOXA1	FOXA1(Forkhead)/MCF7-FOXA1-ChIP-Seq(GSE26831)/Homer	1e-07	RV	protein_coding	0
FOXA1	FOXA1(Forkhead)/LNCAP-FOXA1-ChIP-Seq(GSE27824)/Homer	1e-12	RV	protein_coding	0
FOXA2	Foxa2(Forkhead)/Liver-Foxa2-ChIP-Seq(GSE25694)/Homer	1e-09	RV	protein_coding	0
FOXA3	Foxa3(Forkhead)/Liver-Foxa3-ChIP-Seq(GSE77670)/Homer	0.1	RV	protein_coding	0
FOXD3	FoxD3(forkhead)/ZebrafishEmbryo-Foxd3.biotin-ChIP-seq(GSE106676)/Homer	0.0001	RV	protein_coding	0.416052
FOXF1	Foxf1(Forkhead)/Lung-Foxf1-ChIP-Seq(GSE77951)/Homer	1e-06	RV	protein_coding	0.2186
FOXH1	Foxh1(Forkhead)/hESC-FOXH1-ChIP-Seq(GSE29422)/Homer	1e-05	RV	protein_coding	0.00428446
FOXK1	FOXK1(Forkhead)/HEK293-FOXK1-ChIP-Seq(GSE51673)/Homer	1e-12	RV	protein_coding	14.6798
FOXK2	FOXK2(Forkhead)/U2OS-FOXK2-ChIP-Seq(E-MTAB-2204)/Homer	0.01	RV	protein_coding	10.2121
FOXL2	FoxL2(Forkhead)/Ovary-FoxL2-ChIP-Seq(GSE60858)/Homer	0.0001	RV	protein_coding	0.0148176
FOXM1	FOXM1(Forkhead)/MCF7-FOXM1-ChIP-Seq(GSE72977)/Homer	1e-10	RV	protein_coding	0.112373
FOXO1	Foxo1(Forkhead)/RAW-Foxo1-ChIP-Seq(Fan_et_al.)/Homer	1e-05	RV	protein_coding	13.6739
FOXO3	Foxo3(Forkhead)/U2OS-Foxo3-ChIP-Seq(E-MTAB-2701)/Homer	0.001	RV	protein_coding	24.4914
FOXP1	FOXP1(Forkhead)/H9-FOXP1-ChIP-Seq(GSE31006)/Homer	0.001	RV	protein_coding	8.47326
GABPA	GABPA(ETS)/Jurkat-GABPa-ChIP-Seq(GSE17954)/Homer	1e-114	RV	protein_coding	12.8977
GATA1	Gata1(Zf)/K562-GATA1-ChIP-Seq(GSE18829)/Homer	1e-15	RV	protein_coding	0.015425
GATA2	Gata2(Zf)/K562-GATA2-ChIP-Seq(GSE18829)/Homer	1e-13	RV	protein_coding	8.60029
GATA3	GATA3(Zf),DR8/iTreg-Gata3-ChIP-Seq(GSE20898)/Homer	1	RV	protein_coding	1.25472
GATA3	GATA3(Zf)/iTreg-Gata3-ChIP-Seq(GSE20898)/Homer	1e-38	RV	protein_coding	1.25472
GATA3	GATA3(Zf),DR4/iTreg-Gata3-ChIP-Seq(GSE20898)/Homer	0.001	RV	protein_coding	1.25472
GATA4	Gata4(Zf)/Heart-Gata4-ChIP-Seq(GSE35151)/Homer	1e-17	RV	protein_coding	43.4339
GATA6	Gata6(Zf)/HUG1N-GATA6-ChIP-Seq(GSE51936)/Homer	1e-20	RV	protein_coding	55.2764
GFI1B	Gfi1b(Zf)/HPC7-Gfi1b-ChIP-Seq(GSE22178)/Homer	1	RV	protein_coding	0.0467139
GFY	GFY(?)/Promoter/Homer	1e-132	RV	protein_coding	0
GLI2	Gli2(Zf)/GM2-Gli2-ChIP-Chip(GSE112702)/Homer	1	RV	protein_coding	0.504255
GLI3	GLI3(Zf)/Limb-GLI3-ChIP-Chip(GSE11077)/Homer	1	RV	protein_coding	1.54664
GLIS3	GLIS3(Zf)/Thyroid-Glis3.GFP-ChIP-Seq(GSE103297)/Homer	1	RV	protein_coding	1.50554
GRHL2	GRHL2(CP2)/HBE-GRHL2-ChIP-Seq(GSE46194)/Homer	0.0001	RV	protein_coding	0.0327878
GSC	GSC(Homeobox)/FrogEmbryos-GSC-ChIP-Seq(DRA000576)/Homer	1e-13	RV	protein_coding	0.381196
HAND2	Hand2(bHLH)/Mesoderm-Hand2-ChIP-Seq(GSE61475)/Homer	1	RV	protein_coding	47.6335
HIC1	HIC1(Zf)/Treg-ZBTB29-ChIP-Seq(GSE99889)/Homer	1	RV	protein_coding	6.51664
HINFP	HINFP(Zf)/K562-HINFP.eGFP-ChIP-Seq(Encode)/Homer	1e-189	RV	protein_coding	2.97395
HLF	HLF(bZIP)/HSC-HLF.Flag-ChIP-Seq(GSE69817)/Homer	1e-13	RV	protein_coding	20.6141
HNF1B	HNF1b(Homeobox)/PDAC-HNF1B-ChIP-Seq(GSE64557)/Homer	1e-07	RV	protein_coding	0.00516662
HNF4A	HNF4a(NR),DR1/HepG2-HNF4a-ChIP-Seq(GSE25021)/Homer	1	RV	protein_coding	0.00569311
HOXA1	HOXA1(Homeobox)/mES-Hoxa1-ChIP-Seq(SRP084292)/Homer	1	RV	protein_coding	0.0089827
HOXA10	Hoxa10(Homeobox)/ChickenMSG-Hoxa10.Flag-ChIP-Seq(GSE86088)/Homer	1e-27	RV	protein_coding	0.00961778
HOXA11	Hoxa11(Homeobox)/ChickenMSG-Hoxa11.Flag-ChIP-Seq(GSE86088)/Homer	1e-49	RV	protein_coding	0
HOXA13	Hoxa13(Homeobox)/ChickenMSG-Hoxa13.Flag-ChIP-Seq(GSE86088)/Homer	1e-69	RV	protein_coding	0
HOXA2	HOXA2(Homeobox)/mES-Hoxa2-ChIP-Seq(Donaldson_et_al.)/Homer	1	RV	protein_coding	0.0847327
HOXA9	Hoxa9(Homeobox)/ChickenMSG-Hoxa9.Flag-ChIP-Seq(GSE86088)/Homer	1e-34	RV	protein_coding	0
HOXB13	HOXB13(Homeobox)/ProstateTumor-HOXB13-ChIP-Seq(GSE56288)/Homer	1e-36	RV	protein_coding	0
HOXB4	Hoxb4(Homeobox)/ES-Hoxb4-ChIP-Seq(GSE34014)/Homer	1	RV	protein_coding	0.282047
HOXC9	Hoxc9(Homeobox)/Ainv15-Hoxc9-ChIP-Seq(GSE21812)/Homer	1e-05	RV	protein_coding	0.0206427
HOXD10	Hoxd10(Homeobox)/ChickenMSG-Hoxd10.Flag-ChIP-Seq(GSE86088)/Homer	1e-36	RV	protein_coding	0
HOXD11	Hoxd11(Homeobox)/ChickenMSG-Hoxd11.Flag-ChIP-Seq(GSE86088)/Homer	1e-57	RV	protein_coding	0
HOXD12	Hoxd12(Homeobox)/ChickenMSG-Hoxd12.Flag-ChIP-Seq(GSE86088)/Homer	1e-26	RV	protein_coding	0
HOXD13	Hoxd13(Homeobox)/ChickenMSG-Hoxd13.Flag-ChIP-Seq(GSE86088)/Homer	1e-54	RV	protein_coding	0
IRF1	IRF1(IRF)/PBMC-IRF1-ChIP-Seq(GSE43036)/Homer	1e-12	RV	protein_coding	3.64429
IRF2	IRF2(IRF)/Erythroblas-IRF2-ChIP-Seq(GSE36985)/Homer	1e-15	RV	protein_coding	16.878
IRF3	IRF3(IRF)/BMDM-Irf3-ChIP-Seq(GSE67343)/Homer	1e-10	RV	protein_coding	4.45972
IRF4	IRF4(IRF)/GM12878-IRF4-ChIP-Seq(GSE32465)/Homer	1e-16	RV	protein_coding	0.214465
IRF8	IRF8(IRF)/BMDM-IRF8-ChIP-Seq(GSE77884)/Homer	1e-35	RV	protein_coding	1.04055
ISL1	Isl1(Homeobox)/Neuron-Isl1-ChIP-Seq(GSE31456)/Homer	1e-41	RV	protein_coding	0
JUNB	JunB(bZIP)/DendriticCells-Junb-ChIP-Seq(GSE36099)/Homer	1	RV	protein_coding	24.4135
JUND	JunD(bZIP)/K562-JunD-ChIP-Seq/Homer	1e-23	RV	protein_coding	82.2835
KLF10	KLF10(Zf)/HEK293-KLF10.GFP-ChIP-Seq(GSE58341)/Homer	1e-14	RV	protein_coding	20.2508
KLF14	KLF14(Zf)/HEK293-KLF14.GFP-ChIP-Seq(GSE58341)/Homer	1e-63	RV	protein_coding	0.149563
KLF3	KLF3(Zf)/MEF-Klf3-ChIP-Seq(GSE44748)/Homer	1e-63	RV	protein_coding	17.0974
KLF4	Klf4(Zf)/mES-Klf4-ChIP-Seq(GSE11431)/Homer	1	RV	protein_coding	23.3152
KLF5	KLF5(Zf)/LoVo-KLF5-ChIP-Seq(GSE49402)/Homer	1e-81	RV	protein_coding	0.953174
KLF6	KLF6(Zf)/PDAC-KLF6-ChIP-Seq(GSE64557)/Homer	1e-63	RV	protein_coding	20.0018
KLF9	Klf9(Zf)/GBM-Klf9-ChIP-Seq(GSE62211)/Homer	1e-38	RV	protein_coding	50.8258
LEF1	LEF1(HMG)/H1-LEF1-ChIP-Seq(GSE64758)/Homer	0.001	RV	protein_coding	0.0351846
LHX1	Lhx1(Homeobox)/EmbryoCarcinoma-Lhx1-ChIP-Seq(GSE70957)/Homer	1e-27	RV	protein_coding	0
LHX2	Lhx2(Homeobox)/HFSC-Lhx2-ChIP-Seq(GSE48068)/Homer	1e-26	RV	protein_coding	0.047365
LHX3	Lhx3(Homeobox)/Neuron-Lhx3-ChIP-Seq(GSE31456)/Homer	1e-47	RV	protein_coding	0
MAFA	MafA(bZIP)/Islet-MafA-ChIP-Seq(GSE30298)/Homer	1	RV	protein_coding	0.131421
MAFB	MafB(bZIP)/BMM-Mafb-ChIP-Seq(GSE75722)/Homer	1	RV	protein_coding	9.44526
MAFF	MafF(bZIP)/HepG2-MafF-ChIP-Seq(GSE31477)/Homer	1	RV	protein_coding	1.67347
MAFK	MafK(bZIP)/C2C12-MafK-ChIP-Seq(GSE36030)/Homer	1	RV	protein_coding	30.6167
MAX	Max(bHLH)/K562-Max-ChIP-Seq(GSE31477)/Homer	1	RV	protein_coding	11.4992
MAZ	Maz(Zf)/HepG2-Maz-ChIP-Seq(GSE31477)/Homer	1e-201	RV	protein_coding	13.0665
MEF2A	Mef2a(MADS)/HL1-Mef2a.biotin-ChIP-Seq(GSE21529)/Homer	1	RV	protein_coding	40.9052
MEF2B	Mef2b(MADS)/HEK293-Mef2b.V5-ChIP-Seq(GSE67450)/Homer	1	RV	protein_coding	0.428995
MEF2C	Mef2c(MADS)/GM12878-Mef2c-ChIP-Seq(GSE32465)/Homer	1	RV	protein_coding	12.169
MEF2D	Mef2d(MADS)/Retina-Mef2d-ChIP-Seq(GSE61391)/Homer	0.001	RV	protein_coding	27.3929
MEIS1	Meis1(Homeobox)/MastCells-Meis1-ChIP-Seq(GSE48085)/Homer	1	RV	protein_coding	9.3686
MITF	MITF(bHLH)/MastCells-MITF-ChIP-Seq(GSE48085)/Homer	1	RV	protein_coding	43.4343
MNT	MNT(bHLH)/HepG2-MNT-ChIP-Seq(Encode)/Homer	1	RV	protein_coding	3.64933
MYB	MYB(HTH)/ERMYB-Myb-ChIPSeq(GSE22095)/Homer	1e-71	RV	protein_coding	0.0113172
MYF5	Myf5(bHLH)/GM-Myf5-ChIP-Seq(GSE24852)/Homer	1	RV	protein_coding	0
MYNN	MYNN(Zf)/HEK293-MYNN.eGFP-ChIP-Seq(Encode)/Homer	1e-23	RV	protein_coding	5.90097
MYOG	MyoG(bHLH)/C2C12-MyoG-ChIP-Seq(GSE36024)/Homer	1	RV	protein_coding	0.0133554
NANOG	Nanog(Homeobox)/mES-Nanog-ChIP-Seq(GSE11724)/Homer	1e-14	RV	protein_coding	0.00592733
NEUROD1	NeuroD1(bHLH)/Islet-NeuroD1-ChIP-Seq(GSE30298)/Homer	1	RV	protein_coding	0
NEUROG2	NeuroG2(bHLH)/Fibroblast-NeuroG2-ChIP-Seq(GSE75910)/Homer	1	RV	protein_coding	0
NF1	NF1(CTF)/LNCAP-NF1-ChIP-Seq(Unpublished)/Homer	1	RV	protein_coding	22.667
NFE2L2	NFE2L2(bZIP)/HepG2-NFE2L2-ChIP-Seq(Encode)/Homer	1	RV	protein_coding	20.8835
NFIL3	NFIL3(bZIP)/HepG2-NFIL3-ChIP-Seq(Encode)/Homer	1e-24	RV	protein_coding	16.2732
NKX2-1	Nkx2.1(Homeobox)/LungAC-Nkx2.1-ChIP-Seq(GSE43252)/Homer	0.001	RV	protein_coding	0
NKX2-2	Nkx2.2(Homeobox)/NPC-Nkx2.2-ChIP-Seq(GSE61673)/Homer	0.1	RV	protein_coding	0
NKX2-5	Nkx2.5(Homeobox)/HL1-Nkx2.5.biotin-ChIP-Seq(GSE21529)/Homer	1	RV	protein_coding	142.164
NKX3-1	Nkx3.1(Homeobox)/LNCaP-Nkx3.1-ChIP-Seq(GSE28264)/Homer	0.01	RV	protein_coding	2.59535
NKX6-1	Nkx6.1(Homeobox)/Islet-Nkx6.1-ChIP-Seq(GSE40975)/Homer	1e-73	RV	protein_coding	0
NPAS2	NPAS2(bHLH)/Liver-NPAS2-ChIP-Seq(GSE39860)/Homer	1	RV	protein_coding	3.9853
NR5A2	Nr5a2(NR)/mES-Nr5a2-ChIP-Seq(GSE19019)/Homer	1	RV	protein_coding	0.786733
NR5A2	Nr5a2(NR)/Pancreas-LRH1-ChIP-Seq(GSE34295)/Homer	1	RV	protein_coding	0.786733
NRF1	NRF1(NRF)/MCF7-NRF1-ChIP-Seq(Unpublished)/Homer	1e-153	RV	protein_coding	4.97641
OLIG2	Olig2(bHLH)/Neuron-Olig2-ChIP-Seq(GSE30882)/Homer	1	RV	protein_coding	0.00510241
OTX2	Otx2(Homeobox)/EpiLC-Otx2-ChIP-Seq(GSE56098)/Homer	1e-05	RV	protein_coding	0
PAX5	PAX5(Paired,Homeobox)/GM12878-PAX5-ChIP-Seq(GSE32465)/Homer	1	RV	protein_coding	0.00832783
PAX5	PAX5(Paired,Homeobox),condensed/GM12878-PAX5-ChIP-Seq(GSE32465)/Homer	1	RV	protein_coding	0.00832783
PAX6	PAX6(Paired,Homeobox)/Forebrain-Pax6-ChIP-Seq(GSE66961)/Homer	1	RV	protein_coding	0.000966272
PAX7	Pax7(Paired,Homeobox)/Myoblast-Pax7-ChIP-Seq(GSE25064)/Homer	1	RV	protein_coding	0
PAX7	Pax7(Paired,Homeobox),long/Myoblast-Pax7-ChIP-Seq(GSE25064)/Homer	1	RV	protein_coding	0
PAX7	Pax7(Paired,Homeobox),longest/Myoblast-Pax7-ChIP-Seq(GSE25064)/Homer	1	RV	protein_coding	0
PAX8	Pax8(Paired,Homeobox)/Thyroid-Pax8-ChIP-Seq(GSE26938)/Homer	1	RV	protein_coding	0.306837
PBX1	PBX1(Homeobox)/MCF7-PBX1-ChIP-Seq(GSE28007)/Homer	0.0001	RV	protein_coding	12.8755
PBX2	PBX2(Homeobox)/K562-PBX2-ChIP-Seq(Encode)/Homer	1e-07	RV	protein_coding	9.66633
PBX3	Pbx3(Homeobox)/GM12878-PBX3-ChIP-Seq(GSE32465)/Homer	1e-06	RV	protein_coding	26.7168
PDX1	Pdx1(Homeobox)/Islet-Pdx1-ChIP-Seq(SRA008281)/Homer	1e-15	RV	protein_coding	0
PGR	PGR(NR)/EndoStromal-PGR-ChIP-Seq(GSE69539)/Homer	0.01	RV	protein_coding	7.26277
PHOX2A	Phox2a(Homeobox)/Neuron-Phox2a-ChIP-Seq(GSE31456)/Homer	1e-05	RV	protein_coding	0.0179349
PHOX2B	Phox2b(Homeobox)/CLBGA-PHOX2B-ChIP-Seq(GSE90683)/Homer	1	RV	protein_coding	0
PITX1	Pitx1(Homeobox)/Chicken-Pitx1-ChIP-Seq(GSE38910)/Homer	1e-50	RV	protein_coding	0
PKNOX1	Pknox1(Homeobox)/ES-Prep1-ChIP-Seq(GSE63282)/Homer	1e-09	RV	protein_coding	3.18677
POU2F3	Oct11(POU,Homeobox)/NCIH1048-POU2F3-ChIP-seq(GSE115123)/Homer	0.001	RV	protein_coding	0.0783115
POU3F1	Oct6(POU,Homeobox)/NPC-Pou3f1-ChIP-Seq(GSE35496)/Homer	1	RV	protein_coding	0.0694504
POU5F1	Oct4(POU,Homeobox)/mES-Oct4-ChIP-Seq(GSE11431)/Homer	1e-07	RV	protein_coding	0.137824
PPARA	PPARa(NR),DR1/Liver-Ppara-ChIP-Seq(GSE47954)/Homer	1	RV	protein_coding	6.20912
PRDM1	PRDM1(Zf)/Hela-PRDM1-ChIP-Seq(GSE31477)/Homer	0.0001	RV	protein_coding	0.84344
PRDM10	PRDM10(Zf)/HEK293-PRDM10.eGFP-ChIP-Seq(Encode)/Homer	1	RV	protein_coding	1.9575
PRDM14	PRDM14(Zf)/H1-PRDM14-ChIP-Seq(GSE22767)/Homer	1e-12	RV	protein_coding	0
PRDM15	PRDM15(Zf)/ESC-Prdm15-ChIP-Seq(GSE73694)/Homer	1e-18	RV	protein_coding	1.25952
PRDM9	PRDM9(Zf)/Testis-DMC1-ChIP-Seq(GSE35498)/Homer	1	RV	protein_coding	0
PROP1	Prop1(Homeobox)/GHFT1-PROP1.biotin-ChIP-Seq(GSE77302)/Homer	1e-05	RV	protein_coding	0
PTF1A	Ptf1a(bHLH)/Panc1-Ptf1a-ChIP-Seq(GSE47459)/Homer	1	RV	protein_coding	0
RARA	RARa(NR)/K562-RARa-ChIP-Seq(Encode)/Homer	0.001	RV	protein_coding	7.69711
RARG	RARg(NR)/ES-RARg-ChIP-Seq(GSE30538)/Homer	1	RV	protein_coding	5.67846
RFX1	Rfx1(HTH)/NPC-H3K4me1-ChIP-Seq(GSE16256)/Homer	1e-06	RV	protein_coding	6.64222
RFX2	Rfx2(HTH)/LoVo-RFX2-ChIP-Seq(GSE49402)/Homer	1e-39	RV	protein_coding	1.87358
RFX5	Rfx5(HTH)/GM12878-Rfx5-ChIP-Seq(GSE31477)/Homer	1e-06	RV	protein_coding	5.89385
RFX6	Rfx6(HTH)/Min6b1-Rfx6.HA-ChIP-Seq(GSE62844)/Homer	1e-09	RV	protein_coding	0.00271201
RORA	RORa(NR)/Liver-Rora-ChIP-Seq(GSE101115)/Homer	1	RV	protein_coding	8.84289
RUNX1	RUNX1(Runt)/Jurkat-RUNX1-ChIP-Seq(GSE29180)/Homer	1	RV	protein_coding	0.719503
RUNX2	RUNX2(Runt)/PCa-RUNX2-ChIP-Seq(GSE33889)/Homer	1	RV	protein_coding	0.213235
SCRT1	SCRT1(Zf)/HEK293-SCRT1.eGFP-ChIP-Seq(Encode)/Homer	1	RV	protein_coding	0.0305732
SF1	SF1(NR)/H295R-Nr5a1-ChIP-Seq(GSE44220)/Homer	1	RV	protein_coding	37.3474
SIX1	Six1(Homeobox)/Myoblast-Six1-ChIP-Chip(GSE20150)/Homer	1e-06	RV	protein_coding	0.00215139
SIX2	Six2(Homeobox)/NephronProgenitor-Six2-ChIP-Seq(GSE39837)/Homer	1e-38	RV	protein_coding	0.519066
SIX4	Six4(Homeobox)/MCF7-SIX4-ChIP-Seq(Encode)/Homer	0.001	RV	protein_coding	0.445453
SMAD2	Smad2(MAD)/ES-SMAD2-ChIP-Seq(GSE29422)/Homer	0.1	RV	protein_coding	3.92207
SMAD3	Smad3(MAD)/NPC-Smad3-ChIP-Seq(GSE36673)/Homer	1e-05	RV	protein_coding	9.61441
SMAD4	Smad4(MAD)/ESC-SMAD4-ChIP-Seq(GSE29422)/Homer	1	RV	protein_coding	19.7329
SOX10	Sox10(HMG)/SciaticNerve-Sox3-ChIP-Seq(GSE35132)/Homer	0.1	RV	protein_coding	2.13705
SOX15	Sox15(HMG)/CPA-Sox15-ChIP-Seq(GSE62909)/Homer	1	RV	protein_coding	1.80853
SOX17	Sox17(HMG)/Endoderm-Sox17-ChIP-Seq(GSE61475)/Homer	1	RV	protein_coding	9.67795
SOX2	Sox2(HMG)/mES-Sox2-ChIP-Seq(GSE11431)/Homer	1	RV	protein_coding	0.100363
SOX3	Sox3(HMG)/NPC-Sox3-ChIP-Seq(GSE33059)/Homer	0.0001	RV	protein_coding	0.00952916
SOX4	Sox4(HMG)/proB-Sox4-ChIP-Seq(GSE50066)/Homer	0.01	RV	protein_coding	8.89723
SOX6	Sox6(HMG)/Myotubes-Sox6-ChIP-Seq(GSE32627)/Homer	1e-08	RV	protein_coding	3.92014
SOX9	Sox9(HMG)/Limb-SOX9-ChIP-Seq(GSE73225)/Homer	1	RV	protein_coding	12.1065
SP1	Sp1(Zf)/Promoter/Homer	0	RV	protein_coding	17.5803
SP2	Sp2(Zf)/HEK293-Sp2.eGFP-ChIP-Seq(Encode)/Homer	1e-171	RV	protein_coding	10.0924
SP5	Sp5(Zf)/mES-Sp5.Flag-ChIP-Seq(GSE72989)/Homer	1e-253	RV	protein_coding	0.118686
SPDEF	SPDEF(ETS)/VCaP-SPDEF-ChIP-Seq(SRA014231)/Homer	1e-30	RV	protein_coding	0.0605881
SPIB	SpiB(ETS)/OCILY3-SPIB-ChIP-Seq(GSE56857)/Homer	1e-24	RV	protein_coding	0.0181577
STAT1	STAT1(Stat)/HelaS3-STAT1-ChIP-Seq(GSE12782)/Homer	1e-24	RV	protein_coding	24.8438
STAT3	Stat3(Stat)/mES-Stat3-ChIP-Seq(GSE11431)/Homer	1e-42	RV	protein_coding	53.3522
STAT4	STAT4(Stat)/CD4-Stat4-ChIP-Seq(GSE22104)/Homer	1e-19	RV	protein_coding	0.621732
STAT6	STAT6(Stat)/CD4-Stat6-ChIP-Seq(GSE22104)/Homer	1e-10	RV	protein_coding	12.7458
STAT6	STAT6(Stat)/Macrophage-Stat6-ChIP-Seq(GSE38377)/Homer	1e-11	RV	protein_coding	12.7458
TBR1	Tbr1(T-box)/Cortex-Tbr1-ChIP-Seq(GSE71384)/Homer	1e-19	RV	protein_coding	0
TBX20	Tbx20(T-box)/Heart-Tbx20-ChIP-Seq(GSE29636)/Homer	0.1	RV	protein_coding	121.664
TBX21	Tbx21(T-box)/GM12878-TBX21-ChIP-Seq(Encode)/Homer	1	RV	protein_coding	0.190169
TBX5	Tbx5(T-box)/HL1-Tbx5.biotin-ChIP-Seq(GSE21529)/Homer	0.001	RV	protein_coding	22.7922
TBX6	Tbx6(T-box)/ESC-Tbx6-ChIP-Seq(GSE93524)/Homer	1	RV	protein_coding	0.262375
TCF12	Tcf12(bHLH)/GM12878-Tcf12-ChIP-Seq(GSE32465)/Homer	1	RV	protein_coding	11.9725
TCF21	Tcf21(bHLH)/ArterySmoothMuscle-Tcf21-ChIP-Seq(GSE61369)/Homer	1	RV	protein_coding	2.90276
TCF3	Tcf3(HMG)/mES-Tcf3-ChIP-Seq(GSE11724)/Homer	0.001	RV	protein_coding	4.3067
TCF4	TCF4(bHLH)/SHSY5Y-TCF4-ChIP-Seq(GSE96915)/Homer	1	RV	protein_coding	25.251
TCF7	Tcf7(HMG)/GM12878-TCF7-ChIP-Seq(Encode)/Homer	0.1	RV	protein_coding	0.742891
TEAD1	TEAD1(TEAD)/HepG2-TEAD1-ChIP-Seq(Encode)/Homer	1e-10	RV	protein_coding	10.9581
TEAD2	TEAD2(TEA)/Py2T-Tead2-ChIP-Seq(GSE55709)/Homer	1	RV	protein_coding	21.501
TEAD3	TEAD3(TEA)/HepG2-TEAD3-ChIP-Seq(Encode)/Homer	0.0001	RV	protein_coding	11.4796
TEAD4	TEAD4(TEA)/Tropoblast-Tead4-ChIP-Seq(GSE37350)/Homer	0.001	RV	protein_coding	3.10058
TFE3	TFE3(bHLH)/MEF-TFE3-ChIP-Seq(GSE75757)/Homer	1e-19	RV	protein_coding	11.9906
TGIF1	Tgif1(Homeobox)/mES-Tgif1-ChIP-Seq(GSE55404)/Homer	1e-16	RV	protein_coding	1.32144
TGIF2	Tgif2(Homeobox)/mES-Tgif2-ChIP-Seq(GSE55404)/Homer	1e-13	RV	protein_coding	3.87993
THRA	THRa(NR)/C17.2-THRa-ChIP-Seq(GSE38347)/Homer	1	RV	protein_coding	33.1754
THRB	THRb(NR)/HepG2-THRb.Flag-ChIP-Seq(Encode)/Homer	1	RV	protein_coding	6.3679
THRB	THRb(NR)/Liver-NR1A2-ChIP-Seq(GSE52613)/Homer	0.1	RV	protein_coding	6.3679
TRPS1	TRPS1(Zf)/MCF7-TRPS1-ChIP-Seq(GSE107013)/Homer	1e-52	RV	protein_coding	2.89337
TWIST2	Twist2(bHLH)/Myoblast-Twist2.Ty1-ChIP-Seq(GSE127998)/Homer	1	RV	protein_coding	0.612818
USF1	USF1(bHLH)/GM12878-Usf1-ChIP-Seq(GSE32465)/Homer	1	RV	protein_coding	10.7579
USF2	Usf2(bHLH)/C2C12-Usf2-ChIP-Seq(GSE36030)/Homer	1	RV	protein_coding	27.2067
VDR	VDR(NR),DR3/GM10855-VDR+vitD-ChIP-Seq(GSE22484)/Homer	1	RV	protein_coding	0.0824696
WT1	WT1(Zf)/Kidney-WT1-ChIP-Seq(GSE90016)/Homer	1e-36	RV	protein_coding	2.79238
YY1	YY1(Zf)/Promoter/Homer	1e-115	RV	protein_coding	18.1644
ZBTB12	ZBTB12(Zf)/HEK293-ZBTB12.GFP-ChIP-Seq(GSE58341)/Homer	1e-06	RV	protein_coding	0.542062
ZBTB18	ZBTB18(Zf)/HEK293-ZBTB18.GFP-ChIP-Seq(GSE58341)/Homer	1	RV	protein_coding	21.6053
ZBTB33	ZBTB33(Zf)/GM12878-ZBTB33-ChIP-Seq(GSE32465)/Homer	1e-25	RV	protein_coding	6.85361
ZEB1	ZEB1(Zf)/PDAC-ZEB1-ChIP-Seq(GSE64557)/Homer	1	RV	protein_coding	36.8106
ZEB2	ZEB2(Zf)/SNU398-ZEB2-ChIP-Seq(GSE103048)/Homer	1	RV	protein_coding	22.1497
ZFP3	ZFP3(Zf)/HEK293-ZFP3.GFP-ChIP-Seq(GSE58341)/Homer	1	RV	protein_coding	8.74357
ZFP57	Zfp57(Zf)/H1-ZFP57.HA-ChIP-Seq(GSE115387)/Homer	1e-127	RV	protein_coding	0.88369
ZFX	ZFX(Zf)/mES-Zfx-ChIP-Seq(GSE11431)/Homer	0.001	RV	protein_coding	13.2351
ZIC3	Zic3(Zf)/mES-Zic3-ChIP-Seq(GSE37889)/Homer	1	RV	protein_coding	0.00267913
ZKSCAN1	ZKSCAN1(Zf)/HepG2-ZKSCAN1-ChIP-Seq(Encode)/Homer	0.001	RV	protein_coding	14.5042
ZNF136	ZNF136(Zf)/HEK293-ZNF136.GFP-ChIP-Seq(GSE58341)/Homer	1	RV	protein_coding	1.31529
ZNF16	ZNF16(Zf)/HEK293-ZNF16.GFP-ChIP-Seq(GSE58341)/Homer	1	RV	protein_coding	3.17162
ZNF165	ZNF165(Zf)/WHIM12-ZNF165-ChIP-Seq(GSE65937)/Homer	1	RV	protein_coding	0.237083
ZNF189	ZNF189(Zf)/HEK293-ZNF189.GFP-ChIP-Seq(GSE58341)/Homer	0.001	RV	protein_coding	17.4303
ZNF263	Znf263(Zf)/K562-Znf263-ChIP-Seq(GSE31477)/Homer	1e-33	RV	protein_coding	2.77937
ZNF264	ZNF264(Zf)/HEK293-ZNF264.GFP-ChIP-Seq(GSE58341)/Homer	1e-07	RV	protein_coding	2.58166
ZNF317	ZNF317(Zf)/HEK293-ZNF317.GFP-ChIP-Seq(GSE58341)/Homer	1	RV	protein_coding	3.77777
ZNF322	ZNF322(Zf)/HEK293-ZNF322.GFP-ChIP-Seq(GSE58341)/Homer	1	RV	protein_coding	5.54227
ZNF341	ZNF341(Zf)/EBV-ZNF341-ChIP-Seq(GSE113194)/Homer	0.01	RV	protein_coding	1.13314
ZNF382	ZNF382(Zf)/HEK293-ZNF382.GFP-ChIP-Seq(GSE58341)/Homer	1	RV	protein_coding	2.56071
ZNF41	ZNF41(Zf)/HEK293-ZNF41.GFP-ChIP-Seq(GSE58341)/Homer	1	RV	protein_coding	8.2245
ZNF415	ZNF415(Zf)/HEK293-ZNF415.GFP-ChIP-Seq(GSE58341)/Homer	0.1	RV	protein_coding	6.86129
ZNF416	ZNF416(Zf)/HEK293-ZNF416.GFP-ChIP-Seq(GSE58341)/Homer	1	RV	protein_coding	3.06971
ZNF467	ZNF467(Zf)/HEK293-ZNF467.GFP-ChIP-Seq(GSE58341)/Homer	1e-35	RV	protein_coding	2.78308
ZNF519	ZNF519(Zf)/HEK293-ZNF519.GFP-ChIP-Seq(GSE58341)/Homer	1e-12	RV	protein_coding	1.19244
ZNF528	ZNF528(Zf)/HEK293-ZNF528.GFP-ChIP-Seq(GSE58341)/Homer	1	RV	protein_coding	3.06342
ZNF669	ZNF669(Zf)/HEK293-ZNF669.GFP-ChIP-Seq(GSE58341)/Homer	1	RV	protein_coding	1.81453
ZNF675	ZNF675(Zf)/HEK293-ZNF675.GFP-ChIP-Seq(GSE58341)/Homer	0.1	RV	protein_coding	1.17271
ZNF692	ZNF692(Zf)/HEK293-ZNF692.GFP-ChIP-Seq(GSE58341)/Homer	1	RV	protein_coding	2.45433
ZNF7	ZNF7(Zf)/HepG2-ZNF7.Flag-ChIP-Seq(Encode)/Homer	1e-14	RV	protein_coding	2.17162
ZNF711	ZNF711(Zf)/SHSY5Y-ZNF711-ChIP-Seq(GSE20673)/Homer	0.001	RV	protein_coding	0.938677
ZNF768	ZNF768(Zf)/Rajj-ZNF768-ChIP-Seq(GSE111879)/Homer	1	RV	protein_coding	28.6175
ZSCAN22	ZSCAN22(Zf)/HEK293-ZSCAN22.GFP-ChIP-Seq(GSE58341)/Homer	1	RV	protein_coding	1.5997

## Sheet: Mouse distal motif TF
Gene	Motif name	P value	Position	Gene type	Mean expression levels (RPKM)
Ascl1	Ascl1(bHLH)/NeuralTubes-Ascl1-ChIP-Seq(GSE55840)/Homer	1e-12	LA	protein_coding	0
Ascl2	Ascl2(bHLH)/ESC-Ascl2-ChIP-Seq(GSE97712)/Homer	1e-19	LA	protein_coding	0
Atf1	Atf1(bZIP)/K562-ATF1-ChIP-Seq(GSE31477)/Homer	1e-11	LA	protein_coding	29.5519
Atf2	Atf2(bZIP)/3T3L1-Atf2-ChIP-Seq(GSE56872)/Homer	1e-05	LA	protein_coding	17.389
Atf3	Atf3(bZIP)/GBM-ATF3-ChIP-Seq(GSE33912)/Homer	1e-18	LA	protein_coding	42.2068
Atf4	Atf4(bZIP)/MEF-Atf4-ChIP-Seq(GSE35681)/Homer	1e-08	LA	protein_coding	42.4841
Atf7	Atf7(bZIP)/3T3L1-Atf7-ChIP-Seq(GSE56872)/Homer	0.0001	LA	protein_coding	16.1714
Atoh1	Atoh1(bHLH)/Cerebellum-Atoh1-ChIP-Seq(GSE22111)/Homer	1e-22	LA	protein_coding	0
Bach1	Bach1(bZIP)/K562-Bach1-ChIP-Seq(GSE31477)/Homer	0.01	LA	protein_coding	15.172
Bach2	Bach2(bZIP)/OCILy7-Bach2-ChIP-Seq(GSE44420)/Homer	0.01	LA	protein_coding	2.36614
Barx1	Barx1(Homeobox)/Stomach-Barx1.3xFlag-ChIP-Seq(GSE69483)/Homer	0.0001	LA	protein_coding	0.0691225
Batf	BATF(bZIP)/Th17-BATF-ChIP-Seq(GSE39756)/Homer	1e-09	LA	protein_coding	0.731643
Bcl11a	Bcl11a(Zf)/HSPC-BCL11A-ChIP-Seq(GSE104676)/Homer	1e-18	LA	protein_coding	0.920529
Bcl6	Bcl6(Zf)/Liver-Bcl6-ChIP-Seq(GSE31578)/Homer	1	LA	protein_coding	14.6968
Bhlha15	BHLHA15(bHLH)/NIH3T3-BHLHB8.HA-ChIP-Seq(GSE119782)/Homer	1e-09	LA	protein_coding	0.19426
Bhlhe40	bHLHE40(bHLH)/HepG2-BHLHE40-ChIP-Seq(GSE31477)/Homer	0.1	LA	protein_coding	21.9737
Bhlhe41	bHLHE41(bHLH)/proB-Bhlhe41-ChIP-Seq(GSE93764)/Homer	1	LA	protein_coding	5.92725
Cdx2	Cdx2(Homeobox)/mES-Cdx2-ChIP-Seq(GSE14586)/Homer	1	LA	protein_coding	0
Cdx4	CDX4(Homeobox)/ZebrafishEmbryos-Cdx4.Myc-ChIP-Seq(GSE48254)/Homer	0.01	LA	protein_coding	0
Clock	CLOCK(bHLH)/Liver-Clock-ChIP-Seq(GSE39860)/Homer	1	LA	protein_coding	19.1673
Crx	CRX(Homeobox)/Retina-Crx-ChIP-Seq(GSE20012)/Homer	1	LA	protein_coding	0
Ctcf	CTCF(Zf)/CD4+-CTCF-ChIP-Seq(Barski_et_al.)/Homer	0	LA	protein_coding	18.1912
Cux1	CUX1(Homeobox)/K562-CUX1-ChIP-Seq(GSE92882)/Homer	0.1	LA	protein_coding	21.3844
Cux2	Cux2(Homeobox)/Liver-Cux2-ChIP-Seq(GSE35985)/Homer	0.1	LA	protein_coding	3.85326
Dlx3	Dlx3(Homeobox)/Kerainocytes-Dlx3-ChIP-Seq(GSE89884)/Homer	1e-36	LA	protein_coding	0
Dmrt1	DMRT1(DM)/Testis-DMRT1-ChIP-Seq(GSE64892)/Homer	1	LA	protein_coding	0
E2f1	E2F1(E2F)/Hela-E2F1-ChIP-Seq(GSE22478)/Homer	1	LA	protein_coding	0.824236
E2f3	E2F3(E2F)/MEF-E2F3-ChIP-Seq(GSE71376)/Homer	0.001	LA	protein_coding	5.76454
E2f4	E2F4(E2F)/K562-E2F4-ChIP-Seq(GSE31477)/Homer	0.1	LA	protein_coding	13.8076
E2f6	E2F6(E2F)/Hela-E2F6-ChIP-Seq(GSE31477)/Homer	0.01	LA	protein_coding	22.4365
E2f7	E2F7(E2F)/Hela-E2F7-ChIP-Seq(GSE32673)/Homer	1	LA	protein_coding	0.239556
Ear2	EAR2(NR)/K562-NR2F6-ChIP-Seq(Encode)/Homer	1	LA	protein_coding	0.43805
Ebf1	EBF1(EBF)/Near-E2A-ChIP-Seq(GSE21512)/Homer	1e-18	LA	protein_coding	8.43533
Ebf2	EBF2(EBF)/BrownAdipose-EBF2-ChIP-Seq(GSE97114)/Homer	1e-08	LA	protein_coding	2.79648
Egr1	Egr1(Zf)/K562-Egr1-ChIP-Seq(GSE32465)/Homer	0.001	LA	protein_coding	23.9819
Egr2	Egr2(Zf)/Thymocytes-Egr2-ChIP-Seq(GSE34254)/Homer	1	LA	protein_coding	1.91447
Ehf	EHF(ETS)/LoVo-EHF-ChIP-Seq(GSE49402)/Homer	1e-10	LA	protein_coding	0.054315
Elf1	ELF1(ETS)/Jurkat-ELF1-ChIP-Seq(SRA014231)/Homer	1	LA	protein_coding	13.0197
Elf3	ELF3(ETS)/PDAC-ELF3-ChIP-Seq(GSE64557)/Homer	0.001	LA	protein_coding	0
Elf4	Elf4(ETS)/BMDM-Elf4-ChIP-Seq(GSE88699)/Homer	0.001	LA	protein_coding	3.34827
Elf5	ELF5(ETS)/T47D-ELF5-ChIP-Seq(GSE30407)/Homer	0.1	LA	protein_coding	0.0253383
Elk1	Elk1(ETS)/Hela-Elk1-ChIP-Seq(GSE31477)/Homer	0.1	LA	protein_coding	7.26401
Elk4	Elk4(ETS)/Hela-Elk4-ChIP-Seq(GSE31477)/Homer	0.1	LA	protein_coding	44.4789
Eomes	Eomes(T-box)/H9-Eomes-ChIP-Seq(GSE26097)/Homer	1e-09	LA	protein_coding	0.0533306
Erg	ERG(ETS)/VCaP-ERG-ChIP-Seq(GSE14097)/Homer	1e-16	LA	protein_coding	9.00794
Esrrb	Esrrb(NR)/mES-Esrrb-ChIP-Seq(GSE11431)/Homer	1	LA	protein_coding	8.09023
Ets1	ETS1(ETS)/Jurkat-ETS1-ChIP-Seq(GSE17954)/Homer	0.0001	LA	protein_coding	13.8963
Etv1	ETV1(ETS)/GIST48-ETV1-ChIP-Seq(GSE22441)/Homer	1e-08	LA	protein_coding	17.9243
Etv2	Etv2(ETS)/ES-ER71-ChIP-Seq(GSE59402)/Homer	1e-09	LA	protein_coding	0
Etv4	ETV4(ETS)/HepG2-ETV4-ChIP-Seq(ENCODE)/Homer	1e-05	LA	protein_coding	0.280539
Fli1	Fli1(ETS)/CD8-FLI-ChIP-Seq(GSE20898)/Homer	1e-08	LA	protein_coding	11.7781
Fosl2	Fosl2(bZIP)/3T3L1-Fosl2-ChIP-Seq(GSE56872)/Homer	1e-08	LA	protein_coding	23.5041
Foxa1	FOXA1(Forkhead)/LNCAP-FOXA1-ChIP-Seq(GSE27824)/Homer	1e-11	LA	protein_coding	0
Foxa1	FOXA1(Forkhead)/MCF7-FOXA1-ChIP-Seq(GSE26831)/Homer	0.0001	LA	protein_coding	0
Foxa2	Foxa2(Forkhead)/Liver-Foxa2-ChIP-Seq(GSE25694)/Homer	1e-19	LA	protein_coding	0
Foxa3	Foxa3(Forkhead)/Liver-Foxa3-ChIP-Seq(GSE77670)/Homer	1e-11	LA	protein_coding	0
Foxd3	FoxD3(forkhead)/ZebrafishEmbryo-Foxd3.biotin-ChIP-seq(GSE106676)/Homer	1e-06	LA	protein_coding	0.690595
Foxf1	Foxf1(Forkhead)/Lung-Foxf1-ChIP-Seq(GSE77951)/Homer	0.01	LA	protein_coding	0.890948
Foxh1	Foxh1(Forkhead)/hESC-FOXH1-ChIP-Seq(GSE29422)/Homer	1e-07	LA	protein_coding	0
Foxk1	FOXK1(Forkhead)/HEK293-FOXK1-ChIP-Seq(GSE51673)/Homer	1e-11	LA	protein_coding	12.8762
Foxk2	FOXK2(Forkhead)/U2OS-FOXK2-ChIP-Seq(E-MTAB-2204)/Homer	1e-14	LA	protein_coding	14.8691
Foxl2	FoxL2(Forkhead)/Ovary-FoxL2-ChIP-Seq(GSE60858)/Homer	0.01	LA	protein_coding	0
Foxm1	FOXM1(Forkhead)/MCF7-FOXM1-ChIP-Seq(GSE72977)/Homer	1	LA	protein_coding	0.569168
Foxo1	Foxo1(Forkhead)/RAW-Foxo1-ChIP-Seq(Fan_et_al.)/Homer	1e-12	LA	protein_coding	12.2104
Foxo3	Foxo3(Forkhead)/U2OS-Foxo3-ChIP-Seq(E-MTAB-2701)/Homer	1e-14	LA	protein_coding	97.5232
Foxp1	FOXP1(Forkhead)/H9-FOXP1-ChIP-Seq(GSE31006)/Homer	0.0001	LA	protein_coding	13.9067
Gabpa	GABPA(ETS)/Jurkat-GABPa-ChIP-Seq(GSE17954)/Homer	1e-05	LA	protein_coding	21.5613
Gata1	Gata1(Zf)/K562-GATA1-ChIP-Seq(GSE18829)/Homer	1e-09	LA	protein_coding	0
Gata2	Gata2(Zf)/K562-GATA2-ChIP-Seq(GSE18829)/Homer	1e-11	LA	protein_coding	11.19
Gata3	GATA3(Zf),DR8/iTreg-Gata3-ChIP-Seq(GSE20898)/Homer	1	LA	protein_coding	1.02299
Gata3	GATA3(Zf)/iTreg-Gata3-ChIP-Seq(GSE20898)/Homer	0.001	LA	protein_coding	1.02299
Gata3	GATA3(Zf),DR4/iTreg-Gata3-ChIP-Seq(GSE20898)/Homer	0.1	LA	protein_coding	1.02299
Gata4	Gata4(Zf)/Heart-Gata4-ChIP-Seq(GSE35151)/Homer	1e-10	LA	protein_coding	32.7557
Gata6	Gata6(Zf)/HUG1N-GATA6-ChIP-Seq(GSE51936)/Homer	1e-13	LA	protein_coding	47.0331
Gfi1b	Gfi1b(Zf)/HPC7-Gfi1b-ChIP-Seq(GSE22178)/Homer	1	LA	protein_coding	0.0454832
Gfy	GFY(?)/Promoter/Homer	1	LA	protein_coding	0
Gli2	Gli2(Zf)/GM2-Gli2-ChIP-Chip(GSE112702)/Homer	1	LA	protein_coding	2.03311
Gli3	GLI3(Zf)/Limb-GLI3-ChIP-Chip(GSE11077)/Homer	1	LA	protein_coding	1.97188
Glis3	GLIS3(Zf)/Thyroid-Glis3.GFP-ChIP-Seq(GSE103297)/Homer	1e-14	LA	protein_coding	2.15359
Grhl2	GRHL2(CP2)/HBE-GRHL2-ChIP-Seq(GSE46194)/Homer	1	LA	protein_coding	0.532382
Gsc	GSC(Homeobox)/FrogEmbryos-GSC-ChIP-Seq(DRA000576)/Homer	1	LA	protein_coding	0
Hand2	Hand2(bHLH)/Mesoderm-Hand2-ChIP-Seq(GSE61475)/Homer	1e-07	LA	protein_coding	23.3647
Hic1	HIC1(Zf)/Treg-ZBTB29-ChIP-Seq(GSE99889)/Homer	1e-11	LA	protein_coding	7.22657
Hinfp	HINFP(Zf)/K562-HINFP.eGFP-ChIP-Seq(Encode)/Homer	1	LA	protein_coding	2.25658
Hlf	HLF(bZIP)/HSC-HLF.Flag-ChIP-Seq(GSE69817)/Homer	1e-07	LA	protein_coding	15.8831
Hnf1b	HNF1b(Homeobox)/PDAC-HNF1B-ChIP-Seq(GSE64557)/Homer	1e-07	LA	protein_coding	0
Hnf4a	HNF4a(NR),DR1/HepG2-HNF4a-ChIP-Seq(GSE25021)/Homer	1	LA	protein_coding	0.0227784
Hoxa1	HOXA1(Homeobox)/mES-Hoxa1-ChIP-Seq(SRP084292)/Homer	1e-07	LA	protein_coding	0.23859
Hoxa10	Hoxa10(Homeobox)/ChickenMSG-Hoxa10.Flag-ChIP-Seq(GSE86088)/Homer	1e-10	LA	protein_coding	0
Hoxa11	Hoxa11(Homeobox)/ChickenMSG-Hoxa11.Flag-ChIP-Seq(GSE86088)/Homer	0.0001	LA	protein_coding	0
Hoxa13	Hoxa13(Homeobox)/ChickenMSG-Hoxa13.Flag-ChIP-Seq(GSE86088)/Homer	0.0001	LA	protein_coding	0
Hoxa2	HOXA2(Homeobox)/mES-Hoxa2-ChIP-Seq(Donaldson_et_al.)/Homer	0.0001	LA	protein_coding	0.267724
Hoxa9	Hoxa9(Homeobox)/ChickenMSG-Hoxa9.Flag-ChIP-Seq(GSE86088)/Homer	1	LA	protein_coding	0
Hoxb13	HOXB13(Homeobox)/ProstateTumor-HOXB13-ChIP-Seq(GSE56288)/Homer	1	LA	protein_coding	0
Hoxb4	Hoxb4(Homeobox)/ES-Hoxb4-ChIP-Seq(GSE34014)/Homer	1e-08	LA	protein_coding	0.957482
Hoxc9	Hoxc9(Homeobox)/Ainv15-Hoxc9-ChIP-Seq(GSE21812)/Homer	1e-11	LA	protein_coding	0
Hoxd10	Hoxd10(Homeobox)/ChickenMSG-Hoxd10.Flag-ChIP-Seq(GSE86088)/Homer	0.01	LA	protein_coding	0
Hoxd11	Hoxd11(Homeobox)/ChickenMSG-Hoxd11.Flag-ChIP-Seq(GSE86088)/Homer	0.01	LA	protein_coding	0
Hoxd12	Hoxd12(Homeobox)/ChickenMSG-Hoxd12.Flag-ChIP-Seq(GSE86088)/Homer	1	LA	protein_coding	0
Hoxd13	Hoxd13(Homeobox)/ChickenMSG-Hoxd13.Flag-ChIP-Seq(GSE86088)/Homer	0.0001	LA	protein_coding	0
Irf1	IRF1(IRF)/PBMC-IRF1-ChIP-Seq(GSE43036)/Homer	1	LA	protein_coding	8.51774
Irf2	IRF2(IRF)/Erythroblas-IRF2-ChIP-Seq(GSE36985)/Homer	1	LA	protein_coding	7.97582
Irf3	IRF3(IRF)/BMDM-Irf3-ChIP-Seq(GSE67343)/Homer	0.001	LA	protein_coding	13.5788
Irf4	IRF4(IRF)/GM12878-IRF4-ChIP-Seq(GSE32465)/Homer	1	LA	protein_coding	0.484418
Irf8	IRF8(IRF)/BMDM-IRF8-ChIP-Seq(GSE77884)/Homer	0.001	LA	protein_coding	2.50558
Isl1	Isl1(Homeobox)/Neuron-Isl1-ChIP-Seq(GSE31456)/Homer	0.001	LA	protein_coding	0.131557
Junb	JunB(bZIP)/DendriticCells-Junb-ChIP-Seq(GSE36099)/Homer	1e-13	LA	protein_coding	22.398
Jund	JunD(bZIP)/K562-JunD-ChIP-Seq/Homer	0.1	LA	protein_coding	180.03
Klf10	KLF10(Zf)/HEK293-KLF10.GFP-ChIP-Seq(GSE58341)/Homer	0.0001	LA	protein_coding	14.339
Klf14	KLF14(Zf)/HEK293-KLF14.GFP-ChIP-Seq(GSE58341)/Homer	0.0001	LA	protein_coding	0.0252506
Klf3	KLF3(Zf)/MEF-Klf3-ChIP-Seq(GSE44748)/Homer	1	LA	protein_coding	22.766
Klf4	Klf4(Zf)/mES-Klf4-ChIP-Seq(GSE11431)/Homer	1	LA	protein_coding	26.7984
Klf5	KLF5(Zf)/LoVo-KLF5-ChIP-Seq(GSE49402)/Homer	1	LA	protein_coding	0.648044
Klf6	KLF6(Zf)/PDAC-KLF6-ChIP-Seq(GSE64557)/Homer	1	LA	protein_coding	44.8627
Klf9	Klf9(Zf)/GBM-Klf9-ChIP-Seq(GSE62211)/Homer	1	LA	protein_coding	116.655
Lef1	LEF1(HMG)/H1-LEF1-ChIP-Seq(GSE64758)/Homer	1	LA	protein_coding	0.0772139
Lhx1	Lhx1(Homeobox)/EmbryoCarcinoma-Lhx1-ChIP-Seq(GSE70957)/Homer	1e-21	LA	protein_coding	0
Lhx2	Lhx2(Homeobox)/HFSC-Lhx2-ChIP-Seq(GSE48068)/Homer	1e-15	LA	protein_coding	0.0218392
Lhx3	Lhx3(Homeobox)/Neuron-Lhx3-ChIP-Seq(GSE31456)/Homer	1e-19	LA	protein_coding	0
Mafa	MafA(bZIP)/Islet-MafA-ChIP-Seq(GSE30298)/Homer	1e-07	LA	protein_coding	0.421082
Mafb	MafB(bZIP)/BMM-Mafb-ChIP-Seq(GSE75722)/Homer	1	LA	protein_coding	10.1901
Maff	MafF(bZIP)/HepG2-MafF-ChIP-Seq(GSE31477)/Homer	0.1	LA	protein_coding	17.3997
Mafk	MafK(bZIP)/C2C12-MafK-ChIP-Seq(GSE36030)/Homer	1	LA	protein_coding	28.8017
Max	Max(bHLH)/K562-Max-ChIP-Seq(GSE31477)/Homer	1	LA	protein_coding	30.7448
Maz	Maz(Zf)/HepG2-Maz-ChIP-Seq(GSE31477)/Homer	1e-16	LA	protein_coding	23.6957
Mef2a	Mef2a(MADS)/HL1-Mef2a.biotin-ChIP-Seq(GSE21529)/Homer	1e-17	LA	protein_coding	34.5361
Mef2b	Mef2b(MADS)/HEK293-Mef2b.V5-ChIP-Seq(GSE67450)/Homer	1e-23	LA	protein_coding	0.144238
Mef2c	Mef2c(MADS)/GM12878-Mef2c-ChIP-Seq(GSE32465)/Homer	1e-37	LA	protein_coding	7.71484
Mef2d	Mef2d(MADS)/Retina-Mef2d-ChIP-Seq(GSE61391)/Homer	1e-52	LA	protein_coding	39.0686
Meis1	Meis1(Homeobox)/MastCells-Meis1-ChIP-Seq(GSE48085)/Homer	1e-05	LA	protein_coding	5.07695
Mitf	MITF(bHLH)/MastCells-MITF-ChIP-Seq(GSE48085)/Homer	1	LA	protein_coding	26.8365
Mnt	MNT(bHLH)/HepG2-MNT-ChIP-Seq(Encode)/Homer	1	LA	protein_coding	7.36911
Myb	MYB(HTH)/ERMYB-Myb-ChIPSeq(GSE22095)/Homer	0.1	LA	protein_coding	0
Myf5	Myf5(bHLH)/GM-Myf5-ChIP-Seq(GSE24852)/Homer	1e-47	LA	protein_coding	0
Mynn	MYNN(Zf)/HEK293-MYNN.eGFP-ChIP-Seq(Encode)/Homer	0.01	LA	protein_coding	4.47529
Myog	MyoG(bHLH)/C2C12-MyoG-ChIP-Seq(GSE36024)/Homer	1e-47	LA	protein_coding	0
Nanog	Nanog(Homeobox)/mES-Nanog-ChIP-Seq(GSE11724)/Homer	0.001	LA	protein_coding	0
Neurod1	NeuroD1(bHLH)/Islet-NeuroD1-ChIP-Seq(GSE30298)/Homer	1e-11	LA	protein_coding	0
Neurog2	NeuroG2(bHLH)/Fibroblast-NeuroG2-ChIP-Seq(GSE75910)/Homer	1e-05	LA	protein_coding	0
Nf1	NF1(CTF)/LNCAP-NF1-ChIP-Seq(Unpublished)/Homer	1e-63	LA	protein_coding	19.9002
Nfe2l2	NFE2L2(bZIP)/HepG2-NFE2L2-ChIP-Seq(Encode)/Homer	1	LA	protein_coding	43.4155
Nfil3	NFIL3(bZIP)/HepG2-NFIL3-ChIP-Seq(Encode)/Homer	1e-15	LA	protein_coding	5.51818
Nkx2-1	Nkx2.1(Homeobox)/LungAC-Nkx2.1-ChIP-Seq(GSE43252)/Homer	1	LA	protein_coding	0
Nkx2-2	Nkx2.2(Homeobox)/NPC-Nkx2.2-ChIP-Seq(GSE61673)/Homer	0.1	LA	protein_coding	0
Nkx2-5	Nkx2.5(Homeobox)/HL1-Nkx2.5.biotin-ChIP-Seq(GSE21529)/Homer	1	LA	protein_coding	85.0599
Nkx3-1	Nkx3.1(Homeobox)/LNCaP-Nkx3.1-ChIP-Seq(GSE28264)/Homer	1	LA	protein_coding	0
Nkx6-1	Nkx6.1(Homeobox)/Islet-Nkx6.1-ChIP-Seq(GSE40975)/Homer	1e-05	LA	protein_coding	0
Npas2	NPAS2(bHLH)/Liver-NPAS2-ChIP-Seq(GSE39860)/Homer	1	LA	protein_coding	2.69078
Nr5a2	Nr5a2(NR)/mES-Nr5a2-ChIP-Seq(GSE19019)/Homer	1	LA	protein_coding	0.100376
Nr5a2	Nr5a2(NR)/Pancreas-LRH1-ChIP-Seq(GSE34295)/Homer	1	LA	protein_coding	0.100376
Nrf1	NRF1(NRF)/MCF7-NRF1-ChIP-Seq(Unpublished)/Homer	1	LA	protein_coding	3.96701
Olig2	Olig2(bHLH)/Neuron-Olig2-ChIP-Seq(GSE30882)/Homer	1	LA	protein_coding	0.061029
Otx2	Otx2(Homeobox)/EpiLC-Otx2-ChIP-Seq(GSE56098)/Homer	1	LA	protein_coding	0
Pax5	PAX5(Paired,Homeobox),condensed/GM12878-PAX5-ChIP-Seq(GSE32465)/Homer	0.1	LA	protein_coding	0.0432118
Pax5	PAX5(Paired,Homeobox)/GM12878-PAX5-ChIP-Seq(GSE32465)/Homer	0.001	LA	protein_coding	0.0432118
Pax6	PAX6(Paired,Homeobox)/Forebrain-Pax6-ChIP-Seq(GSE66961)/Homer	1	LA	protein_coding	0.032692
Pax7	Pax7(Paired,Homeobox)/Myoblast-Pax7-ChIP-Seq(GSE25064)/Homer	1	LA	protein_coding	0
Pax7	Pax7(Paired,Homeobox),longest/Myoblast-Pax7-ChIP-Seq(GSE25064)/Homer	0.01	LA	protein_coding	0
Pax7	Pax7(Paired,Homeobox),long/Myoblast-Pax7-ChIP-Seq(GSE25064)/Homer	1	LA	protein_coding	0
Pax8	Pax8(Paired,Homeobox)/Thyroid-Pax8-ChIP-Seq(GSE26938)/Homer	1e-05	LA	protein_coding	0
Pbx1	PBX1(Homeobox)/MCF7-PBX1-ChIP-Seq(GSE28007)/Homer	1e-12	LA	protein_coding	27.1986
Pbx2	PBX2(Homeobox)/K562-PBX2-ChIP-Seq(Encode)/Homer	1e-08	LA	protein_coding	9.03004
Pbx3	Pbx3(Homeobox)/GM12878-PBX3-ChIP-Seq(GSE32465)/Homer	1e-09	LA	protein_coding	5.5448
Pdx1	Pdx1(Homeobox)/Islet-Pdx1-ChIP-Seq(SRA008281)/Homer	1e-15	LA	protein_coding	0
Pgr	PGR(NR)/EndoStromal-PGR-ChIP-Seq(GSE69539)/Homer	1	LA	protein_coding	0.161961
Phox2a	Phox2a(Homeobox)/Neuron-Phox2a-ChIP-Seq(GSE31456)/Homer	1e-19	LA	protein_coding	0.120082
Phox2b	Phox2b(Homeobox)/CLBGA-PHOX2B-ChIP-Seq(GSE90683)/Homer	1e-14	LA	protein_coding	0.0320352
Pitx1	Pitx1(Homeobox)/Chicken-Pitx1-ChIP-Seq(GSE38910)/Homer	1	LA	protein_coding	0
Pknox1	Pknox1(Homeobox)/ES-Prep1-ChIP-Seq(GSE63282)/Homer	1e-06	LA	protein_coding	5.63482
Pou2f3	Oct11(POU,Homeobox)/NCIH1048-POU2F3-ChIP-seq(GSE115123)/Homer	1e-05	LA	protein_coding	0.0794687
Pou3f1	Oct6(POU,Homeobox)/NPC-Pou3f1-ChIP-Seq(GSE35496)/Homer	0.1	LA	protein_coding	0.231686
Pou5f1	Oct4(POU,Homeobox)/mES-Oct4-ChIP-Seq(GSE11431)/Homer	1e-06	LA	protein_coding	0.0710581
Ppara	PPARa(NR),DR1/Liver-Ppara-ChIP-Seq(GSE47954)/Homer	1	LA	protein_coding	28.9016
Prdm1	PRDM1(Zf)/Hela-PRDM1-ChIP-Seq(GSE31477)/Homer	0.01	LA	protein_coding	0.267535
Prdm10	PRDM10(Zf)/HEK293-PRDM10.eGFP-ChIP-Seq(Encode)/Homer	1	LA	protein_coding	1.82604
Prdm14	PRDM14(Zf)/H1-PRDM14-ChIP-Seq(GSE22767)/Homer	1	LA	protein_coding	0
Prdm15	PRDM15(Zf)/ESC-Prdm15-ChIP-Seq(GSE73694)/Homer	1	LA	protein_coding	2.36188
Prdm9	PRDM9(Zf)/Testis-DMC1-ChIP-Seq(GSE35498)/Homer	1e-21	LA	protein_coding	0.690575
Prop1	Prop1(Homeobox)/GHFT1-PROP1.biotin-ChIP-Seq(GSE77302)/Homer	1e-23	LA	protein_coding	0
Ptf1a	Ptf1a(bHLH)/Panc1-Ptf1a-ChIP-Seq(GSE47459)/Homer	0.01	LA	protein_coding	0
Rara	RARa(NR)/K562-RARa-ChIP-Seq(Encode)/Homer	1	LA	protein_coding	10.3524
Rarg	RARg(NR)/ES-RARg-ChIP-Seq(GSE30538)/Homer	1	LA	protein_coding	11.2268
Rfx1	Rfx1(HTH)/NPC-H3K4me1-ChIP-Seq(GSE16256)/Homer	0.0001	LA	protein_coding	7.13247
Rfx2	Rfx2(HTH)/LoVo-RFX2-ChIP-Seq(GSE49402)/Homer	0.001	LA	protein_coding	5.47197
Rfx5	Rfx5(HTH)/GM12878-Rfx5-ChIP-Seq(GSE31477)/Homer	1	LA	protein_coding	3.42592
Rfx6	Rfx6(HTH)/Min6b1-Rfx6.HA-ChIP-Seq(GSE62844)/Homer	1e-15	LA	protein_coding	0
Rora	RORa(NR)/Liver-Rora-ChIP-Seq(GSE101115)/Homer	1	LA	protein_coding	17.4561
Runx1	RUNX1(Runt)/Jurkat-RUNX1-ChIP-Seq(GSE29180)/Homer	1	LA	protein_coding	0.850667
Runx2	RUNX2(Runt)/PCa-RUNX2-ChIP-Seq(GSE33889)/Homer	1	LA	protein_coding	0.0824085
Scrt1	SCRT1(Zf)/HEK293-SCRT1.eGFP-ChIP-Seq(Encode)/Homer	1	LA	protein_coding	0
Sf1	SF1(NR)/H295R-Nr5a1-ChIP-Seq(GSE44220)/Homer	1	LA	protein_coding	20.3832
Six1	Six1(Homeobox)/Myoblast-Six1-ChIP-Chip(GSE20150)/Homer	1	LA	protein_coding	0.193053
Six2	Six2(Homeobox)/NephronProgenitor-Six2-ChIP-Seq(GSE39837)/Homer	1e-05	LA	protein_coding	0
Six4	Six4(Homeobox)/MCF7-SIX4-ChIP-Seq(Encode)/Homer	0.01	LA	protein_coding	2.60951
Smad2	Smad2(MAD)/ES-SMAD2-ChIP-Seq(GSE29422)/Homer	0.01	LA	protein_coding	3.28699
Smad3	Smad3(MAD)/NPC-Smad3-ChIP-Seq(GSE36673)/Homer	0.01	LA	protein_coding	15.5186
Smad4	Smad4(MAD)/ESC-SMAD4-ChIP-Seq(GSE29422)/Homer	1e-11	LA	protein_coding	39.5146
Sox10	Sox10(HMG)/SciaticNerve-Sox3-ChIP-Seq(GSE35132)/Homer	0.001	LA	protein_coding	0.817972
Sox15	Sox15(HMG)/CPA-Sox15-ChIP-Seq(GSE62909)/Homer	0.01	LA	protein_coding	0.250942
Sox17	Sox17(HMG)/Endoderm-Sox17-ChIP-Seq(GSE61475)/Homer	1e-06	LA	protein_coding	1.91431
Sox2	Sox2(HMG)/mES-Sox2-ChIP-Seq(GSE11431)/Homer	0.001	LA	protein_coding	0.03623
Sox3	Sox3(HMG)/NPC-Sox3-ChIP-Seq(GSE33059)/Homer	0.01	LA	protein_coding	0.0180448
Sox4	Sox4(HMG)/proB-Sox4-ChIP-Seq(GSE50066)/Homer	1e-05	LA	protein_coding	15.5511
Sox6	Sox6(HMG)/Myotubes-Sox6-ChIP-Seq(GSE32627)/Homer	0.001	LA	protein_coding	7.58762
Sox9	Sox9(HMG)/Limb-SOX9-ChIP-Seq(GSE73225)/Homer	0.0001	LA	protein_coding	1.83204
Sp1	Sp1(Zf)/Promoter/Homer	1	LA	protein_coding	21.0898
Sp2	Sp2(Zf)/HEK293-Sp2.eGFP-ChIP-Seq(Encode)/Homer	1	LA	protein_coding	6.55614
Sp5	Sp5(Zf)/mES-Sp5.Flag-ChIP-Seq(GSE72989)/Homer	1e-07	LA	protein_coding	0.106514
Spdef	SPDEF(ETS)/VCaP-SPDEF-ChIP-Seq(SRA014231)/Homer	1e-09	LA	protein_coding	0.048622
Spib	SpiB(ETS)/OCILY3-SPIB-ChIP-Seq(GSE56857)/Homer	1	LA	protein_coding	0.0401629
Stat1	STAT1(Stat)/HelaS3-STAT1-ChIP-Seq(GSE12782)/Homer	1e-14	LA	protein_coding	12.3753
Stat3	Stat3(Stat)/mES-Stat3-ChIP-Seq(GSE11431)/Homer	1e-07	LA	protein_coding	51.1375
Stat4	STAT4(Stat)/CD4-Stat4-ChIP-Seq(GSE22104)/Homer	1e-20	LA	protein_coding	0
Stat6	STAT6(Stat)/CD4-Stat6-ChIP-Seq(GSE22104)/Homer	1e-06	LA	protein_coding	35.9205
Stat6	STAT6(Stat)/Macrophage-Stat6-ChIP-Seq(GSE38377)/Homer	1e-08	LA	protein_coding	35.9205
Tbr1	Tbr1(T-box)/Cortex-Tbr1-ChIP-Seq(GSE71384)/Homer	1e-07	LA	protein_coding	0.0234478
Tbx20	Tbx20(T-box)/Heart-Tbx20-ChIP-Seq(GSE29636)/Homer	1e-12	LA	protein_coding	54.1866
Tbx21	Tbx21(T-box)/GM12878-TBX21-ChIP-Seq(Encode)/Homer	0.01	LA	protein_coding	0
Tbx5	Tbx5(T-box)/HL1-Tbx5.biotin-ChIP-Seq(GSE21529)/Homer	1	LA	protein_coding	81.9807
Tbx6	Tbx6(T-box)/ESC-Tbx6-ChIP-Seq(GSE93524)/Homer	1	LA	protein_coding	0.452566
Tcf12	Tcf12(bHLH)/GM12878-Tcf12-ChIP-Seq(GSE32465)/Homer	1e-85	LA	protein_coding	12.3081
Tcf21	Tcf21(bHLH)/ArterySmoothMuscle-Tcf21-ChIP-Seq(GSE61369)/Homer	1e-64	LA	protein_coding	9.06249
Tcf3	Tcf3(HMG)/mES-Tcf3-ChIP-Seq(GSE11724)/Homer	1	LA	protein_coding	12.0606
Tcf4	TCF4(bHLH)/SHSY5Y-TCF4-ChIP-Seq(GSE96915)/Homer	0.001	LA	protein_coding	17.7169
Tcf7	Tcf7(HMG)/GM12878-TCF7-ChIP-Seq(Encode)/Homer	1	LA	protein_coding	0.468488
Tead1	TEAD1(TEAD)/HepG2-TEAD1-ChIP-Seq(Encode)/Homer	0.001	LA	protein_coding	29.8983
Tead2	TEAD2(TEA)/Py2T-Tead2-ChIP-Seq(GSE55709)/Homer	1	LA	protein_coding	4.23678
Tead3	TEAD3(TEA)/HepG2-TEAD3-ChIP-Seq(Encode)/Homer	1e-06	LA	protein_coding	7.65276
Tead4	TEAD4(TEA)/Tropoblast-Tead4-ChIP-Seq(GSE37350)/Homer	1	LA	protein_coding	1.9381
Tfe3	TFE3(bHLH)/MEF-TFE3-ChIP-Seq(GSE75757)/Homer	1	LA	protein_coding	4.736
Tgif1	Tgif1(Homeobox)/mES-Tgif1-ChIP-Seq(GSE55404)/Homer	0.01	LA	protein_coding	2.82362
Tgif2	Tgif2(Homeobox)/mES-Tgif2-ChIP-Seq(GSE55404)/Homer	0.001	LA	protein_coding	0.750971
Thra	THRa(NR)/C17.2-THRa-ChIP-Seq(GSE38347)/Homer	0.1	LA	protein_coding	76.5368
Thrb	THRb(NR)/Liver-NR1A2-ChIP-Seq(GSE52613)/Homer	1	LA	protein_coding	9.21353
Thrb	THRb(NR)/HepG2-THRb.Flag-ChIP-Seq(Encode)/Homer	0.01	LA	protein_coding	9.21353
Trps1	TRPS1(Zf)/MCF7-TRPS1-ChIP-Seq(GSE107013)/Homer	1e-05	LA	protein_coding	4.65983
Twist2	Twist2(bHLH)/Myoblast-Twist2.Ty1-ChIP-Seq(GSE127998)/Homer	1e-11	LA	protein_coding	1.83449
Usf1	USF1(bHLH)/GM12878-Usf1-ChIP-Seq(GSE32465)/Homer	1	LA	protein_coding	12.7202
Usf2	Usf2(bHLH)/C2C12-Usf2-ChIP-Seq(GSE36030)/Homer	1	LA	protein_coding	32.7596
Vdr	VDR(NR),DR3/GM10855-VDR+vitD-ChIP-Seq(GSE22484)/Homer	1	LA	protein_coding	3.04951
Wt1	WT1(Zf)/Kidney-WT1-ChIP-Seq(GSE90016)/Homer	1e-08	LA	protein_coding	1.53679
Yy1	YY1(Zf)/Promoter/Homer	1	LA	protein_coding	21.1993
Zbtb12	ZBTB12(Zf)/HEK293-ZBTB12.GFP-ChIP-Seq(GSE58341)/Homer	1	LA	protein_coding	3.92252
Zbtb18	ZBTB18(Zf)/HEK293-ZBTB18.GFP-ChIP-Seq(GSE58341)/Homer	1e-20	LA	protein_coding	8.22254
Zbtb33	ZBTB33(Zf)/GM12878-ZBTB33-ChIP-Seq(GSE32465)/Homer	1	LA	protein_coding	9.86638
Zeb1	ZEB1(Zf)/PDAC-ZEB1-ChIP-Seq(GSE64557)/Homer	1	LA	protein_coding	22.8151
Zeb2	ZEB2(Zf)/SNU398-ZEB2-ChIP-Seq(GSE103048)/Homer	1	LA	protein_coding	21.5746
Zfp281	Zfp281(Zf)/ES-Zfp281-ChIP-Seq(GSE81042)/Homer	1e-19	LA	protein_coding	9.24194
Zfp3	ZFP3(Zf)/HEK293-ZFP3.GFP-ChIP-Seq(GSE58341)/Homer	0.01	LA	protein_coding	5.38077
Zfp57	Zfp57(Zf)/H1-ZFP57.HA-ChIP-Seq(GSE115387)/Homer	0.1	LA	protein_coding	1.89479
Zfp809	Zfp809(Zf)/ES-Zfp809-ChIP-Seq(GSE70799)/Homer	1e-09	LA	protein_coding	16.7252
Zfx	ZFX(Zf)/mES-Zfx-ChIP-Seq(GSE11431)/Homer	1	LA	protein_coding	14.557
Zic3	Zic3(Zf)/mES-Zic3-ChIP-Seq(GSE37889)/Homer	1e-32	LA	protein_coding	0
Zkscan1	ZKSCAN1(Zf)/HepG2-ZKSCAN1-ChIP-Seq(Encode)/Homer	0.1	LA	protein_coding	10.281
Zscan22	ZSCAN22(Zf)/HEK293-ZSCAN22.GFP-ChIP-Seq(GSE58341)/Homer	0.001	LA	protein_coding	3.51389
Ascl1	Ascl1(bHLH)/NeuralTubes-Ascl1-ChIP-Seq(GSE55840)/Homer	1e-18	RA	protein_coding	0
Ascl2	Ascl2(bHLH)/ESC-Ascl2-ChIP-Seq(GSE97712)/Homer	1e-23	RA	protein_coding	0.0437915
Atf1	Atf1(bZIP)/K562-ATF1-ChIP-Seq(GSE31477)/Homer	1e-06	RA	protein_coding	25.1748
Atf2	Atf2(bZIP)/3T3L1-Atf2-ChIP-Seq(GSE56872)/Homer	1e-08	RA	protein_coding	23.184
Atf3	Atf3(bZIP)/GBM-ATF3-ChIP-Seq(GSE33912)/Homer	1e-11	RA	protein_coding	4.82998
Atf4	Atf4(bZIP)/MEF-Atf4-ChIP-Seq(GSE35681)/Homer	0.01	RA	protein_coding	37.8149
Atf7	Atf7(bZIP)/3T3L1-Atf7-ChIP-Seq(GSE56872)/Homer	0.01	RA	protein_coding	13.7321
Atoh1	Atoh1(bHLH)/Cerebellum-Atoh1-ChIP-Seq(GSE22111)/Homer	1e-29	RA	protein_coding	0
Bach1	Bach1(bZIP)/K562-Bach1-ChIP-Seq(GSE31477)/Homer	1	RA	protein_coding	15.0172
Bach2	Bach2(bZIP)/OCILy7-Bach2-ChIP-Seq(GSE44420)/Homer	0.01	RA	protein_coding	0.747658
Barx1	Barx1(Homeobox)/Stomach-Barx1.3xFlag-ChIP-Seq(GSE69483)/Homer	0.01	RA	protein_coding	0
Batf	BATF(bZIP)/Th17-BATF-ChIP-Seq(GSE39756)/Homer	1e-10	RA	protein_coding	0.639885
Bcl11a	Bcl11a(Zf)/HSPC-BCL11A-ChIP-Seq(GSE104676)/Homer	1e-21	RA	protein_coding	1.33146
Bcl6	Bcl6(Zf)/Liver-Bcl6-ChIP-Seq(GSE31578)/Homer	1	RA	protein_coding	15.9729
Bhlha15	BHLHA15(bHLH)/NIH3T3-BHLHB8.HA-ChIP-Seq(GSE119782)/Homer	1e-08	RA	protein_coding	0.117024
Bhlhe40	bHLHE40(bHLH)/HepG2-BHLHE40-ChIP-Seq(GSE31477)/Homer	0.0001	RA	protein_coding	24.1125
Bhlhe41	bHLHE41(bHLH)/proB-Bhlhe41-ChIP-Seq(GSE93764)/Homer	1	RA	protein_coding	7.82141
Cdx2	Cdx2(Homeobox)/mES-Cdx2-ChIP-Seq(GSE14586)/Homer	1	RA	protein_coding	0
Cdx4	CDX4(Homeobox)/ZebrafishEmbryos-Cdx4.Myc-ChIP-Seq(GSE48254)/Homer	0.1	RA	protein_coding	0
Clock	CLOCK(bHLH)/Liver-Clock-ChIP-Seq(GSE39860)/Homer	0.1	RA	protein_coding	16.7276
Crx	CRX(Homeobox)/Retina-Crx-ChIP-Seq(GSE20012)/Homer	1	RA	protein_coding	0
Ctcf	CTCF(Zf)/CD4+-CTCF-ChIP-Seq(Barski_et_al.)/Homer	0	RA	protein_coding	19.5178
Cux1	CUX1(Homeobox)/K562-CUX1-ChIP-Seq(GSE92882)/Homer	1	RA	protein_coding	23.6679
Cux2	Cux2(Homeobox)/Liver-Cux2-ChIP-Seq(GSE35985)/Homer	0.1	RA	protein_coding	4.90015
Dlx3	Dlx3(Homeobox)/Kerainocytes-Dlx3-ChIP-Seq(GSE89884)/Homer	1e-46	RA	protein_coding	0
Dmrt1	DMRT1(DM)/Testis-DMRT1-ChIP-Seq(GSE64892)/Homer	1	RA	protein_coding	0
E2f1	E2F1(E2F)/Hela-E2F1-ChIP-Seq(GSE22478)/Homer	1	RA	protein_coding	0.657953
E2f3	E2F3(E2F)/MEF-E2F3-ChIP-Seq(GSE71376)/Homer	1e-05	RA	protein_coding	4.39807
E2f4	E2F4(E2F)/K562-E2F4-ChIP-Seq(GSE31477)/Homer	0.01	RA	protein_coding	16.7013
E2f6	E2F6(E2F)/Hela-E2F6-ChIP-Seq(GSE31477)/Homer	1e-09	RA	protein_coding	23.751
E2f7	E2F7(E2F)/Hela-E2F7-ChIP-Seq(GSE32673)/Homer	1	RA	protein_coding	0.296611
Ear2	EAR2(NR)/K562-NR2F6-ChIP-Seq(Encode)/Homer	1	RA	protein_coding	0.547483
Ebf1	EBF1(EBF)/Near-E2A-ChIP-Seq(GSE21512)/Homer	1e-27	RA	protein_coding	9.01818
Ebf2	EBF2(EBF)/BrownAdipose-EBF2-ChIP-Seq(GSE97114)/Homer	1e-15	RA	protein_coding	2.57243
Egr1	Egr1(Zf)/K562-Egr1-ChIP-Seq(GSE32465)/Homer	1e-06	RA	protein_coding	7.49922
Egr2	Egr2(Zf)/Thymocytes-Egr2-ChIP-Seq(GSE34254)/Homer	1	RA	protein_coding	0.840177
Ehf	EHF(ETS)/LoVo-EHF-ChIP-Seq(GSE49402)/Homer	1e-17	RA	protein_coding	0
Elf1	ELF1(ETS)/Jurkat-ELF1-ChIP-Seq(SRA014231)/Homer	1	RA	protein_coding	11.3379
Elf3	ELF3(ETS)/PDAC-ELF3-ChIP-Seq(GSE64557)/Homer	1e-10	RA	protein_coding	0
Elf4	Elf4(ETS)/BMDM-Elf4-ChIP-Seq(GSE88699)/Homer	1e-06	RA	protein_coding	4.85313
Elf5	ELF5(ETS)/T47D-ELF5-ChIP-Seq(GSE30407)/Homer	0.1	RA	protein_coding	0.0215328
Elk1	Elk1(ETS)/Hela-Elk1-ChIP-Seq(GSE31477)/Homer	0.01	RA	protein_coding	7.1079
Elk4	Elk4(ETS)/Hela-Elk4-ChIP-Seq(GSE31477)/Homer	0.1	RA	protein_coding	44.0712
Eomes	Eomes(T-box)/H9-Eomes-ChIP-Seq(GSE26097)/Homer	1e-15	RA	protein_coding	0
Erg	ERG(ETS)/VCaP-ERG-ChIP-Seq(GSE14097)/Homer	1e-35	RA	protein_coding	9.94634
Esrrb	Esrrb(NR)/mES-Esrrb-ChIP-Seq(GSE11431)/Homer	1	RA	protein_coding	8.71036
Ets1	ETS1(ETS)/Jurkat-ETS1-ChIP-Seq(GSE17954)/Homer	1e-06	RA	protein_coding	15.4598
Etv1	ETV1(ETS)/GIST48-ETV1-ChIP-Seq(GSE22441)/Homer	1e-13	RA	protein_coding	21.017
Etv2	Etv2(ETS)/ES-ER71-ChIP-Seq(GSE59402)/Homer	1e-25	RA	protein_coding	0
Etv4	ETV4(ETS)/HepG2-ETV4-ChIP-Seq(ENCODE)/Homer	1e-12	RA	protein_coding	0.160102
Fli1	Fli1(ETS)/CD8-FLI-ChIP-Seq(GSE20898)/Homer	1e-21	RA	protein_coding	13.8468
Fosl2	Fosl2(bZIP)/3T3L1-Fosl2-ChIP-Seq(GSE56872)/Homer	1e-07	RA	protein_coding	18.2673
Foxa1	FOXA1(Forkhead)/MCF7-FOXA1-ChIP-Seq(GSE26831)/Homer	1e-07	RA	protein_coding	0
Foxa1	FOXA1(Forkhead)/LNCAP-FOXA1-ChIP-Seq(GSE27824)/Homer	1e-09	RA	protein_coding	0
Foxa2	Foxa2(Forkhead)/Liver-Foxa2-ChIP-Seq(GSE25694)/Homer	1e-24	RA	protein_coding	0
Foxa3	Foxa3(Forkhead)/Liver-Foxa3-ChIP-Seq(GSE77670)/Homer	1e-12	RA	protein_coding	0.0399404
Foxd3	FoxD3(forkhead)/ZebrafishEmbryo-Foxd3.biotin-ChIP-seq(GSE106676)/Homer	1e-08	RA	protein_coding	1.16753
Foxf1	Foxf1(Forkhead)/Lung-Foxf1-ChIP-Seq(GSE77951)/Homer	0.01	RA	protein_coding	0.349452
Foxh1	Foxh1(Forkhead)/hESC-FOXH1-ChIP-Seq(GSE29422)/Homer	0.0001	RA	protein_coding	0
Foxk1	FOXK1(Forkhead)/HEK293-FOXK1-ChIP-Seq(GSE51673)/Homer	1e-11	RA	protein_coding	12.5951
Foxk2	FOXK2(Forkhead)/U2OS-FOXK2-ChIP-Seq(E-MTAB-2204)/Homer	1e-16	RA	protein_coding	14.52
Foxl2	FoxL2(Forkhead)/Ovary-FoxL2-ChIP-Seq(GSE60858)/Homer	0.001	RA	protein_coding	0.0187278
Foxm1	FOXM1(Forkhead)/MCF7-FOXM1-ChIP-Seq(GSE72977)/Homer	1	RA	protein_coding	0.575179
Foxo1	Foxo1(Forkhead)/RAW-Foxo1-ChIP-Seq(Fan_et_al.)/Homer	1e-26	RA	protein_coding	13.8067
Foxo3	Foxo3(Forkhead)/U2OS-Foxo3-ChIP-Seq(E-MTAB-2701)/Homer	1e-18	RA	protein_coding	88.6505
Foxp1	FOXP1(Forkhead)/H9-FOXP1-ChIP-Seq(GSE31006)/Homer	1e-07	RA	protein_coding	15.6584
Gabpa	GABPA(ETS)/Jurkat-GABPa-ChIP-Seq(GSE17954)/Homer	1e-09	RA	protein_coding	22.8996
Gata1	Gata1(Zf)/K562-GATA1-ChIP-Seq(GSE18829)/Homer	1e-13	RA	protein_coding	0.0462513
Gata2	Gata2(Zf)/K562-GATA2-ChIP-Seq(GSE18829)/Homer	1e-15	RA	protein_coding	15.8556
Gata3	GATA3(Zf)/iTreg-Gata3-ChIP-Seq(GSE20898)/Homer	1e-09	RA	protein_coding	1.02506
Gata3	GATA3(Zf),DR8/iTreg-Gata3-ChIP-Seq(GSE20898)/Homer	1	RA	protein_coding	1.02506
Gata3	GATA3(Zf),DR4/iTreg-Gata3-ChIP-Seq(GSE20898)/Homer	0.1	RA	protein_coding	1.02506
Gata4	Gata4(Zf)/Heart-Gata4-ChIP-Seq(GSE35151)/Homer	1e-11	RA	protein_coding	54.007
Gata6	Gata6(Zf)/HUG1N-GATA6-ChIP-Seq(GSE51936)/Homer	1e-10	RA	protein_coding	44.9497
Gfi1b	Gfi1b(Zf)/HPC7-Gfi1b-ChIP-Seq(GSE22178)/Homer	0.1	RA	protein_coding	0.0386523
Gfy	GFY(?)/Promoter/Homer	1	RA	protein_coding	0
Gli2	Gli2(Zf)/GM2-Gli2-ChIP-Chip(GSE112702)/Homer	1	RA	protein_coding	1.4002
Gli3	GLI3(Zf)/Limb-GLI3-ChIP-Chip(GSE11077)/Homer	1	RA	protein_coding	1.96021
Glis3	GLIS3(Zf)/Thyroid-Glis3.GFP-ChIP-Seq(GSE103297)/Homer	1e-20	RA	protein_coding	1.89742
Grhl2	GRHL2(CP2)/HBE-GRHL2-ChIP-Seq(GSE46194)/Homer	1	RA	protein_coding	0.771272
Gsc	GSC(Homeobox)/FrogEmbryos-GSC-ChIP-Seq(DRA000576)/Homer	1	RA	protein_coding	0
Hand2	Hand2(bHLH)/Mesoderm-Hand2-ChIP-Seq(GSE61475)/Homer	1e-05	RA	protein_coding	27.5117
Hic1	HIC1(Zf)/Treg-ZBTB29-ChIP-Seq(GSE99889)/Homer	1e-25	RA	protein_coding	8.39989
Hinfp	HINFP(Zf)/K562-HINFP.eGFP-ChIP-Seq(Encode)/Homer	1	RA	protein_coding	1.62185
Hlf	HLF(bZIP)/HSC-HLF.Flag-ChIP-Seq(GSE69817)/Homer	0.01	RA	protein_coding	23.5813
Hnf1b	HNF1b(Homeobox)/PDAC-HNF1B-ChIP-Seq(GSE64557)/Homer	1e-10	RA	protein_coding	0
Hnf4a	HNF4a(NR),DR1/HepG2-HNF4a-ChIP-Seq(GSE25021)/Homer	1	RA	protein_coding	0
Hoxa1	HOXA1(Homeobox)/mES-Hoxa1-ChIP-Seq(SRP084292)/Homer	0.001	RA	protein_coding	0.176244
Hoxa10	Hoxa10(Homeobox)/ChickenMSG-Hoxa10.Flag-ChIP-Seq(GSE86088)/Homer	1e-07	RA	protein_coding	0
Hoxa11	Hoxa11(Homeobox)/ChickenMSG-Hoxa11.Flag-ChIP-Seq(GSE86088)/Homer	1e-07	RA	protein_coding	0
Hoxa13	Hoxa13(Homeobox)/ChickenMSG-Hoxa13.Flag-ChIP-Seq(GSE86088)/Homer	1e-09	RA	protein_coding	0
Hoxa2	HOXA2(Homeobox)/mES-Hoxa2-ChIP-Seq(Donaldson_et_al.)/Homer	0.1	RA	protein_coding	0.35935
Hoxa9	Hoxa9(Homeobox)/ChickenMSG-Hoxa9.Flag-ChIP-Seq(GSE86088)/Homer	1	RA	protein_coding	0.0217599
Hoxb13	HOXB13(Homeobox)/ProstateTumor-HOXB13-ChIP-Seq(GSE56288)/Homer	0.01	RA	protein_coding	0
Hoxb4	Hoxb4(Homeobox)/ES-Hoxb4-ChIP-Seq(GSE34014)/Homer	1e-06	RA	protein_coding	0.437972
Hoxc9	Hoxc9(Homeobox)/Ainv15-Hoxc9-ChIP-Seq(GSE21812)/Homer	1e-12	RA	protein_coding	0
Hoxd10	Hoxd10(Homeobox)/ChickenMSG-Hoxd10.Flag-ChIP-Seq(GSE86088)/Homer	0.1	RA	protein_coding	0
Hoxd11	Hoxd11(Homeobox)/ChickenMSG-Hoxd11.Flag-ChIP-Seq(GSE86088)/Homer	1e-06	RA	protein_coding	0
Hoxd12	Hoxd12(Homeobox)/ChickenMSG-Hoxd12.Flag-ChIP-Seq(GSE86088)/Homer	1	RA	protein_coding	0
Hoxd13	Hoxd13(Homeobox)/ChickenMSG-Hoxd13.Flag-ChIP-Seq(GSE86088)/Homer	1e-05	RA	protein_coding	0
Irf1	IRF1(IRF)/PBMC-IRF1-ChIP-Seq(GSE43036)/Homer	0.1	RA	protein_coding	12.4453
Irf2	IRF2(IRF)/Erythroblas-IRF2-ChIP-Seq(GSE36985)/Homer	1	RA	protein_coding	8.24259
Irf3	IRF3(IRF)/BMDM-Irf3-ChIP-Seq(GSE67343)/Homer	0.001	RA	protein_coding	14.209
Irf4	IRF4(IRF)/GM12878-IRF4-ChIP-Seq(GSE32465)/Homer	1	RA	protein_coding	0.932633
Irf8	IRF8(IRF)/BMDM-IRF8-ChIP-Seq(GSE77884)/Homer	0.001	RA	protein_coding	3.23773
Isl1	Isl1(Homeobox)/Neuron-Isl1-ChIP-Seq(GSE31456)/Homer	1e-06	RA	protein_coding	0.249946
Junb	JunB(bZIP)/DendriticCells-Junb-ChIP-Seq(GSE36099)/Homer	1e-11	RA	protein_coding	14.5736
Jund	JunD(bZIP)/K562-JunD-ChIP-Seq/Homer	0.001	RA	protein_coding	144.676
Klf10	KLF10(Zf)/HEK293-KLF10.GFP-ChIP-Seq(GSE58341)/Homer	1e-05	RA	protein_coding	15.3464
Klf14	KLF14(Zf)/HEK293-KLF14.GFP-ChIP-Seq(GSE58341)/Homer	0.001	RA	protein_coding	0.0420071
Klf3	KLF3(Zf)/MEF-Klf3-ChIP-Seq(GSE44748)/Homer	1	RA	protein_coding	25.7649
Klf4	Klf4(Zf)/mES-Klf4-ChIP-Seq(GSE11431)/Homer	1	RA	protein_coding	22.4649
Klf5	KLF5(Zf)/LoVo-KLF5-ChIP-Seq(GSE49402)/Homer	1	RA	protein_coding	0.534677
Klf6	KLF6(Zf)/PDAC-KLF6-ChIP-Seq(GSE64557)/Homer	1	RA	protein_coding	35.6217
Klf9	Klf9(Zf)/GBM-Klf9-ChIP-Seq(GSE62211)/Homer	1	RA	protein_coding	133.288
Lef1	LEF1(HMG)/H1-LEF1-ChIP-Seq(GSE64758)/Homer	0.01	RA	protein_coding	0.0948455
Lhx1	Lhx1(Homeobox)/EmbryoCarcinoma-Lhx1-ChIP-Seq(GSE70957)/Homer	1e-10	RA	protein_coding	0
Lhx2	Lhx2(Homeobox)/HFSC-Lhx2-ChIP-Seq(GSE48068)/Homer	1e-09	RA	protein_coding	0
Lhx3	Lhx3(Homeobox)/Neuron-Lhx3-ChIP-Seq(GSE31456)/Homer	0.0001	RA	protein_coding	0.0274962
Mafa	MafA(bZIP)/Islet-MafA-ChIP-Seq(GSE30298)/Homer	1e-16	RA	protein_coding	0.352139
Mafb	MafB(bZIP)/BMM-Mafb-ChIP-Seq(GSE75722)/Homer	1	RA	protein_coding	12.9994
Maff	MafF(bZIP)/HepG2-MafF-ChIP-Seq(GSE31477)/Homer	1	RA	protein_coding	12.8225
Mafk	MafK(bZIP)/C2C12-MafK-ChIP-Seq(GSE36030)/Homer	1	RA	protein_coding	24.0579
Max	Max(bHLH)/K562-Max-ChIP-Seq(GSE31477)/Homer	1	RA	protein_coding	35.4997
Maz	Maz(Zf)/HepG2-Maz-ChIP-Seq(GSE31477)/Homer	1e-34	RA	protein_coding	28.3868
Mef2a	Mef2a(MADS)/HL1-Mef2a.biotin-ChIP-Seq(GSE21529)/Homer	1e-49	RA	protein_coding	37.2779
Mef2b	Mef2b(MADS)/HEK293-Mef2b.V5-ChIP-Seq(GSE67450)/Homer	1e-64	RA	protein_coding	0.153142
Mef2c	Mef2c(MADS)/GM12878-Mef2c-ChIP-Seq(GSE32465)/Homer	1e-92	RA	protein_coding	7.31076
Mef2d	Mef2d(MADS)/Retina-Mef2d-ChIP-Seq(GSE61391)/Homer	1e-112	RA	protein_coding	52.2106
Meis1	Meis1(Homeobox)/MastCells-Meis1-ChIP-Seq(GSE48085)/Homer	1e-16	RA	protein_coding	6.43523
Mitf	MITF(bHLH)/MastCells-MITF-ChIP-Seq(GSE48085)/Homer	1	RA	protein_coding	22.4721
Mnt	MNT(bHLH)/HepG2-MNT-ChIP-Seq(Encode)/Homer	1	RA	protein_coding	6.82189
Myb	MYB(HTH)/ERMYB-Myb-ChIPSeq(GSE22095)/Homer	0.0001	RA	protein_coding	0.0244996
Myf5	Myf5(bHLH)/GM-Myf5-ChIP-Seq(GSE24852)/Homer	1e-55	RA	protein_coding	0
Mynn	MYNN(Zf)/HEK293-MYNN.eGFP-ChIP-Seq(Encode)/Homer	1e-08	RA	protein_coding	4.80366
Myog	MyoG(bHLH)/C2C12-MyoG-ChIP-Seq(GSE36024)/Homer	1e-58	RA	protein_coding	0.0603786
Nanog	Nanog(Homeobox)/mES-Nanog-ChIP-Seq(GSE11724)/Homer	0.001	RA	protein_coding	0.0686147
Neurod1	NeuroD1(bHLH)/Islet-NeuroD1-ChIP-Seq(GSE30298)/Homer	1e-08	RA	protein_coding	0
Neurog2	NeuroG2(bHLH)/Fibroblast-NeuroG2-ChIP-Seq(GSE75910)/Homer	1e-08	RA	protein_coding	0
Nf1	NF1(CTF)/LNCAP-NF1-ChIP-Seq(Unpublished)/Homer	1e-105	RA	protein_coding	18.6169
Nfe2l2	NFE2L2(bZIP)/HepG2-NFE2L2-ChIP-Seq(Encode)/Homer	1	RA	protein_coding	39.8562
Nfil3	NFIL3(bZIP)/HepG2-NFIL3-ChIP-Seq(Encode)/Homer	1e-06	RA	protein_coding	3.74314
Nkx2-1	Nkx2.1(Homeobox)/LungAC-Nkx2.1-ChIP-Seq(GSE43252)/Homer	0.01	RA	protein_coding	0
Nkx2-2	Nkx2.2(Homeobox)/NPC-Nkx2.2-ChIP-Seq(GSE61673)/Homer	0.001	RA	protein_coding	0
Nkx2-5	Nkx2.5(Homeobox)/HL1-Nkx2.5.biotin-ChIP-Seq(GSE21529)/Homer	1	RA	protein_coding	96.6127
Nkx3-1	Nkx3.1(Homeobox)/LNCaP-Nkx3.1-ChIP-Seq(GSE28264)/Homer	1	RA	protein_coding	0
Nkx6-1	Nkx6.1(Homeobox)/Islet-Nkx6.1-ChIP-Seq(GSE40975)/Homer	0.001	RA	protein_coding	0
Npas2	NPAS2(bHLH)/Liver-NPAS2-ChIP-Seq(GSE39860)/Homer	1	RA	protein_coding	2.79821
Nr5a2	Nr5a2(NR)/mES-Nr5a2-ChIP-Seq(GSE19019)/Homer	1	RA	protein_coding	0.0906226
Nr5a2	Nr5a2(NR)/Pancreas-LRH1-ChIP-Seq(GSE34295)/Homer	1	RA	protein_coding	0.0906226
Nrf1	NRF1(NRF)/MCF7-NRF1-ChIP-Seq(Unpublished)/Homer	1	RA	protein_coding	4.15108
Olig2	Olig2(bHLH)/Neuron-Olig2-ChIP-Seq(GSE30882)/Homer	1	RA	protein_coding	0.240046
Otx2	Otx2(Homeobox)/EpiLC-Otx2-ChIP-Seq(GSE56098)/Homer	1	RA	protein_coding	0
Pax5	PAX5(Paired,Homeobox)/GM12878-PAX5-ChIP-Seq(GSE32465)/Homer	1e-15	RA	protein_coding	0.0429703
Pax5	PAX5(Paired,Homeobox),condensed/GM12878-PAX5-ChIP-Seq(GSE32465)/Homer	0.001	RA	protein_coding	0.0429703
Pax6	PAX6(Paired,Homeobox)/Forebrain-Pax6-ChIP-Seq(GSE66961)/Homer	1	RA	protein_coding	0.0448488
Pax7	Pax7(Paired,Homeobox)/Myoblast-Pax7-ChIP-Seq(GSE25064)/Homer	0.001	RA	protein_coding	0
Pax7	Pax7(Paired,Homeobox),long/Myoblast-Pax7-ChIP-Seq(GSE25064)/Homer	0.0001	RA	protein_coding	0
Pax7	Pax7(Paired,Homeobox),longest/Myoblast-Pax7-ChIP-Seq(GSE25064)/Homer	1e-09	RA	protein_coding	0
Pax8	Pax8(Paired,Homeobox)/Thyroid-Pax8-ChIP-Seq(GSE26938)/Homer	1e-13	RA	protein_coding	0.0120093
Pbx1	PBX1(Homeobox)/MCF7-PBX1-ChIP-Seq(GSE28007)/Homer	1e-10	RA	protein_coding	30.0169
Pbx2	PBX2(Homeobox)/K562-PBX2-ChIP-Seq(Encode)/Homer	1e-07	RA	protein_coding	11.4679
Pbx3	Pbx3(Homeobox)/GM12878-PBX3-ChIP-Seq(GSE32465)/Homer	1e-18	RA	protein_coding	6.4875
Pdx1	Pdx1(Homeobox)/Islet-Pdx1-ChIP-Seq(SRA008281)/Homer	1e-13	RA	protein_coding	0.0406737
Pgr	PGR(NR)/EndoStromal-PGR-ChIP-Seq(GSE69539)/Homer	0.001	RA	protein_coding	0.0275092
Phox2a	Phox2a(Homeobox)/Neuron-Phox2a-ChIP-Seq(GSE31456)/Homer	1e-16	RA	protein_coding	0.254107
Phox2b	Phox2b(Homeobox)/CLBGA-PHOX2B-ChIP-Seq(GSE90683)/Homer	1e-10	RA	protein_coding	0.0466139
Pitx1	Pitx1(Homeobox)/Chicken-Pitx1-ChIP-Seq(GSE38910)/Homer	1	RA	protein_coding	0.0950619
Pknox1	Pknox1(Homeobox)/ES-Prep1-ChIP-Seq(GSE63282)/Homer	1e-06	RA	protein_coding	5.98182
Pou2f3	Oct11(POU,Homeobox)/NCIH1048-POU2F3-ChIP-seq(GSE115123)/Homer	0.1	RA	protein_coding	0.0391215
Pou3f1	Oct6(POU,Homeobox)/NPC-Pou3f1-ChIP-Seq(GSE35496)/Homer	1	RA	protein_coding	0.129589
Pou5f1	Oct4(POU,Homeobox)/mES-Oct4-ChIP-Seq(GSE11431)/Homer	0.01	RA	protein_coding	0
Ppara	PPARa(NR),DR1/Liver-Ppara-ChIP-Seq(GSE47954)/Homer	0.01	RA	protein_coding	25.6407
Prdm1	PRDM1(Zf)/Hela-PRDM1-ChIP-Seq(GSE31477)/Homer	1	RA	protein_coding	0.253448
Prdm10	PRDM10(Zf)/HEK293-PRDM10.eGFP-ChIP-Seq(Encode)/Homer	1	RA	protein_coding	2.39658
Prdm14	PRDM14(Zf)/H1-PRDM14-ChIP-Seq(GSE22767)/Homer	1	RA	protein_coding	0
Prdm15	PRDM15(Zf)/ESC-Prdm15-ChIP-Seq(GSE73694)/Homer	1e-06	RA	protein_coding	2.45798
Prdm9	PRDM9(Zf)/Testis-DMC1-ChIP-Seq(GSE35498)/Homer	1e-24	RA	protein_coding	0.503952
Prop1	Prop1(Homeobox)/GHFT1-PROP1.biotin-ChIP-Seq(GSE77302)/Homer	1e-22	RA	protein_coding	0
Ptf1a	Ptf1a(bHLH)/Panc1-Ptf1a-ChIP-Seq(GSE47459)/Homer	1	RA	protein_coding	0
Rara	RARa(NR)/K562-RARa-ChIP-Seq(Encode)/Homer	1	RA	protein_coding	12.9037
Rarg	RARg(NR)/ES-RARg-ChIP-Seq(GSE30538)/Homer	1	RA	protein_coding	11.2762
Rfx1	Rfx1(HTH)/NPC-H3K4me1-ChIP-Seq(GSE16256)/Homer	1e-05	RA	protein_coding	7.93075
Rfx2	Rfx2(HTH)/LoVo-RFX2-ChIP-Seq(GSE49402)/Homer	0.0001	RA	protein_coding	7.86684
Rfx5	Rfx5(HTH)/GM12878-Rfx5-ChIP-Seq(GSE31477)/Homer	1	RA	protein_coding	4.40294
Rfx6	Rfx6(HTH)/Min6b1-Rfx6.HA-ChIP-Seq(GSE62844)/Homer	1e-18	RA	protein_coding	0
Rora	RORa(NR)/Liver-Rora-ChIP-Seq(GSE101115)/Homer	1e-05	RA	protein_coding	19.1714
Runx1	RUNX1(Runt)/Jurkat-RUNX1-ChIP-Seq(GSE29180)/Homer	1	RA	protein_coding	0.700743
Runx2	RUNX2(Runt)/PCa-RUNX2-ChIP-Seq(GSE33889)/Homer	1	RA	protein_coding	0.161351
Scrt1	SCRT1(Zf)/HEK293-SCRT1.eGFP-ChIP-Seq(Encode)/Homer	1	RA	protein_coding	0
Sf1	SF1(NR)/H295R-Nr5a1-ChIP-Seq(GSE44220)/Homer	1	RA	protein_coding	20.8605
Six1	Six1(Homeobox)/Myoblast-Six1-ChIP-Chip(GSE20150)/Homer	1	RA	protein_coding	0.121721
Six2	Six2(Homeobox)/NephronProgenitor-Six2-ChIP-Seq(GSE39837)/Homer	0.001	RA	protein_coding	0.339366
Six4	Six4(Homeobox)/MCF7-SIX4-ChIP-Seq(Encode)/Homer	0.01	RA	protein_coding	2.29893
Smad2	Smad2(MAD)/ES-SMAD2-ChIP-Seq(GSE29422)/Homer	1e-07	RA	protein_coding	3.15369
Smad3	Smad3(MAD)/NPC-Smad3-ChIP-Seq(GSE36673)/Homer	0.0001	RA	protein_coding	16.4906
Smad4	Smad4(MAD)/ESC-SMAD4-ChIP-Seq(GSE29422)/Homer	1e-18	RA	protein_coding	45.279
Sox10	Sox10(HMG)/SciaticNerve-Sox3-ChIP-Seq(GSE35132)/Homer	1e-11	RA	protein_coding	1.22786
Sox15	Sox15(HMG)/CPA-Sox15-ChIP-Seq(GSE62909)/Homer	1e-05	RA	protein_coding	0.0838975
Sox17	Sox17(HMG)/Endoderm-Sox17-ChIP-Seq(GSE61475)/Homer	1e-07	RA	protein_coding	1.535
Sox2	Sox2(HMG)/mES-Sox2-ChIP-Seq(GSE11431)/Homer	1e-05	RA	protein_coding	0.069174
Sox3	Sox3(HMG)/NPC-Sox3-ChIP-Seq(GSE33059)/Homer	0.0001	RA	protein_coding	0
Sox4	Sox4(HMG)/proB-Sox4-ChIP-Seq(GSE50066)/Homer	1e-09	RA	protein_coding	14.6179
Sox6	Sox6(HMG)/Myotubes-Sox6-ChIP-Seq(GSE32627)/Homer	1e-05	RA	protein_coding	7.70114
Sox9	Sox9(HMG)/Limb-SOX9-ChIP-Seq(GSE73225)/Homer	1e-09	RA	protein_coding	2.89084
Sp1	Sp1(Zf)/Promoter/Homer	1	RA	protein_coding	23.2755
Sp2	Sp2(Zf)/HEK293-Sp2.eGFP-ChIP-Seq(Encode)/Homer	0.0001	RA	protein_coding	7.80851
Sp5	Sp5(Zf)/mES-Sp5.Flag-ChIP-Seq(GSE72989)/Homer	1e-08	RA	protein_coding	0
Spdef	SPDEF(ETS)/VCaP-SPDEF-ChIP-Seq(SRA014231)/Homer	0.0001	RA	protein_coding	0
Spib	SpiB(ETS)/OCILY3-SPIB-ChIP-Seq(GSE56857)/Homer	0.01	RA	protein_coding	0.0259051
Stat1	STAT1(Stat)/HelaS3-STAT1-ChIP-Seq(GSE12782)/Homer	0.0001	RA	protein_coding	15.593
Stat3	Stat3(Stat)/mES-Stat3-ChIP-Seq(GSE11431)/Homer	0.0001	RA	protein_coding	53.6357
Stat4	STAT4(Stat)/CD4-Stat4-ChIP-Seq(GSE22104)/Homer	1e-26	RA	protein_coding	0.0182728
Stat6	STAT6(Stat)/Macrophage-Stat6-ChIP-Seq(GSE38377)/Homer	1e-15	RA	protein_coding	37.8737
Stat6	STAT6(Stat)/CD4-Stat6-ChIP-Seq(GSE22104)/Homer	1e-18	RA	protein_coding	37.8737
Tbr1	Tbr1(T-box)/Cortex-Tbr1-ChIP-Seq(GSE71384)/Homer	1e-14	RA	protein_coding	0
Tbx20	Tbx20(T-box)/Heart-Tbx20-ChIP-Seq(GSE29636)/Homer	1e-29	RA	protein_coding	90.9507
Tbx21	Tbx21(T-box)/GM12878-TBX21-ChIP-Seq(Encode)/Homer	1e-05	RA	protein_coding	0.0409341
Tbx5	Tbx5(T-box)/HL1-Tbx5.biotin-ChIP-Seq(GSE21529)/Homer	1e-07	RA	protein_coding	102.61
Tbx6	Tbx6(T-box)/ESC-Tbx6-ChIP-Seq(GSE93524)/Homer	1e-08	RA	protein_coding	0.386696
Tcf12	Tcf12(bHLH)/GM12878-Tcf12-ChIP-Seq(GSE32465)/Homer	1e-94	RA	protein_coding	14.6919
Tcf21	Tcf21(bHLH)/ArterySmoothMuscle-Tcf21-ChIP-Seq(GSE61369)/Homer	1e-65	RA	protein_coding	14.0249
Tcf3	Tcf3(HMG)/mES-Tcf3-ChIP-Seq(GSE11724)/Homer	1	RA	protein_coding	14.1799
Tcf4	TCF4(bHLH)/SHSY5Y-TCF4-ChIP-Seq(GSE96915)/Homer	0.001	RA	protein_coding	15.4196
Tcf7	Tcf7(HMG)/GM12878-TCF7-ChIP-Seq(Encode)/Homer	1	RA	protein_coding	0.629169
Tead1	TEAD1(TEAD)/HepG2-TEAD1-ChIP-Seq(Encode)/Homer	1e-05	RA	protein_coding	10.4286
Tead2	TEAD2(TEA)/Py2T-Tead2-ChIP-Seq(GSE55709)/Homer	1	RA	protein_coding	4.50559
Tead3	TEAD3(TEA)/HepG2-TEAD3-ChIP-Seq(Encode)/Homer	1e-05	RA	protein_coding	6.26915
Tead4	TEAD4(TEA)/Tropoblast-Tead4-ChIP-Seq(GSE37350)/Homer	1	RA	protein_coding	2.42397
Tfe3	TFE3(bHLH)/MEF-TFE3-ChIP-Seq(GSE75757)/Homer	1	RA	protein_coding	5.15269
Tgif1	Tgif1(Homeobox)/mES-Tgif1-ChIP-Seq(GSE55404)/Homer	1e-05	RA	protein_coding	2.49181
Tgif2	Tgif2(Homeobox)/mES-Tgif2-ChIP-Seq(GSE55404)/Homer	0.0001	RA	protein_coding	1.97709
Thra	THRa(NR)/C17.2-THRa-ChIP-Seq(GSE38347)/Homer	0.001	RA	protein_coding	82.2492
Thrb	THRb(NR)/HepG2-THRb.Flag-ChIP-Seq(Encode)/Homer	1e-08	RA	protein_coding	6.44287
Thrb	THRb(NR)/Liver-NR1A2-ChIP-Seq(GSE52613)/Homer	1	RA	protein_coding	6.44287
Trps1	TRPS1(Zf)/MCF7-TRPS1-ChIP-Seq(GSE107013)/Homer	1e-07	RA	protein_coding	5.53079
Twist2	Twist2(bHLH)/Myoblast-Twist2.Ty1-ChIP-Seq(GSE127998)/Homer	1e-11	RA	protein_coding	1.86566
Usf1	USF1(bHLH)/GM12878-Usf1-ChIP-Seq(GSE32465)/Homer	0.1	RA	protein_coding	14.8639
Usf2	Usf2(bHLH)/C2C12-Usf2-ChIP-Seq(GSE36030)/Homer	0.01	RA	protein_coding	40.1006
Vdr	VDR(NR),DR3/GM10855-VDR+vitD-ChIP-Seq(GSE22484)/Homer	1	RA	protein_coding	10.9807
Wt1	WT1(Zf)/Kidney-WT1-ChIP-Seq(GSE90016)/Homer	1e-14	RA	protein_coding	2.72517
Yy1	YY1(Zf)/Promoter/Homer	1	RA	protein_coding	21.5391
Zbtb12	ZBTB12(Zf)/HEK293-ZBTB12.GFP-ChIP-Seq(GSE58341)/Homer	1	RA	protein_coding	4.51719
Zbtb18	ZBTB18(Zf)/HEK293-ZBTB18.GFP-ChIP-Seq(GSE58341)/Homer	1e-19	RA	protein_coding	7.51759
Zbtb33	ZBTB33(Zf)/GM12878-ZBTB33-ChIP-Seq(GSE32465)/Homer	1	RA	protein_coding	9.21647
Zeb1	ZEB1(Zf)/PDAC-ZEB1-ChIP-Seq(GSE64557)/Homer	1	RA	protein_coding	19.3009
Zeb2	ZEB2(Zf)/SNU398-ZEB2-ChIP-Seq(GSE103048)/Homer	1	RA	protein_coding	24.1837
Zfp281	Zfp281(Zf)/ES-Zfp281-ChIP-Seq(GSE81042)/Homer	1e-40	RA	protein_coding	8.23296
Zfp3	ZFP3(Zf)/HEK293-ZFP3.GFP-ChIP-Seq(GSE58341)/Homer	1	RA	protein_coding	5.89559
Zfp57	Zfp57(Zf)/H1-ZFP57.HA-ChIP-Seq(GSE115387)/Homer	1	RA	protein_coding	1.2076
Zfp809	Zfp809(Zf)/ES-Zfp809-ChIP-Seq(GSE70799)/Homer	1e-14	RA	protein_coding	18.0727
Zfx	ZFX(Zf)/mES-Zfx-ChIP-Seq(GSE11431)/Homer	1	RA	protein_coding	14.6068
Zic3	Zic3(Zf)/mES-Zic3-ChIP-Seq(GSE37889)/Homer	1e-48	RA	protein_coding	0
Zkscan1	ZKSCAN1(Zf)/HepG2-ZKSCAN1-ChIP-Seq(Encode)/Homer	0.0001	RA	protein_coding	10.9739
Zscan22	ZSCAN22(Zf)/HEK293-ZSCAN22.GFP-ChIP-Seq(GSE58341)/Homer	0.1	RA	protein_coding	3.86078
Ascl1	Ascl1(bHLH)/NeuralTubes-Ascl1-ChIP-Seq(GSE55840)/Homer	1e-09	LV	protein_coding	0
Ascl2	Ascl2(bHLH)/ESC-Ascl2-ChIP-Seq(GSE97712)/Homer	1e-12	LV	protein_coding	0.108467
Atf1	Atf1(bZIP)/K562-ATF1-ChIP-Seq(GSE31477)/Homer	1	LV	protein_coding	28.4016
Atf2	Atf2(bZIP)/3T3L1-Atf2-ChIP-Seq(GSE56872)/Homer	1	LV	protein_coding	16.4413
Atf3	Atf3(bZIP)/GBM-ATF3-ChIP-Seq(GSE33912)/Homer	0.0001	LV	protein_coding	2.06033
Atf4	Atf4(bZIP)/MEF-Atf4-ChIP-Seq(GSE35681)/Homer	0.001	LV	protein_coding	30.6785
Atf7	Atf7(bZIP)/3T3L1-Atf7-ChIP-Seq(GSE56872)/Homer	1	LV	protein_coding	11.5934
Atoh1	Atoh1(bHLH)/Cerebellum-Atoh1-ChIP-Seq(GSE22111)/Homer	1e-26	LV	protein_coding	0
Bach1	Bach1(bZIP)/K562-Bach1-ChIP-Seq(GSE31477)/Homer	1	LV	protein_coding	18.2976
Bach2	Bach2(bZIP)/OCILy7-Bach2-ChIP-Seq(GSE44420)/Homer	1	LV	protein_coding	1.17197
Barx1	Barx1(Homeobox)/Stomach-Barx1.3xFlag-ChIP-Seq(GSE69483)/Homer	0.001	LV	protein_coding	0
Batf	BATF(bZIP)/Th17-BATF-ChIP-Seq(GSE39756)/Homer	0.0001	LV	protein_coding	0.34797
Bcl11a	Bcl11a(Zf)/HSPC-BCL11A-ChIP-Seq(GSE104676)/Homer	1e-07	LV	protein_coding	1.26671
Bcl6	Bcl6(Zf)/Liver-Bcl6-ChIP-Seq(GSE31578)/Homer	1	LV	protein_coding	10.8531
Bhlha15	BHLHA15(bHLH)/NIH3T3-BHLHB8.HA-ChIP-Seq(GSE119782)/Homer	1e-11	LV	protein_coding	0.0944321
Bhlhe40	bHLHE40(bHLH)/HepG2-BHLHE40-ChIP-Seq(GSE31477)/Homer	1	LV	protein_coding	21.5836
Bhlhe41	bHLHE41(bHLH)/proB-Bhlhe41-ChIP-Seq(GSE93764)/Homer	1	LV	protein_coding	7.8915
Cdx2	Cdx2(Homeobox)/mES-Cdx2-ChIP-Seq(GSE14586)/Homer	1	LV	protein_coding	0
Cdx4	CDX4(Homeobox)/ZebrafishEmbryos-Cdx4.Myc-ChIP-Seq(GSE48254)/Homer	0.01	LV	protein_coding	0
Clock	CLOCK(bHLH)/Liver-Clock-ChIP-Seq(GSE39860)/Homer	1	LV	protein_coding	12.1011
Crx	CRX(Homeobox)/Retina-Crx-ChIP-Seq(GSE20012)/Homer	1	LV	protein_coding	0
Ctcf	CTCF(Zf)/CD4+-CTCF-ChIP-Seq(Barski_et_al.)/Homer	1e-272	LV	protein_coding	14.2485
Cux1	CUX1(Homeobox)/K562-CUX1-ChIP-Seq(GSE92882)/Homer	0.001	LV	protein_coding	16.4916
Cux2	Cux2(Homeobox)/Liver-Cux2-ChIP-Seq(GSE35985)/Homer	0.001	LV	protein_coding	4.94562
Dlx3	Dlx3(Homeobox)/Kerainocytes-Dlx3-ChIP-Seq(GSE89884)/Homer	1e-43	LV	protein_coding	0.0242653
Dmrt1	DMRT1(DM)/Testis-DMRT1-ChIP-Seq(GSE64892)/Homer	1	LV	protein_coding	0
E2f1	E2F1(E2F)/Hela-E2F1-ChIP-Seq(GSE22478)/Homer	1	LV	protein_coding	0.478421
E2f3	E2F3(E2F)/MEF-E2F3-ChIP-Seq(GSE71376)/Homer	1e-07	LV	protein_coding	3.61417
E2f4	E2F4(E2F)/K562-E2F4-ChIP-Seq(GSE31477)/Homer	1	LV	protein_coding	11.2213
E2f6	E2F6(E2F)/Hela-E2F6-ChIP-Seq(GSE31477)/Homer	0.001	LV	protein_coding	18.7038
E2f7	E2F7(E2F)/Hela-E2F7-ChIP-Seq(GSE32673)/Homer	1	LV	protein_coding	0.426286
Ear2	EAR2(NR)/K562-NR2F6-ChIP-Seq(Encode)/Homer	1	LV	protein_coding	0.272805
Ebf1	EBF1(EBF)/Near-E2A-ChIP-Seq(GSE21512)/Homer	1e-09	LV	protein_coding	5.35096
Ebf2	EBF2(EBF)/BrownAdipose-EBF2-ChIP-Seq(GSE97114)/Homer	0.001	LV	protein_coding	1.49978
Egr1	Egr1(Zf)/K562-Egr1-ChIP-Seq(GSE32465)/Homer	1e-06	LV	protein_coding	4.1713
Egr2	Egr2(Zf)/Thymocytes-Egr2-ChIP-Seq(GSE34254)/Homer	1	LV	protein_coding	0.158019
Ehf	EHF(ETS)/LoVo-EHF-ChIP-Seq(GSE49402)/Homer	1e-06	LV	protein_coding	0
Elf1	ELF1(ETS)/Jurkat-ELF1-ChIP-Seq(SRA014231)/Homer	1	LV	protein_coding	9.44577
Elf3	ELF3(ETS)/PDAC-ELF3-ChIP-Seq(GSE64557)/Homer	1e-05	LV	protein_coding	0
Elf4	Elf4(ETS)/BMDM-Elf4-ChIP-Seq(GSE88699)/Homer	1	LV	protein_coding	3.93044
Elf5	ELF5(ETS)/T47D-ELF5-ChIP-Seq(GSE30407)/Homer	1	LV	protein_coding	0
Elk1	Elk1(ETS)/Hela-Elk1-ChIP-Seq(GSE31477)/Homer	1	LV	protein_coding	5.11738
Elk4	Elk4(ETS)/Hela-Elk4-ChIP-Seq(GSE31477)/Homer	1	LV	protein_coding	33.5834
Eomes	Eomes(T-box)/H9-Eomes-ChIP-Seq(GSE26097)/Homer	0.1	LV	protein_coding	0.0389574
Erg	ERG(ETS)/VCaP-ERG-ChIP-Seq(GSE14097)/Homer	1e-07	LV	protein_coding	7.20191
Esrrb	Esrrb(NR)/mES-Esrrb-ChIP-Seq(GSE11431)/Homer	1	LV	protein_coding	10.2092
Ets1	ETS1(ETS)/Jurkat-ETS1-ChIP-Seq(GSE17954)/Homer	1	LV	protein_coding	16.5892
Etv1	ETV1(ETS)/GIST48-ETV1-ChIP-Seq(GSE22441)/Homer	0.01	LV	protein_coding	4.37167
Etv2	Etv2(ETS)/ES-ER71-ChIP-Seq(GSE59402)/Homer	0.0001	LV	protein_coding	0
Etv4	ETV4(ETS)/HepG2-ETV4-ChIP-Seq(ENCODE)/Homer	0.1	LV	protein_coding	0.125893
Fli1	Fli1(ETS)/CD8-FLI-ChIP-Seq(GSE20898)/Homer	0.001	LV	protein_coding	13.8747
Fosl2	Fosl2(bZIP)/3T3L1-Fosl2-ChIP-Seq(GSE56872)/Homer	0.1	LV	protein_coding	16.8187
Foxa1	FOXA1(Forkhead)/LNCAP-FOXA1-ChIP-Seq(GSE27824)/Homer	1e-06	LV	protein_coding	0
Foxa1	FOXA1(Forkhead)/MCF7-FOXA1-ChIP-Seq(GSE26831)/Homer	0.001	LV	protein_coding	0
Foxa2	Foxa2(Forkhead)/Liver-Foxa2-ChIP-Seq(GSE25694)/Homer	1e-07	LV	protein_coding	0
Foxa3	Foxa3(Forkhead)/Liver-Foxa3-ChIP-Seq(GSE77670)/Homer	0.0001	LV	protein_coding	0
Foxd3	FoxD3(forkhead)/ZebrafishEmbryo-Foxd3.biotin-ChIP-seq(GSE106676)/Homer	0.001	LV	protein_coding	0.262744
Foxf1	Foxf1(Forkhead)/Lung-Foxf1-ChIP-Seq(GSE77951)/Homer	0.01	LV	protein_coding	0.0835646
Foxh1	Foxh1(Forkhead)/hESC-FOXH1-ChIP-Seq(GSE29422)/Homer	0.001	LV	protein_coding	0
Foxk1	FOXK1(Forkhead)/HEK293-FOXK1-ChIP-Seq(GSE51673)/Homer	0.0001	LV	protein_coding	8.46619
Foxk2	FOXK2(Forkhead)/U2OS-FOXK2-ChIP-Seq(E-MTAB-2204)/Homer	0.0001	LV	protein_coding	12.6293
Foxl2	FoxL2(Forkhead)/Ovary-FoxL2-ChIP-Seq(GSE60858)/Homer	0.1	LV	protein_coding	0
Foxm1	FOXM1(Forkhead)/MCF7-FOXM1-ChIP-Seq(GSE72977)/Homer	0.1	LV	protein_coding	0.415512
Foxo1	Foxo1(Forkhead)/RAW-Foxo1-ChIP-Seq(Fan_et_al.)/Homer	0.0001	LV	protein_coding	7.8246
Foxo3	Foxo3(Forkhead)/U2OS-Foxo3-ChIP-Seq(E-MTAB-2701)/Homer	1e-10	LV	protein_coding	63.465
Foxp1	FOXP1(Forkhead)/H9-FOXP1-ChIP-Seq(GSE31006)/Homer	0.001	LV	protein_coding	5.9986
Gabpa	GABPA(ETS)/Jurkat-GABPa-ChIP-Seq(GSE17954)/Homer	0.1	LV	protein_coding	19.8258
Gata1	Gata1(Zf)/K562-GATA1-ChIP-Seq(GSE18829)/Homer	0.1	LV	protein_coding	0.0467887
Gata2	Gata2(Zf)/K562-GATA2-ChIP-Seq(GSE18829)/Homer	0.001	LV	protein_coding	6.76575
Gata3	GATA3(Zf),DR4/iTreg-Gata3-ChIP-Seq(GSE20898)/Homer	0.1	LV	protein_coding	0.0276446
Gata3	GATA3(Zf)/iTreg-Gata3-ChIP-Seq(GSE20898)/Homer	0.1	LV	protein_coding	0.0276446
Gata3	GATA3(Zf),DR8/iTreg-Gata3-ChIP-Seq(GSE20898)/Homer	1	LV	protein_coding	0.0276446
Gata4	Gata4(Zf)/Heart-Gata4-ChIP-Seq(GSE35151)/Homer	0.1	LV	protein_coding	47.1052
Gata6	Gata6(Zf)/HUG1N-GATA6-ChIP-Seq(GSE51936)/Homer	0.001	LV	protein_coding	29.4809
Gfi1b	Gfi1b(Zf)/HPC7-Gfi1b-ChIP-Seq(GSE22178)/Homer	0.1	LV	protein_coding	0
Gfy	GFY(?)/Promoter/Homer	1	LV	protein_coding	0
Gli2	Gli2(Zf)/GM2-Gli2-ChIP-Chip(GSE112702)/Homer	1	LV	protein_coding	0.375041
Gli3	GLI3(Zf)/Limb-GLI3-ChIP-Chip(GSE11077)/Homer	0.1	LV	protein_coding	0.749348
Glis3	GLIS3(Zf)/Thyroid-Glis3.GFP-ChIP-Seq(GSE103297)/Homer	1e-10	LV	protein_coding	0.368706
Grhl2	GRHL2(CP2)/HBE-GRHL2-ChIP-Seq(GSE46194)/Homer	1	LV	protein_coding	0.472172
Gsc	GSC(Homeobox)/FrogEmbryos-GSC-ChIP-Seq(DRA000576)/Homer	1	LV	protein_coding	0
Hand2	Hand2(bHLH)/Mesoderm-Hand2-ChIP-Seq(GSE61475)/Homer	0.1	LV	protein_coding	27.0395
Hic1	HIC1(Zf)/Treg-ZBTB29-ChIP-Seq(GSE99889)/Homer	0.0001	LV	protein_coding	6.03003
Hinfp	HINFP(Zf)/K562-HINFP.eGFP-ChIP-Seq(Encode)/Homer	1	LV	protein_coding	1.42082
Hlf	HLF(bZIP)/HSC-HLF.Flag-ChIP-Seq(GSE69817)/Homer	1	LV	protein_coding	9.63311
Hnf1b	HNF1b(Homeobox)/PDAC-HNF1B-ChIP-Seq(GSE64557)/Homer	0.1	LV	protein_coding	0
Hnf4a	HNF4a(NR),DR1/HepG2-HNF4a-ChIP-Seq(GSE25021)/Homer	1	LV	protein_coding	0
Hoxa1	HOXA1(Homeobox)/mES-Hoxa1-ChIP-Seq(SRP084292)/Homer	1e-08	LV	protein_coding	0.0912072
Hoxa10	Hoxa10(Homeobox)/ChickenMSG-Hoxa10.Flag-ChIP-Seq(GSE86088)/Homer	1e-07	LV	protein_coding	0
Hoxa11	Hoxa11(Homeobox)/ChickenMSG-Hoxa11.Flag-ChIP-Seq(GSE86088)/Homer	0.1	LV	protein_coding	0
Hoxa13	Hoxa13(Homeobox)/ChickenMSG-Hoxa13.Flag-ChIP-Seq(GSE86088)/Homer	0.1	LV	protein_coding	0
Hoxa2	HOXA2(Homeobox)/mES-Hoxa2-ChIP-Seq(Donaldson_et_al.)/Homer	1e-08	LV	protein_coding	0.19136
Hoxa9	Hoxa9(Homeobox)/ChickenMSG-Hoxa9.Flag-ChIP-Seq(GSE86088)/Homer	1	LV	protein_coding	0
Hoxb13	HOXB13(Homeobox)/ProstateTumor-HOXB13-ChIP-Seq(GSE56288)/Homer	0.001	LV	protein_coding	0
Hoxb4	Hoxb4(Homeobox)/ES-Hoxb4-ChIP-Seq(GSE34014)/Homer	1e-15	LV	protein_coding	0.251739
Hoxc9	Hoxc9(Homeobox)/Ainv15-Hoxc9-ChIP-Seq(GSE21812)/Homer	1e-11	LV	protein_coding	0.0133249
Hoxd10	Hoxd10(Homeobox)/ChickenMSG-Hoxd10.Flag-ChIP-Seq(GSE86088)/Homer	0.0001	LV	protein_coding	0
Hoxd11	Hoxd11(Homeobox)/ChickenMSG-Hoxd11.Flag-ChIP-Seq(GSE86088)/Homer	0.1	LV	protein_coding	0
Hoxd12	Hoxd12(Homeobox)/ChickenMSG-Hoxd12.Flag-ChIP-Seq(GSE86088)/Homer	1	LV	protein_coding	0
Hoxd13	Hoxd13(Homeobox)/ChickenMSG-Hoxd13.Flag-ChIP-Seq(GSE86088)/Homer	0.001	LV	protein_coding	0
Irf1	IRF1(IRF)/PBMC-IRF1-ChIP-Seq(GSE43036)/Homer	1	LV	protein_coding	13.2391
Irf2	IRF2(IRF)/Erythroblas-IRF2-ChIP-Seq(GSE36985)/Homer	1	LV	protein_coding	6.42581
Irf3	IRF3(IRF)/BMDM-Irf3-ChIP-Seq(GSE67343)/Homer	1	LV	protein_coding	9.01618
Irf4	IRF4(IRF)/GM12878-IRF4-ChIP-Seq(GSE32465)/Homer	1	LV	protein_coding	0.263169
Irf8	IRF8(IRF)/BMDM-IRF8-ChIP-Seq(GSE77884)/Homer	0.01	LV	protein_coding	3.84567
Isl1	Isl1(Homeobox)/Neuron-Isl1-ChIP-Seq(GSE31456)/Homer	0.01	LV	protein_coding	0
Junb	JunB(bZIP)/DendriticCells-Junb-ChIP-Seq(GSE36099)/Homer	0.001	LV	protein_coding	12.3784
Jund	JunD(bZIP)/K562-JunD-ChIP-Seq/Homer	1	LV	protein_coding	77.3142
Klf10	KLF10(Zf)/HEK293-KLF10.GFP-ChIP-Seq(GSE58341)/Homer	1e-06	LV	protein_coding	8.11981
Klf14	KLF14(Zf)/HEK293-KLF14.GFP-ChIP-Seq(GSE58341)/Homer	0.0001	LV	protein_coding	0.0704043
Klf3	KLF3(Zf)/MEF-Klf3-ChIP-Seq(GSE44748)/Homer	1	LV	protein_coding	18.1087
Klf4	Klf4(Zf)/mES-Klf4-ChIP-Seq(GSE11431)/Homer	1	LV	protein_coding	21.9005
Klf5	KLF5(Zf)/LoVo-KLF5-ChIP-Seq(GSE49402)/Homer	1	LV	protein_coding	0.269895
Klf6	KLF6(Zf)/PDAC-KLF6-ChIP-Seq(GSE64557)/Homer	1	LV	protein_coding	33.5899
Klf9	Klf9(Zf)/GBM-Klf9-ChIP-Seq(GSE62211)/Homer	1	LV	protein_coding	87.3638
Lef1	LEF1(HMG)/H1-LEF1-ChIP-Seq(GSE64758)/Homer	1	LV	protein_coding	0.044909
Lhx1	Lhx1(Homeobox)/EmbryoCarcinoma-Lhx1-ChIP-Seq(GSE70957)/Homer	1e-28	LV	protein_coding	0
Lhx2	Lhx2(Homeobox)/HFSC-Lhx2-ChIP-Seq(GSE48068)/Homer	1e-15	LV	protein_coding	0.0305235
Lhx3	Lhx3(Homeobox)/Neuron-Lhx3-ChIP-Seq(GSE31456)/Homer	1e-13	LV	protein_coding	0
Mafa	MafA(bZIP)/Islet-MafA-ChIP-Seq(GSE30298)/Homer	0.1	LV	protein_coding	0.387072
Mafb	MafB(bZIP)/BMM-Mafb-ChIP-Seq(GSE75722)/Homer	1	LV	protein_coding	11.6483
Maff	MafF(bZIP)/HepG2-MafF-ChIP-Seq(GSE31477)/Homer	1	LV	protein_coding	9.20762
Mafk	MafK(bZIP)/C2C12-MafK-ChIP-Seq(GSE36030)/Homer	1	LV	protein_coding	18.5153
Max	Max(bHLH)/K562-Max-ChIP-Seq(GSE31477)/Homer	1	LV	protein_coding	18.7333
Maz	Maz(Zf)/HepG2-Maz-ChIP-Seq(GSE31477)/Homer	1e-19	LV	protein_coding	23.5125
Mef2a	Mef2a(MADS)/HL1-Mef2a.biotin-ChIP-Seq(GSE21529)/Homer	1e-06	LV	protein_coding	28.9914
Mef2b	Mef2b(MADS)/HEK293-Mef2b.V5-ChIP-Seq(GSE67450)/Homer	1e-10	LV	protein_coding	0.214094
Mef2c	Mef2c(MADS)/GM12878-Mef2c-ChIP-Seq(GSE32465)/Homer	1e-16	LV	protein_coding	5.71904
Mef2d	Mef2d(MADS)/Retina-Mef2d-ChIP-Seq(GSE61391)/Homer	1e-20	LV	protein_coding	41.8345
Meis1	Meis1(Homeobox)/MastCells-Meis1-ChIP-Seq(GSE48085)/Homer	0.01	LV	protein_coding	3.95512
Mitf	MITF(bHLH)/MastCells-MITF-ChIP-Seq(GSE48085)/Homer	1	LV	protein_coding	29.7335
Mnt	MNT(bHLH)/HepG2-MNT-ChIP-Seq(Encode)/Homer	1	LV	protein_coding	4.92368
Myb	MYB(HTH)/ERMYB-Myb-ChIPSeq(GSE22095)/Homer	1	LV	protein_coding	0
Myf5	Myf5(bHLH)/GM-Myf5-ChIP-Seq(GSE24852)/Homer	1e-24	LV	protein_coding	0
Mynn	MYNN(Zf)/HEK293-MYNN.eGFP-ChIP-Seq(Encode)/Homer	0.001	LV	protein_coding	2.93237
Myog	MyoG(bHLH)/C2C12-MyoG-ChIP-Seq(GSE36024)/Homer	1e-31	LV	protein_coding	0
Nanog	Nanog(Homeobox)/mES-Nanog-ChIP-Seq(GSE11724)/Homer	1	LV	protein_coding	0
Neurod1	NeuroD1(bHLH)/Islet-NeuroD1-ChIP-Seq(GSE30298)/Homer	1e-10	LV	protein_coding	0
Neurog2	NeuroG2(bHLH)/Fibroblast-NeuroG2-ChIP-Seq(GSE75910)/Homer	1e-09	LV	protein_coding	0
Nf1	NF1(CTF)/LNCAP-NF1-ChIP-Seq(Unpublished)/Homer	1e-05	LV	protein_coding	13.4415
Nfe2l2	NFE2L2(bZIP)/HepG2-NFE2L2-ChIP-Seq(Encode)/Homer	1	LV	protein_coding	33.0402
Nfil3	NFIL3(bZIP)/HepG2-NFIL3-ChIP-Seq(Encode)/Homer	0.0001	LV	protein_coding	7.45279
Nkx2-1	Nkx2.1(Homeobox)/LungAC-Nkx2.1-ChIP-Seq(GSE43252)/Homer	1	LV	protein_coding	0
Nkx2-2	Nkx2.2(Homeobox)/NPC-Nkx2.2-ChIP-Seq(GSE61673)/Homer	1	LV	protein_coding	0
Nkx2-5	Nkx2.5(Homeobox)/HL1-Nkx2.5.biotin-ChIP-Seq(GSE21529)/Homer	1	LV	protein_coding	54.5119
Nkx3-1	Nkx3.1(Homeobox)/LNCaP-Nkx3.1-ChIP-Seq(GSE28264)/Homer	1	LV	protein_coding	0
Nkx6-1	Nkx6.1(Homeobox)/Islet-Nkx6.1-ChIP-Seq(GSE40975)/Homer	1e-06	LV	protein_coding	0
Npas2	NPAS2(bHLH)/Liver-NPAS2-ChIP-Seq(GSE39860)/Homer	1	LV	protein_coding	1.37852
Nr5a2	Nr5a2(NR)/Pancreas-LRH1-ChIP-Seq(GSE34295)/Homer	1	LV	protein_coding	0.251484
Nr5a2	Nr5a2(NR)/mES-Nr5a2-ChIP-Seq(GSE19019)/Homer	1	LV	protein_coding	0.251484
Nrf1	NRF1(NRF)/MCF7-NRF1-ChIP-Seq(Unpublished)/Homer	1	LV	protein_coding	3.22207
Olig2	Olig2(bHLH)/Neuron-Olig2-ChIP-Seq(GSE30882)/Homer	1	LV	protein_coding	0
Otx2	Otx2(Homeobox)/EpiLC-Otx2-ChIP-Seq(GSE56098)/Homer	1	LV	protein_coding	0
Pax5	PAX5(Paired,Homeobox),condensed/GM12878-PAX5-ChIP-Seq(GSE32465)/Homer	0.01	LV	protein_coding	0.0432996
Pax5	PAX5(Paired,Homeobox)/GM12878-PAX5-ChIP-Seq(GSE32465)/Homer	1e-09	LV	protein_coding	0.0432996
Pax6	PAX6(Paired,Homeobox)/Forebrain-Pax6-ChIP-Seq(GSE66961)/Homer	0.1	LV	protein_coding	0.044165
Pax7	Pax7(Paired,Homeobox),long/Myoblast-Pax7-ChIP-Seq(GSE25064)/Homer	1e-05	LV	protein_coding	0
Pax7	Pax7(Paired,Homeobox)/Myoblast-Pax7-ChIP-Seq(GSE25064)/Homer	1e-07	LV	protein_coding	0
Pax7	Pax7(Paired,Homeobox),longest/Myoblast-Pax7-ChIP-Seq(GSE25064)/Homer	0.0001	LV	protein_coding	0
Pax8	Pax8(Paired,Homeobox)/Thyroid-Pax8-ChIP-Seq(GSE26938)/Homer	1e-15	LV	protein_coding	0
Pbx1	PBX1(Homeobox)/MCF7-PBX1-ChIP-Seq(GSE28007)/Homer	1	LV	protein_coding	20.6712
Pbx2	PBX2(Homeobox)/K562-PBX2-ChIP-Seq(Encode)/Homer	1e-07	LV	protein_coding	6.51324
Pbx3	Pbx3(Homeobox)/GM12878-PBX3-ChIP-Seq(GSE32465)/Homer	1	LV	protein_coding	3.87109
Pdx1	Pdx1(Homeobox)/Islet-Pdx1-ChIP-Seq(SRA008281)/Homer	1e-13	LV	protein_coding	0
Pgr	PGR(NR)/EndoStromal-PGR-ChIP-Seq(GSE69539)/Homer	1	LV	protein_coding	0
Phox2a	Phox2a(Homeobox)/Neuron-Phox2a-ChIP-Seq(GSE31456)/Homer	1e-19	LV	protein_coding	0.264327
Phox2b	Phox2b(Homeobox)/CLBGA-PHOX2B-ChIP-Seq(GSE90683)/Homer	1e-09	LV	protein_coding	0
Pitx1	Pitx1(Homeobox)/Chicken-Pitx1-ChIP-Seq(GSE38910)/Homer	1	LV	protein_coding	0
Pknox1	Pknox1(Homeobox)/ES-Prep1-ChIP-Seq(GSE63282)/Homer	1	LV	protein_coding	2.45855
Pou2f3	Oct11(POU,Homeobox)/NCIH1048-POU2F3-ChIP-seq(GSE115123)/Homer	0.0001	LV	protein_coding	0
Pou3f1	Oct6(POU,Homeobox)/NPC-Pou3f1-ChIP-Seq(GSE35496)/Homer	0.1	LV	protein_coding	0.187359
Pou5f1	Oct4(POU,Homeobox)/mES-Oct4-ChIP-Seq(GSE11431)/Homer	1e-06	LV	protein_coding	0
Ppara	PPARa(NR),DR1/Liver-Ppara-ChIP-Seq(GSE47954)/Homer	1	LV	protein_coding	32.0575
Prdm1	PRDM1(Zf)/Hela-PRDM1-ChIP-Seq(GSE31477)/Homer	1	LV	protein_coding	0.728498
Prdm10	PRDM10(Zf)/HEK293-PRDM10.eGFP-ChIP-Seq(Encode)/Homer	1	LV	protein_coding	1.71957
Prdm14	PRDM14(Zf)/H1-PRDM14-ChIP-Seq(GSE22767)/Homer	1	LV	protein_coding	0
Prdm15	PRDM15(Zf)/ESC-Prdm15-ChIP-Seq(GSE73694)/Homer	1	LV	protein_coding	1.57959
Prdm9	PRDM9(Zf)/Testis-DMC1-ChIP-Seq(GSE35498)/Homer	1e-18	LV	protein_coding	0.365384
Prop1	Prop1(Homeobox)/GHFT1-PROP1.biotin-ChIP-Seq(GSE77302)/Homer	1e-18	LV	protein_coding	0
Ptf1a	Ptf1a(bHLH)/Panc1-Ptf1a-ChIP-Seq(GSE47459)/Homer	1	LV	protein_coding	0
Rara	RARa(NR)/K562-RARa-ChIP-Seq(Encode)/Homer	1	LV	protein_coding	5.95766
Rarg	RARg(NR)/ES-RARg-ChIP-Seq(GSE30538)/Homer	1	LV	protein_coding	7.78061
Rfx1	Rfx1(HTH)/NPC-H3K4me1-ChIP-Seq(GSE16256)/Homer	1	LV	protein_coding	4.4923
Rfx2	Rfx2(HTH)/LoVo-RFX2-ChIP-Seq(GSE49402)/Homer	1	LV	protein_coding	0.926966
Rfx5	Rfx5(HTH)/GM12878-Rfx5-ChIP-Seq(GSE31477)/Homer	1	LV	protein_coding	2.13727
Rfx6	Rfx6(HTH)/Min6b1-Rfx6.HA-ChIP-Seq(GSE62844)/Homer	1e-10	LV	protein_coding	0
Rora	RORa(NR)/Liver-Rora-ChIP-Seq(GSE101115)/Homer	1	LV	protein_coding	11.2134
Runx1	RUNX1(Runt)/Jurkat-RUNX1-ChIP-Seq(GSE29180)/Homer	0.1	LV	protein_coding	1.27987
Runx2	RUNX2(Runt)/PCa-RUNX2-ChIP-Seq(GSE33889)/Homer	1	LV	protein_coding	0.221204
Scrt1	SCRT1(Zf)/HEK293-SCRT1.eGFP-ChIP-Seq(Encode)/Homer	1	LV	protein_coding	0
Sf1	SF1(NR)/H295R-Nr5a1-ChIP-Seq(GSE44220)/Homer	1	LV	protein_coding	14.2405
Six1	Six1(Homeobox)/Myoblast-Six1-ChIP-Chip(GSE20150)/Homer	1	LV	protein_coding	0.667026
Six2	Six2(Homeobox)/NephronProgenitor-Six2-ChIP-Seq(GSE39837)/Homer	1	LV	protein_coding	0.0327007
Six4	Six4(Homeobox)/MCF7-SIX4-ChIP-Seq(Encode)/Homer	1	LV	protein_coding	3.41966
Smad2	Smad2(MAD)/ES-SMAD2-ChIP-Seq(GSE29422)/Homer	1	LV	protein_coding	3.64566
Smad3	Smad3(MAD)/NPC-Smad3-ChIP-Seq(GSE36673)/Homer	0.01	LV	protein_coding	7.34261
Smad4	Smad4(MAD)/ESC-SMAD4-ChIP-Seq(GSE29422)/Homer	0.01	LV	protein_coding	31.2698
Sox10	Sox10(HMG)/SciaticNerve-Sox3-ChIP-Seq(GSE35132)/Homer	0.001	LV	protein_coding	0.462988
Sox15	Sox15(HMG)/CPA-Sox15-ChIP-Seq(GSE62909)/Homer	0.1	LV	protein_coding	0
Sox17	Sox17(HMG)/Endoderm-Sox17-ChIP-Seq(GSE61475)/Homer	0.01	LV	protein_coding	5.69382
Sox2	Sox2(HMG)/mES-Sox2-ChIP-Seq(GSE11431)/Homer	0.1	LV	protein_coding	0
Sox3	Sox3(HMG)/NPC-Sox3-ChIP-Seq(GSE33059)/Homer	0.01	LV	protein_coding	0
Sox4	Sox4(HMG)/proB-Sox4-ChIP-Seq(GSE50066)/Homer	0.0001	LV	protein_coding	8.7192
Sox6	Sox6(HMG)/Myotubes-Sox6-ChIP-Seq(GSE32627)/Homer	1	LV	protein_coding	5.17643
Sox9	Sox9(HMG)/Limb-SOX9-ChIP-Seq(GSE73225)/Homer	1e-09	LV	protein_coding	0.497549
Sp1	Sp1(Zf)/Promoter/Homer	1	LV	protein_coding	14.9672
Sp2	Sp2(Zf)/HEK293-Sp2.eGFP-ChIP-Seq(Encode)/Homer	1	LV	protein_coding	5.57141
Sp5	Sp5(Zf)/mES-Sp5.Flag-ChIP-Seq(GSE72989)/Homer	0.01	LV	protein_coding	0
Spdef	SPDEF(ETS)/VCaP-SPDEF-ChIP-Seq(SRA014231)/Homer	0.1	LV	protein_coding	0
Spib	SpiB(ETS)/OCILY3-SPIB-ChIP-Seq(GSE56857)/Homer	1	LV	protein_coding	0.0964457
Stat1	STAT1(Stat)/HelaS3-STAT1-ChIP-Seq(GSE12782)/Homer	1	LV	protein_coding	27.9734
Stat3	Stat3(Stat)/mES-Stat3-ChIP-Seq(GSE11431)/Homer	1	LV	protein_coding	35.8006
Stat4	STAT4(Stat)/CD4-Stat4-ChIP-Seq(GSE22104)/Homer	1e-05	LV	protein_coding	0.0747646
Stat6	STAT6(Stat)/Macrophage-Stat6-ChIP-Seq(GSE38377)/Homer	0.001	LV	protein_coding	25.358
Stat6	STAT6(Stat)/CD4-Stat6-ChIP-Seq(GSE22104)/Homer	0.001	LV	protein_coding	25.358
Tbr1	Tbr1(T-box)/Cortex-Tbr1-ChIP-Seq(GSE71384)/Homer	0.1	LV	protein_coding	0
Tbx20	Tbx20(T-box)/Heart-Tbx20-ChIP-Seq(GSE29636)/Homer	0.001	LV	protein_coding	35.0293
Tbx21	Tbx21(T-box)/GM12878-TBX21-ChIP-Seq(Encode)/Homer	1	LV	protein_coding	0.0675644
Tbx5	Tbx5(T-box)/HL1-Tbx5.biotin-ChIP-Seq(GSE21529)/Homer	1	LV	protein_coding	10.9571
Tbx6	Tbx6(T-box)/ESC-Tbx6-ChIP-Seq(GSE93524)/Homer	1	LV	protein_coding	0.213858
Tcf12	Tcf12(bHLH)/GM12878-Tcf12-ChIP-Seq(GSE32465)/Homer	1e-67	LV	protein_coding	10.2123
Tcf21	Tcf21(bHLH)/ArterySmoothMuscle-Tcf21-ChIP-Seq(GSE61369)/Homer	1e-42	LV	protein_coding	3.09166
Tcf3	Tcf3(HMG)/mES-Tcf3-ChIP-Seq(GSE11724)/Homer	1	LV	protein_coding	9.03322
Tcf4	TCF4(bHLH)/SHSY5Y-TCF4-ChIP-Seq(GSE96915)/Homer	0.0001	LV	protein_coding	19.6363
Tcf7	Tcf7(HMG)/GM12878-TCF7-ChIP-Seq(Encode)/Homer	1	LV	protein_coding	0.232647
Tead1	TEAD1(TEAD)/HepG2-TEAD1-ChIP-Seq(Encode)/Homer	1	LV	protein_coding	22.0016
Tead2	TEAD2(TEA)/Py2T-Tead2-ChIP-Seq(GSE55709)/Homer	1	LV	protein_coding	1.61186
Tead3	TEAD3(TEA)/HepG2-TEAD3-ChIP-Seq(Encode)/Homer	1	LV	protein_coding	3.26439
Tead4	TEAD4(TEA)/Tropoblast-Tead4-ChIP-Seq(GSE37350)/Homer	1	LV	protein_coding	1.70311
Tfe3	TFE3(bHLH)/MEF-TFE3-ChIP-Seq(GSE75757)/Homer	1	LV	protein_coding	2.94716
Tgif1	Tgif1(Homeobox)/mES-Tgif1-ChIP-Seq(GSE55404)/Homer	1	LV	protein_coding	0.885506
Tgif2	Tgif2(Homeobox)/mES-Tgif2-ChIP-Seq(GSE55404)/Homer	1	LV	protein_coding	0.0272639
Thra	THRa(NR)/C17.2-THRa-ChIP-Seq(GSE38347)/Homer	1	LV	protein_coding	48.7827
Thrb	THRb(NR)/HepG2-THRb.Flag-ChIP-Seq(Encode)/Homer	1	LV	protein_coding	7.42283
Thrb	THRb(NR)/Liver-NR1A2-ChIP-Seq(GSE52613)/Homer	1	LV	protein_coding	7.42283
Trps1	TRPS1(Zf)/MCF7-TRPS1-ChIP-Seq(GSE107013)/Homer	0.1	LV	protein_coding	2.47092
Twist2	Twist2(bHLH)/Myoblast-Twist2.Ty1-ChIP-Seq(GSE127998)/Homer	1e-11	LV	protein_coding	0.287608
Usf1	USF1(bHLH)/GM12878-Usf1-ChIP-Seq(GSE32465)/Homer	1	LV	protein_coding	11.2671
Usf2	Usf2(bHLH)/C2C12-Usf2-ChIP-Seq(GSE36030)/Homer	1	LV	protein_coding	29.9134
Vdr	VDR(NR),DR3/GM10855-VDR+vitD-ChIP-Seq(GSE22484)/Homer	1	LV	protein_coding	0.153976
Wt1	WT1(Zf)/Kidney-WT1-ChIP-Seq(GSE90016)/Homer	1e-09	LV	protein_coding	1.82482
Yy1	YY1(Zf)/Promoter/Homer	1	LV	protein_coding	15.5422
Zbtb12	ZBTB12(Zf)/HEK293-ZBTB12.GFP-ChIP-Seq(GSE58341)/Homer	1	LV	protein_coding	4.72135
Zbtb18	ZBTB18(Zf)/HEK293-ZBTB18.GFP-ChIP-Seq(GSE58341)/Homer	1e-12	LV	protein_coding	9.63649
Zbtb33	ZBTB33(Zf)/GM12878-ZBTB33-ChIP-Seq(GSE32465)/Homer	1	LV	protein_coding	7.11726
Zeb1	ZEB1(Zf)/PDAC-ZEB1-ChIP-Seq(GSE64557)/Homer	1	LV	protein_coding	16.8606
Zeb2	ZEB2(Zf)/SNU398-ZEB2-ChIP-Seq(GSE103048)/Homer	1	LV	protein_coding	9.54663
Zfp281	Zfp281(Zf)/ES-Zfp281-ChIP-Seq(GSE81042)/Homer	1e-14	LV	protein_coding	7.10566
Zfp3	ZFP3(Zf)/HEK293-ZFP3.GFP-ChIP-Seq(GSE58341)/Homer	1	LV	protein_coding	3.89992
Zfp57	Zfp57(Zf)/H1-ZFP57.HA-ChIP-Seq(GSE115387)/Homer	1	LV	protein_coding	0.381447
Zfp809	Zfp809(Zf)/ES-Zfp809-ChIP-Seq(GSE70799)/Homer	0.0001	LV	protein_coding	12.7723
Zfx	ZFX(Zf)/mES-Zfx-ChIP-Seq(GSE11431)/Homer	1	LV	protein_coding	9.93632
Zic3	Zic3(Zf)/mES-Zic3-ChIP-Seq(GSE37889)/Homer	1e-27	LV	protein_coding	0
Zkscan1	ZKSCAN1(Zf)/HepG2-ZKSCAN1-ChIP-Seq(Encode)/Homer	0.01	LV	protein_coding	8.15771
Zscan22	ZSCAN22(Zf)/HEK293-ZSCAN22.GFP-ChIP-Seq(GSE58341)/Homer	0.01	LV	protein_coding	1.90967
Ascl1	Ascl1(bHLH)/NeuralTubes-Ascl1-ChIP-Seq(GSE55840)/Homer	1e-08	RV	protein_coding	0
Ascl2	Ascl2(bHLH)/ESC-Ascl2-ChIP-Seq(GSE97712)/Homer	1e-19	RV	protein_coding	0.0613418
Atf1	Atf1(bZIP)/K562-ATF1-ChIP-Seq(GSE31477)/Homer	0.1	RV	protein_coding	22.2377
Atf2	Atf2(bZIP)/3T3L1-Atf2-ChIP-Seq(GSE56872)/Homer	0.0001	RV	protein_coding	13.2591
Atf3	Atf3(bZIP)/GBM-ATF3-ChIP-Seq(GSE33912)/Homer	1	RV	protein_coding	1.53705
Atf4	Atf4(bZIP)/MEF-Atf4-ChIP-Seq(GSE35681)/Homer	0.001	RV	protein_coding	24.379
Atf7	Atf7(bZIP)/3T3L1-Atf7-ChIP-Seq(GSE56872)/Homer	0.1	RV	protein_coding	13.9442
Atoh1	Atoh1(bHLH)/Cerebellum-Atoh1-ChIP-Seq(GSE22111)/Homer	1e-13	RV	protein_coding	0
Bach1	Bach1(bZIP)/K562-Bach1-ChIP-Seq(GSE31477)/Homer	1	RV	protein_coding	16.404
Bach2	Bach2(bZIP)/OCILy7-Bach2-ChIP-Seq(GSE44420)/Homer	1	RV	protein_coding	1.44408
Barx1	Barx1(Homeobox)/Stomach-Barx1.3xFlag-ChIP-Seq(GSE69483)/Homer	0.01	RV	protein_coding	0
Batf	BATF(bZIP)/Th17-BATF-ChIP-Seq(GSE39756)/Homer	0.1	RV	protein_coding	0
Bcl11a	Bcl11a(Zf)/HSPC-BCL11A-ChIP-Seq(GSE104676)/Homer	1e-11	RV	protein_coding	0.98516
Bcl6	Bcl6(Zf)/Liver-Bcl6-ChIP-Seq(GSE31578)/Homer	1	RV	protein_coding	13.5459
Bhlha15	BHLHA15(bHLH)/NIH3T3-BHLHB8.HA-ChIP-Seq(GSE119782)/Homer	1e-06	RV	protein_coding	0
Bhlhe40	bHLHE40(bHLH)/HepG2-BHLHE40-ChIP-Seq(GSE31477)/Homer	1	RV	protein_coding	14.8936
Bhlhe41	bHLHE41(bHLH)/proB-Bhlhe41-ChIP-Seq(GSE93764)/Homer	1	RV	protein_coding	6.42974
Cdx2	Cdx2(Homeobox)/mES-Cdx2-ChIP-Seq(GSE14586)/Homer	1	RV	protein_coding	0
Cdx4	CDX4(Homeobox)/ZebrafishEmbryos-Cdx4.Myc-ChIP-Seq(GSE48254)/Homer	0.0001	RV	protein_coding	0
Clock	CLOCK(bHLH)/Liver-Clock-ChIP-Seq(GSE39860)/Homer	1	RV	protein_coding	10.9368
Crx	CRX(Homeobox)/Retina-Crx-ChIP-Seq(GSE20012)/Homer	1	RV	protein_coding	0
Ctcf	CTCF(Zf)/CD4+-CTCF-ChIP-Seq(Barski_et_al.)/Homer	1e-192	RV	protein_coding	13.1974
Cux1	CUX1(Homeobox)/K562-CUX1-ChIP-Seq(GSE92882)/Homer	1	RV	protein_coding	15.589
Cux2	Cux2(Homeobox)/Liver-Cux2-ChIP-Seq(GSE35985)/Homer	0.01	RV	protein_coding	5.61116
Dlx3	Dlx3(Homeobox)/Kerainocytes-Dlx3-ChIP-Seq(GSE89884)/Homer	1e-38	RV	protein_coding	0
Dmrt1	DMRT1(DM)/Testis-DMRT1-ChIP-Seq(GSE64892)/Homer	1	RV	protein_coding	0
E2f1	E2F1(E2F)/Hela-E2F1-ChIP-Seq(GSE22478)/Homer	1	RV	protein_coding	0.457781
E2f3	E2F3(E2F)/MEF-E2F3-ChIP-Seq(GSE71376)/Homer	1	RV	protein_coding	3.71419
E2f4	E2F4(E2F)/K562-E2F4-ChIP-Seq(GSE31477)/Homer	1	RV	protein_coding	12.2247
E2f6	E2F6(E2F)/Hela-E2F6-ChIP-Seq(GSE31477)/Homer	0.1	RV	protein_coding	21.3219
E2f7	E2F7(E2F)/Hela-E2F7-ChIP-Seq(GSE32673)/Homer	1	RV	protein_coding	0.381907
Ear2	EAR2(NR)/K562-NR2F6-ChIP-Seq(Encode)/Homer	1	RV	protein_coding	0
Ebf1	EBF1(EBF)/Near-E2A-ChIP-Seq(GSE21512)/Homer	1e-12	RV	protein_coding	4.99051
Ebf2	EBF2(EBF)/BrownAdipose-EBF2-ChIP-Seq(GSE97114)/Homer	0.0001	RV	protein_coding	2.7436
Egr1	Egr1(Zf)/K562-Egr1-ChIP-Seq(GSE32465)/Homer	1	RV	protein_coding	5.25003
Egr2	Egr2(Zf)/Thymocytes-Egr2-ChIP-Seq(GSE34254)/Homer	1	RV	protein_coding	0.227472
Ehf	EHF(ETS)/LoVo-EHF-ChIP-Seq(GSE49402)/Homer	0.01	RV	protein_coding	0
Elf1	ELF1(ETS)/Jurkat-ELF1-ChIP-Seq(SRA014231)/Homer	1	RV	protein_coding	7.36433
Elf3	ELF3(ETS)/PDAC-ELF3-ChIP-Seq(GSE64557)/Homer	1	RV	protein_coding	0
Elf4	Elf4(ETS)/BMDM-Elf4-ChIP-Seq(GSE88699)/Homer	1	RV	protein_coding	2.71817
Elf5	ELF5(ETS)/T47D-ELF5-ChIP-Seq(GSE30407)/Homer	1	RV	protein_coding	0.0280311
Elk1	Elk1(ETS)/Hela-Elk1-ChIP-Seq(GSE31477)/Homer	1	RV	protein_coding	4.92948
Elk4	Elk4(ETS)/Hela-Elk4-ChIP-Seq(GSE31477)/Homer	1	RV	protein_coding	33.1444
Eomes	Eomes(T-box)/H9-Eomes-ChIP-Seq(GSE26097)/Homer	1e-06	RV	protein_coding	0
Erg	ERG(ETS)/VCaP-ERG-ChIP-Seq(GSE14097)/Homer	1e-11	RV	protein_coding	6.6095
Esrrb	Esrrb(NR)/mES-Esrrb-ChIP-Seq(GSE11431)/Homer	1	RV	protein_coding	11.6542
Ets1	ETS1(ETS)/Jurkat-ETS1-ChIP-Seq(GSE17954)/Homer	0.1	RV	protein_coding	19.017
Etv1	ETV1(ETS)/GIST48-ETV1-ChIP-Seq(GSE22441)/Homer	0.001	RV	protein_coding	4.93563
Etv2	Etv2(ETS)/ES-ER71-ChIP-Seq(GSE59402)/Homer	1e-07	RV	protein_coding	0
Etv4	ETV4(ETS)/HepG2-ETV4-ChIP-Seq(ENCODE)/Homer	0.001	RV	protein_coding	0.0690115
Fli1	Fli1(ETS)/CD8-FLI-ChIP-Seq(GSE20898)/Homer	1e-05	RV	protein_coding	12.03
Fosl2	Fosl2(bZIP)/3T3L1-Fosl2-ChIP-Seq(GSE56872)/Homer	1	RV	protein_coding	11.9335
Foxa1	FOXA1(Forkhead)/LNCAP-FOXA1-ChIP-Seq(GSE27824)/Homer	1e-05	RV	protein_coding	0
Foxa1	FOXA1(Forkhead)/MCF7-FOXA1-ChIP-Seq(GSE26831)/Homer	0.01	RV	protein_coding	0
Foxa2	Foxa2(Forkhead)/Liver-Foxa2-ChIP-Seq(GSE25694)/Homer	1e-06	RV	protein_coding	0
Foxa3	Foxa3(Forkhead)/Liver-Foxa3-ChIP-Seq(GSE77670)/Homer	1e-06	RV	protein_coding	0
Foxd3	FoxD3(forkhead)/ZebrafishEmbryo-Foxd3.biotin-ChIP-seq(GSE106676)/Homer	0.1	RV	protein_coding	0.524555
Foxf1	Foxf1(Forkhead)/Lung-Foxf1-ChIP-Seq(GSE77951)/Homer	1	RV	protein_coding	0.128905
Foxh1	Foxh1(Forkhead)/hESC-FOXH1-ChIP-Seq(GSE29422)/Homer	1	RV	protein_coding	0
Foxk1	FOXK1(Forkhead)/HEK293-FOXK1-ChIP-Seq(GSE51673)/Homer	0.01	RV	protein_coding	7.22804
Foxk2	FOXK2(Forkhead)/U2OS-FOXK2-ChIP-Seq(E-MTAB-2204)/Homer	1e-05	RV	protein_coding	11.2101
Foxl2	FoxL2(Forkhead)/Ovary-FoxL2-ChIP-Seq(GSE60858)/Homer	1	RV	protein_coding	0
Foxm1	FOXM1(Forkhead)/MCF7-FOXM1-ChIP-Seq(GSE72977)/Homer	1	RV	protein_coding	0.357735
Foxo1	Foxo1(Forkhead)/RAW-Foxo1-ChIP-Seq(Fan_et_al.)/Homer	1e-08	RV	protein_coding	7.96166
Foxo3	Foxo3(Forkhead)/U2OS-Foxo3-ChIP-Seq(E-MTAB-2701)/Homer	1e-07	RV	protein_coding	67.0075
Foxp1	FOXP1(Forkhead)/H9-FOXP1-ChIP-Seq(GSE31006)/Homer	0.01	RV	protein_coding	5.74744
Gabpa	GABPA(ETS)/Jurkat-GABPa-ChIP-Seq(GSE17954)/Homer	0.001	RV	protein_coding	19.0236
Gata1	Gata1(Zf)/K562-GATA1-ChIP-Seq(GSE18829)/Homer	0.1	RV	protein_coding	0.0481673
Gata2	Gata2(Zf)/K562-GATA2-ChIP-Seq(GSE18829)/Homer	0.1	RV	protein_coding	4.64378
Gata3	GATA3(Zf),DR8/iTreg-Gata3-ChIP-Seq(GSE20898)/Homer	1	RV	protein_coding	0.099125
Gata3	GATA3(Zf)/iTreg-Gata3-ChIP-Seq(GSE20898)/Homer	1	RV	protein_coding	0.099125
Gata3	GATA3(Zf),DR4/iTreg-Gata3-ChIP-Seq(GSE20898)/Homer	1	RV	protein_coding	0.099125
Gata4	Gata4(Zf)/Heart-Gata4-ChIP-Seq(GSE35151)/Homer	0.1	RV	protein_coding	41.1832
Gata6	Gata6(Zf)/HUG1N-GATA6-ChIP-Seq(GSE51936)/Homer	0.1	RV	protein_coding	30.8978
Gfi1b	Gfi1b(Zf)/HPC7-Gfi1b-ChIP-Seq(GSE22178)/Homer	1	RV	protein_coding	0
Gfy	GFY(?)/Promoter/Homer	1	RV	protein_coding	0
Gli2	Gli2(Zf)/GM2-Gli2-ChIP-Chip(GSE112702)/Homer	1	RV	protein_coding	0.54786
Gli3	GLI3(Zf)/Limb-GLI3-ChIP-Chip(GSE11077)/Homer	1e-06	RV	protein_coding	1.00092
Glis3	GLIS3(Zf)/Thyroid-Glis3.GFP-ChIP-Seq(GSE103297)/Homer	1e-05	RV	protein_coding	0.443458
Grhl2	GRHL2(CP2)/HBE-GRHL2-ChIP-Seq(GSE46194)/Homer	1	RV	protein_coding	0.584032
Gsc	GSC(Homeobox)/FrogEmbryos-GSC-ChIP-Seq(DRA000576)/Homer	1	RV	protein_coding	0
Hand2	Hand2(bHLH)/Mesoderm-Hand2-ChIP-Seq(GSE61475)/Homer	0.0001	RV	protein_coding	29.2831
Hic1	HIC1(Zf)/Treg-ZBTB29-ChIP-Seq(GSE99889)/Homer	1e-07	RV	protein_coding	5.29592
Hinfp	HINFP(Zf)/K562-HINFP.eGFP-ChIP-Seq(Encode)/Homer	1	RV	protein_coding	1.86006
Hlf	HLF(bZIP)/HSC-HLF.Flag-ChIP-Seq(GSE69817)/Homer	0.01	RV	protein_coding	9.37072
Hnf1b	HNF1b(Homeobox)/PDAC-HNF1B-ChIP-Seq(GSE64557)/Homer	1e-06	RV	protein_coding	0
Hnf4a	HNF4a(NR),DR1/HepG2-HNF4a-ChIP-Seq(GSE25021)/Homer	1	RV	protein_coding	0.0209847
Hoxa1	HOXA1(Homeobox)/mES-Hoxa1-ChIP-Seq(SRP084292)/Homer	0.0001	RV	protein_coding	0
Hoxa10	Hoxa10(Homeobox)/ChickenMSG-Hoxa10.Flag-ChIP-Seq(GSE86088)/Homer	1e-06	RV	protein_coding	0
Hoxa11	Hoxa11(Homeobox)/ChickenMSG-Hoxa11.Flag-ChIP-Seq(GSE86088)/Homer	1	RV	protein_coding	0
Hoxa13	Hoxa13(Homeobox)/ChickenMSG-Hoxa13.Flag-ChIP-Seq(GSE86088)/Homer	0.01	RV	protein_coding	0
Hoxa2	HOXA2(Homeobox)/mES-Hoxa2-ChIP-Seq(Donaldson_et_al.)/Homer	1e-05	RV	protein_coding	0.256958
Hoxa9	Hoxa9(Homeobox)/ChickenMSG-Hoxa9.Flag-ChIP-Seq(GSE86088)/Homer	1	RV	protein_coding	0
Hoxb13	HOXB13(Homeobox)/ProstateTumor-HOXB13-ChIP-Seq(GSE56288)/Homer	0.0001	RV	protein_coding	0
Hoxb4	Hoxb4(Homeobox)/ES-Hoxb4-ChIP-Seq(GSE34014)/Homer	0.0001	RV	protein_coding	0.19334
Hoxc9	Hoxc9(Homeobox)/Ainv15-Hoxc9-ChIP-Seq(GSE21812)/Homer	1e-09	RV	protein_coding	0
Hoxd10	Hoxd10(Homeobox)/ChickenMSG-Hoxd10.Flag-ChIP-Seq(GSE86088)/Homer	0.001	RV	protein_coding	0
Hoxd11	Hoxd11(Homeobox)/ChickenMSG-Hoxd11.Flag-ChIP-Seq(GSE86088)/Homer	1	RV	protein_coding	0
Hoxd12	Hoxd12(Homeobox)/ChickenMSG-Hoxd12.Flag-ChIP-Seq(GSE86088)/Homer	1	RV	protein_coding	0
Hoxd13	Hoxd13(Homeobox)/ChickenMSG-Hoxd13.Flag-ChIP-Seq(GSE86088)/Homer	1e-07	RV	protein_coding	0
Irf1	IRF1(IRF)/PBMC-IRF1-ChIP-Seq(GSE43036)/Homer	0.01	RV	protein_coding	7.94864
Irf2	IRF2(IRF)/Erythroblas-IRF2-ChIP-Seq(GSE36985)/Homer	1	RV	protein_coding	6.63132
Irf3	IRF3(IRF)/BMDM-Irf3-ChIP-Seq(GSE67343)/Homer	0.1	RV	protein_coding	8.23149
Irf4	IRF4(IRF)/GM12878-IRF4-ChIP-Seq(GSE32465)/Homer	1	RV	protein_coding	0.197963
Irf8	IRF8(IRF)/BMDM-IRF8-ChIP-Seq(GSE77884)/Homer	0.01	RV	protein_coding	1.86427
Isl1	Isl1(Homeobox)/Neuron-Isl1-ChIP-Seq(GSE31456)/Homer	1	RV	protein_coding	0
Junb	JunB(bZIP)/DendriticCells-Junb-ChIP-Seq(GSE36099)/Homer	1	RV	protein_coding	10.9031
Jund	JunD(bZIP)/K562-JunD-ChIP-Seq/Homer	0.1	RV	protein_coding	88.3509
Klf10	KLF10(Zf)/HEK293-KLF10.GFP-ChIP-Seq(GSE58341)/Homer	0.01	RV	protein_coding	6.60979
Klf14	KLF14(Zf)/HEK293-KLF14.GFP-ChIP-Seq(GSE58341)/Homer	1	RV	protein_coding	0.0239149
Klf3	KLF3(Zf)/MEF-Klf3-ChIP-Seq(GSE44748)/Homer	1	RV	protein_coding	15.4731
Klf4	Klf4(Zf)/mES-Klf4-ChIP-Seq(GSE11431)/Homer	1	RV	protein_coding	20.4393
Klf5	KLF5(Zf)/LoVo-KLF5-ChIP-Seq(GSE49402)/Homer	1	RV	protein_coding	0.223335
Klf6	KLF6(Zf)/PDAC-KLF6-ChIP-Seq(GSE64557)/Homer	1	RV	protein_coding	30.5865
Klf9	Klf9(Zf)/GBM-Klf9-ChIP-Seq(GSE62211)/Homer	1	RV	protein_coding	85.7082
Lef1	LEF1(HMG)/H1-LEF1-ChIP-Seq(GSE64758)/Homer	1	RV	protein_coding	0
Lhx1	Lhx1(Homeobox)/EmbryoCarcinoma-Lhx1-ChIP-Seq(GSE70957)/Homer	1e-08	RV	protein_coding	0
Lhx2	Lhx2(Homeobox)/HFSC-Lhx2-ChIP-Seq(GSE48068)/Homer	0.0001	RV	protein_coding	0
Lhx3	Lhx3(Homeobox)/Neuron-Lhx3-ChIP-Seq(GSE31456)/Homer	0.001	RV	protein_coding	0
Mafa	MafA(bZIP)/Islet-MafA-ChIP-Seq(GSE30298)/Homer	1e-08	RV	protein_coding	0.485902
Mafb	MafB(bZIP)/BMM-Mafb-ChIP-Seq(GSE75722)/Homer	1	RV	protein_coding	14.1844
Maff	MafF(bZIP)/HepG2-MafF-ChIP-Seq(GSE31477)/Homer	1	RV	protein_coding	10.2957
Mafk	MafK(bZIP)/C2C12-MafK-ChIP-Seq(GSE36030)/Homer	1	RV	protein_coding	15.6139
Max	Max(bHLH)/K562-Max-ChIP-Seq(GSE31477)/Homer	1	RV	protein_coding	19.2995
Maz	Maz(Zf)/HepG2-Maz-ChIP-Seq(GSE31477)/Homer	1e-16	RV	protein_coding	23.2639
Mef2a	Mef2a(MADS)/HL1-Mef2a.biotin-ChIP-Seq(GSE21529)/Homer	0.01	RV	protein_coding	31.3551
Mef2b	Mef2b(MADS)/HEK293-Mef2b.V5-ChIP-Seq(GSE67450)/Homer	0.1	RV	protein_coding	0.179991
Mef2c	Mef2c(MADS)/GM12878-Mef2c-ChIP-Seq(GSE32465)/Homer	1e-16	RV	protein_coding	6.3784
Mef2d	Mef2d(MADS)/Retina-Mef2d-ChIP-Seq(GSE61391)/Homer	1e-19	RV	protein_coding	38.3394
Meis1	Meis1(Homeobox)/MastCells-Meis1-ChIP-Seq(GSE48085)/Homer	1e-07	RV	protein_coding	4.44929
Mitf	MITF(bHLH)/MastCells-MITF-ChIP-Seq(GSE48085)/Homer	1	RV	protein_coding	29.2485
Mnt	MNT(bHLH)/HepG2-MNT-ChIP-Seq(Encode)/Homer	1	RV	protein_coding	4.19657
Myb	MYB(HTH)/ERMYB-Myb-ChIPSeq(GSE22095)/Homer	1	RV	protein_coding	0.0504299
Myf5	Myf5(bHLH)/GM-Myf5-ChIP-Seq(GSE24852)/Homer	1e-27	RV	protein_coding	0
Mynn	MYNN(Zf)/HEK293-MYNN.eGFP-ChIP-Seq(Encode)/Homer	0.0001	RV	protein_coding	3.70562
Myog	MyoG(bHLH)/C2C12-MyoG-ChIP-Seq(GSE36024)/Homer	1e-32	RV	protein_coding	0
Nanog	Nanog(Homeobox)/mES-Nanog-ChIP-Seq(GSE11724)/Homer	0.1	RV	protein_coding	0
Neurod1	NeuroD1(bHLH)/Islet-NeuroD1-ChIP-Seq(GSE30298)/Homer	1e-08	RV	protein_coding	0
Neurog2	NeuroG2(bHLH)/Fibroblast-NeuroG2-ChIP-Seq(GSE75910)/Homer	0.1	RV	protein_coding	0
Nf1	NF1(CTF)/LNCAP-NF1-ChIP-Seq(Unpublished)/Homer	1e-08	RV	protein_coding	13.8458
Nfe2l2	NFE2L2(bZIP)/HepG2-NFE2L2-ChIP-Seq(Encode)/Homer	1	RV	protein_coding	28.5708
Nfil3	NFIL3(bZIP)/HepG2-NFIL3-ChIP-Seq(Encode)/Homer	1e-05	RV	protein_coding	7.48407
Nkx2-1	Nkx2.1(Homeobox)/LungAC-Nkx2.1-ChIP-Seq(GSE43252)/Homer	1	RV	protein_coding	0
Nkx2-2	Nkx2.2(Homeobox)/NPC-Nkx2.2-ChIP-Seq(GSE61673)/Homer	0.1	RV	protein_coding	0
Nkx2-5	Nkx2.5(Homeobox)/HL1-Nkx2.5.biotin-ChIP-Seq(GSE21529)/Homer	1	RV	protein_coding	61.2578
Nkx3-1	Nkx3.1(Homeobox)/LNCaP-Nkx3.1-ChIP-Seq(GSE28264)/Homer	1	RV	protein_coding	0
Nkx6-1	Nkx6.1(Homeobox)/Islet-Nkx6.1-ChIP-Seq(GSE40975)/Homer	1	RV	protein_coding	0
Npas2	NPAS2(bHLH)/Liver-NPAS2-ChIP-Seq(GSE39860)/Homer	1	RV	protein_coding	1.68292
Nr5a2	Nr5a2(NR)/Pancreas-LRH1-ChIP-Seq(GSE34295)/Homer	1	RV	protein_coding	0.223212
Nr5a2	Nr5a2(NR)/mES-Nr5a2-ChIP-Seq(GSE19019)/Homer	1	RV	protein_coding	0.223212
Nrf1	NRF1(NRF)/MCF7-NRF1-ChIP-Seq(Unpublished)/Homer	1	RV	protein_coding	3.23772
Olig2	Olig2(bHLH)/Neuron-Olig2-ChIP-Seq(GSE30882)/Homer	1	RV	protein_coding	0
Otx2	Otx2(Homeobox)/EpiLC-Otx2-ChIP-Seq(GSE56098)/Homer	1	RV	protein_coding	0
Pax5	PAX5(Paired,Homeobox)/GM12878-PAX5-ChIP-Seq(GSE32465)/Homer	1e-10	RV	protein_coding	0.0122929
Pax5	PAX5(Paired,Homeobox),condensed/GM12878-PAX5-ChIP-Seq(GSE32465)/Homer	0.1	RV	protein_coding	0.0122929
Pax6	PAX6(Paired,Homeobox)/Forebrain-Pax6-ChIP-Seq(GSE66961)/Homer	1	RV	protein_coding	0.0170365
Pax7	Pax7(Paired,Homeobox),longest/Myoblast-Pax7-ChIP-Seq(GSE25064)/Homer	0.0001	RV	protein_coding	0.0126094
Pax7	Pax7(Paired,Homeobox)/Myoblast-Pax7-ChIP-Seq(GSE25064)/Homer	1e-08	RV	protein_coding	0.0126094
Pax7	Pax7(Paired,Homeobox),long/Myoblast-Pax7-ChIP-Seq(GSE25064)/Homer	1	RV	protein_coding	0.0126094
Pax8	Pax8(Paired,Homeobox)/Thyroid-Pax8-ChIP-Seq(GSE26938)/Homer	1e-14	RV	protein_coding	0
Pbx1	PBX1(Homeobox)/MCF7-PBX1-ChIP-Seq(GSE28007)/Homer	0.0001	RV	protein_coding	19.1373
Pbx2	PBX2(Homeobox)/K562-PBX2-ChIP-Seq(Encode)/Homer	1e-13	RV	protein_coding	7.68433
Pbx3	Pbx3(Homeobox)/GM12878-PBX3-ChIP-Seq(GSE32465)/Homer	1e-05	RV	protein_coding	3.81999
Pdx1	Pdx1(Homeobox)/Islet-Pdx1-ChIP-Seq(SRA008281)/Homer	1e-09	RV	protein_coding	0
Pgr	PGR(NR)/EndoStromal-PGR-ChIP-Seq(GSE69539)/Homer	1	RV	protein_coding	0
Phox2a	Phox2a(Homeobox)/Neuron-Phox2a-ChIP-Seq(GSE31456)/Homer	1e-15	RV	protein_coding	0.392205
Phox2b	Phox2b(Homeobox)/CLBGA-PHOX2B-ChIP-Seq(GSE90683)/Homer	1e-06	RV	protein_coding	0
Pitx1	Pitx1(Homeobox)/Chicken-Pitx1-ChIP-Seq(GSE38910)/Homer	1	RV	protein_coding	0
Pknox1	Pknox1(Homeobox)/ES-Prep1-ChIP-Seq(GSE63282)/Homer	0.0001	RV	protein_coding	2.71435
Pou2f3	Oct11(POU,Homeobox)/NCIH1048-POU2F3-ChIP-seq(GSE115123)/Homer	0.01	RV	protein_coding	0
Pou3f1	Oct6(POU,Homeobox)/NPC-Pou3f1-ChIP-Seq(GSE35496)/Homer	0.1	RV	protein_coding	0.0640889
Pou5f1	Oct4(POU,Homeobox)/mES-Oct4-ChIP-Seq(GSE11431)/Homer	1e-07	RV	protein_coding	0
Ppara	PPARa(NR),DR1/Liver-Ppara-ChIP-Seq(GSE47954)/Homer	1	RV	protein_coding	32.2849
Prdm1	PRDM1(Zf)/Hela-PRDM1-ChIP-Seq(GSE31477)/Homer	1	RV	protein_coding	0.548884
Prdm10	PRDM10(Zf)/HEK293-PRDM10.eGFP-ChIP-Seq(Encode)/Homer	1	RV	protein_coding	1.53141
Prdm14	PRDM14(Zf)/H1-PRDM14-ChIP-Seq(GSE22767)/Homer	1	RV	protein_coding	0
Prdm15	PRDM15(Zf)/ESC-Prdm15-ChIP-Seq(GSE73694)/Homer	1	RV	protein_coding	1.71575
Prdm9	PRDM9(Zf)/Testis-DMC1-ChIP-Seq(GSE35498)/Homer	1e-30	RV	protein_coding	0.117601
Prop1	Prop1(Homeobox)/GHFT1-PROP1.biotin-ChIP-Seq(GSE77302)/Homer	1e-20	RV	protein_coding	0
Ptf1a	Ptf1a(bHLH)/Panc1-Ptf1a-ChIP-Seq(GSE47459)/Homer	1	RV	protein_coding	0
Rara	RARa(NR)/K562-RARa-ChIP-Seq(Encode)/Homer	1	RV	protein_coding	6.09094
Rarg	RARg(NR)/ES-RARg-ChIP-Seq(GSE30538)/Homer	1	RV	protein_coding	7.01089
Rfx1	Rfx1(HTH)/NPC-H3K4me1-ChIP-Seq(GSE16256)/Homer	1	RV	protein_coding	5.04194
Rfx2	Rfx2(HTH)/LoVo-RFX2-ChIP-Seq(GSE49402)/Homer	1	RV	protein_coding	1.24792
Rfx5	Rfx5(HTH)/GM12878-Rfx5-ChIP-Seq(GSE31477)/Homer	1	RV	protein_coding	1.61325
Rfx6	Rfx6(HTH)/Min6b1-Rfx6.HA-ChIP-Seq(GSE62844)/Homer	1e-09	RV	protein_coding	0
Rora	RORa(NR)/Liver-Rora-ChIP-Seq(GSE101115)/Homer	0.1	RV	protein_coding	10.0189
Runx1	RUNX1(Runt)/Jurkat-RUNX1-ChIP-Seq(GSE29180)/Homer	1	RV	protein_coding	0.794183
Runx2	RUNX2(Runt)/PCa-RUNX2-ChIP-Seq(GSE33889)/Homer	1	RV	protein_coding	0.200161
Scrt1	SCRT1(Zf)/HEK293-SCRT1.eGFP-ChIP-Seq(Encode)/Homer	1	RV	protein_coding	0.0224462
Sf1	SF1(NR)/H295R-Nr5a1-ChIP-Seq(GSE44220)/Homer	1	RV	protein_coding	15.9257
Six1	Six1(Homeobox)/Myoblast-Six1-ChIP-Chip(GSE20150)/Homer	1	RV	protein_coding	2.4015
Six2	Six2(Homeobox)/NephronProgenitor-Six2-ChIP-Seq(GSE39837)/Homer	1	RV	protein_coding	0
Six4	Six4(Homeobox)/MCF7-SIX4-ChIP-Seq(Encode)/Homer	0.1	RV	protein_coding	3.01337
Smad2	Smad2(MAD)/ES-SMAD2-ChIP-Seq(GSE29422)/Homer	0.01	RV	protein_coding	4.45188
Smad3	Smad3(MAD)/NPC-Smad3-ChIP-Seq(GSE36673)/Homer	1e-06	RV	protein_coding	7.68839
Smad4	Smad4(MAD)/ESC-SMAD4-ChIP-Seq(GSE29422)/Homer	1e-10	RV	protein_coding	34.7886
Sox10	Sox10(HMG)/SciaticNerve-Sox3-ChIP-Seq(GSE35132)/Homer	0.1	RV	protein_coding	0.834656
Sox15	Sox15(HMG)/CPA-Sox15-ChIP-Seq(GSE62909)/Homer	0.0001	RV	protein_coding	0.172695
Sox17	Sox17(HMG)/Endoderm-Sox17-ChIP-Seq(GSE61475)/Homer	1e-05	RV	protein_coding	4.58032
Sox2	Sox2(HMG)/mES-Sox2-ChIP-Seq(GSE11431)/Homer	0.001	RV	protein_coding	0
Sox3	Sox3(HMG)/NPC-Sox3-ChIP-Seq(GSE33059)/Homer	0.01	RV	protein_coding	0
Sox4	Sox4(HMG)/proB-Sox4-ChIP-Seq(GSE50066)/Homer	0.0001	RV	protein_coding	7.98673
Sox6	Sox6(HMG)/Myotubes-Sox6-ChIP-Seq(GSE32627)/Homer	0.1	RV	protein_coding	5.93935
Sox9	Sox9(HMG)/Limb-SOX9-ChIP-Seq(GSE73225)/Homer	1e-05	RV	protein_coding	0.464898
Sp1	Sp1(Zf)/Promoter/Homer	1	RV	protein_coding	12.3908
Sp2	Sp2(Zf)/HEK293-Sp2.eGFP-ChIP-Seq(Encode)/Homer	1	RV	protein_coding	4.45758
Sp5	Sp5(Zf)/mES-Sp5.Flag-ChIP-Seq(GSE72989)/Homer	0.0001	RV	protein_coding	0
Spdef	SPDEF(ETS)/VCaP-SPDEF-ChIP-Seq(SRA014231)/Homer	0.1	RV	protein_coding	0.0476894
Spib	SpiB(ETS)/OCILY3-SPIB-ChIP-Seq(GSE56857)/Homer	1	RV	protein_coding	0.0525235
Stat1	STAT1(Stat)/HelaS3-STAT1-ChIP-Seq(GSE12782)/Homer	1	RV	protein_coding	10.2506
Stat3	Stat3(Stat)/mES-Stat3-ChIP-Seq(GSE11431)/Homer	1	RV	protein_coding	30.2923
Stat4	STAT4(Stat)/CD4-Stat4-ChIP-Seq(GSE22104)/Homer	1e-07	RV	protein_coding	0
Stat6	STAT6(Stat)/CD4-Stat6-ChIP-Seq(GSE22104)/Homer	1e-06	RV	protein_coding	23.1232
Stat6	STAT6(Stat)/Macrophage-Stat6-ChIP-Seq(GSE38377)/Homer	0.0001	RV	protein_coding	23.1232
Tbr1	Tbr1(T-box)/Cortex-Tbr1-ChIP-Seq(GSE71384)/Homer	1e-05	RV	protein_coding	0
Tbx20	Tbx20(T-box)/Heart-Tbx20-ChIP-Seq(GSE29636)/Homer	1e-06	RV	protein_coding	33.0755
Tbx21	Tbx21(T-box)/GM12878-TBX21-ChIP-Seq(Encode)/Homer	1e-07	RV	protein_coding	0
Tbx5	Tbx5(T-box)/HL1-Tbx5.biotin-ChIP-Seq(GSE21529)/Homer	0.0001	RV	protein_coding	9.5673
Tbx6	Tbx6(T-box)/ESC-Tbx6-ChIP-Seq(GSE93524)/Homer	0.1	RV	protein_coding	0.156088
Tcf12	Tcf12(bHLH)/GM12878-Tcf12-ChIP-Seq(GSE32465)/Homer	1e-58	RV	protein_coding	9.31037
Tcf21	Tcf21(bHLH)/ArterySmoothMuscle-Tcf21-ChIP-Seq(GSE61369)/Homer	1e-36	RV	protein_coding	4.0829
Tcf3	Tcf3(HMG)/mES-Tcf3-ChIP-Seq(GSE11724)/Homer	1	RV	protein_coding	8.7485
Tcf4	TCF4(bHLH)/SHSY5Y-TCF4-ChIP-Seq(GSE96915)/Homer	0.001	RV	protein_coding	15.7991
Tcf7	Tcf7(HMG)/GM12878-TCF7-ChIP-Seq(Encode)/Homer	1	RV	protein_coding	0.233465
Tead1	TEAD1(TEAD)/HepG2-TEAD1-ChIP-Seq(Encode)/Homer	1	RV	protein_coding	20.884
Tead2	TEAD2(TEA)/Py2T-Tead2-ChIP-Seq(GSE55709)/Homer	1	RV	protein_coding	1.07566
Tead3	TEAD3(TEA)/HepG2-TEAD3-ChIP-Seq(Encode)/Homer	1	RV	protein_coding	4.25052
Tead4	TEAD4(TEA)/Tropoblast-Tead4-ChIP-Seq(GSE37350)/Homer	1	RV	protein_coding	0.991665
Tfe3	TFE3(bHLH)/MEF-TFE3-ChIP-Seq(GSE75757)/Homer	1	RV	protein_coding	3.3631
Tgif1	Tgif1(Homeobox)/mES-Tgif1-ChIP-Seq(GSE55404)/Homer	0.001	RV	protein_coding	1.10453
Tgif2	Tgif2(Homeobox)/mES-Tgif2-ChIP-Seq(GSE55404)/Homer	0.001	RV	protein_coding	0.102605
Thra	THRa(NR)/C17.2-THRa-ChIP-Seq(GSE38347)/Homer	0.1	RV	protein_coding	57.6585
Thrb	THRb(NR)/HepG2-THRb.Flag-ChIP-Seq(Encode)/Homer	1e-05	RV	protein_coding	6.0359
Thrb	THRb(NR)/Liver-NR1A2-ChIP-Seq(GSE52613)/Homer	1	RV	protein_coding	6.0359
Trps1	TRPS1(Zf)/MCF7-TRPS1-ChIP-Seq(GSE107013)/Homer	1	RV	protein_coding	2.34724
Twist2	Twist2(bHLH)/Myoblast-Twist2.Ty1-ChIP-Seq(GSE127998)/Homer	1e-08	RV	protein_coding	0.174333
Usf1	USF1(bHLH)/GM12878-Usf1-ChIP-Seq(GSE32465)/Homer	1	RV	protein_coding	9.79476
Usf2	Usf2(bHLH)/C2C12-Usf2-ChIP-Seq(GSE36030)/Homer	1	RV	protein_coding	32.4017
Vdr	VDR(NR),DR3/GM10855-VDR+vitD-ChIP-Seq(GSE22484)/Homer	1	RV	protein_coding	0.186171
Wt1	WT1(Zf)/Kidney-WT1-ChIP-Seq(GSE90016)/Homer	0.1	RV	protein_coding	1.7573
Yy1	YY1(Zf)/Promoter/Homer	1	RV	protein_coding	15.2481
Zbtb12	ZBTB12(Zf)/HEK293-ZBTB12.GFP-ChIP-Seq(GSE58341)/Homer	1	RV	protein_coding	4.46539
Zbtb18	ZBTB18(Zf)/HEK293-ZBTB18.GFP-ChIP-Seq(GSE58341)/Homer	1e-20	RV	protein_coding	6.1746
Zbtb33	ZBTB33(Zf)/GM12878-ZBTB33-ChIP-Seq(GSE32465)/Homer	1	RV	protein_coding	6.09842
Zeb1	ZEB1(Zf)/PDAC-ZEB1-ChIP-Seq(GSE64557)/Homer	1	RV	protein_coding	15.1496
Zeb2	ZEB2(Zf)/SNU398-ZEB2-ChIP-Seq(GSE103048)/Homer	1	RV	protein_coding	9.67444
Zfp281	Zfp281(Zf)/ES-Zfp281-ChIP-Seq(GSE81042)/Homer	1e-11	RV	protein_coding	5.54785
Zfp3	ZFP3(Zf)/HEK293-ZFP3.GFP-ChIP-Seq(GSE58341)/Homer	0.1	RV	protein_coding	4.08382
Zfp57	Zfp57(Zf)/H1-ZFP57.HA-ChIP-Seq(GSE115387)/Homer	1	RV	protein_coding	0.291754
Zfp809	Zfp809(Zf)/ES-Zfp809-ChIP-Seq(GSE70799)/Homer	1e-05	RV	protein_coding	13.7792
Zfx	ZFX(Zf)/mES-Zfx-ChIP-Seq(GSE11431)/Homer	1	RV	protein_coding	10.1383
Zic3	Zic3(Zf)/mES-Zic3-ChIP-Seq(GSE37889)/Homer	1e-32	RV	protein_coding	0
Zkscan1	ZKSCAN1(Zf)/HepG2-ZKSCAN1-ChIP-Seq(Encode)/Homer	1	RV	protein_coding	7.79344
Zscan22	ZSCAN22(Zf)/HEK293-ZSCAN22.GFP-ChIP-Seq(GSE58341)/Homer	0.01	RV	protein_coding	1.45128

## Sheet: Mouse proximal motif TF
Gene	Motif name	P value	Position	Gene type	Mean expression levels (RPKM)
Ascl1	Ascl1(bHLH)/NeuralTubes-Ascl1-ChIP-Seq(GSE55840)/Homer	1	LA	protein_coding	0
Ascl2	Ascl2(bHLH)/ESC-Ascl2-ChIP-Seq(GSE97712)/Homer	1	LA	protein_coding	0
Atf1	Atf1(bZIP)/K562-ATF1-ChIP-Seq(GSE31477)/Homer	0.0001	LA	protein_coding	29.5519
Atf2	Atf2(bZIP)/3T3L1-Atf2-ChIP-Seq(GSE56872)/Homer	1	LA	protein_coding	17.389
Atf3	Atf3(bZIP)/GBM-ATF3-ChIP-Seq(GSE33912)/Homer	1	LA	protein_coding	42.2068
Atf4	Atf4(bZIP)/MEF-Atf4-ChIP-Seq(GSE35681)/Homer	0.1	LA	protein_coding	42.4841
Atf7	Atf7(bZIP)/3T3L1-Atf7-ChIP-Seq(GSE56872)/Homer	1	LA	protein_coding	16.1714
Atoh1	Atoh1(bHLH)/Cerebellum-Atoh1-ChIP-Seq(GSE22111)/Homer	1	LA	protein_coding	0
Bach1	Bach1(bZIP)/K562-Bach1-ChIP-Seq(GSE31477)/Homer	1	LA	protein_coding	15.172
Bach2	Bach2(bZIP)/OCILy7-Bach2-ChIP-Seq(GSE44420)/Homer	1	LA	protein_coding	2.36614
Barx1	Barx1(Homeobox)/Stomach-Barx1.3xFlag-ChIP-Seq(GSE69483)/Homer	1e-07	LA	protein_coding	0.0691225
Batf	BATF(bZIP)/Th17-BATF-ChIP-Seq(GSE39756)/Homer	1	LA	protein_coding	0.731643
Bcl11a	Bcl11a(Zf)/HSPC-BCL11A-ChIP-Seq(GSE104676)/Homer	1	LA	protein_coding	0.920529
Bcl6	Bcl6(Zf)/Liver-Bcl6-ChIP-Seq(GSE31578)/Homer	1e-07	LA	protein_coding	14.6968
Bhlha15	BHLHA15(bHLH)/NIH3T3-BHLHB8.HA-ChIP-Seq(GSE119782)/Homer	1	LA	protein_coding	0.19426
Bhlhe40	bHLHE40(bHLH)/HepG2-BHLHE40-ChIP-Seq(GSE31477)/Homer	0.001	LA	protein_coding	21.9737
Bhlhe41	bHLHE41(bHLH)/proB-Bhlhe41-ChIP-Seq(GSE93764)/Homer	1e-13	LA	protein_coding	5.92725
Cdx2	Cdx2(Homeobox)/mES-Cdx2-ChIP-Seq(GSE14586)/Homer	1e-12	LA	protein_coding	0
Cdx4	CDX4(Homeobox)/ZebrafishEmbryos-Cdx4.Myc-ChIP-Seq(GSE48254)/Homer	1e-10	LA	protein_coding	0
Clock	CLOCK(bHLH)/Liver-Clock-ChIP-Seq(GSE39860)/Homer	1	LA	protein_coding	19.1673
Crx	CRX(Homeobox)/Retina-Crx-ChIP-Seq(GSE20012)/Homer	1e-11	LA	protein_coding	0
Ctcf	CTCF(Zf)/CD4+-CTCF-ChIP-Seq(Barski_et_al.)/Homer	0.1	LA	protein_coding	18.1912
Cux1	CUX1(Homeobox)/K562-CUX1-ChIP-Seq(GSE92882)/Homer	0.01	LA	protein_coding	21.3844
Cux2	Cux2(Homeobox)/Liver-Cux2-ChIP-Seq(GSE35985)/Homer	0.1	LA	protein_coding	3.85326
Dlx3	Dlx3(Homeobox)/Kerainocytes-Dlx3-ChIP-Seq(GSE89884)/Homer	1e-18	LA	protein_coding	0
Dmrt1	DMRT1(DM)/Testis-DMRT1-ChIP-Seq(GSE64892)/Homer	0.01	LA	protein_coding	0
E2f1	E2F1(E2F)/Hela-E2F1-ChIP-Seq(GSE22478)/Homer	1e-71	LA	protein_coding	0.824236
E2f3	E2F3(E2F)/MEF-E2F3-ChIP-Seq(GSE71376)/Homer	1e-155	LA	protein_coding	5.76454
E2f4	E2F4(E2F)/K562-E2F4-ChIP-Seq(GSE31477)/Homer	1e-239	LA	protein_coding	13.8076
E2f6	E2F6(E2F)/Hela-E2F6-ChIP-Seq(GSE31477)/Homer	1e-122	LA	protein_coding	22.4365
E2f7	E2F7(E2F)/Hela-E2F7-ChIP-Seq(GSE32673)/Homer	1e-42	LA	protein_coding	0.239556
Ear2	EAR2(NR)/K562-NR2F6-ChIP-Seq(Encode)/Homer	1	LA	protein_coding	0.43805
Ebf1	EBF1(EBF)/Near-E2A-ChIP-Seq(GSE21512)/Homer	1	LA	protein_coding	8.43533
Ebf2	EBF2(EBF)/BrownAdipose-EBF2-ChIP-Seq(GSE97114)/Homer	1	LA	protein_coding	2.79648
Egr1	Egr1(Zf)/K562-Egr1-ChIP-Seq(GSE32465)/Homer	0.001	LA	protein_coding	23.9819
Egr2	Egr2(Zf)/Thymocytes-Egr2-ChIP-Seq(GSE34254)/Homer	1e-11	LA	protein_coding	1.91447
Ehf	EHF(ETS)/LoVo-EHF-ChIP-Seq(GSE49402)/Homer	1e-08	LA	protein_coding	0.054315
Elf1	ELF1(ETS)/Jurkat-ELF1-ChIP-Seq(SRA014231)/Homer	1e-204	LA	protein_coding	13.0197
Elf3	ELF3(ETS)/PDAC-ELF3-ChIP-Seq(GSE64557)/Homer	0.01	LA	protein_coding	0
Elf4	Elf4(ETS)/BMDM-Elf4-ChIP-Seq(GSE88699)/Homer	1e-26	LA	protein_coding	3.34827
Elf5	ELF5(ETS)/T47D-ELF5-ChIP-Seq(GSE30407)/Homer	1e-15	LA	protein_coding	0.0253383
Elk1	Elk1(ETS)/Hela-Elk1-ChIP-Seq(GSE31477)/Homer	1e-230	LA	protein_coding	7.26401
Elk4	Elk4(ETS)/Hela-Elk4-ChIP-Seq(GSE31477)/Homer	1e-260	LA	protein_coding	44.4789
Eomes	Eomes(T-box)/H9-Eomes-ChIP-Seq(GSE26097)/Homer	0.001	LA	protein_coding	0.0533306
Erg	ERG(ETS)/VCaP-ERG-ChIP-Seq(GSE14097)/Homer	1e-08	LA	protein_coding	9.00794
Esrrb	Esrrb(NR)/mES-Esrrb-ChIP-Seq(GSE11431)/Homer	1	LA	protein_coding	8.09023
Ets1	ETS1(ETS)/Jurkat-ETS1-ChIP-Seq(GSE17954)/Homer	1e-26	LA	protein_coding	13.8963
Etv1	ETV1(ETS)/GIST48-ETV1-ChIP-Seq(GSE22441)/Homer	1e-25	LA	protein_coding	17.9243
Etv2	Etv2(ETS)/ES-ER71-ChIP-Seq(GSE59402)/Homer	1e-14	LA	protein_coding	0
Etv4	ETV4(ETS)/HepG2-ETV4-ChIP-Seq(ENCODE)/Homer	1e-70	LA	protein_coding	0.280539
Fli1	Fli1(ETS)/CD8-FLI-ChIP-Seq(GSE20898)/Homer	1e-81	LA	protein_coding	11.7781
Fosl2	Fosl2(bZIP)/3T3L1-Fosl2-ChIP-Seq(GSE56872)/Homer	1	LA	protein_coding	23.5041
Foxa1	FOXA1(Forkhead)/MCF7-FOXA1-ChIP-Seq(GSE26831)/Homer	1e-21	LA	protein_coding	0
Foxa1	FOXA1(Forkhead)/LNCAP-FOXA1-ChIP-Seq(GSE27824)/Homer	1e-19	LA	protein_coding	0
Foxa2	Foxa2(Forkhead)/Liver-Foxa2-ChIP-Seq(GSE25694)/Homer	1	LA	protein_coding	0
Foxa3	Foxa3(Forkhead)/Liver-Foxa3-ChIP-Seq(GSE77670)/Homer	0.001	LA	protein_coding	0
Foxd3	FoxD3(forkhead)/ZebrafishEmbryo-Foxd3.biotin-ChIP-seq(GSE106676)/Homer	0.0001	LA	protein_coding	0.690595
Foxf1	Foxf1(Forkhead)/Lung-Foxf1-ChIP-Seq(GSE77951)/Homer	1e-14	LA	protein_coding	0.890948
Foxh1	Foxh1(Forkhead)/hESC-FOXH1-ChIP-Seq(GSE29422)/Homer	1	LA	protein_coding	0
Foxk1	FOXK1(Forkhead)/HEK293-FOXK1-ChIP-Seq(GSE51673)/Homer	1e-07	LA	protein_coding	12.8762
Foxk2	FOXK2(Forkhead)/U2OS-FOXK2-ChIP-Seq(E-MTAB-2204)/Homer	0.01	LA	protein_coding	14.8691
Foxl2	FoxL2(Forkhead)/Ovary-FoxL2-ChIP-Seq(GSE60858)/Homer	1e-11	LA	protein_coding	0
Foxm1	FOXM1(Forkhead)/MCF7-FOXM1-ChIP-Seq(GSE72977)/Homer	1e-09	LA	protein_coding	0.569168
Foxo1	Foxo1(Forkhead)/RAW-Foxo1-ChIP-Seq(Fan_et_al.)/Homer	1	LA	protein_coding	12.2104
Foxo3	Foxo3(Forkhead)/U2OS-Foxo3-ChIP-Seq(E-MTAB-2701)/Homer	0.001	LA	protein_coding	97.5232
Foxp1	FOXP1(Forkhead)/H9-FOXP1-ChIP-Seq(GSE31006)/Homer	0.1	LA	protein_coding	13.9067
Gabpa	GABPA(ETS)/Jurkat-GABPa-ChIP-Seq(GSE17954)/Homer	1e-67	LA	protein_coding	21.5613
Gata1	Gata1(Zf)/K562-GATA1-ChIP-Seq(GSE18829)/Homer	1	LA	protein_coding	0
Gata2	Gata2(Zf)/K562-GATA2-ChIP-Seq(GSE18829)/Homer	0.1	LA	protein_coding	11.19
Gata3	GATA3(Zf),DR4/iTreg-Gata3-ChIP-Seq(GSE20898)/Homer	1	LA	protein_coding	1.02299
Gata3	GATA3(Zf),DR8/iTreg-Gata3-ChIP-Seq(GSE20898)/Homer	1	LA	protein_coding	1.02299
Gata3	GATA3(Zf)/iTreg-Gata3-ChIP-Seq(GSE20898)/Homer	1e-18	LA	protein_coding	1.02299
Gata4	Gata4(Zf)/Heart-Gata4-ChIP-Seq(GSE35151)/Homer	1e-06	LA	protein_coding	32.7557
Gata6	Gata6(Zf)/HUG1N-GATA6-ChIP-Seq(GSE51936)/Homer	1e-06	LA	protein_coding	47.0331
Gfi1b	Gfi1b(Zf)/HPC7-Gfi1b-ChIP-Seq(GSE22178)/Homer	0.01	LA	protein_coding	0.0454832
Gfy	GFY(?)/Promoter/Homer	1e-118	LA	protein_coding	0
Gli2	Gli2(Zf)/GM2-Gli2-ChIP-Chip(GSE112702)/Homer	1	LA	protein_coding	2.03311
Gli3	GLI3(Zf)/Limb-GLI3-ChIP-Chip(GSE11077)/Homer	1	LA	protein_coding	1.97188
Glis3	GLIS3(Zf)/Thyroid-Glis3.GFP-ChIP-Seq(GSE103297)/Homer	1	LA	protein_coding	2.15359
Grhl2	GRHL2(CP2)/HBE-GRHL2-ChIP-Seq(GSE46194)/Homer	1	LA	protein_coding	0.532382
Gsc	GSC(Homeobox)/FrogEmbryos-GSC-ChIP-Seq(DRA000576)/Homer	1e-18	LA	protein_coding	0
Hand2	Hand2(bHLH)/Mesoderm-Hand2-ChIP-Seq(GSE61475)/Homer	1	LA	protein_coding	23.3647
Hic1	HIC1(Zf)/Treg-ZBTB29-ChIP-Seq(GSE99889)/Homer	1	LA	protein_coding	7.22657
Hinfp	HINFP(Zf)/K562-HINFP.eGFP-ChIP-Seq(Encode)/Homer	1e-147	LA	protein_coding	2.25658
Hlf	HLF(bZIP)/HSC-HLF.Flag-ChIP-Seq(GSE69817)/Homer	1e-23	LA	protein_coding	15.8831
Hnf1b	HNF1b(Homeobox)/PDAC-HNF1B-ChIP-Seq(GSE64557)/Homer	1e-05	LA	protein_coding	0
Hnf4a	HNF4a(NR),DR1/HepG2-HNF4a-ChIP-Seq(GSE25021)/Homer	1	LA	protein_coding	0.0227784
Hoxa1	HOXA1(Homeobox)/mES-Hoxa1-ChIP-Seq(SRP084292)/Homer	1	LA	protein_coding	0.23859
Hoxa10	Hoxa10(Homeobox)/ChickenMSG-Hoxa10.Flag-ChIP-Seq(GSE86088)/Homer	0.1	LA	protein_coding	0
Hoxa11	Hoxa11(Homeobox)/ChickenMSG-Hoxa11.Flag-ChIP-Seq(GSE86088)/Homer	1e-15	LA	protein_coding	0
Hoxa13	Hoxa13(Homeobox)/ChickenMSG-Hoxa13.Flag-ChIP-Seq(GSE86088)/Homer	1e-25	LA	protein_coding	0
Hoxa2	HOXA2(Homeobox)/mES-Hoxa2-ChIP-Seq(Donaldson_et_al.)/Homer	1	LA	protein_coding	0.267724
Hoxa9	Hoxa9(Homeobox)/ChickenMSG-Hoxa9.Flag-ChIP-Seq(GSE86088)/Homer	1e-08	LA	protein_coding	0
Hoxb13	HOXB13(Homeobox)/ProstateTumor-HOXB13-ChIP-Seq(GSE56288)/Homer	1e-12	LA	protein_coding	0
Hoxb4	Hoxb4(Homeobox)/ES-Hoxb4-ChIP-Seq(GSE34014)/Homer	1	LA	protein_coding	0.957482
Hoxc9	Hoxc9(Homeobox)/Ainv15-Hoxc9-ChIP-Seq(GSE21812)/Homer	0.01	LA	protein_coding	0
Hoxd10	Hoxd10(Homeobox)/ChickenMSG-Hoxd10.Flag-ChIP-Seq(GSE86088)/Homer	0.01	LA	protein_coding	0
Hoxd11	Hoxd11(Homeobox)/ChickenMSG-Hoxd11.Flag-ChIP-Seq(GSE86088)/Homer	1e-12	LA	protein_coding	0
Hoxd12	Hoxd12(Homeobox)/ChickenMSG-Hoxd12.Flag-ChIP-Seq(GSE86088)/Homer	1e-24	LA	protein_coding	0
Hoxd13	Hoxd13(Homeobox)/ChickenMSG-Hoxd13.Flag-ChIP-Seq(GSE86088)/Homer	1e-20	LA	protein_coding	0
Irf1	IRF1(IRF)/PBMC-IRF1-ChIP-Seq(GSE43036)/Homer	0.001	LA	protein_coding	8.51774
Irf2	IRF2(IRF)/Erythroblas-IRF2-ChIP-Seq(GSE36985)/Homer	1e-09	LA	protein_coding	7.97582
Irf3	IRF3(IRF)/BMDM-Irf3-ChIP-Seq(GSE67343)/Homer	1e-15	LA	protein_coding	13.5788
Irf4	IRF4(IRF)/GM12878-IRF4-ChIP-Seq(GSE32465)/Homer	1	LA	protein_coding	0.484418
Irf8	IRF8(IRF)/BMDM-IRF8-ChIP-Seq(GSE77884)/Homer	1e-18	LA	protein_coding	2.50558
Isl1	Isl1(Homeobox)/Neuron-Isl1-ChIP-Seq(GSE31456)/Homer	1e-08	LA	protein_coding	0.131557
Junb	JunB(bZIP)/DendriticCells-Junb-ChIP-Seq(GSE36099)/Homer	1	LA	protein_coding	22.398
Jund	JunD(bZIP)/K562-JunD-ChIP-Seq/Homer	1e-11	LA	protein_coding	180.03
Klf10	KLF10(Zf)/HEK293-KLF10.GFP-ChIP-Seq(GSE58341)/Homer	1	LA	protein_coding	14.339
Klf14	KLF14(Zf)/HEK293-KLF14.GFP-ChIP-Seq(GSE58341)/Homer	1e-98	LA	protein_coding	0.0252506
Klf3	KLF3(Zf)/MEF-Klf3-ChIP-Seq(GSE44748)/Homer	1e-194	LA	protein_coding	22.766
Klf4	Klf4(Zf)/mES-Klf4-ChIP-Seq(GSE11431)/Homer	1e-40	LA	protein_coding	26.7984
Klf5	KLF5(Zf)/LoVo-KLF5-ChIP-Seq(GSE49402)/Homer	1e-99	LA	protein_coding	0.648044
Klf6	KLF6(Zf)/PDAC-KLF6-ChIP-Seq(GSE64557)/Homer	1e-90	LA	protein_coding	44.8627
Klf9	Klf9(Zf)/GBM-Klf9-ChIP-Seq(GSE62211)/Homer	1e-91	LA	protein_coding	116.655
Lef1	LEF1(HMG)/H1-LEF1-ChIP-Seq(GSE64758)/Homer	1	LA	protein_coding	0.0772139
Lhx1	Lhx1(Homeobox)/EmbryoCarcinoma-Lhx1-ChIP-Seq(GSE70957)/Homer	1e-09	LA	protein_coding	0
Lhx2	Lhx2(Homeobox)/HFSC-Lhx2-ChIP-Seq(GSE48068)/Homer	1e-09	LA	protein_coding	0.0218392
Lhx3	Lhx3(Homeobox)/Neuron-Lhx3-ChIP-Seq(GSE31456)/Homer	1e-21	LA	protein_coding	0
Mafa	MafA(bZIP)/Islet-MafA-ChIP-Seq(GSE30298)/Homer	1	LA	protein_coding	0.421082
Mafb	MafB(bZIP)/BMM-Mafb-ChIP-Seq(GSE75722)/Homer	1	LA	protein_coding	10.1901
Maff	MafF(bZIP)/HepG2-MafF-ChIP-Seq(GSE31477)/Homer	1	LA	protein_coding	17.3997
Mafk	MafK(bZIP)/C2C12-MafK-ChIP-Seq(GSE36030)/Homer	1	LA	protein_coding	28.8017
Max	Max(bHLH)/K562-Max-ChIP-Seq(GSE31477)/Homer	1	LA	protein_coding	30.7448
Maz	Maz(Zf)/HepG2-Maz-ChIP-Seq(GSE31477)/Homer	1e-61	LA	protein_coding	23.6957
Mef2a	Mef2a(MADS)/HL1-Mef2a.biotin-ChIP-Seq(GSE21529)/Homer	1e-12	LA	protein_coding	34.5361
Mef2b	Mef2b(MADS)/HEK293-Mef2b.V5-ChIP-Seq(GSE67450)/Homer	1e-21	LA	protein_coding	0.144238
Mef2c	Mef2c(MADS)/GM12878-Mef2c-ChIP-Seq(GSE32465)/Homer	1e-31	LA	protein_coding	7.71484
Mef2d	Mef2d(MADS)/Retina-Mef2d-ChIP-Seq(GSE61391)/Homer	1e-07	LA	protein_coding	39.0686
Meis1	Meis1(Homeobox)/MastCells-Meis1-ChIP-Seq(GSE48085)/Homer	1	LA	protein_coding	5.07695
Mitf	MITF(bHLH)/MastCells-MITF-ChIP-Seq(GSE48085)/Homer	1	LA	protein_coding	26.8365
Mnt	MNT(bHLH)/HepG2-MNT-ChIP-Seq(Encode)/Homer	1	LA	protein_coding	7.36911
Myb	MYB(HTH)/ERMYB-Myb-ChIPSeq(GSE22095)/Homer	1e-35	LA	protein_coding	0
Myf5	Myf5(bHLH)/GM-Myf5-ChIP-Seq(GSE24852)/Homer	1	LA	protein_coding	0
Mynn	MYNN(Zf)/HEK293-MYNN.eGFP-ChIP-Seq(Encode)/Homer	1e-14	LA	protein_coding	4.47529
Myog	MyoG(bHLH)/C2C12-MyoG-ChIP-Seq(GSE36024)/Homer	1	LA	protein_coding	0
Nanog	Nanog(Homeobox)/mES-Nanog-ChIP-Seq(GSE11724)/Homer	0.001	LA	protein_coding	0
Neurod1	NeuroD1(bHLH)/Islet-NeuroD1-ChIP-Seq(GSE30298)/Homer	1	LA	protein_coding	0
Neurog2	NeuroG2(bHLH)/Fibroblast-NeuroG2-ChIP-Seq(GSE75910)/Homer	1	LA	protein_coding	0
Nf1	NF1(CTF)/LNCAP-NF1-ChIP-Seq(Unpublished)/Homer	1	LA	protein_coding	19.9002
Nfe2l2	NFE2L2(bZIP)/HepG2-NFE2L2-ChIP-Seq(Encode)/Homer	1	LA	protein_coding	43.4155
Nfil3	NFIL3(bZIP)/HepG2-NFIL3-ChIP-Seq(Encode)/Homer	1e-39	LA	protein_coding	5.51818
Nkx2-1	Nkx2.1(Homeobox)/LungAC-Nkx2.1-ChIP-Seq(GSE43252)/Homer	1e-07	LA	protein_coding	0
Nkx2-2	Nkx2.2(Homeobox)/NPC-Nkx2.2-ChIP-Seq(GSE61673)/Homer	0.001	LA	protein_coding	0
Nkx2-5	Nkx2.5(Homeobox)/HL1-Nkx2.5.biotin-ChIP-Seq(GSE21529)/Homer	0.01	LA	protein_coding	85.0599
Nkx3-1	Nkx3.1(Homeobox)/LNCaP-Nkx3.1-ChIP-Seq(GSE28264)/Homer	0.001	LA	protein_coding	0
Nkx6-1	Nkx6.1(Homeobox)/Islet-Nkx6.1-ChIP-Seq(GSE40975)/Homer	1e-26	LA	protein_coding	0
Npas2	NPAS2(bHLH)/Liver-NPAS2-ChIP-Seq(GSE39860)/Homer	1	LA	protein_coding	2.69078
Nr5a2	Nr5a2(NR)/Pancreas-LRH1-ChIP-Seq(GSE34295)/Homer	1	LA	protein_coding	0.100376
Nr5a2	Nr5a2(NR)/mES-Nr5a2-ChIP-Seq(GSE19019)/Homer	1	LA	protein_coding	0.100376
Nrf1	NRF1(NRF)/MCF7-NRF1-ChIP-Seq(Unpublished)/Homer	1e-149	LA	protein_coding	3.96701
Olig2	Olig2(bHLH)/Neuron-Olig2-ChIP-Seq(GSE30882)/Homer	1	LA	protein_coding	0.061029
Otx2	Otx2(Homeobox)/EpiLC-Otx2-ChIP-Seq(GSE56098)/Homer	1e-17	LA	protein_coding	0
Pax5	PAX5(Paired,Homeobox),condensed/GM12878-PAX5-ChIP-Seq(GSE32465)/Homer	1	LA	protein_coding	0.0432118
Pax5	PAX5(Paired,Homeobox)/GM12878-PAX5-ChIP-Seq(GSE32465)/Homer	1	LA	protein_coding	0.0432118
Pax6	PAX6(Paired,Homeobox)/Forebrain-Pax6-ChIP-Seq(GSE66961)/Homer	1	LA	protein_coding	0.032692
Pax7	Pax7(Paired,Homeobox),longest/Myoblast-Pax7-ChIP-Seq(GSE25064)/Homer	1	LA	protein_coding	0
Pax7	Pax7(Paired,Homeobox),long/Myoblast-Pax7-ChIP-Seq(GSE25064)/Homer	0.1	LA	protein_coding	0
Pax7	Pax7(Paired,Homeobox)/Myoblast-Pax7-ChIP-Seq(GSE25064)/Homer	1	LA	protein_coding	0
Pax8	Pax8(Paired,Homeobox)/Thyroid-Pax8-ChIP-Seq(GSE26938)/Homer	1	LA	protein_coding	0
Pbx1	PBX1(Homeobox)/MCF7-PBX1-ChIP-Seq(GSE28007)/Homer	1	LA	protein_coding	27.1986
Pbx2	PBX2(Homeobox)/K562-PBX2-ChIP-Seq(Encode)/Homer	1	LA	protein_coding	9.03004
Pbx3	Pbx3(Homeobox)/GM12878-PBX3-ChIP-Seq(GSE32465)/Homer	1	LA	protein_coding	5.5448
Pdx1	Pdx1(Homeobox)/Islet-Pdx1-ChIP-Seq(SRA008281)/Homer	1	LA	protein_coding	0
Pgr	PGR(NR)/EndoStromal-PGR-ChIP-Seq(GSE69539)/Homer	1	LA	protein_coding	0.161961
Phox2a	Phox2a(Homeobox)/Neuron-Phox2a-ChIP-Seq(GSE31456)/Homer	1e-23	LA	protein_coding	0.120082
Phox2b	Phox2b(Homeobox)/CLBGA-PHOX2B-ChIP-Seq(GSE90683)/Homer	1e-21	LA	protein_coding	0.0320352
Pitx1	Pitx1(Homeobox)/Chicken-Pitx1-ChIP-Seq(GSE38910)/Homer	1e-15	LA	protein_coding	0
Pknox1	Pknox1(Homeobox)/ES-Prep1-ChIP-Seq(GSE63282)/Homer	1	LA	protein_coding	5.63482
Pou2f3	Oct11(POU,Homeobox)/NCIH1048-POU2F3-ChIP-seq(GSE115123)/Homer	1e-06	LA	protein_coding	0.0794687
Pou3f1	Oct6(POU,Homeobox)/NPC-Pou3f1-ChIP-Seq(GSE35496)/Homer	1	LA	protein_coding	0.231686
Pou5f1	Oct4(POU,Homeobox)/mES-Oct4-ChIP-Seq(GSE11431)/Homer	1e-05	LA	protein_coding	0.0710581
Ppara	PPARa(NR),DR1/Liver-Ppara-ChIP-Seq(GSE47954)/Homer	1	LA	protein_coding	28.9016
Prdm1	PRDM1(Zf)/Hela-PRDM1-ChIP-Seq(GSE31477)/Homer	1	LA	protein_coding	0.267535
Prdm10	PRDM10(Zf)/HEK293-PRDM10.eGFP-ChIP-Seq(Encode)/Homer	1	LA	protein_coding	1.82604
Prdm14	PRDM14(Zf)/H1-PRDM14-ChIP-Seq(GSE22767)/Homer	1	LA	protein_coding	0
Prdm15	PRDM15(Zf)/ESC-Prdm15-ChIP-Seq(GSE73694)/Homer	1	LA	protein_coding	2.36188
Prdm9	PRDM9(Zf)/Testis-DMC1-ChIP-Seq(GSE35498)/Homer	1	LA	protein_coding	0.690575
Prop1	Prop1(Homeobox)/GHFT1-PROP1.biotin-ChIP-Seq(GSE77302)/Homer	1e-39	LA	protein_coding	0
Ptf1a	Ptf1a(bHLH)/Panc1-Ptf1a-ChIP-Seq(GSE47459)/Homer	1	LA	protein_coding	0
Rara	RARa(NR)/K562-RARa-ChIP-Seq(Encode)/Homer	0.001	LA	protein_coding	10.3524
Rarg	RARg(NR)/ES-RARg-ChIP-Seq(GSE30538)/Homer	1	LA	protein_coding	11.2268
Rfx1	Rfx1(HTH)/NPC-H3K4me1-ChIP-Seq(GSE16256)/Homer	0.001	LA	protein_coding	7.13247
Rfx2	Rfx2(HTH)/LoVo-RFX2-ChIP-Seq(GSE49402)/Homer	1e-16	LA	protein_coding	5.47197
Rfx5	Rfx5(HTH)/GM12878-Rfx5-ChIP-Seq(GSE31477)/Homer	0.01	LA	protein_coding	3.42592
Rfx6	Rfx6(HTH)/Min6b1-Rfx6.HA-ChIP-Seq(GSE62844)/Homer	1	LA	protein_coding	0
Rora	RORa(NR)/Liver-Rora-ChIP-Seq(GSE101115)/Homer	1	LA	protein_coding	17.4561
Runx1	RUNX1(Runt)/Jurkat-RUNX1-ChIP-Seq(GSE29180)/Homer	1	LA	protein_coding	0.850667
Runx2	RUNX2(Runt)/PCa-RUNX2-ChIP-Seq(GSE33889)/Homer	1	LA	protein_coding	0.0824085
Scrt1	SCRT1(Zf)/HEK293-SCRT1.eGFP-ChIP-Seq(Encode)/Homer	1	LA	protein_coding	0
Sf1	SF1(NR)/H295R-Nr5a1-ChIP-Seq(GSE44220)/Homer	1	LA	protein_coding	20.3832
Six1	Six1(Homeobox)/Myoblast-Six1-ChIP-Chip(GSE20150)/Homer	0.1	LA	protein_coding	0.193053
Six2	Six2(Homeobox)/NephronProgenitor-Six2-ChIP-Seq(GSE39837)/Homer	1e-12	LA	protein_coding	0
Six4	Six4(Homeobox)/MCF7-SIX4-ChIP-Seq(Encode)/Homer	0.1	LA	protein_coding	2.60951
Smad2	Smad2(MAD)/ES-SMAD2-ChIP-Seq(GSE29422)/Homer	1	LA	protein_coding	3.28699
Smad3	Smad3(MAD)/NPC-Smad3-ChIP-Seq(GSE36673)/Homer	1	LA	protein_coding	15.5186
Smad4	Smad4(MAD)/ESC-SMAD4-ChIP-Seq(GSE29422)/Homer	1	LA	protein_coding	39.5146
Sox10	Sox10(HMG)/SciaticNerve-Sox3-ChIP-Seq(GSE35132)/Homer	1	LA	protein_coding	0.817972
Sox15	Sox15(HMG)/CPA-Sox15-ChIP-Seq(GSE62909)/Homer	1	LA	protein_coding	0.250942
Sox17	Sox17(HMG)/Endoderm-Sox17-ChIP-Seq(GSE61475)/Homer	1	LA	protein_coding	1.91431
Sox2	Sox2(HMG)/mES-Sox2-ChIP-Seq(GSE11431)/Homer	1	LA	protein_coding	0.03623
Sox3	Sox3(HMG)/NPC-Sox3-ChIP-Seq(GSE33059)/Homer	1	LA	protein_coding	0.0180448
Sox4	Sox4(HMG)/proB-Sox4-ChIP-Seq(GSE50066)/Homer	1	LA	protein_coding	15.5511
Sox6	Sox6(HMG)/Myotubes-Sox6-ChIP-Seq(GSE32627)/Homer	1	LA	protein_coding	7.58762
Sox9	Sox9(HMG)/Limb-SOX9-ChIP-Seq(GSE73225)/Homer	1	LA	protein_coding	1.83204
Sp1	Sp1(Zf)/Promoter/Homer	0	LA	protein_coding	21.0898
Sp2	Sp2(Zf)/HEK293-Sp2.eGFP-ChIP-Seq(Encode)/Homer	1e-162	LA	protein_coding	6.55614
Sp5	Sp5(Zf)/mES-Sp5.Flag-ChIP-Seq(GSE72989)/Homer	1e-265	LA	protein_coding	0.106514
Spdef	SPDEF(ETS)/VCaP-SPDEF-ChIP-Seq(SRA014231)/Homer	1e-08	LA	protein_coding	0.048622
Spib	SpiB(ETS)/OCILY3-SPIB-ChIP-Seq(GSE56857)/Homer	1e-07	LA	protein_coding	0.0401629
Stat1	STAT1(Stat)/HelaS3-STAT1-ChIP-Seq(GSE12782)/Homer	1e-08	LA	protein_coding	12.3753
Stat3	Stat3(Stat)/mES-Stat3-ChIP-Seq(GSE11431)/Homer	1e-11	LA	protein_coding	51.1375
Stat4	STAT4(Stat)/CD4-Stat4-ChIP-Seq(GSE22104)/Homer	0.0001	LA	protein_coding	0
Stat6	STAT6(Stat)/Macrophage-Stat6-ChIP-Seq(GSE38377)/Homer	1e-07	LA	protein_coding	35.9205
Stat6	STAT6(Stat)/CD4-Stat6-ChIP-Seq(GSE22104)/Homer	1e-08	LA	protein_coding	35.9205
Tbr1	Tbr1(T-box)/Cortex-Tbr1-ChIP-Seq(GSE71384)/Homer	0.01	LA	protein_coding	0.0234478
Tbx20	Tbx20(T-box)/Heart-Tbx20-ChIP-Seq(GSE29636)/Homer	1	LA	protein_coding	54.1866
Tbx21	Tbx21(T-box)/GM12878-TBX21-ChIP-Seq(Encode)/Homer	1	LA	protein_coding	0
Tbx5	Tbx5(T-box)/HL1-Tbx5.biotin-ChIP-Seq(GSE21529)/Homer	1	LA	protein_coding	81.9807
Tbx6	Tbx6(T-box)/ESC-Tbx6-ChIP-Seq(GSE93524)/Homer	1	LA	protein_coding	0.452566
Tcf12	Tcf12(bHLH)/GM12878-Tcf12-ChIP-Seq(GSE32465)/Homer	1	LA	protein_coding	12.3081
Tcf21	Tcf21(bHLH)/ArterySmoothMuscle-Tcf21-ChIP-Seq(GSE61369)/Homer	1	LA	protein_coding	9.06249
Tcf3	Tcf3(HMG)/mES-Tcf3-ChIP-Seq(GSE11724)/Homer	1	LA	protein_coding	12.0606
Tcf4	TCF4(bHLH)/SHSY5Y-TCF4-ChIP-Seq(GSE96915)/Homer	1	LA	protein_coding	17.7169
Tcf7	Tcf7(HMG)/GM12878-TCF7-ChIP-Seq(Encode)/Homer	1	LA	protein_coding	0.468488
Tead1	TEAD1(TEAD)/HepG2-TEAD1-ChIP-Seq(Encode)/Homer	1e-05	LA	protein_coding	29.8983
Tead2	TEAD2(TEA)/Py2T-Tead2-ChIP-Seq(GSE55709)/Homer	0.1	LA	protein_coding	4.23678
Tead3	TEAD3(TEA)/HepG2-TEAD3-ChIP-Seq(Encode)/Homer	1e-06	LA	protein_coding	7.65276
Tead4	TEAD4(TEA)/Tropoblast-Tead4-ChIP-Seq(GSE37350)/Homer	1	LA	protein_coding	1.9381
Tfe3	TFE3(bHLH)/MEF-TFE3-ChIP-Seq(GSE75757)/Homer	1e-10	LA	protein_coding	4.736
Tgif1	Tgif1(Homeobox)/mES-Tgif1-ChIP-Seq(GSE55404)/Homer	1	LA	protein_coding	2.82362
Tgif2	Tgif2(Homeobox)/mES-Tgif2-ChIP-Seq(GSE55404)/Homer	1	LA	protein_coding	0.750971
Thra	THRa(NR)/C17.2-THRa-ChIP-Seq(GSE38347)/Homer	1	LA	protein_coding	76.5368
Thrb	THRb(NR)/HepG2-THRb.Flag-ChIP-Seq(Encode)/Homer	1	LA	protein_coding	9.21353
Thrb	THRb(NR)/Liver-NR1A2-ChIP-Seq(GSE52613)/Homer	1	LA	protein_coding	9.21353
Trps1	TRPS1(Zf)/MCF7-TRPS1-ChIP-Seq(GSE107013)/Homer	1e-16	LA	protein_coding	4.65983
Twist2	Twist2(bHLH)/Myoblast-Twist2.Ty1-ChIP-Seq(GSE127998)/Homer	1	LA	protein_coding	1.83449
Usf1	USF1(bHLH)/GM12878-Usf1-ChIP-Seq(GSE32465)/Homer	0.1	LA	protein_coding	12.7202
Usf2	Usf2(bHLH)/C2C12-Usf2-ChIP-Seq(GSE36030)/Homer	1	LA	protein_coding	32.7596
Vdr	VDR(NR),DR3/GM10855-VDR+vitD-ChIP-Seq(GSE22484)/Homer	1	LA	protein_coding	3.04951
Wt1	WT1(Zf)/Kidney-WT1-ChIP-Seq(GSE90016)/Homer	1	LA	protein_coding	1.53679
Yy1	YY1(Zf)/Promoter/Homer	1e-44	LA	protein_coding	21.1993
Zbtb12	ZBTB12(Zf)/HEK293-ZBTB12.GFP-ChIP-Seq(GSE58341)/Homer	1	LA	protein_coding	3.92252
Zbtb18	ZBTB18(Zf)/HEK293-ZBTB18.GFP-ChIP-Seq(GSE58341)/Homer	1	LA	protein_coding	8.22254
Zbtb33	ZBTB33(Zf)/GM12878-ZBTB33-ChIP-Seq(GSE32465)/Homer	1e-20	LA	protein_coding	9.86638
Zeb1	ZEB1(Zf)/PDAC-ZEB1-ChIP-Seq(GSE64557)/Homer	1	LA	protein_coding	22.8151
Zeb2	ZEB2(Zf)/SNU398-ZEB2-ChIP-Seq(GSE103048)/Homer	1	LA	protein_coding	21.5746
Zfp281	Zfp281(Zf)/ES-Zfp281-ChIP-Seq(GSE81042)/Homer	1	LA	protein_coding	9.24194
Zfp3	ZFP3(Zf)/HEK293-ZFP3.GFP-ChIP-Seq(GSE58341)/Homer	1	LA	protein_coding	5.38077
Zfp57	Zfp57(Zf)/H1-ZFP57.HA-ChIP-Seq(GSE115387)/Homer	1e-85	LA	protein_coding	1.89479
Zfp809	Zfp809(Zf)/ES-Zfp809-ChIP-Seq(GSE70799)/Homer	1	LA	protein_coding	16.7252
Zfx	ZFX(Zf)/mES-Zfx-ChIP-Seq(GSE11431)/Homer	1	LA	protein_coding	14.557
Zic3	Zic3(Zf)/mES-Zic3-ChIP-Seq(GSE37889)/Homer	1	LA	protein_coding	0
Zkscan1	ZKSCAN1(Zf)/HepG2-ZKSCAN1-ChIP-Seq(Encode)/Homer	1	LA	protein_coding	10.281
Zscan22	ZSCAN22(Zf)/HEK293-ZSCAN22.GFP-ChIP-Seq(GSE58341)/Homer	1	LA	protein_coding	3.51389
Ascl1	Ascl1(bHLH)/NeuralTubes-Ascl1-ChIP-Seq(GSE55840)/Homer	1	RA	protein_coding	0
Ascl2	Ascl2(bHLH)/ESC-Ascl2-ChIP-Seq(GSE97712)/Homer	1	RA	protein_coding	0.0437915
Atf1	Atf1(bZIP)/K562-ATF1-ChIP-Seq(GSE31477)/Homer	0.01	RA	protein_coding	25.1748
Atf2	Atf2(bZIP)/3T3L1-Atf2-ChIP-Seq(GSE56872)/Homer	1	RA	protein_coding	23.184
Atf3	Atf3(bZIP)/GBM-ATF3-ChIP-Seq(GSE33912)/Homer	1	RA	protein_coding	4.82998
Atf4	Atf4(bZIP)/MEF-Atf4-ChIP-Seq(GSE35681)/Homer	0.01	RA	protein_coding	37.8149
Atf7	Atf7(bZIP)/3T3L1-Atf7-ChIP-Seq(GSE56872)/Homer	1	RA	protein_coding	13.7321
Atoh1	Atoh1(bHLH)/Cerebellum-Atoh1-ChIP-Seq(GSE22111)/Homer	1	RA	protein_coding	0
Bach1	Bach1(bZIP)/K562-Bach1-ChIP-Seq(GSE31477)/Homer	1	RA	protein_coding	15.0172
Bach2	Bach2(bZIP)/OCILy7-Bach2-ChIP-Seq(GSE44420)/Homer	1	RA	protein_coding	0.747658
Barx1	Barx1(Homeobox)/Stomach-Barx1.3xFlag-ChIP-Seq(GSE69483)/Homer	1e-07	RA	protein_coding	0
Batf	BATF(bZIP)/Th17-BATF-ChIP-Seq(GSE39756)/Homer	1	RA	protein_coding	0.639885
Bcl11a	Bcl11a(Zf)/HSPC-BCL11A-ChIP-Seq(GSE104676)/Homer	1	RA	protein_coding	1.33146
Bcl6	Bcl6(Zf)/Liver-Bcl6-ChIP-Seq(GSE31578)/Homer	1e-07	RA	protein_coding	15.9729
Bhlha15	BHLHA15(bHLH)/NIH3T3-BHLHB8.HA-ChIP-Seq(GSE119782)/Homer	1	RA	protein_coding	0.117024
Bhlhe40	bHLHE40(bHLH)/HepG2-BHLHE40-ChIP-Seq(GSE31477)/Homer	0.001	RA	protein_coding	24.1125
Bhlhe41	bHLHE41(bHLH)/proB-Bhlhe41-ChIP-Seq(GSE93764)/Homer	1e-12	RA	protein_coding	7.82141
Cdx2	Cdx2(Homeobox)/mES-Cdx2-ChIP-Seq(GSE14586)/Homer	1e-10	RA	protein_coding	0
Cdx4	CDX4(Homeobox)/ZebrafishEmbryos-Cdx4.Myc-ChIP-Seq(GSE48254)/Homer	1e-08	RA	protein_coding	0
Clock	CLOCK(bHLH)/Liver-Clock-ChIP-Seq(GSE39860)/Homer	1	RA	protein_coding	16.7276
Crx	CRX(Homeobox)/Retina-Crx-ChIP-Seq(GSE20012)/Homer	1e-14	RA	protein_coding	0
Ctcf	CTCF(Zf)/CD4+-CTCF-ChIP-Seq(Barski_et_al.)/Homer	1	RA	protein_coding	19.5178
Cux1	CUX1(Homeobox)/K562-CUX1-ChIP-Seq(GSE92882)/Homer	0.01	RA	protein_coding	23.6679
Cux2	Cux2(Homeobox)/Liver-Cux2-ChIP-Seq(GSE35985)/Homer	0.1	RA	protein_coding	4.90015
Dlx3	Dlx3(Homeobox)/Kerainocytes-Dlx3-ChIP-Seq(GSE89884)/Homer	1e-21	RA	protein_coding	0
Dmrt1	DMRT1(DM)/Testis-DMRT1-ChIP-Seq(GSE64892)/Homer	0.001	RA	protein_coding	0
E2f1	E2F1(E2F)/Hela-E2F1-ChIP-Seq(GSE22478)/Homer	1e-73	RA	protein_coding	0.657953
E2f3	E2F3(E2F)/MEF-E2F3-ChIP-Seq(GSE71376)/Homer	1e-192	RA	protein_coding	4.39807
E2f4	E2F4(E2F)/K562-E2F4-ChIP-Seq(GSE31477)/Homer	1e-251	RA	protein_coding	16.7013
E2f6	E2F6(E2F)/Hela-E2F6-ChIP-Seq(GSE31477)/Homer	1e-119	RA	protein_coding	23.751
E2f7	E2F7(E2F)/Hela-E2F7-ChIP-Seq(GSE32673)/Homer	1e-48	RA	protein_coding	0.296611
Ear2	EAR2(NR)/K562-NR2F6-ChIP-Seq(Encode)/Homer	1	RA	protein_coding	0.547483
Ebf1	EBF1(EBF)/Near-E2A-ChIP-Seq(GSE21512)/Homer	1	RA	protein_coding	9.01818
Ebf2	EBF2(EBF)/BrownAdipose-EBF2-ChIP-Seq(GSE97114)/Homer	1	RA	protein_coding	2.57243
Egr1	Egr1(Zf)/K562-Egr1-ChIP-Seq(GSE32465)/Homer	0.0001	RA	protein_coding	7.49922
Egr2	Egr2(Zf)/Thymocytes-Egr2-ChIP-Seq(GSE34254)/Homer	1e-13	RA	protein_coding	0.840177
Ehf	EHF(ETS)/LoVo-EHF-ChIP-Seq(GSE49402)/Homer	1e-05	RA	protein_coding	0
Elf1	ELF1(ETS)/Jurkat-ELF1-ChIP-Seq(SRA014231)/Homer	1e-203	RA	protein_coding	11.3379
Elf3	ELF3(ETS)/PDAC-ELF3-ChIP-Seq(GSE64557)/Homer	0.1	RA	protein_coding	0
Elf4	Elf4(ETS)/BMDM-Elf4-ChIP-Seq(GSE88699)/Homer	1e-15	RA	protein_coding	4.85313
Elf5	ELF5(ETS)/T47D-ELF5-ChIP-Seq(GSE30407)/Homer	1e-18	RA	protein_coding	0.0215328
Elk1	Elk1(ETS)/Hela-Elk1-ChIP-Seq(GSE31477)/Homer	1e-231	RA	protein_coding	7.1079
Elk4	Elk4(ETS)/Hela-Elk4-ChIP-Seq(GSE31477)/Homer	1e-270	RA	protein_coding	44.0712
Eomes	Eomes(T-box)/H9-Eomes-ChIP-Seq(GSE26097)/Homer	0.001	RA	protein_coding	0
Erg	ERG(ETS)/VCaP-ERG-ChIP-Seq(GSE14097)/Homer	1e-06	RA	protein_coding	9.94634
Esrrb	Esrrb(NR)/mES-Esrrb-ChIP-Seq(GSE11431)/Homer	1	RA	protein_coding	8.71036
Ets1	ETS1(ETS)/Jurkat-ETS1-ChIP-Seq(GSE17954)/Homer	1e-22	RA	protein_coding	15.4598
Etv1	ETV1(ETS)/GIST48-ETV1-ChIP-Seq(GSE22441)/Homer	1e-23	RA	protein_coding	21.017
Etv2	Etv2(ETS)/ES-ER71-ChIP-Seq(GSE59402)/Homer	1e-08	RA	protein_coding	0
Etv4	ETV4(ETS)/HepG2-ETV4-ChIP-Seq(ENCODE)/Homer	1e-72	RA	protein_coding	0.160102
Fli1	Fli1(ETS)/CD8-FLI-ChIP-Seq(GSE20898)/Homer	1e-71	RA	protein_coding	13.8468
Fosl2	Fosl2(bZIP)/3T3L1-Fosl2-ChIP-Seq(GSE56872)/Homer	1	RA	protein_coding	18.2673
Foxa1	FOXA1(Forkhead)/MCF7-FOXA1-ChIP-Seq(GSE26831)/Homer	1e-21	RA	protein_coding	0
Foxa1	FOXA1(Forkhead)/LNCAP-FOXA1-ChIP-Seq(GSE27824)/Homer	1e-25	RA	protein_coding	0
Foxa2	Foxa2(Forkhead)/Liver-Foxa2-ChIP-Seq(GSE25694)/Homer	0.1	RA	protein_coding	0
Foxa3	Foxa3(Forkhead)/Liver-Foxa3-ChIP-Seq(GSE77670)/Homer	0.1	RA	protein_coding	0.0399404
Foxd3	FoxD3(forkhead)/ZebrafishEmbryo-Foxd3.biotin-ChIP-seq(GSE106676)/Homer	0.0001	RA	protein_coding	1.16753
Foxf1	Foxf1(Forkhead)/Lung-Foxf1-ChIP-Seq(GSE77951)/Homer	1e-18	RA	protein_coding	0.349452
Foxh1	Foxh1(Forkhead)/hESC-FOXH1-ChIP-Seq(GSE29422)/Homer	0.1	RA	protein_coding	0
Foxk1	FOXK1(Forkhead)/HEK293-FOXK1-ChIP-Seq(GSE51673)/Homer	1e-05	RA	protein_coding	12.5951
Foxk2	FOXK2(Forkhead)/U2OS-FOXK2-ChIP-Seq(E-MTAB-2204)/Homer	0.1	RA	protein_coding	14.52
Foxl2	FoxL2(Forkhead)/Ovary-FoxL2-ChIP-Seq(GSE60858)/Homer	1e-12	RA	protein_coding	0.0187278
Foxm1	FOXM1(Forkhead)/MCF7-FOXM1-ChIP-Seq(GSE72977)/Homer	1e-12	RA	protein_coding	0.575179
Foxo1	Foxo1(Forkhead)/RAW-Foxo1-ChIP-Seq(Fan_et_al.)/Homer	1	RA	protein_coding	13.8067
Foxo3	Foxo3(Forkhead)/U2OS-Foxo3-ChIP-Seq(E-MTAB-2701)/Homer	0.001	RA	protein_coding	88.6505
Foxp1	FOXP1(Forkhead)/H9-FOXP1-ChIP-Seq(GSE31006)/Homer	0.1	RA	protein_coding	15.6584
Gabpa	GABPA(ETS)/Jurkat-GABPa-ChIP-Seq(GSE17954)/Homer	1e-51	RA	protein_coding	22.8996
Gata1	Gata1(Zf)/K562-GATA1-ChIP-Seq(GSE18829)/Homer	0.01	RA	protein_coding	0.0462513
Gata2	Gata2(Zf)/K562-GATA2-ChIP-Seq(GSE18829)/Homer	0.01	RA	protein_coding	15.8556
Gata3	GATA3(Zf),DR8/iTreg-Gata3-ChIP-Seq(GSE20898)/Homer	1	RA	protein_coding	1.02506
Gata3	GATA3(Zf),DR4/iTreg-Gata3-ChIP-Seq(GSE20898)/Homer	0.1	RA	protein_coding	1.02506
Gata3	GATA3(Zf)/iTreg-Gata3-ChIP-Seq(GSE20898)/Homer	1e-24	RA	protein_coding	1.02506
Gata4	Gata4(Zf)/Heart-Gata4-ChIP-Seq(GSE35151)/Homer	1e-11	RA	protein_coding	54.007
Gata6	Gata6(Zf)/HUG1N-GATA6-ChIP-Seq(GSE51936)/Homer	1e-09	RA	protein_coding	44.9497
Gfi1b	Gfi1b(Zf)/HPC7-Gfi1b-ChIP-Seq(GSE22178)/Homer	0.0001	RA	protein_coding	0.0386523
Gfy	GFY(?)/Promoter/Homer	1e-125	RA	protein_coding	0
Gli2	Gli2(Zf)/GM2-Gli2-ChIP-Chip(GSE112702)/Homer	1	RA	protein_coding	1.4002
Gli3	GLI3(Zf)/Limb-GLI3-ChIP-Chip(GSE11077)/Homer	1	RA	protein_coding	1.96021
Glis3	GLIS3(Zf)/Thyroid-Glis3.GFP-ChIP-Seq(GSE103297)/Homer	1	RA	protein_coding	1.89742
Grhl2	GRHL2(CP2)/HBE-GRHL2-ChIP-Seq(GSE46194)/Homer	1	RA	protein_coding	0.771272
Gsc	GSC(Homeobox)/FrogEmbryos-GSC-ChIP-Seq(DRA000576)/Homer	1e-19	RA	protein_coding	0
Hand2	Hand2(bHLH)/Mesoderm-Hand2-ChIP-Seq(GSE61475)/Homer	1	RA	protein_coding	27.5117
Hic1	HIC1(Zf)/Treg-ZBTB29-ChIP-Seq(GSE99889)/Homer	1	RA	protein_coding	8.39989
Hinfp	HINFP(Zf)/K562-HINFP.eGFP-ChIP-Seq(Encode)/Homer	1e-149	RA	protein_coding	1.62185
Hlf	HLF(bZIP)/HSC-HLF.Flag-ChIP-Seq(GSE69817)/Homer	1e-19	RA	protein_coding	23.5813
Hnf1b	HNF1b(Homeobox)/PDAC-HNF1B-ChIP-Seq(GSE64557)/Homer	0.1	RA	protein_coding	0
Hnf4a	HNF4a(NR),DR1/HepG2-HNF4a-ChIP-Seq(GSE25021)/Homer	1	RA	protein_coding	0
Hoxa1	HOXA1(Homeobox)/mES-Hoxa1-ChIP-Seq(SRP084292)/Homer	1	RA	protein_coding	0.176244
Hoxa10	Hoxa10(Homeobox)/ChickenMSG-Hoxa10.Flag-ChIP-Seq(GSE86088)/Homer	0.1	RA	protein_coding	0
Hoxa11	Hoxa11(Homeobox)/ChickenMSG-Hoxa11.Flag-ChIP-Seq(GSE86088)/Homer	1e-18	RA	protein_coding	0
Hoxa13	Hoxa13(Homeobox)/ChickenMSG-Hoxa13.Flag-ChIP-Seq(GSE86088)/Homer	1e-22	RA	protein_coding	0
Hoxa2	HOXA2(Homeobox)/mES-Hoxa2-ChIP-Seq(Donaldson_et_al.)/Homer	1	RA	protein_coding	0.35935
Hoxa9	Hoxa9(Homeobox)/ChickenMSG-Hoxa9.Flag-ChIP-Seq(GSE86088)/Homer	1e-14	RA	protein_coding	0.0217599
Hoxb13	HOXB13(Homeobox)/ProstateTumor-HOXB13-ChIP-Seq(GSE56288)/Homer	1e-12	RA	protein_coding	0
Hoxb4	Hoxb4(Homeobox)/ES-Hoxb4-ChIP-Seq(GSE34014)/Homer	1	RA	protein_coding	0.437972
Hoxc9	Hoxc9(Homeobox)/Ainv15-Hoxc9-ChIP-Seq(GSE21812)/Homer	0.001	RA	protein_coding	0
Hoxd10	Hoxd10(Homeobox)/ChickenMSG-Hoxd10.Flag-ChIP-Seq(GSE86088)/Homer	0.001	RA	protein_coding	0
Hoxd11	Hoxd11(Homeobox)/ChickenMSG-Hoxd11.Flag-ChIP-Seq(GSE86088)/Homer	1e-16	RA	protein_coding	0
Hoxd12	Hoxd12(Homeobox)/ChickenMSG-Hoxd12.Flag-ChIP-Seq(GSE86088)/Homer	1e-26	RA	protein_coding	0
Hoxd13	Hoxd13(Homeobox)/ChickenMSG-Hoxd13.Flag-ChIP-Seq(GSE86088)/Homer	1e-17	RA	protein_coding	0
Irf1	IRF1(IRF)/PBMC-IRF1-ChIP-Seq(GSE43036)/Homer	0.001	RA	protein_coding	12.4453
Irf2	IRF2(IRF)/Erythroblas-IRF2-ChIP-Seq(GSE36985)/Homer	1e-11	RA	protein_coding	8.24259
Irf3	IRF3(IRF)/BMDM-Irf3-ChIP-Seq(GSE67343)/Homer	1e-09	RA	protein_coding	14.209
Irf4	IRF4(IRF)/GM12878-IRF4-ChIP-Seq(GSE32465)/Homer	0.1	RA	protein_coding	0.932633
Irf8	IRF8(IRF)/BMDM-IRF8-ChIP-Seq(GSE77884)/Homer	1e-14	RA	protein_coding	3.23773
Isl1	Isl1(Homeobox)/Neuron-Isl1-ChIP-Seq(GSE31456)/Homer	1e-12	RA	protein_coding	0.249946
Junb	JunB(bZIP)/DendriticCells-Junb-ChIP-Seq(GSE36099)/Homer	1	RA	protein_coding	14.5736
Jund	JunD(bZIP)/K562-JunD-ChIP-Seq/Homer	1e-08	RA	protein_coding	144.676
Klf10	KLF10(Zf)/HEK293-KLF10.GFP-ChIP-Seq(GSE58341)/Homer	0.01	RA	protein_coding	15.3464
Klf14	KLF14(Zf)/HEK293-KLF14.GFP-ChIP-Seq(GSE58341)/Homer	1e-123	RA	protein_coding	0.0420071
Klf3	KLF3(Zf)/MEF-Klf3-ChIP-Seq(GSE44748)/Homer	1e-215	RA	protein_coding	25.7649
Klf4	Klf4(Zf)/mES-Klf4-ChIP-Seq(GSE11431)/Homer	1e-57	RA	protein_coding	22.4649
Klf5	KLF5(Zf)/LoVo-KLF5-ChIP-Seq(GSE49402)/Homer	1e-111	RA	protein_coding	0.534677
Klf6	KLF6(Zf)/PDAC-KLF6-ChIP-Seq(GSE64557)/Homer	1e-115	RA	protein_coding	35.6217
Klf9	Klf9(Zf)/GBM-Klf9-ChIP-Seq(GSE62211)/Homer	1e-111	RA	protein_coding	133.288
Lef1	LEF1(HMG)/H1-LEF1-ChIP-Seq(GSE64758)/Homer	0.1	RA	protein_coding	0.0948455
Lhx1	Lhx1(Homeobox)/EmbryoCarcinoma-Lhx1-ChIP-Seq(GSE70957)/Homer	1e-13	RA	protein_coding	0
Lhx2	Lhx2(Homeobox)/HFSC-Lhx2-ChIP-Seq(GSE48068)/Homer	1e-17	RA	protein_coding	0
Lhx3	Lhx3(Homeobox)/Neuron-Lhx3-ChIP-Seq(GSE31456)/Homer	1e-21	RA	protein_coding	0.0274962
Mafa	MafA(bZIP)/Islet-MafA-ChIP-Seq(GSE30298)/Homer	1	RA	protein_coding	0.352139
Mafb	MafB(bZIP)/BMM-Mafb-ChIP-Seq(GSE75722)/Homer	1	RA	protein_coding	12.9994
Maff	MafF(bZIP)/HepG2-MafF-ChIP-Seq(GSE31477)/Homer	1	RA	protein_coding	12.8225
Mafk	MafK(bZIP)/C2C12-MafK-ChIP-Seq(GSE36030)/Homer	1	RA	protein_coding	24.0579
Max	Max(bHLH)/K562-Max-ChIP-Seq(GSE31477)/Homer	1	RA	protein_coding	35.4997
Maz	Maz(Zf)/HepG2-Maz-ChIP-Seq(GSE31477)/Homer	1e-87	RA	protein_coding	28.3868
Mef2a	Mef2a(MADS)/HL1-Mef2a.biotin-ChIP-Seq(GSE21529)/Homer	1e-10	RA	protein_coding	37.2779
Mef2b	Mef2b(MADS)/HEK293-Mef2b.V5-ChIP-Seq(GSE67450)/Homer	1e-22	RA	protein_coding	0.153142
Mef2c	Mef2c(MADS)/GM12878-Mef2c-ChIP-Seq(GSE32465)/Homer	1e-20	RA	protein_coding	7.31076
Mef2d	Mef2d(MADS)/Retina-Mef2d-ChIP-Seq(GSE61391)/Homer	1e-10	RA	protein_coding	52.2106
Meis1	Meis1(Homeobox)/MastCells-Meis1-ChIP-Seq(GSE48085)/Homer	1	RA	protein_coding	6.43523
Mitf	MITF(bHLH)/MastCells-MITF-ChIP-Seq(GSE48085)/Homer	1	RA	protein_coding	22.4721
Mnt	MNT(bHLH)/HepG2-MNT-ChIP-Seq(Encode)/Homer	1	RA	protein_coding	6.82189
Myb	MYB(HTH)/ERMYB-Myb-ChIPSeq(GSE22095)/Homer	1e-20	RA	protein_coding	0.0244996
Myf5	Myf5(bHLH)/GM-Myf5-ChIP-Seq(GSE24852)/Homer	1	RA	protein_coding	0
Mynn	MYNN(Zf)/HEK293-MYNN.eGFP-ChIP-Seq(Encode)/Homer	1e-16	RA	protein_coding	4.80366
Myog	MyoG(bHLH)/C2C12-MyoG-ChIP-Seq(GSE36024)/Homer	1	RA	protein_coding	0.0603786
Nanog	Nanog(Homeobox)/mES-Nanog-ChIP-Seq(GSE11724)/Homer	1e-08	RA	protein_coding	0.0686147
Neurod1	NeuroD1(bHLH)/Islet-NeuroD1-ChIP-Seq(GSE30298)/Homer	1	RA	protein_coding	0
Neurog2	NeuroG2(bHLH)/Fibroblast-NeuroG2-ChIP-Seq(GSE75910)/Homer	1	RA	protein_coding	0
Nf1	NF1(CTF)/LNCAP-NF1-ChIP-Seq(Unpublished)/Homer	1	RA	protein_coding	18.6169
Nfe2l2	NFE2L2(bZIP)/HepG2-NFE2L2-ChIP-Seq(Encode)/Homer	1	RA	protein_coding	39.8562
Nfil3	NFIL3(bZIP)/HepG2-NFIL3-ChIP-Seq(Encode)/Homer	1e-28	RA	protein_coding	3.74314
Nkx2-1	Nkx2.1(Homeobox)/LungAC-Nkx2.1-ChIP-Seq(GSE43252)/Homer	1e-08	RA	protein_coding	0
Nkx2-2	Nkx2.2(Homeobox)/NPC-Nkx2.2-ChIP-Seq(GSE61673)/Homer	0.001	RA	protein_coding	0
Nkx2-5	Nkx2.5(Homeobox)/HL1-Nkx2.5.biotin-ChIP-Seq(GSE21529)/Homer	0.1	RA	protein_coding	96.6127
Nkx3-1	Nkx3.1(Homeobox)/LNCaP-Nkx3.1-ChIP-Seq(GSE28264)/Homer	1e-07	RA	protein_coding	0
Nkx6-1	Nkx6.1(Homeobox)/Islet-Nkx6.1-ChIP-Seq(GSE40975)/Homer	1e-31	RA	protein_coding	0
Npas2	NPAS2(bHLH)/Liver-NPAS2-ChIP-Seq(GSE39860)/Homer	1	RA	protein_coding	2.79821
Nr5a2	Nr5a2(NR)/Pancreas-LRH1-ChIP-Seq(GSE34295)/Homer	1	RA	protein_coding	0.0906226
Nr5a2	Nr5a2(NR)/mES-Nr5a2-ChIP-Seq(GSE19019)/Homer	1	RA	protein_coding	0.0906226
Nrf1	NRF1(NRF)/MCF7-NRF1-ChIP-Seq(Unpublished)/Homer	1e-128	RA	protein_coding	4.15108
Olig2	Olig2(bHLH)/Neuron-Olig2-ChIP-Seq(GSE30882)/Homer	1	RA	protein_coding	0.240046
Otx2	Otx2(Homeobox)/EpiLC-Otx2-ChIP-Seq(GSE56098)/Homer	1e-15	RA	protein_coding	0
Pax5	PAX5(Paired,Homeobox)/GM12878-PAX5-ChIP-Seq(GSE32465)/Homer	1	RA	protein_coding	0.0429703
Pax5	PAX5(Paired,Homeobox),condensed/GM12878-PAX5-ChIP-Seq(GSE32465)/Homer	1	RA	protein_coding	0.0429703
Pax6	PAX6(Paired,Homeobox)/Forebrain-Pax6-ChIP-Seq(GSE66961)/Homer	1	RA	protein_coding	0.0448488
Pax7	Pax7(Paired,Homeobox),long/Myoblast-Pax7-ChIP-Seq(GSE25064)/Homer	0.01	RA	protein_coding	0
Pax7	Pax7(Paired,Homeobox)/Myoblast-Pax7-ChIP-Seq(GSE25064)/Homer	1	RA	protein_coding	0
Pax7	Pax7(Paired,Homeobox),longest/Myoblast-Pax7-ChIP-Seq(GSE25064)/Homer	1	RA	protein_coding	0
Pax8	Pax8(Paired,Homeobox)/Thyroid-Pax8-ChIP-Seq(GSE26938)/Homer	1	RA	protein_coding	0.0120093
Pbx1	PBX1(Homeobox)/MCF7-PBX1-ChIP-Seq(GSE28007)/Homer	1	RA	protein_coding	30.0169
Pbx2	PBX2(Homeobox)/K562-PBX2-ChIP-Seq(Encode)/Homer	1	RA	protein_coding	11.4679
Pbx3	Pbx3(Homeobox)/GM12878-PBX3-ChIP-Seq(GSE32465)/Homer	1	RA	protein_coding	6.4875
Pdx1	Pdx1(Homeobox)/Islet-Pdx1-ChIP-Seq(SRA008281)/Homer	1	RA	protein_coding	0.0406737
Pgr	PGR(NR)/EndoStromal-PGR-ChIP-Seq(GSE69539)/Homer	1	RA	protein_coding	0.0275092
Phox2a	Phox2a(Homeobox)/Neuron-Phox2a-ChIP-Seq(GSE31456)/Homer	1e-20	RA	protein_coding	0.254107
Phox2b	Phox2b(Homeobox)/CLBGA-PHOX2B-ChIP-Seq(GSE90683)/Homer	1e-14	RA	protein_coding	0.0466139
Pitx1	Pitx1(Homeobox)/Chicken-Pitx1-ChIP-Seq(GSE38910)/Homer	1e-15	RA	protein_coding	0.0950619
Pknox1	Pknox1(Homeobox)/ES-Prep1-ChIP-Seq(GSE63282)/Homer	1	RA	protein_coding	5.98182
Pou2f3	Oct11(POU,Homeobox)/NCIH1048-POU2F3-ChIP-seq(GSE115123)/Homer	1e-08	RA	protein_coding	0.0391215
Pou3f1	Oct6(POU,Homeobox)/NPC-Pou3f1-ChIP-Seq(GSE35496)/Homer	1	RA	protein_coding	0.129589
Pou5f1	Oct4(POU,Homeobox)/mES-Oct4-ChIP-Seq(GSE11431)/Homer	0.001	RA	protein_coding	0
Ppara	PPARa(NR),DR1/Liver-Ppara-ChIP-Seq(GSE47954)/Homer	1	RA	protein_coding	25.6407
Prdm1	PRDM1(Zf)/Hela-PRDM1-ChIP-Seq(GSE31477)/Homer	1	RA	protein_coding	0.253448
Prdm10	PRDM10(Zf)/HEK293-PRDM10.eGFP-ChIP-Seq(Encode)/Homer	1	RA	protein_coding	2.39658
Prdm14	PRDM14(Zf)/H1-PRDM14-ChIP-Seq(GSE22767)/Homer	1	RA	protein_coding	0
Prdm15	PRDM15(Zf)/ESC-Prdm15-ChIP-Seq(GSE73694)/Homer	0.1	RA	protein_coding	2.45798
Prdm9	PRDM9(Zf)/Testis-DMC1-ChIP-Seq(GSE35498)/Homer	1	RA	protein_coding	0.503952
Prop1	Prop1(Homeobox)/GHFT1-PROP1.biotin-ChIP-Seq(GSE77302)/Homer	1e-29	RA	protein_coding	0
Ptf1a	Ptf1a(bHLH)/Panc1-Ptf1a-ChIP-Seq(GSE47459)/Homer	1	RA	protein_coding	0
Rara	RARa(NR)/K562-RARa-ChIP-Seq(Encode)/Homer	1e-08	RA	protein_coding	12.9037
Rarg	RARg(NR)/ES-RARg-ChIP-Seq(GSE30538)/Homer	1	RA	protein_coding	11.2762
Rfx1	Rfx1(HTH)/NPC-H3K4me1-ChIP-Seq(GSE16256)/Homer	1e-05	RA	protein_coding	7.93075
Rfx2	Rfx2(HTH)/LoVo-RFX2-ChIP-Seq(GSE49402)/Homer	1e-12	RA	protein_coding	7.86684
Rfx5	Rfx5(HTH)/GM12878-Rfx5-ChIP-Seq(GSE31477)/Homer	0.01	RA	protein_coding	4.40294
Rfx6	Rfx6(HTH)/Min6b1-Rfx6.HA-ChIP-Seq(GSE62844)/Homer	0.1	RA	protein_coding	0
Rora	RORa(NR)/Liver-Rora-ChIP-Seq(GSE101115)/Homer	1	RA	protein_coding	19.1714
Runx1	RUNX1(Runt)/Jurkat-RUNX1-ChIP-Seq(GSE29180)/Homer	1	RA	protein_coding	0.700743
Runx2	RUNX2(Runt)/PCa-RUNX2-ChIP-Seq(GSE33889)/Homer	1	RA	protein_coding	0.161351
Scrt1	SCRT1(Zf)/HEK293-SCRT1.eGFP-ChIP-Seq(Encode)/Homer	1	RA	protein_coding	0
Sf1	SF1(NR)/H295R-Nr5a1-ChIP-Seq(GSE44220)/Homer	1	RA	protein_coding	20.8605
Six1	Six1(Homeobox)/Myoblast-Six1-ChIP-Chip(GSE20150)/Homer	0.01	RA	protein_coding	0.121721
Six2	Six2(Homeobox)/NephronProgenitor-Six2-ChIP-Seq(GSE39837)/Homer	1e-14	RA	protein_coding	0.339366
Six4	Six4(Homeobox)/MCF7-SIX4-ChIP-Seq(Encode)/Homer	0.001	RA	protein_coding	2.29893
Smad2	Smad2(MAD)/ES-SMAD2-ChIP-Seq(GSE29422)/Homer	1	RA	protein_coding	3.15369
Smad3	Smad3(MAD)/NPC-Smad3-ChIP-Seq(GSE36673)/Homer	1	RA	protein_coding	16.4906
Smad4	Smad4(MAD)/ESC-SMAD4-ChIP-Seq(GSE29422)/Homer	1	RA	protein_coding	45.279
Sox10	Sox10(HMG)/SciaticNerve-Sox3-ChIP-Seq(GSE35132)/Homer	1	RA	protein_coding	1.22786
Sox15	Sox15(HMG)/CPA-Sox15-ChIP-Seq(GSE62909)/Homer	1	RA	protein_coding	0.0838975
Sox17	Sox17(HMG)/Endoderm-Sox17-ChIP-Seq(GSE61475)/Homer	1	RA	protein_coding	1.535
Sox2	Sox2(HMG)/mES-Sox2-ChIP-Seq(GSE11431)/Homer	1	RA	protein_coding	0.069174
Sox3	Sox3(HMG)/NPC-Sox3-ChIP-Seq(GSE33059)/Homer	1	RA	protein_coding	0
Sox4	Sox4(HMG)/proB-Sox4-ChIP-Seq(GSE50066)/Homer	1	RA	protein_coding	14.6179
Sox6	Sox6(HMG)/Myotubes-Sox6-ChIP-Seq(GSE32627)/Homer	1	RA	protein_coding	7.70114
Sox9	Sox9(HMG)/Limb-SOX9-ChIP-Seq(GSE73225)/Homer	1	RA	protein_coding	2.89084
Sp1	Sp1(Zf)/Promoter/Homer	0	RA	protein_coding	23.2755
Sp2	Sp2(Zf)/HEK293-Sp2.eGFP-ChIP-Seq(Encode)/Homer	1e-200	RA	protein_coding	7.80851
Sp5	Sp5(Zf)/mES-Sp5.Flag-ChIP-Seq(GSE72989)/Homer	1.00000000001329e-313	RA	protein_coding	0
Spdef	SPDEF(ETS)/VCaP-SPDEF-ChIP-Seq(SRA014231)/Homer	1e-10	RA	protein_coding	0
Spib	SpiB(ETS)/OCILY3-SPIB-ChIP-Seq(GSE56857)/Homer	1e-06	RA	protein_coding	0.0259051
Stat1	STAT1(Stat)/HelaS3-STAT1-ChIP-Seq(GSE12782)/Homer	1e-13	RA	protein_coding	15.593
Stat3	Stat3(Stat)/mES-Stat3-ChIP-Seq(GSE11431)/Homer	1e-12	RA	protein_coding	53.6357
Stat4	STAT4(Stat)/CD4-Stat4-ChIP-Seq(GSE22104)/Homer	1e-08	RA	protein_coding	0.0182728
Stat6	STAT6(Stat)/CD4-Stat6-ChIP-Seq(GSE22104)/Homer	0.0001	RA	protein_coding	37.8737
Stat6	STAT6(Stat)/Macrophage-Stat6-ChIP-Seq(GSE38377)/Homer	0.0001	RA	protein_coding	37.8737
Tbr1	Tbr1(T-box)/Cortex-Tbr1-ChIP-Seq(GSE71384)/Homer	0.1	RA	protein_coding	0
Tbx20	Tbx20(T-box)/Heart-Tbx20-ChIP-Seq(GSE29636)/Homer	1	RA	protein_coding	90.9507
Tbx21	Tbx21(T-box)/GM12878-TBX21-ChIP-Seq(Encode)/Homer	1	RA	protein_coding	0.0409341
Tbx5	Tbx5(T-box)/HL1-Tbx5.biotin-ChIP-Seq(GSE21529)/Homer	1	RA	protein_coding	102.61
Tbx6	Tbx6(T-box)/ESC-Tbx6-ChIP-Seq(GSE93524)/Homer	1	RA	protein_coding	0.386696
Tcf12	Tcf12(bHLH)/GM12878-Tcf12-ChIP-Seq(GSE32465)/Homer	1	RA	protein_coding	14.6919
Tcf21	Tcf21(bHLH)/ArterySmoothMuscle-Tcf21-ChIP-Seq(GSE61369)/Homer	1	RA	protein_coding	14.0249
Tcf3	Tcf3(HMG)/mES-Tcf3-ChIP-Seq(GSE11724)/Homer	1	RA	protein_coding	14.1799
Tcf4	TCF4(bHLH)/SHSY5Y-TCF4-ChIP-Seq(GSE96915)/Homer	1	RA	protein_coding	15.4196
Tcf7	Tcf7(HMG)/GM12878-TCF7-ChIP-Seq(Encode)/Homer	1	RA	protein_coding	0.629169
Tead1	TEAD1(TEAD)/HepG2-TEAD1-ChIP-Seq(Encode)/Homer	1e-06	RA	protein_coding	10.4286
Tead2	TEAD2(TEA)/Py2T-Tead2-ChIP-Seq(GSE55709)/Homer	1	RA	protein_coding	4.50559
Tead3	TEAD3(TEA)/HepG2-TEAD3-ChIP-Seq(Encode)/Homer	1e-06	RA	protein_coding	6.26915
Tead4	TEAD4(TEA)/Tropoblast-Tead4-ChIP-Seq(GSE37350)/Homer	0.1	RA	protein_coding	2.42397
Tfe3	TFE3(bHLH)/MEF-TFE3-ChIP-Seq(GSE75757)/Homer	1e-07	RA	protein_coding	5.15269
Tgif1	Tgif1(Homeobox)/mES-Tgif1-ChIP-Seq(GSE55404)/Homer	0.01	RA	protein_coding	2.49181
Tgif2	Tgif2(Homeobox)/mES-Tgif2-ChIP-Seq(GSE55404)/Homer	0.01	RA	protein_coding	1.97709
Thra	THRa(NR)/C17.2-THRa-ChIP-Seq(GSE38347)/Homer	1	RA	protein_coding	82.2492
Thrb	THRb(NR)/Liver-NR1A2-ChIP-Seq(GSE52613)/Homer	0.1	RA	protein_coding	6.44287
Thrb	THRb(NR)/HepG2-THRb.Flag-ChIP-Seq(Encode)/Homer	1	RA	protein_coding	6.44287
Trps1	TRPS1(Zf)/MCF7-TRPS1-ChIP-Seq(GSE107013)/Homer	1e-16	RA	protein_coding	5.53079
Twist2	Twist2(bHLH)/Myoblast-Twist2.Ty1-ChIP-Seq(GSE127998)/Homer	1	RA	protein_coding	1.86566
Usf1	USF1(bHLH)/GM12878-Usf1-ChIP-Seq(GSE32465)/Homer	1	RA	protein_coding	14.8639
Usf2	Usf2(bHLH)/C2C12-Usf2-ChIP-Seq(GSE36030)/Homer	1	RA	protein_coding	40.1006
Vdr	VDR(NR),DR3/GM10855-VDR+vitD-ChIP-Seq(GSE22484)/Homer	1	RA	protein_coding	10.9807
Wt1	WT1(Zf)/Kidney-WT1-ChIP-Seq(GSE90016)/Homer	1	RA	protein_coding	2.72517
Yy1	YY1(Zf)/Promoter/Homer	1e-23	RA	protein_coding	21.5391
Zbtb12	ZBTB12(Zf)/HEK293-ZBTB12.GFP-ChIP-Seq(GSE58341)/Homer	1	RA	protein_coding	4.51719
Zbtb18	ZBTB18(Zf)/HEK293-ZBTB18.GFP-ChIP-Seq(GSE58341)/Homer	1	RA	protein_coding	7.51759
Zbtb33	ZBTB33(Zf)/GM12878-ZBTB33-ChIP-Seq(GSE32465)/Homer	1e-18	RA	protein_coding	9.21647
Zeb1	ZEB1(Zf)/PDAC-ZEB1-ChIP-Seq(GSE64557)/Homer	1	RA	protein_coding	19.3009
Zeb2	ZEB2(Zf)/SNU398-ZEB2-ChIP-Seq(GSE103048)/Homer	1	RA	protein_coding	24.1837
Zfp281	Zfp281(Zf)/ES-Zfp281-ChIP-Seq(GSE81042)/Homer	1	RA	protein_coding	8.23296
Zfp3	ZFP3(Zf)/HEK293-ZFP3.GFP-ChIP-Seq(GSE58341)/Homer	1	RA	protein_coding	5.89559
Zfp57	Zfp57(Zf)/H1-ZFP57.HA-ChIP-Seq(GSE115387)/Homer	1e-83	RA	protein_coding	1.2076
Zfp809	Zfp809(Zf)/ES-Zfp809-ChIP-Seq(GSE70799)/Homer	1	RA	protein_coding	18.0727
Zfx	ZFX(Zf)/mES-Zfx-ChIP-Seq(GSE11431)/Homer	1	RA	protein_coding	14.6068
Zic3	Zic3(Zf)/mES-Zic3-ChIP-Seq(GSE37889)/Homer	1	RA	protein_coding	0
Zkscan1	ZKSCAN1(Zf)/HepG2-ZKSCAN1-ChIP-Seq(Encode)/Homer	1	RA	protein_coding	10.9739
Zscan22	ZSCAN22(Zf)/HEK293-ZSCAN22.GFP-ChIP-Seq(GSE58341)/Homer	1	RA	protein_coding	3.86078
Ascl1	Ascl1(bHLH)/NeuralTubes-Ascl1-ChIP-Seq(GSE55840)/Homer	1	LV	protein_coding	0
Ascl2	Ascl2(bHLH)/ESC-Ascl2-ChIP-Seq(GSE97712)/Homer	1	LV	protein_coding	0.108467
Atf1	Atf1(bZIP)/K562-ATF1-ChIP-Seq(GSE31477)/Homer	1	LV	protein_coding	28.4016
Atf2	Atf2(bZIP)/3T3L1-Atf2-ChIP-Seq(GSE56872)/Homer	1	LV	protein_coding	16.4413
Atf3	Atf3(bZIP)/GBM-ATF3-ChIP-Seq(GSE33912)/Homer	1	LV	protein_coding	2.06033
Atf4	Atf4(bZIP)/MEF-Atf4-ChIP-Seq(GSE35681)/Homer	1	LV	protein_coding	30.6785
Atf7	Atf7(bZIP)/3T3L1-Atf7-ChIP-Seq(GSE56872)/Homer	1	LV	protein_coding	11.5934
Atoh1	Atoh1(bHLH)/Cerebellum-Atoh1-ChIP-Seq(GSE22111)/Homer	1	LV	protein_coding	0
Bach1	Bach1(bZIP)/K562-Bach1-ChIP-Seq(GSE31477)/Homer	1	LV	protein_coding	18.2976
Bach2	Bach2(bZIP)/OCILy7-Bach2-ChIP-Seq(GSE44420)/Homer	1	LV	protein_coding	1.17197
Barx1	Barx1(Homeobox)/Stomach-Barx1.3xFlag-ChIP-Seq(GSE69483)/Homer	1e-09	LV	protein_coding	0
Batf	BATF(bZIP)/Th17-BATF-ChIP-Seq(GSE39756)/Homer	1	LV	protein_coding	0.34797
Bcl11a	Bcl11a(Zf)/HSPC-BCL11A-ChIP-Seq(GSE104676)/Homer	1	LV	protein_coding	1.26671
Bcl6	Bcl6(Zf)/Liver-Bcl6-ChIP-Seq(GSE31578)/Homer	1e-05	LV	protein_coding	10.8531
Bhlha15	BHLHA15(bHLH)/NIH3T3-BHLHB8.HA-ChIP-Seq(GSE119782)/Homer	1	LV	protein_coding	0.0944321
Bhlhe40	bHLHE40(bHLH)/HepG2-BHLHE40-ChIP-Seq(GSE31477)/Homer	1	LV	protein_coding	21.5836
Bhlhe41	bHLHE41(bHLH)/proB-Bhlhe41-ChIP-Seq(GSE93764)/Homer	1e-08	LV	protein_coding	7.8915
Cdx2	Cdx2(Homeobox)/mES-Cdx2-ChIP-Seq(GSE14586)/Homer	1e-11	LV	protein_coding	0
Cdx4	CDX4(Homeobox)/ZebrafishEmbryos-Cdx4.Myc-ChIP-Seq(GSE48254)/Homer	1e-10	LV	protein_coding	0
Clock	CLOCK(bHLH)/Liver-Clock-ChIP-Seq(GSE39860)/Homer	1	LV	protein_coding	12.1011
Crx	CRX(Homeobox)/Retina-Crx-ChIP-Seq(GSE20012)/Homer	1e-05	LV	protein_coding	0
Ctcf	CTCF(Zf)/CD4+-CTCF-ChIP-Seq(Barski_et_al.)/Homer	0.1	LV	protein_coding	14.2485
Cux1	CUX1(Homeobox)/K562-CUX1-ChIP-Seq(GSE92882)/Homer	0.1	LV	protein_coding	16.4916
Cux2	Cux2(Homeobox)/Liver-Cux2-ChIP-Seq(GSE35985)/Homer	0.1	LV	protein_coding	4.94562
Dlx3	Dlx3(Homeobox)/Kerainocytes-Dlx3-ChIP-Seq(GSE89884)/Homer	1e-15	LV	protein_coding	0.0242653
Dmrt1	DMRT1(DM)/Testis-DMRT1-ChIP-Seq(GSE64892)/Homer	0.0001	LV	protein_coding	0
E2f1	E2F1(E2F)/Hela-E2F1-ChIP-Seq(GSE22478)/Homer	1e-49	LV	protein_coding	0.478421
E2f3	E2F3(E2F)/MEF-E2F3-ChIP-Seq(GSE71376)/Homer	1e-102	LV	protein_coding	3.61417
E2f4	E2F4(E2F)/K562-E2F4-ChIP-Seq(GSE31477)/Homer	1e-144	LV	protein_coding	11.2213
E2f6	E2F6(E2F)/Hela-E2F6-ChIP-Seq(GSE31477)/Homer	1e-76	LV	protein_coding	18.7038
E2f7	E2F7(E2F)/Hela-E2F7-ChIP-Seq(GSE32673)/Homer	1e-30	LV	protein_coding	0.426286
Ear2	EAR2(NR)/K562-NR2F6-ChIP-Seq(Encode)/Homer	1	LV	protein_coding	0.272805
Ebf1	EBF1(EBF)/Near-E2A-ChIP-Seq(GSE21512)/Homer	1	LV	protein_coding	5.35096
Ebf2	EBF2(EBF)/BrownAdipose-EBF2-ChIP-Seq(GSE97114)/Homer	1	LV	protein_coding	1.49978
Egr1	Egr1(Zf)/K562-Egr1-ChIP-Seq(GSE32465)/Homer	0.1	LV	protein_coding	4.1713
Egr2	Egr2(Zf)/Thymocytes-Egr2-ChIP-Seq(GSE34254)/Homer	1e-08	LV	protein_coding	0.158019
Ehf	EHF(ETS)/LoVo-EHF-ChIP-Seq(GSE49402)/Homer	0.1	LV	protein_coding	0
Elf1	ELF1(ETS)/Jurkat-ELF1-ChIP-Seq(SRA014231)/Homer	1e-94	LV	protein_coding	9.44577
Elf3	ELF3(ETS)/PDAC-ELF3-ChIP-Seq(GSE64557)/Homer	1	LV	protein_coding	0
Elf4	Elf4(ETS)/BMDM-Elf4-ChIP-Seq(GSE88699)/Homer	1e-09	LV	protein_coding	3.93044
Elf5	ELF5(ETS)/T47D-ELF5-ChIP-Seq(GSE30407)/Homer	1e-07	LV	protein_coding	0
Elk1	Elk1(ETS)/Hela-Elk1-ChIP-Seq(GSE31477)/Homer	1e-108	LV	protein_coding	5.11738
Elk4	Elk4(ETS)/Hela-Elk4-ChIP-Seq(GSE31477)/Homer	1e-121	LV	protein_coding	33.5834
Eomes	Eomes(T-box)/H9-Eomes-ChIP-Seq(GSE26097)/Homer	0.001	LV	protein_coding	0.0389574
Erg	ERG(ETS)/VCaP-ERG-ChIP-Seq(GSE14097)/Homer	1	LV	protein_coding	7.20191
Esrrb	Esrrb(NR)/mES-Esrrb-ChIP-Seq(GSE11431)/Homer	1	LV	protein_coding	10.2092
Ets1	ETS1(ETS)/Jurkat-ETS1-ChIP-Seq(GSE17954)/Homer	1e-12	LV	protein_coding	16.5892
Etv1	ETV1(ETS)/GIST48-ETV1-ChIP-Seq(GSE22441)/Homer	1e-06	LV	protein_coding	4.37167
Etv2	Etv2(ETS)/ES-ER71-ChIP-Seq(GSE59402)/Homer	0.001	LV	protein_coding	0
Etv4	ETV4(ETS)/HepG2-ETV4-ChIP-Seq(ENCODE)/Homer	1e-29	LV	protein_coding	0.125893
Fli1	Fli1(ETS)/CD8-FLI-ChIP-Seq(GSE20898)/Homer	1e-38	LV	protein_coding	13.8747
Fosl2	Fosl2(bZIP)/3T3L1-Fosl2-ChIP-Seq(GSE56872)/Homer	1	LV	protein_coding	16.8187
Foxa1	FOXA1(Forkhead)/LNCAP-FOXA1-ChIP-Seq(GSE27824)/Homer	1e-10	LV	protein_coding	0
Foxa1	FOXA1(Forkhead)/MCF7-FOXA1-ChIP-Seq(GSE26831)/Homer	1e-08	LV	protein_coding	0
Foxa2	Foxa2(Forkhead)/Liver-Foxa2-ChIP-Seq(GSE25694)/Homer	1	LV	protein_coding	0
Foxa3	Foxa3(Forkhead)/Liver-Foxa3-ChIP-Seq(GSE77670)/Homer	0.1	LV	protein_coding	0
Foxd3	FoxD3(forkhead)/ZebrafishEmbryo-Foxd3.biotin-ChIP-seq(GSE106676)/Homer	1e-07	LV	protein_coding	0.262744
Foxf1	Foxf1(Forkhead)/Lung-Foxf1-ChIP-Seq(GSE77951)/Homer	1e-09	LV	protein_coding	0.0835646
Foxh1	Foxh1(Forkhead)/hESC-FOXH1-ChIP-Seq(GSE29422)/Homer	0.01	LV	protein_coding	0
Foxk1	FOXK1(Forkhead)/HEK293-FOXK1-ChIP-Seq(GSE51673)/Homer	1e-05	LV	protein_coding	8.46619
Foxk2	FOXK2(Forkhead)/U2OS-FOXK2-ChIP-Seq(E-MTAB-2204)/Homer	1	LV	protein_coding	12.6293
Foxl2	FoxL2(Forkhead)/Ovary-FoxL2-ChIP-Seq(GSE60858)/Homer	1e-08	LV	protein_coding	0
Foxm1	FOXM1(Forkhead)/MCF7-FOXM1-ChIP-Seq(GSE72977)/Homer	0.0001	LV	protein_coding	0.415512
Foxo1	Foxo1(Forkhead)/RAW-Foxo1-ChIP-Seq(Fan_et_al.)/Homer	1	LV	protein_coding	7.8246
Foxo3	Foxo3(Forkhead)/U2OS-Foxo3-ChIP-Seq(E-MTAB-2701)/Homer	0.0001	LV	protein_coding	63.465
Foxp1	FOXP1(Forkhead)/H9-FOXP1-ChIP-Seq(GSE31006)/Homer	0.01	LV	protein_coding	5.9986
Gabpa	GABPA(ETS)/Jurkat-GABPa-ChIP-Seq(GSE17954)/Homer	1e-27	LV	protein_coding	19.8258
Gata1	Gata1(Zf)/K562-GATA1-ChIP-Seq(GSE18829)/Homer	1	LV	protein_coding	0.0467887
Gata2	Gata2(Zf)/K562-GATA2-ChIP-Seq(GSE18829)/Homer	1	LV	protein_coding	6.76575
Gata3	GATA3(Zf),DR8/iTreg-Gata3-ChIP-Seq(GSE20898)/Homer	1	LV	protein_coding	0.0276446
Gata3	GATA3(Zf)/iTreg-Gata3-ChIP-Seq(GSE20898)/Homer	1e-09	LV	protein_coding	0.0276446
Gata3	GATA3(Zf),DR4/iTreg-Gata3-ChIP-Seq(GSE20898)/Homer	1	LV	protein_coding	0.0276446
Gata4	Gata4(Zf)/Heart-Gata4-ChIP-Seq(GSE35151)/Homer	0.01	LV	protein_coding	47.1052
Gata6	Gata6(Zf)/HUG1N-GATA6-ChIP-Seq(GSE51936)/Homer	0.001	LV	protein_coding	29.4809
Gfi1b	Gfi1b(Zf)/HPC7-Gfi1b-ChIP-Seq(GSE22178)/Homer	0.1	LV	protein_coding	0
Gfy	GFY(?)/Promoter/Homer	1e-98	LV	protein_coding	0
Gli2	Gli2(Zf)/GM2-Gli2-ChIP-Chip(GSE112702)/Homer	1	LV	protein_coding	0.375041
Gli3	GLI3(Zf)/Limb-GLI3-ChIP-Chip(GSE11077)/Homer	1	LV	protein_coding	0.749348
Glis3	GLIS3(Zf)/Thyroid-Glis3.GFP-ChIP-Seq(GSE103297)/Homer	1	LV	protein_coding	0.368706
Grhl2	GRHL2(CP2)/HBE-GRHL2-ChIP-Seq(GSE46194)/Homer	1	LV	protein_coding	0.472172
Gsc	GSC(Homeobox)/FrogEmbryos-GSC-ChIP-Seq(DRA000576)/Homer	1e-14	LV	protein_coding	0
Hand2	Hand2(bHLH)/Mesoderm-Hand2-ChIP-Seq(GSE61475)/Homer	1	LV	protein_coding	27.0395
Hic1	HIC1(Zf)/Treg-ZBTB29-ChIP-Seq(GSE99889)/Homer	1	LV	protein_coding	6.03003
Hinfp	HINFP(Zf)/K562-HINFP.eGFP-ChIP-Seq(Encode)/Homer	1e-82	LV	protein_coding	1.42082
Hlf	HLF(bZIP)/HSC-HLF.Flag-ChIP-Seq(GSE69817)/Homer	1e-09	LV	protein_coding	9.63311
Hnf1b	HNF1b(Homeobox)/PDAC-HNF1B-ChIP-Seq(GSE64557)/Homer	0.001	LV	protein_coding	0
Hnf4a	HNF4a(NR),DR1/HepG2-HNF4a-ChIP-Seq(GSE25021)/Homer	1	LV	protein_coding	0
Hoxa1	HOXA1(Homeobox)/mES-Hoxa1-ChIP-Seq(SRP084292)/Homer	1	LV	protein_coding	0.0912072
Hoxa10	Hoxa10(Homeobox)/ChickenMSG-Hoxa10.Flag-ChIP-Seq(GSE86088)/Homer	0.01	LV	protein_coding	0
Hoxa11	Hoxa11(Homeobox)/ChickenMSG-Hoxa11.Flag-ChIP-Seq(GSE86088)/Homer	1e-13	LV	protein_coding	0
Hoxa13	Hoxa13(Homeobox)/ChickenMSG-Hoxa13.Flag-ChIP-Seq(GSE86088)/Homer	1e-19	LV	protein_coding	0
Hoxa2	HOXA2(Homeobox)/mES-Hoxa2-ChIP-Seq(Donaldson_et_al.)/Homer	1	LV	protein_coding	0.19136
Hoxa9	Hoxa9(Homeobox)/ChickenMSG-Hoxa9.Flag-ChIP-Seq(GSE86088)/Homer	1e-05	LV	protein_coding	0
Hoxb13	HOXB13(Homeobox)/ProstateTumor-HOXB13-ChIP-Seq(GSE56288)/Homer	1e-11	LV	protein_coding	0
Hoxb4	Hoxb4(Homeobox)/ES-Hoxb4-ChIP-Seq(GSE34014)/Homer	1	LV	protein_coding	0.251739
Hoxc9	Hoxc9(Homeobox)/Ainv15-Hoxc9-ChIP-Seq(GSE21812)/Homer	1	LV	protein_coding	0.0133249
Hoxd10	Hoxd10(Homeobox)/ChickenMSG-Hoxd10.Flag-ChIP-Seq(GSE86088)/Homer	0.01	LV	protein_coding	0
Hoxd11	Hoxd11(Homeobox)/ChickenMSG-Hoxd11.Flag-ChIP-Seq(GSE86088)/Homer	1e-13	LV	protein_coding	0
Hoxd12	Hoxd12(Homeobox)/ChickenMSG-Hoxd12.Flag-ChIP-Seq(GSE86088)/Homer	1e-19	LV	protein_coding	0
Hoxd13	Hoxd13(Homeobox)/ChickenMSG-Hoxd13.Flag-ChIP-Seq(GSE86088)/Homer	1e-25	LV	protein_coding	0
Irf1	IRF1(IRF)/PBMC-IRF1-ChIP-Seq(GSE43036)/Homer	0.001	LV	protein_coding	13.2391
Irf2	IRF2(IRF)/Erythroblas-IRF2-ChIP-Seq(GSE36985)/Homer	1e-05	LV	protein_coding	6.42581
Irf3	IRF3(IRF)/BMDM-Irf3-ChIP-Seq(GSE67343)/Homer	1e-05	LV	protein_coding	9.01618
Irf4	IRF4(IRF)/GM12878-IRF4-ChIP-Seq(GSE32465)/Homer	0.01	LV	protein_coding	0.263169
Irf8	IRF8(IRF)/BMDM-IRF8-ChIP-Seq(GSE77884)/Homer	1e-12	LV	protein_coding	3.84567
Isl1	Isl1(Homeobox)/Neuron-Isl1-ChIP-Seq(GSE31456)/Homer	0.0001	LV	protein_coding	0
Junb	JunB(bZIP)/DendriticCells-Junb-ChIP-Seq(GSE36099)/Homer	1	LV	protein_coding	12.3784
Jund	JunD(bZIP)/K562-JunD-ChIP-Seq/Homer	0.1	LV	protein_coding	77.3142
Klf10	KLF10(Zf)/HEK293-KLF10.GFP-ChIP-Seq(GSE58341)/Homer	1	LV	protein_coding	8.11981
Klf14	KLF14(Zf)/HEK293-KLF14.GFP-ChIP-Seq(GSE58341)/Homer	1e-59	LV	protein_coding	0.0704043
Klf3	KLF3(Zf)/MEF-Klf3-ChIP-Seq(GSE44748)/Homer	1e-112	LV	protein_coding	18.1087
Klf4	Klf4(Zf)/mES-Klf4-ChIP-Seq(GSE11431)/Homer	1e-22	LV	protein_coding	21.9005
Klf5	KLF5(Zf)/LoVo-KLF5-ChIP-Seq(GSE49402)/Homer	1e-52	LV	protein_coding	0.269895
Klf6	KLF6(Zf)/PDAC-KLF6-ChIP-Seq(GSE64557)/Homer	1e-58	LV	protein_coding	33.5899
Klf9	Klf9(Zf)/GBM-Klf9-ChIP-Seq(GSE62211)/Homer	1e-49	LV	protein_coding	87.3638
Lef1	LEF1(HMG)/H1-LEF1-ChIP-Seq(GSE64758)/Homer	0.1	LV	protein_coding	0.044909
Lhx1	Lhx1(Homeobox)/EmbryoCarcinoma-Lhx1-ChIP-Seq(GSE70957)/Homer	1e-09	LV	protein_coding	0
Lhx2	Lhx2(Homeobox)/HFSC-Lhx2-ChIP-Seq(GSE48068)/Homer	0.0001	LV	protein_coding	0.0305235
Lhx3	Lhx3(Homeobox)/Neuron-Lhx3-ChIP-Seq(GSE31456)/Homer	1e-20	LV	protein_coding	0
Mafa	MafA(bZIP)/Islet-MafA-ChIP-Seq(GSE30298)/Homer	1	LV	protein_coding	0.387072
Mafb	MafB(bZIP)/BMM-Mafb-ChIP-Seq(GSE75722)/Homer	1	LV	protein_coding	11.6483
Maff	MafF(bZIP)/HepG2-MafF-ChIP-Seq(GSE31477)/Homer	1	LV	protein_coding	9.20762
Mafk	MafK(bZIP)/C2C12-MafK-ChIP-Seq(GSE36030)/Homer	1	LV	protein_coding	18.5153
Max	Max(bHLH)/K562-Max-ChIP-Seq(GSE31477)/Homer	1	LV	protein_coding	18.7333
Maz	Maz(Zf)/HepG2-Maz-ChIP-Seq(GSE31477)/Homer	1e-32	LV	protein_coding	23.5125
Mef2a	Mef2a(MADS)/HL1-Mef2a.biotin-ChIP-Seq(GSE21529)/Homer	1e-05	LV	protein_coding	28.9914
Mef2b	Mef2b(MADS)/HEK293-Mef2b.V5-ChIP-Seq(GSE67450)/Homer	1e-09	LV	protein_coding	0.214094
Mef2c	Mef2c(MADS)/GM12878-Mef2c-ChIP-Seq(GSE32465)/Homer	1e-11	LV	protein_coding	5.71904
Mef2d	Mef2d(MADS)/Retina-Mef2d-ChIP-Seq(GSE61391)/Homer	0.001	LV	protein_coding	41.8345
Meis1	Meis1(Homeobox)/MastCells-Meis1-ChIP-Seq(GSE48085)/Homer	1	LV	protein_coding	3.95512
Mitf	MITF(bHLH)/MastCells-MITF-ChIP-Seq(GSE48085)/Homer	1	LV	protein_coding	29.7335
Mnt	MNT(bHLH)/HepG2-MNT-ChIP-Seq(Encode)/Homer	1	LV	protein_coding	4.92368
Myb	MYB(HTH)/ERMYB-Myb-ChIPSeq(GSE22095)/Homer	1e-12	LV	protein_coding	0
Myf5	Myf5(bHLH)/GM-Myf5-ChIP-Seq(GSE24852)/Homer	1	LV	protein_coding	0
Mynn	MYNN(Zf)/HEK293-MYNN.eGFP-ChIP-Seq(Encode)/Homer	1e-11	LV	protein_coding	2.93237
Myog	MyoG(bHLH)/C2C12-MyoG-ChIP-Seq(GSE36024)/Homer	1	LV	protein_coding	0
Nanog	Nanog(Homeobox)/mES-Nanog-ChIP-Seq(GSE11724)/Homer	0.1	LV	protein_coding	0
Neurod1	NeuroD1(bHLH)/Islet-NeuroD1-ChIP-Seq(GSE30298)/Homer	1	LV	protein_coding	0
Neurog2	NeuroG2(bHLH)/Fibroblast-NeuroG2-ChIP-Seq(GSE75910)/Homer	1	LV	protein_coding	0
Nf1	NF1(CTF)/LNCAP-NF1-ChIP-Seq(Unpublished)/Homer	1	LV	protein_coding	13.4415
Nfe2l2	NFE2L2(bZIP)/HepG2-NFE2L2-ChIP-Seq(Encode)/Homer	1	LV	protein_coding	33.0402
Nfil3	NFIL3(bZIP)/HepG2-NFIL3-ChIP-Seq(Encode)/Homer	1e-13	LV	protein_coding	7.45279
Nkx2-1	Nkx2.1(Homeobox)/LungAC-Nkx2.1-ChIP-Seq(GSE43252)/Homer	0.001	LV	protein_coding	0
Nkx2-2	Nkx2.2(Homeobox)/NPC-Nkx2.2-ChIP-Seq(GSE61673)/Homer	0.1	LV	protein_coding	0
Nkx2-5	Nkx2.5(Homeobox)/HL1-Nkx2.5.biotin-ChIP-Seq(GSE21529)/Homer	0.01	LV	protein_coding	54.5119
Nkx3-1	Nkx3.1(Homeobox)/LNCaP-Nkx3.1-ChIP-Seq(GSE28264)/Homer	0.1	LV	protein_coding	0
Nkx6-1	Nkx6.1(Homeobox)/Islet-Nkx6.1-ChIP-Seq(GSE40975)/Homer	1e-22	LV	protein_coding	0
Npas2	NPAS2(bHLH)/Liver-NPAS2-ChIP-Seq(GSE39860)/Homer	1	LV	protein_coding	1.37852
Nr5a2	Nr5a2(NR)/Pancreas-LRH1-ChIP-Seq(GSE34295)/Homer	1	LV	protein_coding	0.251484
Nr5a2	Nr5a2(NR)/mES-Nr5a2-ChIP-Seq(GSE19019)/Homer	1	LV	protein_coding	0.251484
Nrf1	NRF1(NRF)/MCF7-NRF1-ChIP-Seq(Unpublished)/Homer	1e-82	LV	protein_coding	3.22207
Olig2	Olig2(bHLH)/Neuron-Olig2-ChIP-Seq(GSE30882)/Homer	1	LV	protein_coding	0
Otx2	Otx2(Homeobox)/EpiLC-Otx2-ChIP-Seq(GSE56098)/Homer	1e-11	LV	protein_coding	0
Pax5	PAX5(Paired,Homeobox),condensed/GM12878-PAX5-ChIP-Seq(GSE32465)/Homer	1	LV	protein_coding	0.0432996
Pax5	PAX5(Paired,Homeobox)/GM12878-PAX5-ChIP-Seq(GSE32465)/Homer	1	LV	protein_coding	0.0432996
Pax6	PAX6(Paired,Homeobox)/Forebrain-Pax6-ChIP-Seq(GSE66961)/Homer	0.1	LV	protein_coding	0.044165
Pax7	Pax7(Paired,Homeobox),long/Myoblast-Pax7-ChIP-Seq(GSE25064)/Homer	1	LV	protein_coding	0
Pax7	Pax7(Paired,Homeobox)/Myoblast-Pax7-ChIP-Seq(GSE25064)/Homer	0.1	LV	protein_coding	0
Pax7	Pax7(Paired,Homeobox),longest/Myoblast-Pax7-ChIP-Seq(GSE25064)/Homer	1	LV	protein_coding	0
Pax8	Pax8(Paired,Homeobox)/Thyroid-Pax8-ChIP-Seq(GSE26938)/Homer	1	LV	protein_coding	0
Pbx1	PBX1(Homeobox)/MCF7-PBX1-ChIP-Seq(GSE28007)/Homer	1	LV	protein_coding	20.6712
Pbx2	PBX2(Homeobox)/K562-PBX2-ChIP-Seq(Encode)/Homer	1	LV	protein_coding	6.51324
Pbx3	Pbx3(Homeobox)/GM12878-PBX3-ChIP-Seq(GSE32465)/Homer	1	LV	protein_coding	3.87109
Pdx1	Pdx1(Homeobox)/Islet-Pdx1-ChIP-Seq(SRA008281)/Homer	1	LV	protein_coding	0
Pgr	PGR(NR)/EndoStromal-PGR-ChIP-Seq(GSE69539)/Homer	1	LV	protein_coding	0
Phox2a	Phox2a(Homeobox)/Neuron-Phox2a-ChIP-Seq(GSE31456)/Homer	1e-15	LV	protein_coding	0.264327
Phox2b	Phox2b(Homeobox)/CLBGA-PHOX2B-ChIP-Seq(GSE90683)/Homer	1e-11	LV	protein_coding	0
Pitx1	Pitx1(Homeobox)/Chicken-Pitx1-ChIP-Seq(GSE38910)/Homer	1e-09	LV	protein_coding	0
Pknox1	Pknox1(Homeobox)/ES-Prep1-ChIP-Seq(GSE63282)/Homer	1	LV	protein_coding	2.45855
Pou2f3	Oct11(POU,Homeobox)/NCIH1048-POU2F3-ChIP-seq(GSE115123)/Homer	0.001	LV	protein_coding	0
Pou3f1	Oct6(POU,Homeobox)/NPC-Pou3f1-ChIP-Seq(GSE35496)/Homer	1	LV	protein_coding	0.187359
Pou5f1	Oct4(POU,Homeobox)/mES-Oct4-ChIP-Seq(GSE11431)/Homer	0.01	LV	protein_coding	0
Ppara	PPARa(NR),DR1/Liver-Ppara-ChIP-Seq(GSE47954)/Homer	1	LV	protein_coding	32.0575
Prdm1	PRDM1(Zf)/Hela-PRDM1-ChIP-Seq(GSE31477)/Homer	1	LV	protein_coding	0.728498
Prdm10	PRDM10(Zf)/HEK293-PRDM10.eGFP-ChIP-Seq(Encode)/Homer	1	LV	protein_coding	1.71957
Prdm14	PRDM14(Zf)/H1-PRDM14-ChIP-Seq(GSE22767)/Homer	1	LV	protein_coding	0
Prdm15	PRDM15(Zf)/ESC-Prdm15-ChIP-Seq(GSE73694)/Homer	1	LV	protein_coding	1.57959
Prdm9	PRDM9(Zf)/Testis-DMC1-ChIP-Seq(GSE35498)/Homer	1	LV	protein_coding	0.365384
Prop1	Prop1(Homeobox)/GHFT1-PROP1.biotin-ChIP-Seq(GSE77302)/Homer	1e-25	LV	protein_coding	0
Ptf1a	Ptf1a(bHLH)/Panc1-Ptf1a-ChIP-Seq(GSE47459)/Homer	1	LV	protein_coding	0
Rara	RARa(NR)/K562-RARa-ChIP-Seq(Encode)/Homer	0.001	LV	protein_coding	5.95766
Rarg	RARg(NR)/ES-RARg-ChIP-Seq(GSE30538)/Homer	1	LV	protein_coding	7.78061
Rfx1	Rfx1(HTH)/NPC-H3K4me1-ChIP-Seq(GSE16256)/Homer	1	LV	protein_coding	4.4923
Rfx2	Rfx2(HTH)/LoVo-RFX2-ChIP-Seq(GSE49402)/Homer	0.0001	LV	protein_coding	0.926966
Rfx5	Rfx5(HTH)/GM12878-Rfx5-ChIP-Seq(GSE31477)/Homer	0.1	LV	protein_coding	2.13727
Rfx6	Rfx6(HTH)/Min6b1-Rfx6.HA-ChIP-Seq(GSE62844)/Homer	0.1	LV	protein_coding	0
Rora	RORa(NR)/Liver-Rora-ChIP-Seq(GSE101115)/Homer	1	LV	protein_coding	11.2134
Runx1	RUNX1(Runt)/Jurkat-RUNX1-ChIP-Seq(GSE29180)/Homer	1	LV	protein_coding	1.27987
Runx2	RUNX2(Runt)/PCa-RUNX2-ChIP-Seq(GSE33889)/Homer	1	LV	protein_coding	0.221204
Scrt1	SCRT1(Zf)/HEK293-SCRT1.eGFP-ChIP-Seq(Encode)/Homer	1	LV	protein_coding	0
Sf1	SF1(NR)/H295R-Nr5a1-ChIP-Seq(GSE44220)/Homer	1	LV	protein_coding	14.2405
Six1	Six1(Homeobox)/Myoblast-Six1-ChIP-Chip(GSE20150)/Homer	1	LV	protein_coding	0.667026
Six2	Six2(Homeobox)/NephronProgenitor-Six2-ChIP-Seq(GSE39837)/Homer	1e-08	LV	protein_coding	0.0327007
Six4	Six4(Homeobox)/MCF7-SIX4-ChIP-Seq(Encode)/Homer	1	LV	protein_coding	3.41966
Smad2	Smad2(MAD)/ES-SMAD2-ChIP-Seq(GSE29422)/Homer	1	LV	protein_coding	3.64566
Smad3	Smad3(MAD)/NPC-Smad3-ChIP-Seq(GSE36673)/Homer	1	LV	protein_coding	7.34261
Smad4	Smad4(MAD)/ESC-SMAD4-ChIP-Seq(GSE29422)/Homer	1	LV	protein_coding	31.2698
Sox10	Sox10(HMG)/SciaticNerve-Sox3-ChIP-Seq(GSE35132)/Homer	1	LV	protein_coding	0.462988
Sox15	Sox15(HMG)/CPA-Sox15-ChIP-Seq(GSE62909)/Homer	1	LV	protein_coding	0
Sox17	Sox17(HMG)/Endoderm-Sox17-ChIP-Seq(GSE61475)/Homer	1	LV	protein_coding	5.69382
Sox2	Sox2(HMG)/mES-Sox2-ChIP-Seq(GSE11431)/Homer	1	LV	protein_coding	0
Sox3	Sox3(HMG)/NPC-Sox3-ChIP-Seq(GSE33059)/Homer	1	LV	protein_coding	0
Sox4	Sox4(HMG)/proB-Sox4-ChIP-Seq(GSE50066)/Homer	1	LV	protein_coding	8.7192
Sox6	Sox6(HMG)/Myotubes-Sox6-ChIP-Seq(GSE32627)/Homer	1	LV	protein_coding	5.17643
Sox9	Sox9(HMG)/Limb-SOX9-ChIP-Seq(GSE73225)/Homer	1	LV	protein_coding	0.497549
Sp1	Sp1(Zf)/Promoter/Homer	0	LV	protein_coding	14.9672
Sp2	Sp2(Zf)/HEK293-Sp2.eGFP-ChIP-Seq(Encode)/Homer	1e-88	LV	protein_coding	5.57141
Sp5	Sp5(Zf)/mES-Sp5.Flag-ChIP-Seq(GSE72989)/Homer	1e-152	LV	protein_coding	0
Spdef	SPDEF(ETS)/VCaP-SPDEF-ChIP-Seq(SRA014231)/Homer	1e-06	LV	protein_coding	0
Spib	SpiB(ETS)/OCILY3-SPIB-ChIP-Seq(GSE56857)/Homer	1	LV	protein_coding	0.0964457
Stat1	STAT1(Stat)/HelaS3-STAT1-ChIP-Seq(GSE12782)/Homer	1e-09	LV	protein_coding	27.9734
Stat3	Stat3(Stat)/mES-Stat3-ChIP-Seq(GSE11431)/Homer	1e-06	LV	protein_coding	35.8006
Stat4	STAT4(Stat)/CD4-Stat4-ChIP-Seq(GSE22104)/Homer	1e-05	LV	protein_coding	0.0747646
Stat6	STAT6(Stat)/CD4-Stat6-ChIP-Seq(GSE22104)/Homer	0.0001	LV	protein_coding	25.358
Stat6	STAT6(Stat)/Macrophage-Stat6-ChIP-Seq(GSE38377)/Homer	1e-05	LV	protein_coding	25.358
Tbr1	Tbr1(T-box)/Cortex-Tbr1-ChIP-Seq(GSE71384)/Homer	1	LV	protein_coding	0
Tbx20	Tbx20(T-box)/Heart-Tbx20-ChIP-Seq(GSE29636)/Homer	1	LV	protein_coding	35.0293
Tbx21	Tbx21(T-box)/GM12878-TBX21-ChIP-Seq(Encode)/Homer	0.1	LV	protein_coding	0.0675644
Tbx5	Tbx5(T-box)/HL1-Tbx5.biotin-ChIP-Seq(GSE21529)/Homer	1	LV	protein_coding	10.9571
Tbx6	Tbx6(T-box)/ESC-Tbx6-ChIP-Seq(GSE93524)/Homer	1	LV	protein_coding	0.213858
Tcf12	Tcf12(bHLH)/GM12878-Tcf12-ChIP-Seq(GSE32465)/Homer	1	LV	protein_coding	10.2123
Tcf21	Tcf21(bHLH)/ArterySmoothMuscle-Tcf21-ChIP-Seq(GSE61369)/Homer	1	LV	protein_coding	3.09166
Tcf3	Tcf3(HMG)/mES-Tcf3-ChIP-Seq(GSE11724)/Homer	0.1	LV	protein_coding	9.03322
Tcf4	TCF4(bHLH)/SHSY5Y-TCF4-ChIP-Seq(GSE96915)/Homer	1	LV	protein_coding	19.6363
Tcf7	Tcf7(HMG)/GM12878-TCF7-ChIP-Seq(Encode)/Homer	1	LV	protein_coding	0.232647
Tead1	TEAD1(TEAD)/HepG2-TEAD1-ChIP-Seq(Encode)/Homer	0.1	LV	protein_coding	22.0016
Tead2	TEAD2(TEA)/Py2T-Tead2-ChIP-Seq(GSE55709)/Homer	0.1	LV	protein_coding	1.61186
Tead3	TEAD3(TEA)/HepG2-TEAD3-ChIP-Seq(Encode)/Homer	0.01	LV	protein_coding	3.26439
Tead4	TEAD4(TEA)/Tropoblast-Tead4-ChIP-Seq(GSE37350)/Homer	1	LV	protein_coding	1.70311
Tfe3	TFE3(bHLH)/MEF-TFE3-ChIP-Seq(GSE75757)/Homer	1	LV	protein_coding	2.94716
Tgif1	Tgif1(Homeobox)/mES-Tgif1-ChIP-Seq(GSE55404)/Homer	0.1	LV	protein_coding	0.885506
Tgif2	Tgif2(Homeobox)/mES-Tgif2-ChIP-Seq(GSE55404)/Homer	1	LV	protein_coding	0.0272639
Thra	THRa(NR)/C17.2-THRa-ChIP-Seq(GSE38347)/Homer	1	LV	protein_coding	48.7827
Thrb	THRb(NR)/Liver-NR1A2-ChIP-Seq(GSE52613)/Homer	1	LV	protein_coding	7.42283
Thrb	THRb(NR)/HepG2-THRb.Flag-ChIP-Seq(Encode)/Homer	1	LV	protein_coding	7.42283
Trps1	TRPS1(Zf)/MCF7-TRPS1-ChIP-Seq(GSE107013)/Homer	1e-07	LV	protein_coding	2.47092
Twist2	Twist2(bHLH)/Myoblast-Twist2.Ty1-ChIP-Seq(GSE127998)/Homer	1	LV	protein_coding	0.287608
Usf1	USF1(bHLH)/GM12878-Usf1-ChIP-Seq(GSE32465)/Homer	1	LV	protein_coding	11.2671
Usf2	Usf2(bHLH)/C2C12-Usf2-ChIP-Seq(GSE36030)/Homer	1	LV	protein_coding	29.9134
Vdr	VDR(NR),DR3/GM10855-VDR+vitD-ChIP-Seq(GSE22484)/Homer	1	LV	protein_coding	0.153976
Wt1	WT1(Zf)/Kidney-WT1-ChIP-Seq(GSE90016)/Homer	1	LV	protein_coding	1.82482
Yy1	YY1(Zf)/Promoter/Homer	1e-23	LV	protein_coding	15.5422
Zbtb12	ZBTB12(Zf)/HEK293-ZBTB12.GFP-ChIP-Seq(GSE58341)/Homer	0.1	LV	protein_coding	4.72135
Zbtb18	ZBTB18(Zf)/HEK293-ZBTB18.GFP-ChIP-Seq(GSE58341)/Homer	1	LV	protein_coding	9.63649
Zbtb33	ZBTB33(Zf)/GM12878-ZBTB33-ChIP-Seq(GSE32465)/Homer	1e-11	LV	protein_coding	7.11726
Zeb1	ZEB1(Zf)/PDAC-ZEB1-ChIP-Seq(GSE64557)/Homer	1	LV	protein_coding	16.8606
Zeb2	ZEB2(Zf)/SNU398-ZEB2-ChIP-Seq(GSE103048)/Homer	1	LV	protein_coding	9.54663
Zfp281	Zfp281(Zf)/ES-Zfp281-ChIP-Seq(GSE81042)/Homer	1	LV	protein_coding	7.10566
Zfp3	ZFP3(Zf)/HEK293-ZFP3.GFP-ChIP-Seq(GSE58341)/Homer	1	LV	protein_coding	3.89992
Zfp57	Zfp57(Zf)/H1-ZFP57.HA-ChIP-Seq(GSE115387)/Homer	1e-58	LV	protein_coding	0.381447
Zfp809	Zfp809(Zf)/ES-Zfp809-ChIP-Seq(GSE70799)/Homer	1	LV	protein_coding	12.7723
Zfx	ZFX(Zf)/mES-Zfx-ChIP-Seq(GSE11431)/Homer	1	LV	protein_coding	9.93632
Zic3	Zic3(Zf)/mES-Zic3-ChIP-Seq(GSE37889)/Homer	1	LV	protein_coding	0
Zkscan1	ZKSCAN1(Zf)/HepG2-ZKSCAN1-ChIP-Seq(Encode)/Homer	1	LV	protein_coding	8.15771
Zscan22	ZSCAN22(Zf)/HEK293-ZSCAN22.GFP-ChIP-Seq(GSE58341)/Homer	1	LV	protein_coding	1.90967
Ascl1	Ascl1(bHLH)/NeuralTubes-Ascl1-ChIP-Seq(GSE55840)/Homer	1	RV	protein_coding	0
Ascl2	Ascl2(bHLH)/ESC-Ascl2-ChIP-Seq(GSE97712)/Homer	1	RV	protein_coding	0.0613418
Atf1	Atf1(bZIP)/K562-ATF1-ChIP-Seq(GSE31477)/Homer	0.1	RV	protein_coding	22.2377
Atf2	Atf2(bZIP)/3T3L1-Atf2-ChIP-Seq(GSE56872)/Homer	1	RV	protein_coding	13.2591
Atf3	Atf3(bZIP)/GBM-ATF3-ChIP-Seq(GSE33912)/Homer	1	RV	protein_coding	1.53705
Atf4	Atf4(bZIP)/MEF-Atf4-ChIP-Seq(GSE35681)/Homer	0.1	RV	protein_coding	24.379
Atf7	Atf7(bZIP)/3T3L1-Atf7-ChIP-Seq(GSE56872)/Homer	1	RV	protein_coding	13.9442
Atoh1	Atoh1(bHLH)/Cerebellum-Atoh1-ChIP-Seq(GSE22111)/Homer	1	RV	protein_coding	0
Bach1	Bach1(bZIP)/K562-Bach1-ChIP-Seq(GSE31477)/Homer	1	RV	protein_coding	16.404
Bach2	Bach2(bZIP)/OCILy7-Bach2-ChIP-Seq(GSE44420)/Homer	1	RV	protein_coding	1.44408
Barx1	Barx1(Homeobox)/Stomach-Barx1.3xFlag-ChIP-Seq(GSE69483)/Homer	1e-07	RV	protein_coding	0
Batf	BATF(bZIP)/Th17-BATF-ChIP-Seq(GSE39756)/Homer	1	RV	protein_coding	0
Bcl11a	Bcl11a(Zf)/HSPC-BCL11A-ChIP-Seq(GSE104676)/Homer	1	RV	protein_coding	0.98516
Bcl6	Bcl6(Zf)/Liver-Bcl6-ChIP-Seq(GSE31578)/Homer	1e-05	RV	protein_coding	13.5459
Bhlha15	BHLHA15(bHLH)/NIH3T3-BHLHB8.HA-ChIP-Seq(GSE119782)/Homer	1	RV	protein_coding	0
Bhlhe40	bHLHE40(bHLH)/HepG2-BHLHE40-ChIP-Seq(GSE31477)/Homer	0.1	RV	protein_coding	14.8936
Bhlhe41	bHLHE41(bHLH)/proB-Bhlhe41-ChIP-Seq(GSE93764)/Homer	1e-08	RV	protein_coding	6.42974
Cdx2	Cdx2(Homeobox)/mES-Cdx2-ChIP-Seq(GSE14586)/Homer	1e-09	RV	protein_coding	0
Cdx4	CDX4(Homeobox)/ZebrafishEmbryos-Cdx4.Myc-ChIP-Seq(GSE48254)/Homer	1e-07	RV	protein_coding	0
Clock	CLOCK(bHLH)/Liver-Clock-ChIP-Seq(GSE39860)/Homer	1	RV	protein_coding	10.9368
Crx	CRX(Homeobox)/Retina-Crx-ChIP-Seq(GSE20012)/Homer	1e-07	RV	protein_coding	0
Ctcf	CTCF(Zf)/CD4+-CTCF-ChIP-Seq(Barski_et_al.)/Homer	1	RV	protein_coding	13.1974
Cux1	CUX1(Homeobox)/K562-CUX1-ChIP-Seq(GSE92882)/Homer	0.01	RV	protein_coding	15.589
Cux2	Cux2(Homeobox)/Liver-Cux2-ChIP-Seq(GSE35985)/Homer	1	RV	protein_coding	5.61116
Dlx3	Dlx3(Homeobox)/Kerainocytes-Dlx3-ChIP-Seq(GSE89884)/Homer	1e-14	RV	protein_coding	0
Dmrt1	DMRT1(DM)/Testis-DMRT1-ChIP-Seq(GSE64892)/Homer	0.01	RV	protein_coding	0
E2f1	E2F1(E2F)/Hela-E2F1-ChIP-Seq(GSE22478)/Homer	1e-39	RV	protein_coding	0.457781
E2f3	E2F3(E2F)/MEF-E2F3-ChIP-Seq(GSE71376)/Homer	1e-115	RV	protein_coding	3.71419
E2f4	E2F4(E2F)/K562-E2F4-ChIP-Seq(GSE31477)/Homer	1e-148	RV	protein_coding	12.2247
E2f6	E2F6(E2F)/Hela-E2F6-ChIP-Seq(GSE31477)/Homer	1e-76	RV	protein_coding	21.3219
E2f7	E2F7(E2F)/Hela-E2F7-ChIP-Seq(GSE32673)/Homer	1e-24	RV	protein_coding	0.381907
Ear2	EAR2(NR)/K562-NR2F6-ChIP-Seq(Encode)/Homer	1	RV	protein_coding	0
Ebf1	EBF1(EBF)/Near-E2A-ChIP-Seq(GSE21512)/Homer	1	RV	protein_coding	4.99051
Ebf2	EBF2(EBF)/BrownAdipose-EBF2-ChIP-Seq(GSE97114)/Homer	1	RV	protein_coding	2.7436
Egr1	Egr1(Zf)/K562-Egr1-ChIP-Seq(GSE32465)/Homer	0.1	RV	protein_coding	5.25003
Egr2	Egr2(Zf)/Thymocytes-Egr2-ChIP-Seq(GSE34254)/Homer	1e-06	RV	protein_coding	0.227472
Ehf	EHF(ETS)/LoVo-EHF-ChIP-Seq(GSE49402)/Homer	1e-05	RV	protein_coding	0
Elf1	ELF1(ETS)/Jurkat-ELF1-ChIP-Seq(SRA014231)/Homer	1e-140	RV	protein_coding	7.36433
Elf3	ELF3(ETS)/PDAC-ELF3-ChIP-Seq(GSE64557)/Homer	0.1	RV	protein_coding	0
Elf4	Elf4(ETS)/BMDM-Elf4-ChIP-Seq(GSE88699)/Homer	1e-16	RV	protein_coding	2.71817
Elf5	ELF5(ETS)/T47D-ELF5-ChIP-Seq(GSE30407)/Homer	1e-11	RV	protein_coding	0.0280311
Elk1	Elk1(ETS)/Hela-Elk1-ChIP-Seq(GSE31477)/Homer	1e-139	RV	protein_coding	4.92948
Elk4	Elk4(ETS)/Hela-Elk4-ChIP-Seq(GSE31477)/Homer	1e-159	RV	protein_coding	33.1444
Eomes	Eomes(T-box)/H9-Eomes-ChIP-Seq(GSE26097)/Homer	0.01	RV	protein_coding	0
Erg	ERG(ETS)/VCaP-ERG-ChIP-Seq(GSE14097)/Homer	0.0001	RV	protein_coding	6.6095
Esrrb	Esrrb(NR)/mES-Esrrb-ChIP-Seq(GSE11431)/Homer	1	RV	protein_coding	11.6542
Ets1	ETS1(ETS)/Jurkat-ETS1-ChIP-Seq(GSE17954)/Homer	1e-21	RV	protein_coding	19.017
Etv1	ETV1(ETS)/GIST48-ETV1-ChIP-Seq(GSE22441)/Homer	1e-15	RV	protein_coding	4.93563
Etv2	Etv2(ETS)/ES-ER71-ChIP-Seq(GSE59402)/Homer	1e-10	RV	protein_coding	0
Etv4	ETV4(ETS)/HepG2-ETV4-ChIP-Seq(ENCODE)/Homer	1e-39	RV	protein_coding	0.0690115
Fli1	Fli1(ETS)/CD8-FLI-ChIP-Seq(GSE20898)/Homer	1e-58	RV	protein_coding	12.03
Fosl2	Fosl2(bZIP)/3T3L1-Fosl2-ChIP-Seq(GSE56872)/Homer	1	RV	protein_coding	11.9335
Foxa1	FOXA1(Forkhead)/LNCAP-FOXA1-ChIP-Seq(GSE27824)/Homer	1e-12	RV	protein_coding	0
Foxa1	FOXA1(Forkhead)/MCF7-FOXA1-ChIP-Seq(GSE26831)/Homer	1e-10	RV	protein_coding	0
Foxa2	Foxa2(Forkhead)/Liver-Foxa2-ChIP-Seq(GSE25694)/Homer	1	RV	protein_coding	0
Foxa3	Foxa3(Forkhead)/Liver-Foxa3-ChIP-Seq(GSE77670)/Homer	1	RV	protein_coding	0
Foxd3	FoxD3(forkhead)/ZebrafishEmbryo-Foxd3.biotin-ChIP-seq(GSE106676)/Homer	0.001	RV	protein_coding	0.524555
Foxf1	Foxf1(Forkhead)/Lung-Foxf1-ChIP-Seq(GSE77951)/Homer	1e-07	RV	protein_coding	0.128905
Foxh1	Foxh1(Forkhead)/hESC-FOXH1-ChIP-Seq(GSE29422)/Homer	0.1	RV	protein_coding	0
Foxk1	FOXK1(Forkhead)/HEK293-FOXK1-ChIP-Seq(GSE51673)/Homer	0.0001	RV	protein_coding	7.22804
Foxk2	FOXK2(Forkhead)/U2OS-FOXK2-ChIP-Seq(E-MTAB-2204)/Homer	1	RV	protein_coding	11.2101
Foxl2	FoxL2(Forkhead)/Ovary-FoxL2-ChIP-Seq(GSE60858)/Homer	1e-06	RV	protein_coding	0
Foxm1	FOXM1(Forkhead)/MCF7-FOXM1-ChIP-Seq(GSE72977)/Homer	0.001	RV	protein_coding	0.357735
Foxo1	Foxo1(Forkhead)/RAW-Foxo1-ChIP-Seq(Fan_et_al.)/Homer	1	RV	protein_coding	7.96166
Foxo3	Foxo3(Forkhead)/U2OS-Foxo3-ChIP-Seq(E-MTAB-2701)/Homer	0.01	RV	protein_coding	67.0075
Foxp1	FOXP1(Forkhead)/H9-FOXP1-ChIP-Seq(GSE31006)/Homer	0.1	RV	protein_coding	5.74744
Gabpa	GABPA(ETS)/Jurkat-GABPa-ChIP-Seq(GSE17954)/Homer	1e-37	RV	protein_coding	19.0236
Gata1	Gata1(Zf)/K562-GATA1-ChIP-Seq(GSE18829)/Homer	0.1	RV	protein_coding	0.0481673
Gata2	Gata2(Zf)/K562-GATA2-ChIP-Seq(GSE18829)/Homer	0.1	RV	protein_coding	4.64378
Gata3	GATA3(Zf),DR4/iTreg-Gata3-ChIP-Seq(GSE20898)/Homer	0.1	RV	protein_coding	0.099125
Gata3	GATA3(Zf),DR8/iTreg-Gata3-ChIP-Seq(GSE20898)/Homer	1	RV	protein_coding	0.099125
Gata3	GATA3(Zf)/iTreg-Gata3-ChIP-Seq(GSE20898)/Homer	1e-10	RV	protein_coding	0.099125
Gata4	Gata4(Zf)/Heart-Gata4-ChIP-Seq(GSE35151)/Homer	1e-06	RV	protein_coding	41.1832
Gata6	Gata6(Zf)/HUG1N-GATA6-ChIP-Seq(GSE51936)/Homer	1e-05	RV	protein_coding	30.8978
Gfi1b	Gfi1b(Zf)/HPC7-Gfi1b-ChIP-Seq(GSE22178)/Homer	0.01	RV	protein_coding	0
Gfy	GFY(?)/Promoter/Homer	1e-100	RV	protein_coding	0
Gli2	Gli2(Zf)/GM2-Gli2-ChIP-Chip(GSE112702)/Homer	1	RV	protein_coding	0.54786
Gli3	GLI3(Zf)/Limb-GLI3-ChIP-Chip(GSE11077)/Homer	1	RV	protein_coding	1.00092
Glis3	GLIS3(Zf)/Thyroid-Glis3.GFP-ChIP-Seq(GSE103297)/Homer	1	RV	protein_coding	0.443458
Grhl2	GRHL2(CP2)/HBE-GRHL2-ChIP-Seq(GSE46194)/Homer	1	RV	protein_coding	0.584032
Gsc	GSC(Homeobox)/FrogEmbryos-GSC-ChIP-Seq(DRA000576)/Homer	1e-13	RV	protein_coding	0
Hand2	Hand2(bHLH)/Mesoderm-Hand2-ChIP-Seq(GSE61475)/Homer	1	RV	protein_coding	29.2831
Hic1	HIC1(Zf)/Treg-ZBTB29-ChIP-Seq(GSE99889)/Homer	1	RV	protein_coding	5.29592
Hinfp	HINFP(Zf)/K562-HINFP.eGFP-ChIP-Seq(Encode)/Homer	1e-87	RV	protein_coding	1.86006
Hlf	HLF(bZIP)/HSC-HLF.Flag-ChIP-Seq(GSE69817)/Homer	1e-12	RV	protein_coding	9.37072
Hnf1b	HNF1b(Homeobox)/PDAC-HNF1B-ChIP-Seq(GSE64557)/Homer	0.1	RV	protein_coding	0
Hnf4a	HNF4a(NR),DR1/HepG2-HNF4a-ChIP-Seq(GSE25021)/Homer	1	RV	protein_coding	0.0209847
Hoxa1	HOXA1(Homeobox)/mES-Hoxa1-ChIP-Seq(SRP084292)/Homer	1	RV	protein_coding	0
Hoxa10	Hoxa10(Homeobox)/ChickenMSG-Hoxa10.Flag-ChIP-Seq(GSE86088)/Homer	0.001	RV	protein_coding	0
Hoxa11	Hoxa11(Homeobox)/ChickenMSG-Hoxa11.Flag-ChIP-Seq(GSE86088)/Homer	1e-12	RV	protein_coding	0
Hoxa13	Hoxa13(Homeobox)/ChickenMSG-Hoxa13.Flag-ChIP-Seq(GSE86088)/Homer	1e-20	RV	protein_coding	0
Hoxa2	HOXA2(Homeobox)/mES-Hoxa2-ChIP-Seq(Donaldson_et_al.)/Homer	1	RV	protein_coding	0.256958
Hoxa9	Hoxa9(Homeobox)/ChickenMSG-Hoxa9.Flag-ChIP-Seq(GSE86088)/Homer	1e-06	RV	protein_coding	0
Hoxb13	HOXB13(Homeobox)/ProstateTumor-HOXB13-ChIP-Seq(GSE56288)/Homer	1e-17	RV	protein_coding	0
Hoxb4	Hoxb4(Homeobox)/ES-Hoxb4-ChIP-Seq(GSE34014)/Homer	1	RV	protein_coding	0.19334
Hoxc9	Hoxc9(Homeobox)/Ainv15-Hoxc9-ChIP-Seq(GSE21812)/Homer	1	RV	protein_coding	0
Hoxd10	Hoxd10(Homeobox)/ChickenMSG-Hoxd10.Flag-ChIP-Seq(GSE86088)/Homer	0.1	RV	protein_coding	0
Hoxd11	Hoxd11(Homeobox)/ChickenMSG-Hoxd11.Flag-ChIP-Seq(GSE86088)/Homer	1e-11	RV	protein_coding	0
Hoxd12	Hoxd12(Homeobox)/ChickenMSG-Hoxd12.Flag-ChIP-Seq(GSE86088)/Homer	1e-16	RV	protein_coding	0
Hoxd13	Hoxd13(Homeobox)/ChickenMSG-Hoxd13.Flag-ChIP-Seq(GSE86088)/Homer	1e-23	RV	protein_coding	0
Irf1	IRF1(IRF)/PBMC-IRF1-ChIP-Seq(GSE43036)/Homer	0.1	RV	protein_coding	7.94864
Irf2	IRF2(IRF)/Erythroblas-IRF2-ChIP-Seq(GSE36985)/Homer	0.0001	RV	protein_coding	6.63132
Irf3	IRF3(IRF)/BMDM-Irf3-ChIP-Seq(GSE67343)/Homer	1e-05	RV	protein_coding	8.23149
Irf4	IRF4(IRF)/GM12878-IRF4-ChIP-Seq(GSE32465)/Homer	1	RV	protein_coding	0.197963
Irf8	IRF8(IRF)/BMDM-IRF8-ChIP-Seq(GSE77884)/Homer	1e-08	RV	protein_coding	1.86427
Isl1	Isl1(Homeobox)/Neuron-Isl1-ChIP-Seq(GSE31456)/Homer	1e-06	RV	protein_coding	0
Junb	JunB(bZIP)/DendriticCells-Junb-ChIP-Seq(GSE36099)/Homer	1	RV	protein_coding	10.9031
Jund	JunD(bZIP)/K562-JunD-ChIP-Seq/Homer	0.1	RV	protein_coding	88.3509
Klf10	KLF10(Zf)/HEK293-KLF10.GFP-ChIP-Seq(GSE58341)/Homer	1	RV	protein_coding	6.60979
Klf14	KLF14(Zf)/HEK293-KLF14.GFP-ChIP-Seq(GSE58341)/Homer	1e-50	RV	protein_coding	0.0239149
Klf3	KLF3(Zf)/MEF-Klf3-ChIP-Seq(GSE44748)/Homer	1e-126	RV	protein_coding	15.4731
Klf4	Klf4(Zf)/mES-Klf4-ChIP-Seq(GSE11431)/Homer	1e-29	RV	protein_coding	20.4393
Klf5	KLF5(Zf)/LoVo-KLF5-ChIP-Seq(GSE49402)/Homer	1e-59	RV	protein_coding	0.223335
Klf6	KLF6(Zf)/PDAC-KLF6-ChIP-Seq(GSE64557)/Homer	1e-47	RV	protein_coding	30.5865
Klf9	Klf9(Zf)/GBM-Klf9-ChIP-Seq(GSE62211)/Homer	1e-49	RV	protein_coding	85.7082
Lef1	LEF1(HMG)/H1-LEF1-ChIP-Seq(GSE64758)/Homer	0.001	RV	protein_coding	0
Lhx1	Lhx1(Homeobox)/EmbryoCarcinoma-Lhx1-ChIP-Seq(GSE70957)/Homer	1e-09	RV	protein_coding	0
Lhx2	Lhx2(Homeobox)/HFSC-Lhx2-ChIP-Seq(GSE48068)/Homer	1e-06	RV	protein_coding	0
Lhx3	Lhx3(Homeobox)/Neuron-Lhx3-ChIP-Seq(GSE31456)/Homer	1e-11	RV	protein_coding	0
Mafa	MafA(bZIP)/Islet-MafA-ChIP-Seq(GSE30298)/Homer	1	RV	protein_coding	0.485902
Mafb	MafB(bZIP)/BMM-Mafb-ChIP-Seq(GSE75722)/Homer	1	RV	protein_coding	14.1844
Maff	MafF(bZIP)/HepG2-MafF-ChIP-Seq(GSE31477)/Homer	1	RV	protein_coding	10.2957
Mafk	MafK(bZIP)/C2C12-MafK-ChIP-Seq(GSE36030)/Homer	1	RV	protein_coding	15.6139
Max	Max(bHLH)/K562-Max-ChIP-Seq(GSE31477)/Homer	1	RV	protein_coding	19.2995
Maz	Maz(Zf)/HepG2-Maz-ChIP-Seq(GSE31477)/Homer	1e-40	RV	protein_coding	23.2639
Mef2a	Mef2a(MADS)/HL1-Mef2a.biotin-ChIP-Seq(GSE21529)/Homer	1e-07	RV	protein_coding	31.3551
Mef2b	Mef2b(MADS)/HEK293-Mef2b.V5-ChIP-Seq(GSE67450)/Homer	1e-11	RV	protein_coding	0.179991
Mef2c	Mef2c(MADS)/GM12878-Mef2c-ChIP-Seq(GSE32465)/Homer	1e-13	RV	protein_coding	6.3784
Mef2d	Mef2d(MADS)/Retina-Mef2d-ChIP-Seq(GSE61391)/Homer	0.0001	RV	protein_coding	38.3394
Meis1	Meis1(Homeobox)/MastCells-Meis1-ChIP-Seq(GSE48085)/Homer	1	RV	protein_coding	4.44929
Mitf	MITF(bHLH)/MastCells-MITF-ChIP-Seq(GSE48085)/Homer	1	RV	protein_coding	29.2485
Mnt	MNT(bHLH)/HepG2-MNT-ChIP-Seq(Encode)/Homer	1	RV	protein_coding	4.19657
Myb	MYB(HTH)/ERMYB-Myb-ChIPSeq(GSE22095)/Homer	1e-11	RV	protein_coding	0.0504299
Myf5	Myf5(bHLH)/GM-Myf5-ChIP-Seq(GSE24852)/Homer	1	RV	protein_coding	0
Mynn	MYNN(Zf)/HEK293-MYNN.eGFP-ChIP-Seq(Encode)/Homer	0.0001	RV	protein_coding	3.70562
Myog	MyoG(bHLH)/C2C12-MyoG-ChIP-Seq(GSE36024)/Homer	1	RV	protein_coding	0
Nanog	Nanog(Homeobox)/mES-Nanog-ChIP-Seq(GSE11724)/Homer	1e-05	RV	protein_coding	0
Neurod1	NeuroD1(bHLH)/Islet-NeuroD1-ChIP-Seq(GSE30298)/Homer	1	RV	protein_coding	0
Neurog2	NeuroG2(bHLH)/Fibroblast-NeuroG2-ChIP-Seq(GSE75910)/Homer	1	RV	protein_coding	0
Nf1	NF1(CTF)/LNCAP-NF1-ChIP-Seq(Unpublished)/Homer	1	RV	protein_coding	13.8458
Nfe2l2	NFE2L2(bZIP)/HepG2-NFE2L2-ChIP-Seq(Encode)/Homer	1	RV	protein_coding	28.5708
Nfil3	NFIL3(bZIP)/HepG2-NFIL3-ChIP-Seq(Encode)/Homer	1e-10	RV	protein_coding	7.48407
Nkx2-1	Nkx2.1(Homeobox)/LungAC-Nkx2.1-ChIP-Seq(GSE43252)/Homer	0.0001	RV	protein_coding	0
Nkx2-2	Nkx2.2(Homeobox)/NPC-Nkx2.2-ChIP-Seq(GSE61673)/Homer	1	RV	protein_coding	0
Nkx2-5	Nkx2.5(Homeobox)/HL1-Nkx2.5.biotin-ChIP-Seq(GSE21529)/Homer	0.1	RV	protein_coding	61.2578
Nkx3-1	Nkx3.1(Homeobox)/LNCaP-Nkx3.1-ChIP-Seq(GSE28264)/Homer	0.1	RV	protein_coding	0
Nkx6-1	Nkx6.1(Homeobox)/Islet-Nkx6.1-ChIP-Seq(GSE40975)/Homer	1e-17	RV	protein_coding	0
Npas2	NPAS2(bHLH)/Liver-NPAS2-ChIP-Seq(GSE39860)/Homer	1	RV	protein_coding	1.68292
Nr5a2	Nr5a2(NR)/mES-Nr5a2-ChIP-Seq(GSE19019)/Homer	1	RV	protein_coding	0.223212
Nr5a2	Nr5a2(NR)/Pancreas-LRH1-ChIP-Seq(GSE34295)/Homer	1	RV	protein_coding	0.223212
Nrf1	NRF1(NRF)/MCF7-NRF1-ChIP-Seq(Unpublished)/Homer	1e-92	RV	protein_coding	3.23772
Olig2	Olig2(bHLH)/Neuron-Olig2-ChIP-Seq(GSE30882)/Homer	1	RV	protein_coding	0
Otx2	Otx2(Homeobox)/EpiLC-Otx2-ChIP-Seq(GSE56098)/Homer	1e-11	RV	protein_coding	0
Pax5	PAX5(Paired,Homeobox)/GM12878-PAX5-ChIP-Seq(GSE32465)/Homer	1	RV	protein_coding	0.0122929
Pax5	PAX5(Paired,Homeobox),condensed/GM12878-PAX5-ChIP-Seq(GSE32465)/Homer	1	RV	protein_coding	0.0122929
Pax6	PAX6(Paired,Homeobox)/Forebrain-Pax6-ChIP-Seq(GSE66961)/Homer	0.1	RV	protein_coding	0.0170365
Pax7	Pax7(Paired,Homeobox)/Myoblast-Pax7-ChIP-Seq(GSE25064)/Homer	1	RV	protein_coding	0.0126094
Pax7	Pax7(Paired,Homeobox),long/Myoblast-Pax7-ChIP-Seq(GSE25064)/Homer	1	RV	protein_coding	0.0126094
Pax7	Pax7(Paired,Homeobox),longest/Myoblast-Pax7-ChIP-Seq(GSE25064)/Homer	1	RV	protein_coding	0.0126094
Pax8	Pax8(Paired,Homeobox)/Thyroid-Pax8-ChIP-Seq(GSE26938)/Homer	1	RV	protein_coding	0
Pbx1	PBX1(Homeobox)/MCF7-PBX1-ChIP-Seq(GSE28007)/Homer	1	RV	protein_coding	19.1373
Pbx2	PBX2(Homeobox)/K562-PBX2-ChIP-Seq(Encode)/Homer	1	RV	protein_coding	7.68433
Pbx3	Pbx3(Homeobox)/GM12878-PBX3-ChIP-Seq(GSE32465)/Homer	1	RV	protein_coding	3.81999
Pdx1	Pdx1(Homeobox)/Islet-Pdx1-ChIP-Seq(SRA008281)/Homer	1	RV	protein_coding	0
Pgr	PGR(NR)/EndoStromal-PGR-ChIP-Seq(GSE69539)/Homer	0.1	RV	protein_coding	0
Phox2a	Phox2a(Homeobox)/Neuron-Phox2a-ChIP-Seq(GSE31456)/Homer	1e-11	RV	protein_coding	0.392205
Phox2b	Phox2b(Homeobox)/CLBGA-PHOX2B-ChIP-Seq(GSE90683)/Homer	1e-10	RV	protein_coding	0
Pitx1	Pitx1(Homeobox)/Chicken-Pitx1-ChIP-Seq(GSE38910)/Homer	1e-12	RV	protein_coding	0
Pknox1	Pknox1(Homeobox)/ES-Prep1-ChIP-Seq(GSE63282)/Homer	1	RV	protein_coding	2.71435
Pou2f3	Oct11(POU,Homeobox)/NCIH1048-POU2F3-ChIP-seq(GSE115123)/Homer	1e-05	RV	protein_coding	0
Pou3f1	Oct6(POU,Homeobox)/NPC-Pou3f1-ChIP-Seq(GSE35496)/Homer	1	RV	protein_coding	0.0640889
Pou5f1	Oct4(POU,Homeobox)/mES-Oct4-ChIP-Seq(GSE11431)/Homer	0.001	RV	protein_coding	0
Ppara	PPARa(NR),DR1/Liver-Ppara-ChIP-Seq(GSE47954)/Homer	1	RV	protein_coding	32.2849
Prdm1	PRDM1(Zf)/Hela-PRDM1-ChIP-Seq(GSE31477)/Homer	1	RV	protein_coding	0.548884
Prdm10	PRDM10(Zf)/HEK293-PRDM10.eGFP-ChIP-Seq(Encode)/Homer	1	RV	protein_coding	1.53141
Prdm14	PRDM14(Zf)/H1-PRDM14-ChIP-Seq(GSE22767)/Homer	1	RV	protein_coding	0
Prdm15	PRDM15(Zf)/ESC-Prdm15-ChIP-Seq(GSE73694)/Homer	0.1	RV	protein_coding	1.71575
Prdm9	PRDM9(Zf)/Testis-DMC1-ChIP-Seq(GSE35498)/Homer	1	RV	protein_coding	0.117601
Prop1	Prop1(Homeobox)/GHFT1-PROP1.biotin-ChIP-Seq(GSE77302)/Homer	1e-21	RV	protein_coding	0
Ptf1a	Ptf1a(bHLH)/Panc1-Ptf1a-ChIP-Seq(GSE47459)/Homer	1	RV	protein_coding	0
Rara	RARa(NR)/K562-RARa-ChIP-Seq(Encode)/Homer	0.01	RV	protein_coding	6.09094
Rarg	RARg(NR)/ES-RARg-ChIP-Seq(GSE30538)/Homer	1	RV	protein_coding	7.01089
Rfx1	Rfx1(HTH)/NPC-H3K4me1-ChIP-Seq(GSE16256)/Homer	0.001	RV	protein_coding	5.04194
Rfx2	Rfx2(HTH)/LoVo-RFX2-ChIP-Seq(GSE49402)/Homer	1e-07	RV	protein_coding	1.24792
Rfx5	Rfx5(HTH)/GM12878-Rfx5-ChIP-Seq(GSE31477)/Homer	1	RV	protein_coding	1.61325
Rfx6	Rfx6(HTH)/Min6b1-Rfx6.HA-ChIP-Seq(GSE62844)/Homer	0.1	RV	protein_coding	0
Rora	RORa(NR)/Liver-Rora-ChIP-Seq(GSE101115)/Homer	1	RV	protein_coding	10.0189
Runx1	RUNX1(Runt)/Jurkat-RUNX1-ChIP-Seq(GSE29180)/Homer	1	RV	protein_coding	0.794183
Runx2	RUNX2(Runt)/PCa-RUNX2-ChIP-Seq(GSE33889)/Homer	1	RV	protein_coding	0.200161
Scrt1	SCRT1(Zf)/HEK293-SCRT1.eGFP-ChIP-Seq(Encode)/Homer	1	RV	protein_coding	0.0224462
Sf1	SF1(NR)/H295R-Nr5a1-ChIP-Seq(GSE44220)/Homer	1	RV	protein_coding	15.9257
Six1	Six1(Homeobox)/Myoblast-Six1-ChIP-Chip(GSE20150)/Homer	1	RV	protein_coding	2.4015
Six2	Six2(Homeobox)/NephronProgenitor-Six2-ChIP-Seq(GSE39837)/Homer	1e-08	RV	protein_coding	0
Six4	Six4(Homeobox)/MCF7-SIX4-ChIP-Seq(Encode)/Homer	1	RV	protein_coding	3.01337
Smad2	Smad2(MAD)/ES-SMAD2-ChIP-Seq(GSE29422)/Homer	1	RV	protein_coding	4.45188
Smad3	Smad3(MAD)/NPC-Smad3-ChIP-Seq(GSE36673)/Homer	1	RV	protein_coding	7.68839
Smad4	Smad4(MAD)/ESC-SMAD4-ChIP-Seq(GSE29422)/Homer	1	RV	protein_coding	34.7886
Sox10	Sox10(HMG)/SciaticNerve-Sox3-ChIP-Seq(GSE35132)/Homer	1	RV	protein_coding	0.834656
Sox15	Sox15(HMG)/CPA-Sox15-ChIP-Seq(GSE62909)/Homer	1	RV	protein_coding	0.172695
Sox17	Sox17(HMG)/Endoderm-Sox17-ChIP-Seq(GSE61475)/Homer	1	RV	protein_coding	4.58032
Sox2	Sox2(HMG)/mES-Sox2-ChIP-Seq(GSE11431)/Homer	1	RV	protein_coding	0
Sox3	Sox3(HMG)/NPC-Sox3-ChIP-Seq(GSE33059)/Homer	1	RV	protein_coding	0
Sox4	Sox4(HMG)/proB-Sox4-ChIP-Seq(GSE50066)/Homer	1	RV	protein_coding	7.98673
Sox6	Sox6(HMG)/Myotubes-Sox6-ChIP-Seq(GSE32627)/Homer	1	RV	protein_coding	5.93935
Sox9	Sox9(HMG)/Limb-SOX9-ChIP-Seq(GSE73225)/Homer	1	RV	protein_coding	0.464898
Sp1	Sp1(Zf)/Promoter/Homer	0	RV	protein_coding	12.3908
Sp2	Sp2(Zf)/HEK293-Sp2.eGFP-ChIP-Seq(Encode)/Homer	1e-86	RV	protein_coding	4.45758
Sp5	Sp5(Zf)/mES-Sp5.Flag-ChIP-Seq(GSE72989)/Homer	1e-160	RV	protein_coding	0
Spdef	SPDEF(ETS)/VCaP-SPDEF-ChIP-Seq(SRA014231)/Homer	1e-06	RV	protein_coding	0.0476894
Spib	SpiB(ETS)/OCILY3-SPIB-ChIP-Seq(GSE56857)/Homer	0.1	RV	protein_coding	0.0525235
Stat1	STAT1(Stat)/HelaS3-STAT1-ChIP-Seq(GSE12782)/Homer	1e-07	RV	protein_coding	10.2506
Stat3	Stat3(Stat)/mES-Stat3-ChIP-Seq(GSE11431)/Homer	1e-07	RV	protein_coding	30.2923
Stat4	STAT4(Stat)/CD4-Stat4-ChIP-Seq(GSE22104)/Homer	1e-07	RV	protein_coding	0
Stat6	STAT6(Stat)/Macrophage-Stat6-ChIP-Seq(GSE38377)/Homer	1e-05	RV	protein_coding	23.1232
Stat6	STAT6(Stat)/CD4-Stat6-ChIP-Seq(GSE22104)/Homer	1e-06	RV	protein_coding	23.1232
Tbr1	Tbr1(T-box)/Cortex-Tbr1-ChIP-Seq(GSE71384)/Homer	0.1	RV	protein_coding	0
Tbx20	Tbx20(T-box)/Heart-Tbx20-ChIP-Seq(GSE29636)/Homer	1	RV	protein_coding	33.0755
Tbx21	Tbx21(T-box)/GM12878-TBX21-ChIP-Seq(Encode)/Homer	1	RV	protein_coding	0
Tbx5	Tbx5(T-box)/HL1-Tbx5.biotin-ChIP-Seq(GSE21529)/Homer	0.1	RV	protein_coding	9.5673
Tbx6	Tbx6(T-box)/ESC-Tbx6-ChIP-Seq(GSE93524)/Homer	1	RV	protein_coding	0.156088
Tcf12	Tcf12(bHLH)/GM12878-Tcf12-ChIP-Seq(GSE32465)/Homer	1	RV	protein_coding	9.31037
Tcf21	Tcf21(bHLH)/ArterySmoothMuscle-Tcf21-ChIP-Seq(GSE61369)/Homer	1	RV	protein_coding	4.0829
Tcf3	Tcf3(HMG)/mES-Tcf3-ChIP-Seq(GSE11724)/Homer	1	RV	protein_coding	8.7485
Tcf4	TCF4(bHLH)/SHSY5Y-TCF4-ChIP-Seq(GSE96915)/Homer	1	RV	protein_coding	15.7991
Tcf7	Tcf7(HMG)/GM12878-TCF7-ChIP-Seq(Encode)/Homer	1	RV	protein_coding	0.233465
Tead1	TEAD1(TEAD)/HepG2-TEAD1-ChIP-Seq(Encode)/Homer	0.1	RV	protein_coding	20.884
Tead2	TEAD2(TEA)/Py2T-Tead2-ChIP-Seq(GSE55709)/Homer	1	RV	protein_coding	1.07566
Tead3	TEAD3(TEA)/HepG2-TEAD3-ChIP-Seq(Encode)/Homer	0.1	RV	protein_coding	4.25052
Tead4	TEAD4(TEA)/Tropoblast-Tead4-ChIP-Seq(GSE37350)/Homer	1	RV	protein_coding	0.991665
Tfe3	TFE3(bHLH)/MEF-TFE3-ChIP-Seq(GSE75757)/Homer	0.001	RV	protein_coding	3.3631
Tgif1	Tgif1(Homeobox)/mES-Tgif1-ChIP-Seq(GSE55404)/Homer	1	RV	protein_coding	1.10453
Tgif2	Tgif2(Homeobox)/mES-Tgif2-ChIP-Seq(GSE55404)/Homer	0.1	RV	protein_coding	0.102605
Thra	THRa(NR)/C17.2-THRa-ChIP-Seq(GSE38347)/Homer	1	RV	protein_coding	57.6585
Thrb	THRb(NR)/Liver-NR1A2-ChIP-Seq(GSE52613)/Homer	1	RV	protein_coding	6.0359
Thrb	THRb(NR)/HepG2-THRb.Flag-ChIP-Seq(Encode)/Homer	1	RV	protein_coding	6.0359
Trps1	TRPS1(Zf)/MCF7-TRPS1-ChIP-Seq(GSE107013)/Homer	1e-07	RV	protein_coding	2.34724
Twist2	Twist2(bHLH)/Myoblast-Twist2.Ty1-ChIP-Seq(GSE127998)/Homer	1	RV	protein_coding	0.174333
Usf1	USF1(bHLH)/GM12878-Usf1-ChIP-Seq(GSE32465)/Homer	1	RV	protein_coding	9.79476
Usf2	Usf2(bHLH)/C2C12-Usf2-ChIP-Seq(GSE36030)/Homer	1	RV	protein_coding	32.4017
Vdr	VDR(NR),DR3/GM10855-VDR+vitD-ChIP-Seq(GSE22484)/Homer	1	RV	protein_coding	0.186171
Wt1	WT1(Zf)/Kidney-WT1-ChIP-Seq(GSE90016)/Homer	1	RV	protein_coding	1.7573
Yy1	YY1(Zf)/Promoter/Homer	1e-21	RV	protein_coding	15.2481
Zbtb12	ZBTB12(Zf)/HEK293-ZBTB12.GFP-ChIP-Seq(GSE58341)/Homer	1	RV	protein_coding	4.46539
Zbtb18	ZBTB18(Zf)/HEK293-ZBTB18.GFP-ChIP-Seq(GSE58341)/Homer	1	RV	protein_coding	6.1746
Zbtb33	ZBTB33(Zf)/GM12878-ZBTB33-ChIP-Seq(GSE32465)/Homer	1e-15	RV	protein_coding	6.09842
Zeb1	ZEB1(Zf)/PDAC-ZEB1-ChIP-Seq(GSE64557)/Homer	1	RV	protein_coding	15.1496
Zeb2	ZEB2(Zf)/SNU398-ZEB2-ChIP-Seq(GSE103048)/Homer	1	RV	protein_coding	9.67444
Zfp281	Zfp281(Zf)/ES-Zfp281-ChIP-Seq(GSE81042)/Homer	1	RV	protein_coding	5.54785
Zfp3	ZFP3(Zf)/HEK293-ZFP3.GFP-ChIP-Seq(GSE58341)/Homer	1	RV	protein_coding	4.08382
Zfp57	Zfp57(Zf)/H1-ZFP57.HA-ChIP-Seq(GSE115387)/Homer	1e-62	RV	protein_coding	0.291754
Zfp809	Zfp809(Zf)/ES-Zfp809-ChIP-Seq(GSE70799)/Homer	1	RV	protein_coding	13.7792
Zfx	ZFX(Zf)/mES-Zfx-ChIP-Seq(GSE11431)/Homer	1	RV	protein_coding	10.1383
Zic3	Zic3(Zf)/mES-Zic3-ChIP-Seq(GSE37889)/Homer	1	RV	protein_coding	0
Zkscan1	ZKSCAN1(Zf)/HepG2-ZKSCAN1-ChIP-Seq(Encode)/Homer	1	RV	protein_coding	7.79344
Zscan22	ZSCAN22(Zf)/HEK293-ZSCAN22.GFP-ChIP-Seq(GSE58341)/Homer	1	RV	protein_coding	1.45128
