# Supplementary material for: Integrated transcriptomics and epigenomics reveal chamber-specific and species-specific characteristics of human and mouse hearts
Source: PLoS Biol. 2021 May 18;19(5):e3001229. doi: 10.1371/journal.pbio.3001229 (PMC8130971; doi:10.1371/journal.pbio.3001229)
Supplement: S1 Data — (XLSX) [file pbio.3001229.s013.xlsx]

## Sheet: Fig.1B
Fig.1B. Boxplots showing the endogenous DNA methylation level (left) and chromatin accessibility levels (right) in the human heart. The endogenous DNA methylation level was calculated using the DNA methylation level of WCG sites (ACG and TCG trinucleotides), and the chromatin accessibility level was calculated using the DNA methylation level of GCH sites (GCA, GCT and GCC trinucleotides).
Sample	Type	DNA_methylation_level_(WCG)	Chromatin_accessibility_level_(GCH)
N16W_LV_ind1	Fetus	0.743586	0.405646
N16W_RV_ind1	Fetus	0.747775	0.382693
N20W_LA_ind1	Fetus	0.739459	0.362167
N20W_LV_ind1	Fetus	0.729454	0.394487
N20W_LV_ind2	Fetus	0.745618	0.393734
N20W_RA_ind1	Fetus	0.731835	0.350981
N20W_RV_ind1	Fetus	0.73412	0.403073
N20W_RV_ind2	Fetus	0.745691	0.360373
NC_LA_ind3	Adult	0.742955	0.427149
NC_LA_ind6	Adult	0.743696	0.41716
NC_LA_ind7	Adult	0.743148	0.38288
NC_LA_ind8	Adult	0.749375	0.465954
NC_LA_indN1	Adult	0.742554	0.371818
NC_LA_indN2	Adult	0.734137	0.31068
NC_LV_ind1	Adult	0.750121	0.386192
NC_LV_ind2	Adult	0.737911	0.415284
NC_LV_ind3	Adult	0.727585	0.410763
NC_LV_ind4	Adult	0.739684	0.373096
NC_LV_ind5	Adult	0.727142	0.42679
NC_LV_ind6	Adult	0.732229	0.433721
NC_LV_ind7	Adult	0.738011	0.436473
NC_LV_ind8	Adult	0.741773	0.43598
NC_LV_indN1	Adult	0.750873	0.39375
NC_LV_indN2	Adult	0.755861	0.438441
NC_LV_indN3	Adult	0.734714	0.468821
NC_RA_ind3	Adult	0.73265	0.399015
NC_RA_ind4	Adult	0.741751	0.40433
NC_RA_ind5	Adult	0.736449	0.366145
NC_RA_ind6	Adult	0.737666	0.398978
NC_RA_ind7	Adult	0.731227	0.439271
NC_RA_ind8	Adult	0.751157	0.49621
NC_RA_indN1	Adult	0.723099	0.358175
NC_RA_indN2	Adult	0.742274	0.423661
NC_RA_indN3	Adult	0.743042	0.399276
NC_RV_ind1	Adult	0.757885	0.478315
NC_RV_ind3	Adult	0.746468	0.430285
NC_RV_ind4	Adult	0.751433	0.436107
NC_RV_ind5	Adult	0.75369	0.417353
NC_RV_ind6	Adult	0.756477	0.407108
NC_RV_ind7	Adult	0.742755	0.437285
NC_RV_ind8	Adult	0.739915	0.443756
NC_RV_indN1	Adult	0.738218	0.41017
NC_RV_indN2	Adult	0.747847	0.40411

## Sheet: Fig.1C
Fig.1C. Line plots showing the average endogenous DNA methylation level around the gene body ± 5 kb region (left) and the average chromatin accessibility levels around the TSS ± 2 kb region (right) in the human heart. Different colors indicate different anatomic regions, and the solid line and dashed line indicate adult samples and fetal samples, respectively.
DNA methylation level in gene body					Chromatin accessibility level around TSS
Bin	Methylation_level(%)	Type	Postion		Bin	Methylation_level(%)	Type	Postion
1	75.4365	Fetus	LV		1	40.2753	Fetus	LV
2	75.2917	Fetus	LV		2	40.2315	Fetus	LV
3	75.1521	Fetus	LV		3	40.3099	Fetus	LV
4	74.8093	Fetus	LV		4	40.4547	Fetus	LV
5	74.5486	Fetus	LV		5	40.2954	Fetus	LV
6	73.5656	Fetus	LV		6	40.2255	Fetus	LV
7	71.9228	Fetus	LV		7	40.3664	Fetus	LV
8	66.6517	Fetus	LV		8	40.3181	Fetus	LV
9	51.7209	Fetus	LV		9	40.1875	Fetus	LV
10	30.6364	Fetus	LV		10	40.1932	Fetus	LV
11	20.2635	Fetus	LV		11	40.1533	Fetus	LV
12	31.8889	Fetus	LV		12	40.0962	Fetus	LV
13	40.8556	Fetus	LV		13	40.257	Fetus	LV
14	46.9742	Fetus	LV		14	40.1875	Fetus	LV
15	51.8036	Fetus	LV		15	40.3053	Fetus	LV
16	55.5424	Fetus	LV		16	40.3688	Fetus	LV
17	58.4546	Fetus	LV		17	40.2617	Fetus	LV
18	60.5899	Fetus	LV		18	40.3883	Fetus	LV
19	62.723	Fetus	LV		19	40.2678	Fetus	LV
20	64.1766	Fetus	LV		20	40.1241	Fetus	LV
21	65.9325	Fetus	LV		21	40.1364	Fetus	LV
22	66.7094	Fetus	LV		22	40.2132	Fetus	LV
23	67.961	Fetus	LV		23	40.388	Fetus	LV
24	68.8646	Fetus	LV		24	40.3541	Fetus	LV
25	69.3567	Fetus	LV		25	40.2003	Fetus	LV
26	70.28	Fetus	LV		26	40.3462	Fetus	LV
27	70.5386	Fetus	LV		27	40.2537	Fetus	LV
28	71.4102	Fetus	LV		28	40.3586	Fetus	LV
29	71.8109	Fetus	LV		29	40.2374	Fetus	LV
30	72.3175	Fetus	LV		30	40.4869	Fetus	LV
31	72.6709	Fetus	LV		31	40.5483	Fetus	LV
32	73.4775	Fetus	LV		32	40.4706	Fetus	LV
33	73.7367	Fetus	LV		33	40.5012	Fetus	LV
34	73.7186	Fetus	LV		34	40.1469	Fetus	LV
35	73.8888	Fetus	LV		35	40.2515	Fetus	LV
36	74.4753	Fetus	LV		36	40.142	Fetus	LV
37	74.352	Fetus	LV		37	40.231	Fetus	LV
38	74.9312	Fetus	LV		38	40.2694	Fetus	LV
39	75.0266	Fetus	LV		39	40.4597	Fetus	LV
40	75.5484	Fetus	LV		40	40.3586	Fetus	LV
41	75.4905	Fetus	LV		41	40.431	Fetus	LV
42	75.6635	Fetus	LV		42	40.4468	Fetus	LV
43	75.9038	Fetus	LV		43	40.794	Fetus	LV
44	76.1018	Fetus	LV		44	40.6866	Fetus	LV
45	76.2731	Fetus	LV		45	40.4794	Fetus	LV
46	76.6949	Fetus	LV		46	40.492	Fetus	LV
47	76.5441	Fetus	LV		47	40.3812	Fetus	LV
48	76.7135	Fetus	LV		48	40.4182	Fetus	LV
49	76.4964	Fetus	LV		49	40.5875	Fetus	LV
50	76.7065	Fetus	LV		50	40.7089	Fetus	LV
51	76.765	Fetus	LV		51	40.6173	Fetus	LV
52	77.0382	Fetus	LV		52	41.0459	Fetus	LV
53	76.9741	Fetus	LV		53	40.9716	Fetus	LV
54	77.1325	Fetus	LV		54	40.9405	Fetus	LV
55	77.1325	Fetus	LV		55	40.6569	Fetus	LV
56	77.5287	Fetus	LV		56	40.7209	Fetus	LV
57	77.5944	Fetus	LV		57	40.8847	Fetus	LV
58	77.7356	Fetus	LV		58	40.9617	Fetus	LV
59	77.5682	Fetus	LV		59	41.1997	Fetus	LV
60	77.9728	Fetus	LV		60	41.2402	Fetus	LV
61	78.0012	Fetus	LV		61	41.3652	Fetus	LV
62	77.9162	Fetus	LV		62	41.436	Fetus	LV
63	78.1502	Fetus	LV		63	41.3765	Fetus	LV
64	78.5648	Fetus	LV		64	41.4551	Fetus	LV
65	78.1557	Fetus	LV		65	41.3714	Fetus	LV
66	78.2067	Fetus	LV		66	41.4897	Fetus	LV
67	78.1148	Fetus	LV		67	41.4226	Fetus	LV
68	78.0094	Fetus	LV		68	41.7225	Fetus	LV
69	78.3081	Fetus	LV		69	41.9662	Fetus	LV
70	78.1859	Fetus	LV		70	42.118	Fetus	LV
71	78.4778	Fetus	LV		71	41.8752	Fetus	LV
72	78.8943	Fetus	LV		72	41.8791	Fetus	LV
73	78.3024	Fetus	LV		73	42.0934	Fetus	LV
74	78.3964	Fetus	LV		74	41.8933	Fetus	LV
75	78.6749	Fetus	LV		75	42.0334	Fetus	LV
76	78.8456	Fetus	LV		76	42.3525	Fetus	LV
77	78.6204	Fetus	LV		77	42.5765	Fetus	LV
78	78.6612	Fetus	LV		78	42.86	Fetus	LV
79	78.9618	Fetus	LV		79	42.9997	Fetus	LV
80	78.8741	Fetus	LV		80	42.9221	Fetus	LV
81	78.9175	Fetus	LV		81	42.7806	Fetus	LV
82	78.7542	Fetus	LV		82	42.8454	Fetus	LV
83	78.9591	Fetus	LV		83	43.2244	Fetus	LV
84	79.0272	Fetus	LV		84	43.851	Fetus	LV
85	78.9926	Fetus	LV		85	44.1733	Fetus	LV
86	78.8139	Fetus	LV		86	44.8989	Fetus	LV
87	79.0196	Fetus	LV		87	45.1113	Fetus	LV
88	78.6309	Fetus	LV		88	45.0501	Fetus	LV
89	78.9731	Fetus	LV		89	45.4584	Fetus	LV
90	79.0182	Fetus	LV		90	45.6581	Fetus	LV
91	79.1526	Fetus	LV		91	46.419	Fetus	LV
92	79.1823	Fetus	LV		92	47.4605	Fetus	LV
93	79.0163	Fetus	LV		93	49.0616	Fetus	LV
94	79.3285	Fetus	LV		94	50.7378	Fetus	LV
95	78.8866	Fetus	LV		95	52.2286	Fetus	LV
96	78.8992	Fetus	LV		96	53.1834	Fetus	LV
97	78.9419	Fetus	LV		97	53.5457	Fetus	LV
98	79.0531	Fetus	LV		98	53.8707	Fetus	LV
99	78.8866	Fetus	LV		99	54.1383	Fetus	LV
100	79.0185	Fetus	LV		100	53.7383	Fetus	LV
101	79.0627	Fetus	LV		101	53.6299	Fetus	LV
102	78.7349	Fetus	LV		102	53.7037	Fetus	LV
103	78.7238	Fetus	LV		103	52.2236	Fetus	LV
104	78.3166	Fetus	LV		104	49.7937	Fetus	LV
105	78.2109	Fetus	LV		105	46.6062	Fetus	LV
106	77.9118	Fetus	LV		106	43.7104	Fetus	LV
107	77.6933	Fetus	LV		107	41.8046	Fetus	LV
108	76.9158	Fetus	LV		108	41.0173	Fetus	LV
109	76.5479	Fetus	LV		109	41.774	Fetus	LV
110	75.698	Fetus	LV		110	43.6151	Fetus	LV
111	73.9075	Fetus	LV		111	45.6218	Fetus	LV
112	74.6217	Fetus	LV		112	46.5409	Fetus	LV
113	74.5564	Fetus	LV		113	46.0926	Fetus	LV
114	74.7768	Fetus	LV		114	44.74	Fetus	LV
115	74.7334	Fetus	LV		115	43.0535	Fetus	LV
116	74.783	Fetus	LV		116	41.9498	Fetus	LV
117	74.8875	Fetus	LV		117	41.6437	Fetus	LV
118	74.6775	Fetus	LV		118	42.0939	Fetus	LV
119	74.8088	Fetus	LV		119	43.1737	Fetus	LV
120	74.7701	Fetus	LV		120	44.0779	Fetus	LV
1	75.7263	Fetus	RV		121	44.6686	Fetus	LV
2	75.4219	Fetus	RV		122	44.547	Fetus	LV
3	75.2128	Fetus	RV		123	43.8167	Fetus	LV
4	74.9936	Fetus	RV		124	43.1023	Fetus	LV
5	74.6046	Fetus	RV		125	42.4826	Fetus	LV
6	73.7747	Fetus	RV		126	42.1642	Fetus	LV
7	72.2232	Fetus	RV		127	42.3891	Fetus	LV
8	66.5201	Fetus	RV		128	42.9192	Fetus	LV
9	51.6963	Fetus	RV		129	43.3125	Fetus	LV
10	30.3971	Fetus	RV		130	43.5385	Fetus	LV
11	20.0467	Fetus	RV		131	43.5412	Fetus	LV
12	31.7104	Fetus	RV		132	43.159	Fetus	LV
13	40.7475	Fetus	RV		133	42.7244	Fetus	LV
14	46.8201	Fetus	RV		134	42.3259	Fetus	LV
15	51.7825	Fetus	RV		135	42.0365	Fetus	LV
16	55.3944	Fetus	RV		136	42.2599	Fetus	LV
17	58.3405	Fetus	RV		137	42.5107	Fetus	LV
18	60.705	Fetus	RV		138	42.6168	Fetus	LV
19	62.7271	Fetus	RV		139	42.6195	Fetus	LV
20	64.3881	Fetus	RV		140	42.6202	Fetus	LV
21	65.7993	Fetus	RV		141	42.3558	Fetus	LV
22	66.788	Fetus	RV		142	42.1082	Fetus	LV
23	67.9863	Fetus	RV		143	41.8344	Fetus	LV
24	68.9193	Fetus	RV		144	41.5351	Fetus	LV
25	69.2642	Fetus	RV		145	41.7131	Fetus	LV
26	70.2602	Fetus	RV		146	41.6949	Fetus	LV
27	70.7535	Fetus	RV		147	42.0104	Fetus	LV
28	71.5271	Fetus	RV		148	41.986	Fetus	LV
29	72.1353	Fetus	RV		149	41.876	Fetus	LV
30	72.441	Fetus	RV		150	41.6476	Fetus	LV
31	72.8127	Fetus	RV		151	41.6051	Fetus	LV
32	73.5895	Fetus	RV		152	41.4093	Fetus	LV
33	73.679	Fetus	RV		153	41.4331	Fetus	LV
34	73.9097	Fetus	RV		154	41.3291	Fetus	LV
35	74.0282	Fetus	RV		155	41.5253	Fetus	LV
36	74.4636	Fetus	RV		156	41.5986	Fetus	LV
37	74.4654	Fetus	RV		157	41.5122	Fetus	LV
38	74.873	Fetus	RV		158	41.1997	Fetus	LV
39	75.0404	Fetus	RV		159	41.2583	Fetus	LV
40	75.5468	Fetus	RV		160	41.2073	Fetus	LV
41	75.5163	Fetus	RV		161	41.0549	Fetus	LV
42	75.7536	Fetus	RV		162	41.2336	Fetus	LV
43	76.1221	Fetus	RV		163	41.082	Fetus	LV
44	76.191	Fetus	RV		164	40.9748	Fetus	LV
45	76.3658	Fetus	RV		165	41.1209	Fetus	LV
46	76.8474	Fetus	RV		166	41.1411	Fetus	LV
47	76.7138	Fetus	RV		167	41.0739	Fetus	LV
48	76.9108	Fetus	RV		168	41.0162	Fetus	LV
49	76.5989	Fetus	RV		169	41.1246	Fetus	LV
50	76.8802	Fetus	RV		170	40.7134	Fetus	LV
51	76.8311	Fetus	RV		171	40.7771	Fetus	LV
52	77.085	Fetus	RV		172	40.891	Fetus	LV
53	77.2041	Fetus	RV		173	40.8203	Fetus	LV
54	77.2385	Fetus	RV		174	40.752	Fetus	LV
55	77.3596	Fetus	RV		175	40.8935	Fetus	LV
56	77.6087	Fetus	RV		176	40.8337	Fetus	LV
57	77.7824	Fetus	RV		177	40.791	Fetus	LV
58	77.866	Fetus	RV		178	40.7662	Fetus	LV
59	77.7173	Fetus	RV		179	40.5952	Fetus	LV
60	78.0361	Fetus	RV		180	40.8245	Fetus	LV
61	78.1615	Fetus	RV		181	40.6348	Fetus	LV
62	78.1271	Fetus	RV		182	40.5793	Fetus	LV
63	78.2681	Fetus	RV		183	40.7197	Fetus	LV
64	78.6648	Fetus	RV		184	40.5676	Fetus	LV
65	78.324	Fetus	RV		185	40.6079	Fetus	LV
66	78.5209	Fetus	RV		186	40.7184	Fetus	LV
67	78.1333	Fetus	RV		187	40.5872	Fetus	LV
68	78.1845	Fetus	RV		188	40.5594	Fetus	LV
69	78.6252	Fetus	RV		189	40.5677	Fetus	LV
70	78.4804	Fetus	RV		190	40.5813	Fetus	LV
71	78.6077	Fetus	RV		191	40.5678	Fetus	LV
72	78.9495	Fetus	RV		192	40.2981	Fetus	LV
73	78.4257	Fetus	RV		193	40.5742	Fetus	LV
74	78.6599	Fetus	RV		194	40.4721	Fetus	LV
75	78.6025	Fetus	RV		195	40.5712	Fetus	LV
76	78.9472	Fetus	RV		196	40.4213	Fetus	LV
77	78.7418	Fetus	RV		197	40.6282	Fetus	LV
78	78.7061	Fetus	RV		198	40.6583	Fetus	LV
79	79.2481	Fetus	RV		199	40.5624	Fetus	LV
80	79.123	Fetus	RV		200	40.5337	Fetus	LV
81	79.0471	Fetus	RV		1	38.8238	Fetus	RV
82	78.9883	Fetus	RV		2	38.8764	Fetus	RV
83	79.1652	Fetus	RV		3	38.7464	Fetus	RV
84	79.2218	Fetus	RV		4	38.9056	Fetus	RV
85	79.1415	Fetus	RV		5	39.053	Fetus	RV
86	78.9353	Fetus	RV		6	39.1278	Fetus	RV
87	79.1559	Fetus	RV		7	39.0935	Fetus	RV
88	78.8662	Fetus	RV		8	39.023	Fetus	RV
89	79.1284	Fetus	RV		9	38.7827	Fetus	RV
90	79.101	Fetus	RV		10	39.0904	Fetus	RV
91	79.292	Fetus	RV		11	38.9686	Fetus	RV
92	79.2657	Fetus	RV		12	38.809	Fetus	RV
93	79.0823	Fetus	RV		13	38.9377	Fetus	RV
94	79.5958	Fetus	RV		14	38.8067	Fetus	RV
95	79.1179	Fetus	RV		15	38.6836	Fetus	RV
96	79.0204	Fetus	RV		16	38.9879	Fetus	RV
97	79.1753	Fetus	RV		17	38.9999	Fetus	RV
98	79.1123	Fetus	RV		18	39.1657	Fetus	RV
99	79.0916	Fetus	RV		19	39.0522	Fetus	RV
100	79.021	Fetus	RV		20	38.9712	Fetus	RV
101	79.0761	Fetus	RV		21	38.7461	Fetus	RV
102	78.6811	Fetus	RV		22	38.766	Fetus	RV
103	78.8641	Fetus	RV		23	38.8946	Fetus	RV
104	78.5654	Fetus	RV		24	38.9218	Fetus	RV
105	78.2297	Fetus	RV		25	38.8003	Fetus	RV
106	78.0102	Fetus	RV		26	38.9786	Fetus	RV
107	77.845	Fetus	RV		27	39.0686	Fetus	RV
108	77.0848	Fetus	RV		28	39.1156	Fetus	RV
109	76.677	Fetus	RV		29	38.9945	Fetus	RV
110	75.7637	Fetus	RV		30	38.9936	Fetus	RV
111	73.9635	Fetus	RV		31	39.1577	Fetus	RV
112	74.7519	Fetus	RV		32	39.1923	Fetus	RV
113	74.6698	Fetus	RV		33	39.0646	Fetus	RV
114	74.8918	Fetus	RV		34	39.1156	Fetus	RV
115	74.8647	Fetus	RV		35	39.0435	Fetus	RV
116	75.1072	Fetus	RV		36	38.9311	Fetus	RV
117	75.0376	Fetus	RV		37	38.8232	Fetus	RV
118	74.7668	Fetus	RV		38	38.9358	Fetus	RV
119	74.985	Fetus	RV		39	39.038	Fetus	RV
120	75.0129	Fetus	RV		40	39.0931	Fetus	RV
1	75.1997	Fetus	LA		41	39.0782	Fetus	RV
2	75.033	Fetus	LA		42	39.1609	Fetus	RV
3	74.8155	Fetus	LA		43	39.2962	Fetus	RV
4	74.5331	Fetus	LA		44	39.304	Fetus	RV
5	74.2915	Fetus	LA		45	39.1907	Fetus	RV
6	73.3994	Fetus	LA		46	39.1684	Fetus	RV
7	72.0723	Fetus	LA		47	39.1231	Fetus	RV
8	66.3745	Fetus	LA		48	39.1852	Fetus	RV
9	51.5796	Fetus	LA		49	39.3772	Fetus	RV
10	30.008	Fetus	LA		50	39.493	Fetus	RV
11	19.8136	Fetus	LA		51	39.609	Fetus	RV
12	31.4896	Fetus	LA		52	39.6498	Fetus	RV
13	40.3744	Fetus	LA		53	39.7735	Fetus	RV
14	46.5151	Fetus	LA		54	39.6925	Fetus	RV
15	51.3015	Fetus	LA		55	39.6281	Fetus	RV
16	55.1045	Fetus	LA		56	39.7175	Fetus	RV
17	57.8171	Fetus	LA		57	39.6594	Fetus	RV
18	60.1512	Fetus	LA		58	39.7157	Fetus	RV
19	62.3028	Fetus	LA		59	39.8034	Fetus	RV
20	63.8348	Fetus	LA		60	40.1256	Fetus	RV
21	65.2408	Fetus	LA		61	40.1556	Fetus	RV
22	66.5342	Fetus	LA		62	40.2797	Fetus	RV
23	67.5641	Fetus	LA		63	40.0408	Fetus	RV
24	68.5715	Fetus	LA		64	40.2086	Fetus	RV
25	68.7052	Fetus	LA		65	40.0416	Fetus	RV
26	69.8994	Fetus	LA		66	40.2752	Fetus	RV
27	69.942	Fetus	LA		67	40.3437	Fetus	RV
28	71.2103	Fetus	LA		68	40.4768	Fetus	RV
29	71.4441	Fetus	LA		69	40.8092	Fetus	RV
30	71.8917	Fetus	LA		70	41.0894	Fetus	RV
31	72.304	Fetus	LA		71	40.9065	Fetus	RV
32	72.9406	Fetus	LA		72	40.8139	Fetus	RV
33	73.2152	Fetus	LA		73	40.9184	Fetus	RV
34	73.3372	Fetus	LA		74	40.8859	Fetus	RV
35	73.5544	Fetus	LA		75	40.9552	Fetus	RV
36	73.9995	Fetus	LA		76	41.2686	Fetus	RV
37	74.1175	Fetus	LA		77	41.4965	Fetus	RV
38	74.549	Fetus	LA		78	41.6991	Fetus	RV
39	74.6443	Fetus	LA		79	41.832	Fetus	RV
40	75.1713	Fetus	LA		80	41.8375	Fetus	RV
41	75.0242	Fetus	LA		81	41.9102	Fetus	RV
42	75.3643	Fetus	LA		82	42.008	Fetus	RV
43	75.4931	Fetus	LA		83	42.3488	Fetus	RV
44	75.764	Fetus	LA		84	42.9205	Fetus	RV
45	76.0204	Fetus	LA		85	43.1188	Fetus	RV
46	76.472	Fetus	LA		86	43.9299	Fetus	RV
47	76.381	Fetus	LA		87	44.1165	Fetus	RV
48	76.391	Fetus	LA		88	44.1695	Fetus	RV
49	76.0757	Fetus	LA		89	44.4119	Fetus	RV
50	76.4876	Fetus	LA		90	44.7048	Fetus	RV
51	76.3927	Fetus	LA		91	45.5846	Fetus	RV
52	76.8305	Fetus	LA		92	46.64	Fetus	RV
53	76.712	Fetus	LA		93	48.1763	Fetus	RV
54	76.871	Fetus	LA		94	49.8368	Fetus	RV
55	76.7524	Fetus	LA		95	51.4461	Fetus	RV
56	76.9791	Fetus	LA		96	52.5612	Fetus	RV
57	77.2331	Fetus	LA		97	53.0755	Fetus	RV
58	77.3214	Fetus	LA		98	53.3635	Fetus	RV
59	77.2326	Fetus	LA		99	53.5113	Fetus	RV
60	77.5738	Fetus	LA		100	53.0627	Fetus	RV
61	77.7853	Fetus	LA		101	52.8408	Fetus	RV
62	77.6806	Fetus	LA		102	52.7416	Fetus	RV
63	77.9151	Fetus	LA		103	51.2683	Fetus	RV
64	78.3936	Fetus	LA		104	48.6352	Fetus	RV
65	77.7304	Fetus	LA		105	45.4494	Fetus	RV
66	78.0275	Fetus	LA		106	42.5415	Fetus	RV
67	77.6827	Fetus	LA		107	40.8524	Fetus	RV
68	78.0049	Fetus	LA		108	40.0148	Fetus	RV
69	77.9371	Fetus	LA		109	40.675	Fetus	RV
70	77.8911	Fetus	LA		110	42.621	Fetus	RV
71	78.1472	Fetus	LA		111	44.3258	Fetus	RV
72	78.7464	Fetus	LA		112	45.2233	Fetus	RV
73	78.0448	Fetus	LA		113	44.7632	Fetus	RV
74	78.2174	Fetus	LA		114	43.5461	Fetus	RV
75	78.5939	Fetus	LA		115	41.9439	Fetus	RV
76	78.6232	Fetus	LA		116	40.9009	Fetus	RV
77	78.3354	Fetus	LA		117	40.4787	Fetus	RV
78	78.3175	Fetus	LA		118	41.0096	Fetus	RV
79	78.9057	Fetus	LA		119	41.9991	Fetus	RV
80	78.8261	Fetus	LA		120	42.8743	Fetus	RV
81	78.6709	Fetus	LA		121	43.2808	Fetus	RV
82	78.7944	Fetus	LA		122	43.2151	Fetus	RV
83	78.8006	Fetus	LA		123	42.6187	Fetus	RV
84	78.9735	Fetus	LA		124	41.9132	Fetus	RV
85	78.7275	Fetus	LA		125	41.3434	Fetus	RV
86	78.7666	Fetus	LA		126	41.15	Fetus	RV
87	78.6571	Fetus	LA		127	41.4021	Fetus	RV
88	78.4677	Fetus	LA		128	41.8937	Fetus	RV
89	78.6932	Fetus	LA		129	42.3132	Fetus	RV
90	78.8554	Fetus	LA		130	42.3274	Fetus	RV
91	78.821	Fetus	LA		131	42.2345	Fetus	RV
92	78.8701	Fetus	LA		132	41.9421	Fetus	RV
93	78.5186	Fetus	LA		133	41.4997	Fetus	RV
94	79.0563	Fetus	LA		134	41.0288	Fetus	RV
95	78.7563	Fetus	LA		135	41.0973	Fetus	RV
96	78.7703	Fetus	LA		136	41.2007	Fetus	RV
97	78.561	Fetus	LA		137	41.3274	Fetus	RV
98	78.8518	Fetus	LA		138	41.398	Fetus	RV
99	78.5685	Fetus	LA		139	41.4686	Fetus	RV
100	78.7831	Fetus	LA		140	41.3985	Fetus	RV
101	78.7545	Fetus	LA		141	41.291	Fetus	RV
102	78.2856	Fetus	LA		142	40.9102	Fetus	RV
103	78.3519	Fetus	LA		143	40.6544	Fetus	RV
104	77.947	Fetus	LA		144	40.5256	Fetus	RV
105	77.8931	Fetus	LA		145	40.5613	Fetus	RV
106	77.8432	Fetus	LA		146	40.6355	Fetus	RV
107	77.1807	Fetus	LA		147	40.8208	Fetus	RV
108	76.4328	Fetus	LA		148	40.8734	Fetus	RV
109	76.2389	Fetus	LA		149	40.9163	Fetus	RV
110	75.0175	Fetus	LA		150	40.703	Fetus	RV
111	73.5346	Fetus	LA		151	40.3929	Fetus	RV
112	74.1871	Fetus	LA		152	40.2051	Fetus	RV
113	74.1993	Fetus	LA		153	40.0887	Fetus	RV
114	74.2358	Fetus	LA		154	40.0792	Fetus	RV
115	74.3115	Fetus	LA		155	40.2129	Fetus	RV
116	74.5925	Fetus	LA		156	40.1284	Fetus	RV
117	74.5107	Fetus	LA		157	40.0744	Fetus	RV
118	74.2832	Fetus	LA		158	40.0898	Fetus	RV
119	74.4594	Fetus	LA		159	40.1503	Fetus	RV
120	74.5284	Fetus	LA		160	39.921	Fetus	RV
1	74.5054	Fetus	RA		161	39.9196	Fetus	RV
2	73.8904	Fetus	RA		162	39.8371	Fetus	RV
3	74.135	Fetus	RA		163	39.7565	Fetus	RV
4	73.4717	Fetus	RA		164	39.6869	Fetus	RV
5	73.3471	Fetus	RA		165	39.7907	Fetus	RV
6	72.321	Fetus	RA		166	39.8229	Fetus	RV
7	71.0528	Fetus	RA		167	39.7977	Fetus	RV
8	65.3343	Fetus	RA		168	39.57	Fetus	RV
9	50.3722	Fetus	RA		169	39.7616	Fetus	RV
10	29.8424	Fetus	RA		170	39.6678	Fetus	RV
11	19.7433	Fetus	RA		171	39.5398	Fetus	RV
12	31.1439	Fetus	RA		172	39.5657	Fetus	RV
13	39.8517	Fetus	RA		173	39.5153	Fetus	RV
14	45.8896	Fetus	RA		174	39.6989	Fetus	RV
15	50.7185	Fetus	RA		175	39.7001	Fetus	RV
16	54.3791	Fetus	RA		176	39.6839	Fetus	RV
17	57.1487	Fetus	RA		177	39.6548	Fetus	RV
18	59.3281	Fetus	RA		178	39.5802	Fetus	RV
19	61.5714	Fetus	RA		179	39.5103	Fetus	RV
20	63.1195	Fetus	RA		180	39.4421	Fetus	RV
21	64.581	Fetus	RA		181	39.3203	Fetus	RV
22	65.6321	Fetus	RA		182	39.3305	Fetus	RV
23	66.6749	Fetus	RA		183	39.2321	Fetus	RV
24	67.8837	Fetus	RA		184	39.2819	Fetus	RV
25	67.9281	Fetus	RA		185	39.2632	Fetus	RV
26	69.0449	Fetus	RA		186	39.2566	Fetus	RV
27	69.3237	Fetus	RA		187	39.3061	Fetus	RV
28	70.2099	Fetus	RA		188	39.2578	Fetus	RV
29	70.8184	Fetus	RA		189	39.2947	Fetus	RV
30	71.3025	Fetus	RA		190	39.3234	Fetus	RV
31	71.6861	Fetus	RA		191	39.3773	Fetus	RV
32	72.5172	Fetus	RA		192	39.0735	Fetus	RV
33	72.4845	Fetus	RA		193	39.0517	Fetus	RV
34	72.5844	Fetus	RA		194	39.1656	Fetus	RV
35	73.0021	Fetus	RA		195	39.2219	Fetus	RV
36	73.2338	Fetus	RA		196	39.1798	Fetus	RV
37	73.4535	Fetus	RA		197	39.07	Fetus	RV
38	73.7395	Fetus	RA		198	39.2443	Fetus	RV
39	74.1151	Fetus	RA		199	39.1388	Fetus	RV
40	74.1457	Fetus	RA		200	38.9995	Fetus	RV
41	74.6041	Fetus	RA		1	37.1488	Fetus	LA
42	74.7149	Fetus	RA		2	37.1335	Fetus	LA
43	75.1236	Fetus	RA		3	36.9828	Fetus	LA
44	75.2005	Fetus	RA		4	37.0786	Fetus	LA
45	75.115	Fetus	RA		5	36.8859	Fetus	LA
46	75.5194	Fetus	RA		6	36.8043	Fetus	LA
47	75.4813	Fetus	RA		7	36.9799	Fetus	LA
48	75.8402	Fetus	RA		8	37.0958	Fetus	LA
49	75.4736	Fetus	RA		9	37.4082	Fetus	LA
50	75.7442	Fetus	RA		10	37.4458	Fetus	LA
51	75.6961	Fetus	RA		11	37.2687	Fetus	LA
52	75.8716	Fetus	RA		12	36.843	Fetus	LA
53	75.8259	Fetus	RA		13	37.2528	Fetus	LA
54	76.3272	Fetus	RA		14	37.135	Fetus	LA
55	76.0333	Fetus	RA		15	37.017	Fetus	LA
56	76.3099	Fetus	RA		16	37.3779	Fetus	LA
57	76.6204	Fetus	RA		17	37.2757	Fetus	LA
58	76.6597	Fetus	RA		18	37.1539	Fetus	LA
59	76.5736	Fetus	RA		19	37.0681	Fetus	LA
60	77.0643	Fetus	RA		20	37.2839	Fetus	LA
61	77.1759	Fetus	RA		21	37.4179	Fetus	LA
62	76.9014	Fetus	RA		22	37.3479	Fetus	LA
63	76.9445	Fetus	RA		23	37.2823	Fetus	LA
64	77.6147	Fetus	RA		24	37.1262	Fetus	LA
65	77.1963	Fetus	RA		25	37.1186	Fetus	LA
66	77.2077	Fetus	RA		26	37.1488	Fetus	LA
67	77.149	Fetus	RA		27	37.4571	Fetus	LA
68	77.1385	Fetus	RA		28	37.0203	Fetus	LA
69	77.658	Fetus	RA		29	37.5124	Fetus	LA
70	77.0996	Fetus	RA		30	37.432	Fetus	LA
71	77.4333	Fetus	RA		31	37.4904	Fetus	LA
72	77.8562	Fetus	RA		32	37.41	Fetus	LA
73	77.21	Fetus	RA		33	37.6715	Fetus	LA
74	77.5174	Fetus	RA		34	37.4581	Fetus	LA
75	77.8447	Fetus	RA		35	37.4703	Fetus	LA
76	77.8714	Fetus	RA		36	37.411	Fetus	LA
77	77.6648	Fetus	RA		37	37.2234	Fetus	LA
78	77.6338	Fetus	RA		38	37.4683	Fetus	LA
79	78.1811	Fetus	RA		39	37.6399	Fetus	LA
80	78.219	Fetus	RA		40	37.6183	Fetus	LA
81	78.1157	Fetus	RA		41	37.4685	Fetus	LA
82	77.7537	Fetus	RA		42	37.9012	Fetus	LA
83	78.0675	Fetus	RA		43	37.8613	Fetus	LA
84	78.2241	Fetus	RA		44	38.0105	Fetus	LA
85	78.0089	Fetus	RA		45	37.9866	Fetus	LA
86	77.9866	Fetus	RA		46	37.4985	Fetus	LA
87	78.12	Fetus	RA		47	37.5211	Fetus	LA
88	77.7943	Fetus	RA		48	37.44	Fetus	LA
89	77.8665	Fetus	RA		49	37.8066	Fetus	LA
90	78.0677	Fetus	RA		50	37.9788	Fetus	LA
91	78.2108	Fetus	RA		51	38.2085	Fetus	LA
92	78.2401	Fetus	RA		52	38.2324	Fetus	LA
93	77.9976	Fetus	RA		53	38.3426	Fetus	LA
94	78.3636	Fetus	RA		54	38.2314	Fetus	LA
95	77.6386	Fetus	RA		55	38.0574	Fetus	LA
96	77.8582	Fetus	RA		56	38.2044	Fetus	LA
97	77.9109	Fetus	RA		57	38.1188	Fetus	LA
98	77.7901	Fetus	RA		58	38.2883	Fetus	LA
99	77.9309	Fetus	RA		59	38.2944	Fetus	LA
100	77.6928	Fetus	RA		60	38.5855	Fetus	LA
101	78.077	Fetus	RA		61	38.5381	Fetus	LA
102	77.5408	Fetus	RA		62	38.779	Fetus	LA
103	77.6714	Fetus	RA		63	38.6656	Fetus	LA
104	77.1881	Fetus	RA		64	38.8933	Fetus	LA
105	77.0047	Fetus	RA		65	38.5508	Fetus	LA
106	76.7963	Fetus	RA		66	38.816	Fetus	LA
107	76.1701	Fetus	RA		67	38.7705	Fetus	LA
108	75.5833	Fetus	RA		68	39.1462	Fetus	LA
109	74.988	Fetus	RA		69	39.0573	Fetus	LA
110	74.3619	Fetus	RA		70	39.5299	Fetus	LA
111	72.6865	Fetus	RA		71	39.5636	Fetus	LA
112	73.3671	Fetus	RA		72	39.3456	Fetus	LA
113	73.3431	Fetus	RA		73	39.2747	Fetus	LA
114	73.5721	Fetus	RA		74	39.3576	Fetus	LA
115	73.626	Fetus	RA		75	39.3095	Fetus	LA
116	73.589	Fetus	RA		76	39.5322	Fetus	LA
117	73.6691	Fetus	RA		77	39.8041	Fetus	LA
118	73.4437	Fetus	RA		78	40.2313	Fetus	LA
119	73.7032	Fetus	RA		79	40.3004	Fetus	LA
120	73.6319	Fetus	RA		80	40.2789	Fetus	LA
1	75.3382	Adult	LA		81	40.1994	Fetus	LA
2	75.2329	Adult	LA		82	40.4429	Fetus	LA
3	75.049	Adult	LA		83	40.4603	Fetus	LA
4	74.8016	Adult	LA		84	40.8305	Fetus	LA
5	74.4474	Adult	LA		85	41.2593	Fetus	LA
6	73.6519	Adult	LA		86	42.0238	Fetus	LA
7	71.929	Adult	LA		87	42.0506	Fetus	LA
8	66.1994	Adult	LA		88	42.2532	Fetus	LA
9	51.241	Adult	LA		89	42.775	Fetus	LA
10	30.1811	Adult	LA		90	42.9418	Fetus	LA
11	20.2181	Adult	LA		91	43.8331	Fetus	LA
12	31.7707	Adult	LA		92	44.5784	Fetus	LA
13	40.5412	Adult	LA		93	45.7351	Fetus	LA
14	46.7398	Adult	LA		94	47.0961	Fetus	LA
15	51.4781	Adult	LA		95	47.9791	Fetus	LA
16	55.1807	Adult	LA		96	48.455	Fetus	LA
17	58.1557	Adult	LA		97	48.5601	Fetus	LA
18	60.3548	Adult	LA		98	48.3173	Fetus	LA
19	62.3169	Adult	LA		99	48.2755	Fetus	LA
20	64.036	Adult	LA		100	47.6255	Fetus	LA
21	65.4936	Adult	LA		101	48.0024	Fetus	LA
22	66.5695	Adult	LA		102	49.0138	Fetus	LA
23	67.6938	Adult	LA		103	48.2914	Fetus	LA
24	68.593	Adult	LA		104	46.3919	Fetus	LA
25	69.018	Adult	LA		105	43.4336	Fetus	LA
26	69.8535	Adult	LA		106	40.9193	Fetus	LA
27	70.3466	Adult	LA		107	39.2651	Fetus	LA
28	71.2849	Adult	LA		108	38.5864	Fetus	LA
29	71.7102	Adult	LA		109	39.0126	Fetus	LA
30	72.2652	Adult	LA		110	40.4512	Fetus	LA
31	72.6621	Adult	LA		111	42.08	Fetus	LA
32	73.3223	Adult	LA		112	42.8049	Fetus	LA
33	73.4785	Adult	LA		113	42.2971	Fetus	LA
34	73.7646	Adult	LA		114	41.3615	Fetus	LA
35	73.8397	Adult	LA		115	40.1555	Fetus	LA
36	74.3104	Adult	LA		116	39.3159	Fetus	LA
37	74.469	Adult	LA		117	38.9149	Fetus	LA
38	74.6103	Adult	LA		118	39.4002	Fetus	LA
39	74.8656	Adult	LA		119	40.4142	Fetus	LA
40	75.3767	Adult	LA		120	41.1846	Fetus	LA
41	75.3118	Adult	LA		121	41.4618	Fetus	LA
42	75.4917	Adult	LA		122	41.2329	Fetus	LA
43	75.8483	Adult	LA		123	40.7849	Fetus	LA
44	76.0507	Adult	LA		124	39.988	Fetus	LA
45	76.2532	Adult	LA		125	39.5702	Fetus	LA
46	76.7163	Adult	LA		126	39.3544	Fetus	LA
47	76.4202	Adult	LA		127	39.5888	Fetus	LA
48	76.7211	Adult	LA		128	40.0658	Fetus	LA
49	76.5743	Adult	LA		129	40.1888	Fetus	LA
50	76.7618	Adult	LA		130	40.4034	Fetus	LA
51	76.802	Adult	LA		131	40.4701	Fetus	LA
52	76.9125	Adult	LA		132	40.343	Fetus	LA
53	77.0423	Adult	LA		133	39.8403	Fetus	LA
54	77.2621	Adult	LA		134	39.1914	Fetus	LA
55	77.2186	Adult	LA		135	39.1036	Fetus	LA
56	77.5629	Adult	LA		136	39.1969	Fetus	LA
57	77.6393	Adult	LA		137	39.6508	Fetus	LA
58	77.729	Adult	LA		138	39.6452	Fetus	LA
59	77.6115	Adult	LA		139	39.7859	Fetus	LA
60	77.8594	Adult	LA		140	39.6027	Fetus	LA
61	78.0796	Adult	LA		141	39.3001	Fetus	LA
62	78.1604	Adult	LA		142	39.0429	Fetus	LA
63	78.2466	Adult	LA		143	38.6986	Fetus	LA
64	78.6267	Adult	LA		144	38.8778	Fetus	LA
65	78.2034	Adult	LA		145	38.7723	Fetus	LA
66	78.3825	Adult	LA		146	39.1247	Fetus	LA
67	78.1092	Adult	LA		147	39.1964	Fetus	LA
68	78.1631	Adult	LA		148	39.3458	Fetus	LA
69	78.5237	Adult	LA		149	39.1062	Fetus	LA
70	78.2748	Adult	LA		150	38.6425	Fetus	LA
71	78.422	Adult	LA		151	38.6317	Fetus	LA
72	78.8978	Adult	LA		152	38.3562	Fetus	LA
73	78.53	Adult	LA		153	38.4577	Fetus	LA
74	78.6132	Adult	LA		154	38.4463	Fetus	LA
75	78.764	Adult	LA		155	38.7281	Fetus	LA
76	78.9281	Adult	LA		156	38.5927	Fetus	LA
77	78.6912	Adult	LA		157	38.5636	Fetus	LA
78	78.7455	Adult	LA		158	38.2398	Fetus	LA
79	79.0726	Adult	LA		159	37.9621	Fetus	LA
80	79.0847	Adult	LA		160	38.0799	Fetus	LA
81	79.2231	Adult	LA		161	38.1385	Fetus	LA
82	78.8779	Adult	LA		162	37.9826	Fetus	LA
83	79.1281	Adult	LA		163	38.039	Fetus	LA
84	79.1773	Adult	LA		164	37.9915	Fetus	LA
85	79.1178	Adult	LA		165	37.9808	Fetus	LA
86	78.9854	Adult	LA		166	38.0369	Fetus	LA
87	79.079	Adult	LA		167	38.2411	Fetus	LA
88	78.7584	Adult	LA		168	37.8377	Fetus	LA
89	79.1174	Adult	LA		169	37.7025	Fetus	LA
90	79.1419	Adult	LA		170	37.5323	Fetus	LA
91	79.3368	Adult	LA		171	37.6198	Fetus	LA
92	79.3451	Adult	LA		172	37.6937	Fetus	LA
93	79.1581	Adult	LA		173	37.8336	Fetus	LA
94	79.4982	Adult	LA		174	37.6735	Fetus	LA
95	79.1367	Adult	LA		175	37.6434	Fetus	LA
96	79.0033	Adult	LA		176	37.8706	Fetus	LA
97	79.1477	Adult	LA		177	37.8485	Fetus	LA
98	79.1832	Adult	LA		178	37.6818	Fetus	LA
99	79.1313	Adult	LA		179	37.5519	Fetus	LA
100	79.1093	Adult	LA		180	37.5965	Fetus	LA
101	79.2568	Adult	LA		181	37.8475	Fetus	LA
102	78.7079	Adult	LA		182	37.5391	Fetus	LA
103	78.8348	Adult	LA		183	37.6502	Fetus	LA
104	78.5649	Adult	LA		184	37.532	Fetus	LA
105	78.3287	Adult	LA		185	37.4371	Fetus	LA
106	78.0882	Adult	LA		186	37.622	Fetus	LA
107	77.7924	Adult	LA		187	37.8463	Fetus	LA
108	77.1869	Adult	LA		188	37.8504	Fetus	LA
109	76.7715	Adult	LA		189	37.8509	Fetus	LA
110	75.8217	Adult	LA		190	37.7124	Fetus	LA
111	73.4932	Adult	LA		191	37.4107	Fetus	LA
112	74.3198	Adult	LA		192	37.0644	Fetus	LA
113	74.2719	Adult	LA		193	37.1882	Fetus	LA
114	74.4635	Adult	LA		194	37.1923	Fetus	LA
115	74.3313	Adult	LA		195	37.6195	Fetus	LA
116	74.6144	Adult	LA		196	37.5174	Fetus	LA
117	74.693	Adult	LA		197	37.2134	Fetus	LA
118	74.4139	Adult	LA		198	37.3689	Fetus	LA
119	74.6027	Adult	LA		199	37.1534	Fetus	LA
120	74.6892	Adult	LA		200	37.4973	Fetus	LA
1	75.6765	Adult	LV		1	35.9653	Fetus	RA
2	75.4719	Adult	LV		2	35.515	Fetus	RA
3	75.3746	Adult	LV		3	36.1749	Fetus	RA
4	75.1909	Adult	LV		4	36.0282	Fetus	RA
5	74.8953	Adult	LV		5	35.9713	Fetus	RA
6	74.0831	Adult	LV		6	36.0004	Fetus	RA
7	72.539	Adult	LV		7	35.8758	Fetus	RA
8	66.9832	Adult	LV		8	36.0941	Fetus	RA
9	52.0358	Adult	LV		9	35.832	Fetus	RA
10	30.9128	Adult	LV		10	35.8318	Fetus	RA
11	21.0854	Adult	LV		11	36.1802	Fetus	RA
12	32.3915	Adult	LV		12	35.9078	Fetus	RA
13	41.2177	Adult	LV		13	35.714	Fetus	RA
14	47.3364	Adult	LV		14	35.842	Fetus	RA
15	52.028	Adult	LV		15	36.3127	Fetus	RA
16	55.7481	Adult	LV		16	35.8177	Fetus	RA
17	58.6422	Adult	LV		17	35.8517	Fetus	RA
18	60.826	Adult	LV		18	36.0021	Fetus	RA
19	62.7886	Adult	LV		19	35.9952	Fetus	RA
20	64.3294	Adult	LV		20	35.9684	Fetus	RA
21	65.9055	Adult	LV		21	35.9605	Fetus	RA
22	66.9748	Adult	LV		22	36.0396	Fetus	RA
23	68.014	Adult	LV		23	36.0887	Fetus	RA
24	68.8462	Adult	LV		24	36.2889	Fetus	RA
25	69.3322	Adult	LV		25	35.7705	Fetus	RA
26	70.1674	Adult	LV		26	35.8791	Fetus	RA
27	70.6853	Adult	LV		27	35.9047	Fetus	RA
28	71.4688	Adult	LV		28	35.9566	Fetus	RA
29	71.9583	Adult	LV		29	36.0464	Fetus	RA
30	72.4055	Adult	LV		30	36.259	Fetus	RA
31	72.7718	Adult	LV		31	36.2057	Fetus	RA
32	73.4638	Adult	LV		32	36.471	Fetus	RA
33	73.5869	Adult	LV		33	36.3441	Fetus	RA
34	73.9263	Adult	LV		34	36.0382	Fetus	RA
35	73.9946	Adult	LV		35	36.1228	Fetus	RA
36	74.5395	Adult	LV		36	36.1621	Fetus	RA
37	74.6741	Adult	LV		37	35.648	Fetus	RA
38	74.9322	Adult	LV		38	35.9979	Fetus	RA
39	75.084	Adult	LV		39	36.4889	Fetus	RA
40	75.6079	Adult	LV		40	36.2927	Fetus	RA
41	75.6287	Adult	LV		41	36.3925	Fetus	RA
42	75.6599	Adult	LV		42	36.4199	Fetus	RA
43	76.0858	Adult	LV		43	36.5751	Fetus	RA
44	76.2757	Adult	LV		44	36.3718	Fetus	RA
45	76.4678	Adult	LV		45	36.3574	Fetus	RA
46	76.7456	Adult	LV		46	36.3716	Fetus	RA
47	76.7342	Adult	LV		47	36.4947	Fetus	RA
48	76.9832	Adult	LV		48	36.5474	Fetus	RA
49	76.7991	Adult	LV		49	36.8509	Fetus	RA
50	76.9315	Adult	LV		50	36.8454	Fetus	RA
51	76.9389	Adult	LV		51	36.8788	Fetus	RA
52	77.2659	Adult	LV		52	36.8882	Fetus	RA
53	77.3469	Adult	LV		53	37.0618	Fetus	RA
54	77.4076	Adult	LV		54	36.8517	Fetus	RA
55	77.5351	Adult	LV		55	36.7006	Fetus	RA
56	77.8152	Adult	LV		56	36.8835	Fetus	RA
57	77.827	Adult	LV		57	37.1495	Fetus	RA
58	77.9205	Adult	LV		58	37.2922	Fetus	RA
59	77.9408	Adult	LV		59	37.3451	Fetus	RA
60	78.1417	Adult	LV		60	37.5204	Fetus	RA
61	78.3332	Adult	LV		61	37.6068	Fetus	RA
62	78.3174	Adult	LV		62	37.33	Fetus	RA
63	78.3865	Adult	LV		63	37.6308	Fetus	RA
64	78.8391	Adult	LV		64	37.7087	Fetus	RA
65	78.5333	Adult	LV		65	37.4023	Fetus	RA
66	78.5607	Adult	LV		66	37.6591	Fetus	RA
67	78.416	Adult	LV		67	37.7352	Fetus	RA
68	78.3174	Adult	LV		68	37.9042	Fetus	RA
69	78.8107	Adult	LV		69	37.9544	Fetus	RA
70	78.617	Adult	LV		70	38.4557	Fetus	RA
71	78.6716	Adult	LV		71	38.5018	Fetus	RA
72	79.1387	Adult	LV		72	38.2236	Fetus	RA
73	78.8815	Adult	LV		73	38.4147	Fetus	RA
74	78.9411	Adult	LV		74	38.4127	Fetus	RA
75	78.9868	Adult	LV		75	38.4107	Fetus	RA
76	79.296	Adult	LV		76	38.5245	Fetus	RA
77	78.9902	Adult	LV		77	38.8073	Fetus	RA
78	79.0245	Adult	LV		78	39.0553	Fetus	RA
79	79.3684	Adult	LV		79	39.2878	Fetus	RA
80	79.4742	Adult	LV		80	39.4403	Fetus	RA
81	79.5156	Adult	LV		81	39.2608	Fetus	RA
82	79.3171	Adult	LV		82	39.4614	Fetus	RA
83	79.3572	Adult	LV		83	39.9321	Fetus	RA
84	79.4966	Adult	LV		84	40.557	Fetus	RA
85	79.5289	Adult	LV		85	40.796	Fetus	RA
86	79.2848	Adult	LV		86	41.5573	Fetus	RA
87	79.4326	Adult	LV		87	41.8954	Fetus	RA
88	79.1702	Adult	LV		88	42.0339	Fetus	RA
89	79.4105	Adult	LV		89	42.3961	Fetus	RA
90	79.5062	Adult	LV		90	42.8514	Fetus	RA
91	79.6787	Adult	LV		91	43.8682	Fetus	RA
92	79.6307	Adult	LV		92	45.087	Fetus	RA
93	79.4138	Adult	LV		93	46.8507	Fetus	RA
94	79.8294	Adult	LV		94	48.3727	Fetus	RA
95	79.4203	Adult	LV		95	49.9288	Fetus	RA
96	79.351	Adult	LV		96	50.9668	Fetus	RA
97	79.456	Adult	LV		97	51.7287	Fetus	RA
98	79.5699	Adult	LV		98	52.255	Fetus	RA
99	79.5117	Adult	LV		99	52.3862	Fetus	RA
100	79.4764	Adult	LV		100	52.1528	Fetus	RA
101	79.592	Adult	LV		101	51.9849	Fetus	RA
102	79.1598	Adult	LV		102	52.0672	Fetus	RA
103	79.4215	Adult	LV		103	50.2555	Fetus	RA
104	78.9814	Adult	LV		104	47.298	Fetus	RA
105	78.8503	Adult	LV		105	43.6965	Fetus	RA
106	78.551	Adult	LV		106	40.8357	Fetus	RA
107	78.3781	Adult	LV		107	38.6834	Fetus	RA
108	77.6807	Adult	LV		108	37.869	Fetus	RA
109	77.2308	Adult	LV		109	38.5247	Fetus	RA
110	76.3303	Adult	LV		110	40.2478	Fetus	RA
111	74.2405	Adult	LV		111	42.2094	Fetus	RA
112	74.9737	Adult	LV		112	43.037	Fetus	RA
113	74.9774	Adult	LV		113	42.4114	Fetus	RA
114	75.0874	Adult	LV		114	40.9141	Fetus	RA
115	75.0543	Adult	LV		115	39.3277	Fetus	RA
116	75.2284	Adult	LV		116	38.263	Fetus	RA
117	75.2646	Adult	LV		117	38.0524	Fetus	RA
118	75.0424	Adult	LV		118	38.6731	Fetus	RA
119	75.1567	Adult	LV		119	39.8569	Fetus	RA
120	75.1671	Adult	LV		120	40.6513	Fetus	RA
1	74.7993	Adult	RA		121	41.1644	Fetus	RA
2	74.5707	Adult	RA		122	40.8787	Fetus	RA
3	74.4454	Adult	RA		123	40.2276	Fetus	RA
4	74.1937	Adult	RA		124	39.6051	Fetus	RA
5	73.8764	Adult	RA		125	38.6777	Fetus	RA
6	72.8959	Adult	RA		126	38.4518	Fetus	RA
7	71.361	Adult	RA		127	38.8197	Fetus	RA
8	65.6022	Adult	RA		128	39.3354	Fetus	RA
9	50.6362	Adult	RA		129	39.9012	Fetus	RA
10	30.0338	Adult	RA		130	39.8759	Fetus	RA
11	20.1877	Adult	RA		131	40.0897	Fetus	RA
12	31.402	Adult	RA		132	39.5031	Fetus	RA
13	40.0946	Adult	RA		133	39.021	Fetus	RA
14	46.2314	Adult	RA		134	38.5129	Fetus	RA
15	51.0241	Adult	RA		135	38.2449	Fetus	RA
16	54.6268	Adult	RA		136	38.5205	Fetus	RA
17	57.6103	Adult	RA		137	38.8825	Fetus	RA
18	59.8754	Adult	RA		138	38.9425	Fetus	RA
19	61.9597	Adult	RA		139	39	Fetus	RA
20	63.5065	Adult	RA		140	38.767	Fetus	RA
21	65.055	Adult	RA		141	38.6349	Fetus	RA
22	66.0816	Adult	RA		142	38.0554	Fetus	RA
23	67.1712	Adult	RA		143	38.2971	Fetus	RA
24	68.1205	Adult	RA		144	38.1013	Fetus	RA
25	68.5169	Adult	RA		145	37.9434	Fetus	RA
26	69.3963	Adult	RA		146	38.014	Fetus	RA
27	69.8367	Adult	RA		147	38.2258	Fetus	RA
28	70.8062	Adult	RA		148	38.3661	Fetus	RA
29	71.2263	Adult	RA		149	38.2529	Fetus	RA
30	71.6423	Adult	RA		150	37.8343	Fetus	RA
31	72.065	Adult	RA		151	37.7458	Fetus	RA
32	72.8904	Adult	RA		152	37.6193	Fetus	RA
33	72.8613	Adult	RA		153	37.4838	Fetus	RA
34	73.1476	Adult	RA		154	37.5398	Fetus	RA
35	73.2523	Adult	RA		155	37.6976	Fetus	RA
36	73.8214	Adult	RA		156	37.6571	Fetus	RA
37	73.9302	Adult	RA		157	37.6904	Fetus	RA
38	74.169	Adult	RA		158	37.5572	Fetus	RA
39	74.3854	Adult	RA		159	37.171	Fetus	RA
40	74.8215	Adult	RA		160	36.9334	Fetus	RA
41	74.938	Adult	RA		161	37.1129	Fetus	RA
42	74.9793	Adult	RA		162	37.202	Fetus	RA
43	75.4196	Adult	RA		163	36.9197	Fetus	RA
44	75.5219	Adult	RA		164	36.6841	Fetus	RA
45	75.6369	Adult	RA		165	36.7372	Fetus	RA
46	76.0404	Adult	RA		166	36.8486	Fetus	RA
47	75.9693	Adult	RA		167	37.2621	Fetus	RA
48	76.331	Adult	RA		168	36.9967	Fetus	RA
49	76.0317	Adult	RA		169	36.8345	Fetus	RA
50	76.2957	Adult	RA		170	36.7153	Fetus	RA
51	76.2371	Adult	RA		171	36.8504	Fetus	RA
52	76.4387	Adult	RA		172	36.9943	Fetus	RA
53	76.6096	Adult	RA		173	36.8576	Fetus	RA
54	76.6418	Adult	RA		174	36.5835	Fetus	RA
55	76.7324	Adult	RA		175	36.7954	Fetus	RA
56	77.101	Adult	RA		176	37.0236	Fetus	RA
57	77.1871	Adult	RA		177	36.7791	Fetus	RA
58	77.2036	Adult	RA		178	36.6603	Fetus	RA
59	77.0593	Adult	RA		179	36.6297	Fetus	RA
60	77.3737	Adult	RA		180	36.4064	Fetus	RA
61	77.5684	Adult	RA		181	36.4633	Fetus	RA
62	77.5976	Adult	RA		182	36.119	Fetus	RA
63	77.6409	Adult	RA		183	36.3171	Fetus	RA
64	78.0646	Adult	RA		184	36.4675	Fetus	RA
65	77.8074	Adult	RA		185	36.4077	Fetus	RA
66	77.9127	Adult	RA		186	36.3736	Fetus	RA
67	77.7236	Adult	RA		187	36.4181	Fetus	RA
68	77.5671	Adult	RA		188	36.3783	Fetus	RA
69	78.0375	Adult	RA		189	36.3164	Fetus	RA
70	77.8516	Adult	RA		190	36.2037	Fetus	RA
71	77.9961	Adult	RA		191	36.1248	Fetus	RA
72	78.3874	Adult	RA		192	36.1549	Fetus	RA
73	78.0677	Adult	RA		193	36.3141	Fetus	RA
74	78.1511	Adult	RA		194	36.3889	Fetus	RA
75	78.2203	Adult	RA		195	36.0702	Fetus	RA
76	78.4024	Adult	RA		196	36.1916	Fetus	RA
77	78.1497	Adult	RA		197	36.3024	Fetus	RA
78	78.297	Adult	RA		198	36.3934	Fetus	RA
79	78.618	Adult	RA		199	36.1731	Fetus	RA
80	78.6017	Adult	RA		200	36.3032	Fetus	RA
81	78.6255	Adult	RA		1	39.1638	Adult	LA
82	78.4949	Adult	RA		2	38.9376	Adult	LA
83	78.567	Adult	RA		3	39.0259	Adult	LA
84	78.7006	Adult	RA		4	39.2369	Adult	LA
85	78.606	Adult	RA		5	39.2094	Adult	LA
86	78.3785	Adult	RA		6	39.0918	Adult	LA
87	78.6228	Adult	RA		7	39.2955	Adult	LA
88	78.2383	Adult	RA		8	39.0899	Adult	LA
89	78.5474	Adult	RA		9	39.0654	Adult	LA
90	78.6529	Adult	RA		10	39.2047	Adult	LA
91	78.756	Adult	RA		11	39.1001	Adult	LA
92	78.7402	Adult	RA		12	38.9618	Adult	LA
93	78.5992	Adult	RA		13	39.103	Adult	LA
94	79.0227	Adult	RA		14	38.9658	Adult	LA
95	78.521	Adult	RA		15	38.9746	Adult	LA
96	78.4449	Adult	RA		16	38.9798	Adult	LA
97	78.4809	Adult	RA		17	38.8714	Adult	LA
98	78.6061	Adult	RA		18	38.9352	Adult	LA
99	78.5611	Adult	RA		19	39.2014	Adult	LA
100	78.4396	Adult	RA		20	39.0232	Adult	LA
101	78.6099	Adult	RA		21	38.9865	Adult	LA
102	78.1411	Adult	RA		22	39.1464	Adult	LA
103	78.2529	Adult	RA		23	38.8975	Adult	LA
104	77.849	Adult	RA		24	38.8997	Adult	LA
105	77.634	Adult	RA		25	38.7096	Adult	LA
106	77.3662	Adult	RA		26	38.8648	Adult	LA
107	77.1367	Adult	RA		27	38.9716	Adult	LA
108	76.2934	Adult	RA		28	38.9495	Adult	LA
109	75.7365	Adult	RA		29	39.0923	Adult	LA
110	74.708	Adult	RA		30	39.0764	Adult	LA
111	72.9027	Adult	RA		31	38.9839	Adult	LA
112	73.7198	Adult	RA		32	38.9672	Adult	LA
113	73.7034	Adult	RA		33	38.9147	Adult	LA
114	73.9207	Adult	RA		34	38.9114	Adult	LA
115	73.8875	Adult	RA		35	38.8945	Adult	LA
116	74.1053	Adult	RA		36	38.8727	Adult	LA
117	74.0761	Adult	RA		37	38.994	Adult	LA
118	73.9179	Adult	RA		38	38.8339	Adult	LA
119	74.1481	Adult	RA		39	38.9586	Adult	LA
120	74.1139	Adult	RA		40	39.0179	Adult	LA
1	76.4947	Adult	RV		41	39.0752	Adult	LA
2	76.2381	Adult	RV		42	39.1429	Adult	LA
3	76.0409	Adult	RV		43	39.2799	Adult	LA
4	75.9444	Adult	RV		44	39.1381	Adult	LA
5	75.5976	Adult	RV		45	39.2079	Adult	LA
6	74.7396	Adult	RV		46	39.0935	Adult	LA
7	73.1006	Adult	RV		47	39.0285	Adult	LA
8	67.3937	Adult	RV		48	39.1152	Adult	LA
9	52.1018	Adult	RV		49	39.2563	Adult	LA
10	30.6237	Adult	RV		50	39.2502	Adult	LA
11	20.3559	Adult	RV		51	39.3366	Adult	LA
12	31.9361	Adult	RV		52	39.4422	Adult	LA
13	40.981	Adult	RV		53	39.5892	Adult	LA
14	47.2721	Adult	RV		54	39.5268	Adult	LA
15	52.0118	Adult	RV		55	39.2667	Adult	LA
16	55.7817	Adult	RV		56	39.4439	Adult	LA
17	58.7188	Adult	RV		57	39.552	Adult	LA
18	61.0037	Adult	RV		58	39.6277	Adult	LA
19	63.0623	Adult	RV		59	39.7548	Adult	LA
20	64.7173	Adult	RV		60	40.0585	Adult	LA
21	66.2069	Adult	RV		61	40.2084	Adult	LA
22	67.2137	Adult	RV		62	40.291	Adult	LA
23	68.3267	Adult	RV		63	40.0645	Adult	LA
24	69.3031	Adult	RV		64	40.1232	Adult	LA
25	69.786	Adult	RV		65	39.9223	Adult	LA
26	70.6386	Adult	RV		66	40.034	Adult	LA
27	71.0965	Adult	RV		67	40.2149	Adult	LA
28	71.9629	Adult	RV		68	40.5211	Adult	LA
29	72.5131	Adult	RV		69	40.8906	Adult	LA
30	72.9147	Adult	RV		70	41.1013	Adult	LA
31	73.3688	Adult	RV		71	41.0284	Adult	LA
32	74.1025	Adult	RV		72	40.9254	Adult	LA
33	74.1195	Adult	RV		73	41.0199	Adult	LA
34	74.3993	Adult	RV		74	40.8626	Adult	LA
35	74.4165	Adult	RV		75	41.0065	Adult	LA
36	75.1443	Adult	RV		76	41.3319	Adult	LA
37	75.2313	Adult	RV		77	41.7928	Adult	LA
38	75.4208	Adult	RV		78	42.195	Adult	LA
39	75.6321	Adult	RV		79	42.3616	Adult	LA
40	76.1218	Adult	RV		80	42.3892	Adult	LA
41	76.1697	Adult	RV		81	42.2323	Adult	LA
42	76.1511	Adult	RV		82	42.4334	Adult	LA
43	76.6778	Adult	RV		83	42.6879	Adult	LA
44	76.8138	Adult	RV		84	43.3588	Adult	LA
45	77.0051	Adult	RV		85	43.899	Adult	LA
46	77.4228	Adult	RV		86	44.7366	Adult	LA
47	77.2416	Adult	RV		87	45.108	Adult	LA
48	77.6186	Adult	RV		88	45.1111	Adult	LA
49	77.3949	Adult	RV		89	45.3114	Adult	LA
50	77.6	Adult	RV		90	45.5164	Adult	LA
51	77.6035	Adult	RV		91	46.0109	Adult	LA
52	77.8608	Adult	RV		92	47.0687	Adult	LA
53	77.8924	Adult	RV		93	48.6957	Adult	LA
54	78.059	Adult	RV		94	50.7347	Adult	LA
55	78.1517	Adult	RV		95	52.6181	Adult	LA
56	78.4179	Adult	RV		96	54.1286	Adult	LA
57	78.53	Adult	RV		97	55.1433	Adult	LA
58	78.5844	Adult	RV		98	55.8565	Adult	LA
59	78.549	Adult	RV		99	56.1218	Adult	LA
60	78.7854	Adult	RV		100	55.7539	Adult	LA
61	78.9535	Adult	RV		101	55.3878	Adult	LA
62	78.9621	Adult	RV		102	54.834	Adult	LA
63	79.0354	Adult	RV		103	52.8948	Adult	LA
64	79.5035	Adult	RV		104	49.6892	Adult	LA
65	79.2405	Adult	RV		105	45.8994	Adult	LA
66	79.1708	Adult	RV		106	43.0064	Adult	LA
67	79.0598	Adult	RV		107	41.1911	Adult	LA
68	79.0163	Adult	RV		108	40.7983	Adult	LA
69	79.3338	Adult	RV		109	42.1088	Adult	LA
70	79.2554	Adult	RV		110	44.4033	Adult	LA
71	79.3265	Adult	RV		111	46.3549	Adult	LA
72	79.761	Adult	RV		112	46.7792	Adult	LA
73	79.4853	Adult	RV		113	45.8056	Adult	LA
74	79.5693	Adult	RV		114	44.0739	Adult	LA
75	79.595	Adult	RV		115	42.2977	Adult	LA
76	79.8156	Adult	RV		116	41.2537	Adult	LA
77	79.5526	Adult	RV		117	41.093	Adult	LA
78	79.6957	Adult	RV		118	41.9056	Adult	LA
79	79.9831	Adult	RV		119	43.1276	Adult	LA
80	80.0612	Adult	RV		120	44.0154	Adult	LA
81	80.0392	Adult	RV		121	44.2389	Adult	LA
82	79.8762	Adult	RV		122	43.723	Adult	LA
83	80.0849	Adult	RV		123	42.7986	Adult	LA
84	80.1055	Adult	RV		124	41.9981	Adult	LA
85	80.1431	Adult	RV		125	41.2607	Adult	LA
86	79.8499	Adult	RV		126	41.2925	Adult	LA
87	80.0687	Adult	RV		127	41.6769	Adult	LA
88	79.7546	Adult	RV		128	42.5082	Adult	LA
89	80.0167	Adult	RV		129	42.761	Adult	LA
90	80.1345	Adult	RV		130	42.8496	Adult	LA
91	80.2474	Adult	RV		131	42.5041	Adult	LA
92	80.2767	Adult	RV		132	41.8516	Adult	LA
93	80.1067	Adult	RV		133	41.2811	Adult	LA
94	80.5285	Adult	RV		134	41.0106	Adult	LA
95	80.046	Adult	RV		135	41.1873	Adult	LA
96	79.9857	Adult	RV		136	41.3388	Adult	LA
97	80.1041	Adult	RV		137	41.629	Adult	LA
98	80.2114	Adult	RV		138	41.7022	Adult	LA
99	80.1535	Adult	RV		139	41.5168	Adult	LA
100	80.0996	Adult	RV		140	41.2999	Adult	LA
101	80.2115	Adult	RV		141	40.9244	Adult	LA
102	79.8231	Adult	RV		142	40.6427	Adult	LA
103	79.9556	Adult	RV		143	40.4978	Adult	LA
104	79.511	Adult	RV		144	40.5336	Adult	LA
105	79.3284	Adult	RV		145	40.69	Adult	LA
106	79.0425	Adult	RV		146	40.8757	Adult	LA
107	78.8198	Adult	RV		147	40.9077	Adult	LA
108	78.1776	Adult	RV		148	40.9503	Adult	LA
109	77.5822	Adult	RV		149	40.7959	Adult	LA
110	76.6752	Adult	RV		150	40.4552	Adult	LA
111	74.8122	Adult	RV		151	40.4806	Adult	LA
112	75.5987	Adult	RV		152	40.2411	Adult	LA
113	75.5185	Adult	RV		153	40.1971	Adult	LA
114	75.7418	Adult	RV		154	40.1795	Adult	LA
115	75.6422	Adult	RV		155	40.3258	Adult	LA
116	75.888	Adult	RV		156	40.1935	Adult	LA
117	75.828	Adult	RV		157	40.1213	Adult	LA
118	75.664	Adult	RV		158	40.0097	Adult	LA
119	75.7934	Adult	RV		159	40.0192	Adult	LA
120	75.8574	Adult	RV		160	39.8629	Adult	LA
					161	39.7848	Adult	LA
					162	39.8794	Adult	LA
					163	39.8768	Adult	LA
					164	39.7457	Adult	LA
					165	39.7606	Adult	LA
					166	39.7707	Adult	LA
					167	39.8708	Adult	LA
					168	39.7483	Adult	LA
					169	39.7482	Adult	LA
					170	39.6209	Adult	LA
					171	39.7273	Adult	LA
					172	39.7645	Adult	LA
					173	39.7403	Adult	LA
					174	39.7308	Adult	LA
					175	39.6832	Adult	LA
					176	39.6998	Adult	LA
					177	39.6605	Adult	LA
					178	39.6336	Adult	LA
					179	39.6305	Adult	LA
					180	39.6066	Adult	LA
					181	39.4546	Adult	LA
					182	39.565	Adult	LA
					183	39.5563	Adult	LA
					184	39.735	Adult	LA
					185	39.44	Adult	LA
					186	39.4986	Adult	LA
					187	39.4805	Adult	LA
					188	39.6059	Adult	LA
					189	39.6115	Adult	LA
					190	39.5199	Adult	LA
					191	39.4103	Adult	LA
					192	39.3214	Adult	LA
					193	39.3922	Adult	LA
					194	39.3241	Adult	LA
					195	39.3804	Adult	LA
					196	39.4427	Adult	LA
					197	39.4287	Adult	LA
					198	39.4845	Adult	LA
					199	39.3564	Adult	LA
					200	39.4797	Adult	LA
					1	41.5376	Adult	LV
					2	41.4293	Adult	LV
					3	41.4572	Adult	LV
					4	41.5054	Adult	LV
					5	41.4814	Adult	LV
					6	41.3814	Adult	LV
					7	41.4404	Adult	LV
					8	41.3802	Adult	LV
					9	41.3626	Adult	LV
					10	41.4604	Adult	LV
					11	41.3131	Adult	LV
					12	41.251	Adult	LV
					13	41.4136	Adult	LV
					14	41.3101	Adult	LV
					15	41.3576	Adult	LV
					16	41.3609	Adult	LV
					17	41.2853	Adult	LV
					18	41.3758	Adult	LV
					19	41.3832	Adult	LV
					20	41.3101	Adult	LV
					21	41.2246	Adult	LV
					22	41.2894	Adult	LV
					23	41.2745	Adult	LV
					24	41.2348	Adult	LV
					25	41.1731	Adult	LV
					26	41.2102	Adult	LV
					27	41.2597	Adult	LV
					28	41.2482	Adult	LV
					29	41.3295	Adult	LV
					30	41.3063	Adult	LV
					31	41.3896	Adult	LV
					32	41.236	Adult	LV
					33	41.2167	Adult	LV
					34	41.2438	Adult	LV
					35	41.2619	Adult	LV
					36	41.1856	Adult	LV
					37	41.2292	Adult	LV
					38	41.3174	Adult	LV
					39	41.2539	Adult	LV
					40	41.2533	Adult	LV
					41	41.2942	Adult	LV
					42	41.4035	Adult	LV
					43	41.5029	Adult	LV
					44	41.4408	Adult	LV
					45	41.4728	Adult	LV
					46	41.307	Adult	LV
					47	41.1988	Adult	LV
					48	41.2559	Adult	LV
					49	41.5073	Adult	LV
					50	41.4707	Adult	LV
					51	41.6485	Adult	LV
					52	41.8713	Adult	LV
					53	41.8731	Adult	LV
					54	41.7174	Adult	LV
					55	41.6341	Adult	LV
					56	41.7197	Adult	LV
					57	41.7718	Adult	LV
					58	41.8478	Adult	LV
					59	41.923	Adult	LV
					60	42.1369	Adult	LV
					61	42.2875	Adult	LV
					62	42.2829	Adult	LV
					63	42.0982	Adult	LV
					64	42.2996	Adult	LV
					65	42.0176	Adult	LV
					66	42.0962	Adult	LV
					67	42.1679	Adult	LV
					68	42.544	Adult	LV
					69	42.923	Adult	LV
					70	43.1082	Adult	LV
					71	43.1302	Adult	LV
					72	42.9873	Adult	LV
					73	42.9822	Adult	LV
					74	42.8587	Adult	LV
					75	43.0615	Adult	LV
					76	43.3985	Adult	LV
					77	43.7212	Adult	LV
					78	44.1785	Adult	LV
					79	44.3936	Adult	LV
					80	44.3678	Adult	LV
					81	44.2554	Adult	LV
					82	44.207	Adult	LV
					83	44.498	Adult	LV
					84	45.1667	Adult	LV
					85	45.5847	Adult	LV
					86	46.3902	Adult	LV
					87	46.6979	Adult	LV
					88	46.803	Adult	LV
					89	47.0064	Adult	LV
					90	47.0714	Adult	LV
					91	47.6832	Adult	LV
					92	48.712	Adult	LV
					93	50.2222	Adult	LV
					94	52.0793	Adult	LV
					95	53.7597	Adult	LV
					96	55.0839	Adult	LV
					97	55.8088	Adult	LV
					98	56.1884	Adult	LV
					99	56.2707	Adult	LV
					100	55.8814	Adult	LV
					101	55.8339	Adult	LV
					102	55.976	Adult	LV
					103	54.4884	Adult	LV
					104	51.5867	Adult	LV
					105	48.1233	Adult	LV
					106	45.2437	Adult	LV
					107	43.5216	Adult	LV
					108	43.1061	Adult	LV
					109	44.142	Adult	LV
					110	46.3302	Adult	LV
					111	48.2569	Adult	LV
					112	48.7094	Adult	LV
					113	47.7478	Adult	LV
					114	45.9995	Adult	LV
					115	44.2139	Adult	LV
					116	43.2172	Adult	LV
					117	43.1295	Adult	LV
					118	43.9561	Adult	LV
					119	45.2747	Adult	LV
					120	46.1217	Adult	LV
					121	46.274	Adult	LV
					122	45.7745	Adult	LV
					123	44.8303	Adult	LV
					124	44.004	Adult	LV
					125	43.3801	Adult	LV
					126	43.4376	Adult	LV
					127	43.879	Adult	LV
					128	44.6238	Adult	LV
					129	44.8575	Adult	LV
					130	44.8234	Adult	LV
					131	44.5035	Adult	LV
					132	44.013	Adult	LV
					133	43.4662	Adult	LV
					134	43.1096	Adult	LV
					135	43.2142	Adult	LV
					136	43.5225	Adult	LV
					137	43.8406	Adult	LV
					138	43.8849	Adult	LV
					139	43.784	Adult	LV
					140	43.4562	Adult	LV
					141	43.1793	Adult	LV
					142	42.8167	Adult	LV
					143	42.8002	Adult	LV
					144	42.7922	Adult	LV
					145	42.9917	Adult	LV
					146	43.0958	Adult	LV
					147	43.0946	Adult	LV
					148	43.0729	Adult	LV
					149	42.9178	Adult	LV
					150	42.556	Adult	LV
					151	42.5412	Adult	LV
					152	42.4691	Adult	LV
					153	42.4509	Adult	LV
					154	42.5212	Adult	LV
					155	42.5525	Adult	LV
					156	42.5335	Adult	LV
					157	42.4158	Adult	LV
					158	42.3685	Adult	LV
					159	42.2916	Adult	LV
					160	42.1252	Adult	LV
					161	42.0735	Adult	LV
					162	42.3292	Adult	LV
					163	42.2563	Adult	LV
					164	42.1557	Adult	LV
					165	42.1184	Adult	LV
					166	42.1283	Adult	LV
					167	42.121	Adult	LV
					168	42.0118	Adult	LV
					169	42.0863	Adult	LV
					170	41.8308	Adult	LV
					171	42.0724	Adult	LV
					172	42.1124	Adult	LV
					173	42.1099	Adult	LV
					174	42.0042	Adult	LV
					175	42.0643	Adult	LV
					176	42.0108	Adult	LV
					177	41.8922	Adult	LV
					178	41.9677	Adult	LV
					179	41.8777	Adult	LV
					180	41.903	Adult	LV
					181	41.9405	Adult	LV
					182	41.9211	Adult	LV
					183	41.879	Adult	LV
					184	41.9331	Adult	LV
					185	41.8301	Adult	LV
					186	41.8104	Adult	LV
					187	41.7604	Adult	LV
					188	41.8688	Adult	LV
					189	41.7803	Adult	LV
					190	41.8471	Adult	LV
					191	41.8105	Adult	LV
					192	41.7409	Adult	LV
					193	41.7789	Adult	LV
					194	41.6858	Adult	LV
					195	41.8506	Adult	LV
					196	41.7818	Adult	LV
					197	41.7179	Adult	LV
					198	41.8317	Adult	LV
					199	41.7464	Adult	LV
					200	41.8381	Adult	LV
					1	40.6267	Adult	RA
					2	40.5585	Adult	RA
					3	40.556	Adult	RA
					4	40.6842	Adult	RA
					5	40.6578	Adult	RA
					6	40.69	Adult	RA
					7	40.6165	Adult	RA
					8	40.5476	Adult	RA
					9	40.6476	Adult	RA
					10	40.6846	Adult	RA
					11	40.6245	Adult	RA
					12	40.4683	Adult	RA
					13	40.53	Adult	RA
					14	40.4436	Adult	RA
					15	40.4164	Adult	RA
					16	40.4711	Adult	RA
					17	40.4417	Adult	RA
					18	40.5972	Adult	RA
					19	40.5857	Adult	RA
					20	40.5357	Adult	RA
					21	40.4334	Adult	RA
					22	40.4313	Adult	RA
					23	40.4516	Adult	RA
					24	40.5144	Adult	RA
					25	40.2877	Adult	RA
					26	40.3938	Adult	RA
					27	40.4685	Adult	RA
					28	40.5396	Adult	RA
					29	40.7231	Adult	RA
					30	40.6512	Adult	RA
					31	40.6328	Adult	RA
					32	40.5127	Adult	RA
					33	40.4643	Adult	RA
					34	40.4302	Adult	RA
					35	40.3582	Adult	RA
					36	40.3818	Adult	RA
					37	40.5042	Adult	RA
					38	40.5258	Adult	RA
					39	40.5811	Adult	RA
					40	40.5452	Adult	RA
					41	40.7001	Adult	RA
					42	40.7745	Adult	RA
					43	40.8175	Adult	RA
					44	40.7587	Adult	RA
					45	40.7444	Adult	RA
					46	40.6226	Adult	RA
					47	40.5101	Adult	RA
					48	40.5694	Adult	RA
					49	40.8544	Adult	RA
					50	40.8414	Adult	RA
					51	41.0191	Adult	RA
					52	41.1662	Adult	RA
					53	41.1532	Adult	RA
					54	41.1534	Adult	RA
					55	40.9363	Adult	RA
					56	40.9908	Adult	RA
					57	41.1026	Adult	RA
					58	41.2516	Adult	RA
					59	41.3625	Adult	RA
					60	41.6247	Adult	RA
					61	41.7992	Adult	RA
					62	41.7544	Adult	RA
					63	41.6198	Adult	RA
					64	41.771	Adult	RA
					65	41.4901	Adult	RA
					66	41.5586	Adult	RA
					67	41.7499	Adult	RA
					68	42.1077	Adult	RA
					69	42.4507	Adult	RA
					70	42.6919	Adult	RA
					71	42.6232	Adult	RA
					72	42.5265	Adult	RA
					73	42.4923	Adult	RA
					74	42.4248	Adult	RA
					75	42.5992	Adult	RA
					76	42.9778	Adult	RA
					77	43.3082	Adult	RA
					78	43.7553	Adult	RA
					79	43.8525	Adult	RA
					80	43.8086	Adult	RA
					81	43.6912	Adult	RA
					82	43.668	Adult	RA
					83	43.9447	Adult	RA
					84	44.6581	Adult	RA
					85	45.1369	Adult	RA
					86	46.0158	Adult	RA
					87	46.2759	Adult	RA
					88	46.383	Adult	RA
					89	46.5999	Adult	RA
					90	46.5479	Adult	RA
					91	47.0573	Adult	RA
					92	48.0836	Adult	RA
					93	49.6058	Adult	RA
					94	51.5535	Adult	RA
					95	53.2778	Adult	RA
					96	54.5944	Adult	RA
					97	55.3656	Adult	RA
					98	55.765	Adult	RA
					99	55.9202	Adult	RA
					100	55.5129	Adult	RA
					101	55.3913	Adult	RA
					102	55.3216	Adult	RA
					103	53.6549	Adult	RA
					104	50.6771	Adult	RA
					105	47.1344	Adult	RA
					106	44.1845	Adult	RA
					107	42.3506	Adult	RA
					108	42.0858	Adult	RA
					109	43.3954	Adult	RA
					110	45.711	Adult	RA
					111	47.6363	Adult	RA
					112	48.1069	Adult	RA
					113	47.116	Adult	RA
					114	45.3488	Adult	RA
					115	43.5803	Adult	RA
					116	42.5181	Adult	RA
					117	42.3861	Adult	RA
					118	43.267	Adult	RA
					119	44.5705	Adult	RA
					120	45.504	Adult	RA
					121	45.6724	Adult	RA
					122	45.1912	Adult	RA
					123	44.2752	Adult	RA
					124	43.399	Adult	RA
					125	42.7451	Adult	RA
					126	42.8188	Adult	RA
					127	43.2112	Adult	RA
					128	44.0052	Adult	RA
					129	44.2115	Adult	RA
					130	44.2168	Adult	RA
					131	43.9016	Adult	RA
					132	43.4204	Adult	RA
					133	42.8726	Adult	RA
					134	42.524	Adult	RA
					135	42.7134	Adult	RA
					136	42.939	Adult	RA
					137	43.307	Adult	RA
					138	43.2365	Adult	RA
					139	43.1722	Adult	RA
					140	42.9024	Adult	RA
					141	42.465	Adult	RA
					142	42.2271	Adult	RA
					143	42.2227	Adult	RA
					144	42.2891	Adult	RA
					145	42.2855	Adult	RA
					146	42.4577	Adult	RA
					147	42.5274	Adult	RA
					148	42.4206	Adult	RA
					149	42.3379	Adult	RA
					150	42.0187	Adult	RA
					151	41.8355	Adult	RA
					152	41.776	Adult	RA
					153	41.8954	Adult	RA
					154	41.8095	Adult	RA
					155	41.986	Adult	RA
					156	41.82	Adult	RA
					157	41.7223	Adult	RA
					158	41.633	Adult	RA
					159	41.56	Adult	RA
					160	41.4518	Adult	RA
					161	41.3914	Adult	RA
					162	41.4862	Adult	RA
					163	41.4261	Adult	RA
					164	41.4232	Adult	RA
					165	41.2561	Adult	RA
					166	41.4624	Adult	RA
					167	41.4004	Adult	RA
					168	41.2651	Adult	RA
					169	41.4315	Adult	RA
					170	41.1412	Adult	RA
					171	41.26	Adult	RA
					172	41.4043	Adult	RA
					173	41.3465	Adult	RA
					174	41.2152	Adult	RA
					175	41.2488	Adult	RA
					176	41.2217	Adult	RA
					177	41.159	Adult	RA
					178	41.1899	Adult	RA
					179	41.1774	Adult	RA
					180	41.1687	Adult	RA
					181	41.076	Adult	RA
					182	40.9969	Adult	RA
					183	41.0076	Adult	RA
					184	41.08	Adult	RA
					185	40.9903	Adult	RA
					186	41.0502	Adult	RA
					187	41.0253	Adult	RA
					188	41.0484	Adult	RA
					189	40.9199	Adult	RA
					190	40.9828	Adult	RA
					191	40.8949	Adult	RA
					192	40.9668	Adult	RA
					193	40.9807	Adult	RA
					194	40.8766	Adult	RA
					195	41.0445	Adult	RA
					196	41.151	Adult	RA
					197	41.0102	Adult	RA
					198	41.0998	Adult	RA
					199	40.9164	Adult	RA
					200	41.0045	Adult	RA
					1	41.9856	Adult	RV
					2	41.9218	Adult	RV
					3	41.8573	Adult	RV
					4	42.111	Adult	RV
					5	42.0083	Adult	RV
					6	42.0125	Adult	RV
					7	42.0916	Adult	RV
					8	41.9075	Adult	RV
					9	41.8762	Adult	RV
					10	41.9291	Adult	RV
					11	42.0243	Adult	RV
					12	41.946	Adult	RV
					13	41.9833	Adult	RV
					14	41.7803	Adult	RV
					15	41.8223	Adult	RV
					16	41.7543	Adult	RV
					17	41.7879	Adult	RV
					18	41.9027	Adult	RV
					19	41.9298	Adult	RV
					20	41.8091	Adult	RV
					21	41.7889	Adult	RV
					22	41.7919	Adult	RV
					23	41.6642	Adult	RV
					24	41.604	Adult	RV
					25	41.6544	Adult	RV
					26	41.7453	Adult	RV
					27	41.7611	Adult	RV
					28	41.7929	Adult	RV
					29	41.8153	Adult	RV
					30	41.7315	Adult	RV
					31	41.852	Adult	RV
					32	41.5924	Adult	RV
					33	41.5812	Adult	RV
					34	41.6105	Adult	RV
					35	41.5948	Adult	RV
					36	41.642	Adult	RV
					37	41.5215	Adult	RV
					38	41.5791	Adult	RV
					39	41.5333	Adult	RV
					40	41.5834	Adult	RV
					41	41.6948	Adult	RV
					42	41.7645	Adult	RV
					43	41.8923	Adult	RV
					44	41.777	Adult	RV
					45	41.8044	Adult	RV
					46	41.7369	Adult	RV
					47	41.4962	Adult	RV
					48	41.54	Adult	RV
					49	41.7677	Adult	RV
					50	41.8	Adult	RV
					51	41.9324	Adult	RV
					52	42.0194	Adult	RV
					53	42.2274	Adult	RV
					54	42.0683	Adult	RV
					55	41.8325	Adult	RV
					56	41.8896	Adult	RV
					57	41.98	Adult	RV
					58	42.0385	Adult	RV
					59	42.1843	Adult	RV
					60	42.3554	Adult	RV
					61	42.6032	Adult	RV
					62	42.5628	Adult	RV
					63	42.5269	Adult	RV
					64	42.5454	Adult	RV
					65	42.1998	Adult	RV
					66	42.1885	Adult	RV
					67	42.3362	Adult	RV
					68	42.8064	Adult	RV
					69	43.2231	Adult	RV
					70	43.444	Adult	RV
					71	43.314	Adult	RV
					72	43.2277	Adult	RV
					73	43.1843	Adult	RV
					74	42.9828	Adult	RV
					75	43.1817	Adult	RV
					76	43.5894	Adult	RV
					77	43.9985	Adult	RV
					78	44.3517	Adult	RV
					79	44.5616	Adult	RV
					80	44.5811	Adult	RV
					81	44.4642	Adult	RV
					82	44.4735	Adult	RV
					83	44.7449	Adult	RV
					84	45.39	Adult	RV
					85	45.8291	Adult	RV
					86	46.7074	Adult	RV
					87	47.0857	Adult	RV
					88	47.2174	Adult	RV
					89	47.4104	Adult	RV
					90	47.5886	Adult	RV
					91	48.0381	Adult	RV
					92	49.1948	Adult	RV
					93	50.8083	Adult	RV
					94	52.9083	Adult	RV
					95	54.8162	Adult	RV
					96	56.3619	Adult	RV
					97	57.3292	Adult	RV
					98	57.9095	Adult	RV
					99	58.1351	Adult	RV
					100	57.8716	Adult	RV
					101	57.3981	Adult	RV
					102	57.0536	Adult	RV
					103	55.0824	Adult	RV
					104	51.9369	Adult	RV
					105	48.1496	Adult	RV
					106	45.0172	Adult	RV
					107	43.1507	Adult	RV
					108	42.8442	Adult	RV
					109	44.0435	Adult	RV
					110	46.4405	Adult	RV
					111	48.3718	Adult	RV
					112	48.8464	Adult	RV
					113	47.7968	Adult	RV
					114	46.1014	Adult	RV
					115	44.186	Adult	RV
					116	43.112	Adult	RV
					117	43.0638	Adult	RV
					118	43.9686	Adult	RV
					119	45.2856	Adult	RV
					120	46.3196	Adult	RV
					121	46.5102	Adult	RV
					122	46.0232	Adult	RV
					123	45.0062	Adult	RV
					124	44.0633	Adult	RV
					125	43.4246	Adult	RV
					126	43.5469	Adult	RV
					127	43.9978	Adult	RV
					128	44.8368	Adult	RV
					129	45.1516	Adult	RV
					130	45.0726	Adult	RV
					131	44.7261	Adult	RV
					132	44.1366	Adult	RV
					133	43.5587	Adult	RV
					134	43.3089	Adult	RV
					135	43.5129	Adult	RV
					136	43.7415	Adult	RV
					137	44.1257	Adult	RV
					138	44.1014	Adult	RV
					139	43.9428	Adult	RV
					140	43.6632	Adult	RV
					141	43.4525	Adult	RV
					142	43.0145	Adult	RV
					143	43.0486	Adult	RV
					144	43.0901	Adult	RV
					145	43.1873	Adult	RV
					146	43.3038	Adult	RV
					147	43.4096	Adult	RV
					148	43.3329	Adult	RV
					149	43.1532	Adult	RV
					150	42.8305	Adult	RV
					151	42.6976	Adult	RV
					152	42.6181	Adult	RV
					153	42.6888	Adult	RV
					154	42.7382	Adult	RV
					155	42.8401	Adult	RV
					156	42.7976	Adult	RV
					157	42.7118	Adult	RV
					158	42.6179	Adult	RV
					159	42.4844	Adult	RV
					160	42.3534	Adult	RV
					161	42.3474	Adult	RV
					162	42.5737	Adult	RV
					163	42.4797	Adult	RV
					164	42.4426	Adult	RV
					165	42.4041	Adult	RV
					166	42.4993	Adult	RV
					167	42.4805	Adult	RV
					168	42.4215	Adult	RV
					169	42.4468	Adult	RV
					170	42.3425	Adult	RV
					171	42.3569	Adult	RV
					172	42.3776	Adult	RV
					173	42.3594	Adult	RV
					174	42.3985	Adult	RV
					175	42.5147	Adult	RV
					176	42.3735	Adult	RV
					177	42.2475	Adult	RV
					178	42.3026	Adult	RV
					179	42.2983	Adult	RV
					180	42.332	Adult	RV
					181	42.3088	Adult	RV
					182	42.1699	Adult	RV
					183	42.1765	Adult	RV
					184	42.1561	Adult	RV
					185	42.0884	Adult	RV
					186	42.1372	Adult	RV
					187	42.179	Adult	RV
					188	42.2725	Adult	RV
					189	42.2755	Adult	RV
					190	42.2405	Adult	RV
					191	42.2012	Adult	RV
					192	42.0745	Adult	RV
					193	42.2587	Adult	RV
					194	42.2313	Adult	RV
					195	42.3408	Adult	RV
					196	42.3561	Adult	RV
					197	42.2732	Adult	RV
					198	42.3258	Adult	RV
					199	42.1286	Adult	RV
					200	42.2694	Adult	RV

## Sheet: Fig.1D
Fig.1D. Boxplots showing the endogenous DNA methylation level (left) and the chromatin accessibility levels (right) in the mouse heart.
Sample	Type	DNA_methylation_level_(WCG)	Chromatin_accessibility_level_(GCH)
NM_LA_m11to15	Adult	0.680517	0.311778
NM_LA_m1to5	Adult	0.689504	0.381469
NM_LA_m6to10	Adult	0.687198	0.343214
NM_LV_m11to15	Adult	0.684646	0.361624
NM_LV_m1to5	Adult	0.690829	0.355656
NM_LV_m6to10	Adult	0.69054	0.332552
NM_RA_m11to15	Adult	0.683551	0.303374
NM_RA_m1to5	Adult	0.688328	0.333109
NM_RA_m6to10	Adult	0.68736	0.281672
NM_RV_m11to15	Adult	0.68836	0.348826
NM_RV_m1to5	Adult	0.689063	0.356191
NM_RV_m6to10	Adult	0.689619	0.339806

## Sheet: Fig.1E
Fig.1E. Line plots showing the average endogenous DNA methylation level around the gene body ± 5 kb regions (left) and the average chromatin accessibility levels around the TSS ± 2 kb regions (right) in the mouse heart. Different colors indicate different anatomic regions.
DNA methylation level in gene body					Chromatin accessibility level around TSS
Bin	Methylation_level(%)	Type	Postion		Bin	Methylation_level(%)	Type	Postion
1	69.1356	Adult	LA		1	34.5788	Adult	LA
2	68.6017	Adult	LA		2	34.6298	Adult	LA
3	68.4186	Adult	LA		3	34.5447	Adult	LA
4	68.547	Adult	LA		4	34.5856	Adult	LA
5	68.3956	Adult	LA		5	34.5485	Adult	LA
6	68.1187	Adult	LA		6	34.3584	Adult	LA
7	67.174	Adult	LA		7	34.4402	Adult	LA
8	62.3611	Adult	LA		8	34.5489	Adult	LA
9	48.1409	Adult	LA		9	34.4432	Adult	LA
10	26.901	Adult	LA		10	34.4101	Adult	LA
11	17.8696	Adult	LA		11	34.4959	Adult	LA
12	27.0264	Adult	LA		12	34.6293	Adult	LA
13	34.4853	Adult	LA		13	34.6455	Adult	LA
14	40.5157	Adult	LA		14	34.7107	Adult	LA
15	44.8871	Adult	LA		15	34.814	Adult	LA
16	48.5564	Adult	LA		16	34.7354	Adult	LA
17	51.7975	Adult	LA		17	34.4924	Adult	LA
18	53.581	Adult	LA		18	34.5408	Adult	LA
19	55.9249	Adult	LA		19	34.6668	Adult	LA
20	57.6083	Adult	LA		20	34.6426	Adult	LA
21	59.3599	Adult	LA		21	34.5715	Adult	LA
22	60.5708	Adult	LA		22	34.7011	Adult	LA
23	61.8329	Adult	LA		23	34.6748	Adult	LA
24	62.5878	Adult	LA		24	34.8049	Adult	LA
25	63.6822	Adult	LA		25	34.7361	Adult	LA
26	64.1826	Adult	LA		26	34.8193	Adult	LA
27	64.7984	Adult	LA		27	34.6731	Adult	LA
28	65.5869	Adult	LA		28	34.6494	Adult	LA
29	65.9729	Adult	LA		29	34.8869	Adult	LA
30	66.5886	Adult	LA		30	34.8458	Adult	LA
31	67.2964	Adult	LA		31	34.7299	Adult	LA
32	67.3965	Adult	LA		32	34.8823	Adult	LA
33	67.7084	Adult	LA		33	34.7947	Adult	LA
34	68.3629	Adult	LA		34	34.6878	Adult	LA
35	68.1434	Adult	LA		35	34.7492	Adult	LA
36	68.9123	Adult	LA		36	34.9062	Adult	LA
37	69.0845	Adult	LA		37	34.9333	Adult	LA
38	68.8798	Adult	LA		38	34.6982	Adult	LA
39	69.4859	Adult	LA		39	34.6679	Adult	LA
40	69.6915	Adult	LA		40	34.7092	Adult	LA
41	70.1407	Adult	LA		41	34.8675	Adult	LA
42	70.6526	Adult	LA		42	35.0874	Adult	LA
43	70.2834	Adult	LA		43	35.1535	Adult	LA
44	70.3642	Adult	LA		44	35.1417	Adult	LA
45	70.8159	Adult	LA		45	35.2671	Adult	LA
46	70.8644	Adult	LA		46	35.2369	Adult	LA
47	70.7822	Adult	LA		47	34.948	Adult	LA
48	71.0289	Adult	LA		48	35.1018	Adult	LA
49	71.4581	Adult	LA		49	34.9875	Adult	LA
50	71.6976	Adult	LA		50	35.0617	Adult	LA
51	71.9793	Adult	LA		51	35.5958	Adult	LA
52	72.1311	Adult	LA		52	35.61	Adult	LA
53	71.93	Adult	LA		53	35.5981	Adult	LA
54	72.1043	Adult	LA		54	35.5321	Adult	LA
55	72.088	Adult	LA		55	35.4138	Adult	LA
56	72.136	Adult	LA		56	35.1855	Adult	LA
57	72.4643	Adult	LA		57	35.0823	Adult	LA
58	72.3808	Adult	LA		58	35.3646	Adult	LA
59	72.6898	Adult	LA		59	35.6707	Adult	LA
60	72.4877	Adult	LA		60	35.9123	Adult	LA
61	72.9043	Adult	LA		61	35.9457	Adult	LA
62	72.8068	Adult	LA		62	36.0057	Adult	LA
63	72.894	Adult	LA		63	35.9901	Adult	LA
64	72.9665	Adult	LA		64	35.8512	Adult	LA
65	73.2488	Adult	LA		65	35.8035	Adult	LA
66	73.5915	Adult	LA		66	35.5459	Adult	LA
67	73.5069	Adult	LA		67	36.0239	Adult	LA
68	73.0188	Adult	LA		68	36.3843	Adult	LA
69	73.2787	Adult	LA		69	36.6281	Adult	LA
70	73.1169	Adult	LA		70	36.805	Adult	LA
71	73.5361	Adult	LA		71	36.8489	Adult	LA
72	73.7926	Adult	LA		72	36.7846	Adult	LA
73	73.7176	Adult	LA		73	36.5563	Adult	LA
74	73.7517	Adult	LA		74	36.4549	Adult	LA
75	73.9734	Adult	LA		75	36.5862	Adult	LA
76	73.6803	Adult	LA		76	36.8591	Adult	LA
77	73.8542	Adult	LA		77	37.3481	Adult	LA
78	73.9809	Adult	LA		78	37.7969	Adult	LA
79	74.0574	Adult	LA		79	37.9281	Adult	LA
80	73.9592	Adult	LA		80	37.9912	Adult	LA
81	74.3884	Adult	LA		81	37.778	Adult	LA
82	74.2001	Adult	LA		82	37.9538	Adult	LA
83	74.204	Adult	LA		83	38.1661	Adult	LA
84	74.3046	Adult	LA		84	38.7221	Adult	LA
85	74.0583	Adult	LA		85	39.4458	Adult	LA
86	74.4436	Adult	LA		86	40.1785	Adult	LA
87	74.3394	Adult	LA		87	40.3882	Adult	LA
88	74.1038	Adult	LA		88	40.4862	Adult	LA
89	74.1963	Adult	LA		89	40.2466	Adult	LA
90	74.2682	Adult	LA		90	40.1904	Adult	LA
91	74.4469	Adult	LA		91	40.7105	Adult	LA
92	74.2871	Adult	LA		92	41.8962	Adult	LA
93	74.3575	Adult	LA		93	43.1381	Adult	LA
94	74.4482	Adult	LA		94	44.7045	Adult	LA
95	74.6684	Adult	LA		95	46.0974	Adult	LA
96	74.5627	Adult	LA		96	47.2055	Adult	LA
97	74.6909	Adult	LA		97	47.9172	Adult	LA
98	74.5437	Adult	LA		98	48.2745	Adult	LA
99	74.3586	Adult	LA		99	48.6166	Adult	LA
100	74.4214	Adult	LA		100	48.3802	Adult	LA
101	74.6538	Adult	LA		101	47.9585	Adult	LA
102	74.4896	Adult	LA		102	47.0516	Adult	LA
103	74.575	Adult	LA		103	44.7719	Adult	LA
104	74.2886	Adult	LA		104	41.3424	Adult	LA
105	74.4072	Adult	LA		105	38.1686	Adult	LA
106	73.9686	Adult	LA		106	35.7811	Adult	LA
107	73.7908	Adult	LA		107	35.0433	Adult	LA
108	73.9338	Adult	LA		108	35.516	Adult	LA
109	73.2615	Adult	LA		109	37.4936	Adult	LA
110	73.7678	Adult	LA		110	40.0009	Adult	LA
111	70.5442	Adult	LA		111	41.6711	Adult	LA
112	69.9314	Adult	LA		112	41.4258	Adult	LA
113	69.0019	Adult	LA		113	39.7266	Adult	LA
114	68.5536	Adult	LA		114	37.6071	Adult	LA
115	68.5049	Adult	LA		115	36.0179	Adult	LA
116	68.3566	Adult	LA		116	35.3413	Adult	LA
117	68.5632	Adult	LA		117	35.8548	Adult	LA
118	68.6645	Adult	LA		118	37.2766	Adult	LA
119	68.8401	Adult	LA		119	38.3114	Adult	LA
120	68.8497	Adult	LA		120	39.0825	Adult	LA
1	69.3927	Adult	LV		121	38.8207	Adult	LA
2	68.9249	Adult	LV		122	37.6917	Adult	LA
3	68.8017	Adult	LV		123	36.5419	Adult	LA
4	68.8356	Adult	LV		124	36.0064	Adult	LA
5	68.6319	Adult	LV		125	35.8162	Adult	LA
6	68.5101	Adult	LV		126	36.309	Adult	LA
7	67.5636	Adult	LV		127	37.2452	Adult	LA
8	62.8905	Adult	LV		128	37.8795	Adult	LA
9	48.74	Adult	LV		129	37.8749	Adult	LA
10	27.4327	Adult	LV		130	37.4966	Adult	LA
11	18.2995	Adult	LV		131	36.7474	Adult	LA
12	27.4429	Adult	LV		132	36.096	Adult	LA
13	35.0417	Adult	LV		133	35.7607	Adult	LA
14	41.1586	Adult	LV		134	35.8968	Adult	LA
15	45.4194	Adult	LV		135	36.1569	Adult	LA
16	49.1312	Adult	LV		136	36.8352	Adult	LA
17	52.2085	Adult	LV		137	37.2694	Adult	LA
18	54.0923	Adult	LV		138	36.998	Adult	LA
19	56.349	Adult	LV		139	36.6339	Adult	LA
20	58.1473	Adult	LV		140	36.1791	Adult	LA
21	59.9536	Adult	LV		141	35.7218	Adult	LA
22	60.9636	Adult	LV		142	35.6113	Adult	LA
23	62.3208	Adult	LV		143	35.8872	Adult	LA
24	63.2496	Adult	LV		144	36.0367	Adult	LA
25	64.2794	Adult	LV		145	36.5442	Adult	LA
26	64.6087	Adult	LV		146	36.5426	Adult	LA
27	65.295	Adult	LV		147	36.4638	Adult	LA
28	65.9904	Adult	LV		148	36.0168	Adult	LA
29	66.5507	Adult	LV		149	35.8312	Adult	LA
30	67.1378	Adult	LV		150	35.423	Adult	LA
31	67.782	Adult	LV		151	35.3527	Adult	LA
32	67.814	Adult	LV		152	35.619	Adult	LA
33	68.289	Adult	LV		153	35.8533	Adult	LA
34	68.9282	Adult	LV		154	36.2015	Adult	LA
35	68.6143	Adult	LV		155	36.079	Adult	LA
36	69.3264	Adult	LV		156	35.9938	Adult	LA
37	69.5272	Adult	LV		157	35.6279	Adult	LA
38	69.2929	Adult	LV		158	35.3315	Adult	LA
39	69.974	Adult	LV		159	35.342	Adult	LA
40	70.1292	Adult	LV		160	35.333	Adult	LA
41	70.6171	Adult	LV		161	35.4838	Adult	LA
42	71.2256	Adult	LV		162	35.7547	Adult	LA
43	70.9283	Adult	LV		163	35.7735	Adult	LA
44	70.8834	Adult	LV		164	35.717	Adult	LA
45	71.3554	Adult	LV		165	35.6074	Adult	LA
46	71.3327	Adult	LV		166	35.2485	Adult	LA
47	71.3153	Adult	LV		167	35.2607	Adult	LA
48	71.4726	Adult	LV		168	35.089	Adult	LA
49	71.953	Adult	LV		169	35.0896	Adult	LA
50	72.0497	Adult	LV		170	35.3008	Adult	LA
51	72.445	Adult	LV		171	35.4963	Adult	LA
52	72.4664	Adult	LV		172	35.3266	Adult	LA
53	72.3928	Adult	LV		173	35.4253	Adult	LA
54	72.5653	Adult	LV		174	35.3901	Adult	LA
55	72.4325	Adult	LV		175	35.2497	Adult	LA
56	72.7584	Adult	LV		176	35.2002	Adult	LA
57	72.9376	Adult	LV		177	34.9319	Adult	LA
58	72.6545	Adult	LV		178	35.0606	Adult	LA
59	73.1398	Adult	LV		179	35.2632	Adult	LA
60	73.025	Adult	LV		180	35.2878	Adult	LA
61	73.405	Adult	LV		181	35.1276	Adult	LA
62	73.3893	Adult	LV		182	35.0301	Adult	LA
63	73.523	Adult	LV		183	35.0745	Adult	LA
64	73.4476	Adult	LV		184	35.0592	Adult	LA
65	73.8059	Adult	LV		185	35.0143	Adult	LA
66	73.9223	Adult	LV		186	34.9049	Adult	LA
67	73.9879	Adult	LV		187	34.8032	Adult	LA
68	73.5482	Adult	LV		188	34.8758	Adult	LA
69	73.8812	Adult	LV		189	34.9302	Adult	LA
70	73.5091	Adult	LV		190	34.9685	Adult	LA
71	73.9217	Adult	LV		191	34.9036	Adult	LA
72	74.1735	Adult	LV		192	34.8459	Adult	LA
73	74.3825	Adult	LV		193	34.8878	Adult	LA
74	74.2721	Adult	LV		194	35.0248	Adult	LA
75	74.5001	Adult	LV		195	34.9475	Adult	LA
76	74.0477	Adult	LV		196	35.0097	Adult	LA
77	74.3491	Adult	LV		197	34.737	Adult	LA
78	74.3975	Adult	LV		198	34.9219	Adult	LA
79	74.6256	Adult	LV		199	34.9696	Adult	LA
80	74.605	Adult	LV		200	35.0028	Adult	LA
81	74.8042	Adult	LV		1	34.974	Adult	LV
82	74.5722	Adult	LV		2	35.0366	Adult	LV
83	74.8672	Adult	LV		3	35.1515	Adult	LV
84	74.9402	Adult	LV		4	34.867	Adult	LV
85	74.7074	Adult	LV		5	34.8533	Adult	LV
86	74.8372	Adult	LV		6	34.8568	Adult	LV
87	74.9197	Adult	LV		7	34.6911	Adult	LV
88	74.7895	Adult	LV		8	34.8333	Adult	LV
89	74.9086	Adult	LV		9	34.9808	Adult	LV
90	75.0354	Adult	LV		10	35.0835	Adult	LV
91	75.0238	Adult	LV		11	35.0462	Adult	LV
92	74.9611	Adult	LV		12	34.8617	Adult	LV
93	75.0107	Adult	LV		13	35.0553	Adult	LV
94	75.2946	Adult	LV		14	34.9874	Adult	LV
95	75.2652	Adult	LV		15	35.0726	Adult	LV
96	75.0786	Adult	LV		16	34.9272	Adult	LV
97	75.0907	Adult	LV		17	34.985	Adult	LV
98	75.2174	Adult	LV		18	34.994	Adult	LV
99	75.1418	Adult	LV		19	34.7348	Adult	LV
100	74.8697	Adult	LV		20	34.8944	Adult	LV
101	75.1478	Adult	LV		21	34.9734	Adult	LV
102	75.0699	Adult	LV		22	34.9643	Adult	LV
103	75.1289	Adult	LV		23	34.8924	Adult	LV
104	74.9531	Adult	LV		24	35.0108	Adult	LV
105	74.9658	Adult	LV		25	35.0081	Adult	LV
106	74.5278	Adult	LV		26	34.9973	Adult	LV
107	74.3959	Adult	LV		27	35.0675	Adult	LV
108	74.3252	Adult	LV		28	35.0384	Adult	LV
109	73.9737	Adult	LV		29	34.9136	Adult	LV
110	74.481	Adult	LV		30	34.9644	Adult	LV
111	71.1013	Adult	LV		31	34.9829	Adult	LV
112	70.3865	Adult	LV		32	34.8862	Adult	LV
113	69.5664	Adult	LV		33	35.0296	Adult	LV
114	69.0839	Adult	LV		34	35.0064	Adult	LV
115	68.9745	Adult	LV		35	35.0412	Adult	LV
116	68.8461	Adult	LV		36	34.9096	Adult	LV
117	69.0553	Adult	LV		37	34.8176	Adult	LV
118	69.1061	Adult	LV		38	34.8057	Adult	LV
119	69.3346	Adult	LV		39	34.9603	Adult	LV
120	69.3034	Adult	LV		40	34.895	Adult	LV
1	68.8636	Adult	RA		41	35.0412	Adult	LV
2	68.4001	Adult	RA		42	35.2057	Adult	LV
3	68.1565	Adult	RA		43	35.0326	Adult	LV
4	68.3377	Adult	RA		44	35.0923	Adult	LV
5	68.1425	Adult	RA		45	34.974	Adult	LV
6	67.9711	Adult	RA		46	34.9274	Adult	LV
7	66.8953	Adult	RA		47	34.8032	Adult	LV
8	62.1077	Adult	RA		48	34.9074	Adult	LV
9	48.0461	Adult	RA		49	34.8887	Adult	LV
10	26.8915	Adult	RA		50	35.1387	Adult	LV
11	17.6843	Adult	RA		51	35.3688	Adult	LV
12	26.7682	Adult	RA		52	35.4837	Adult	LV
13	34.2344	Adult	RA		53	35.4513	Adult	LV
14	40.2717	Adult	RA		54	35.0449	Adult	LV
15	44.6239	Adult	RA		55	35.0243	Adult	LV
16	48.0912	Adult	RA		56	34.964	Adult	LV
17	51.3224	Adult	RA		57	34.6128	Adult	LV
18	53.1662	Adult	RA		58	35.1123	Adult	LV
19	55.4725	Adult	RA		59	35.4052	Adult	LV
20	57.215	Adult	RA		60	35.7079	Adult	LV
21	59.0346	Adult	RA		61	35.7262	Adult	LV
22	60.0714	Adult	RA		62	35.749	Adult	LV
23	61.3152	Adult	RA		63	35.6927	Adult	LV
24	62.2899	Adult	RA		64	35.2116	Adult	LV
25	63.2149	Adult	RA		65	34.9921	Adult	LV
26	63.7145	Adult	RA		66	34.9255	Adult	LV
27	64.4834	Adult	RA		67	35.2685	Adult	LV
28	64.9878	Adult	RA		68	35.8538	Adult	LV
29	65.5142	Adult	RA		69	36.4398	Adult	LV
30	66.2055	Adult	RA		70	36.5375	Adult	LV
31	66.7735	Adult	RA		71	36.3254	Adult	LV
32	66.903	Adult	RA		72	36.2432	Adult	LV
33	67.2358	Adult	RA		73	35.961	Adult	LV
34	67.9818	Adult	RA		74	35.7515	Adult	LV
35	67.6481	Adult	RA		75	35.688	Adult	LV
36	68.3438	Adult	RA		76	36.0322	Adult	LV
37	68.8742	Adult	RA		77	36.821	Adult	LV
38	68.4815	Adult	RA		78	37.1125	Adult	LV
39	68.9372	Adult	RA		79	37.4008	Adult	LV
40	69.1858	Adult	RA		80	37.3192	Adult	LV
41	69.7143	Adult	RA		81	36.8766	Adult	LV
42	70.2073	Adult	RA		82	36.8274	Adult	LV
43	69.8922	Adult	RA		83	37.0492	Adult	LV
44	69.9105	Adult	RA		84	37.4487	Adult	LV
45	70.4546	Adult	RA		85	38.0964	Adult	LV
46	70.4831	Adult	RA		86	39.0289	Adult	LV
47	70.4	Adult	RA		87	39.2516	Adult	LV
48	70.4404	Adult	RA		88	39.2929	Adult	LV
49	71.038	Adult	RA		89	38.99	Adult	LV
50	70.9638	Adult	RA		90	38.9652	Adult	LV
51	71.473	Adult	RA		91	39.3089	Adult	LV
52	71.6742	Adult	RA		92	40.1197	Adult	LV
53	71.4978	Adult	RA		93	41.264	Adult	LV
54	71.7324	Adult	RA		94	42.7379	Adult	LV
55	71.5798	Adult	RA		95	43.6931	Adult	LV
56	71.7924	Adult	RA		96	44.6383	Adult	LV
57	71.9452	Adult	RA		97	44.9928	Adult	LV
58	71.9362	Adult	RA		98	45.4159	Adult	LV
59	72.0283	Adult	RA		99	45.823	Adult	LV
60	72.1809	Adult	RA		100	45.9047	Adult	LV
61	72.4522	Adult	RA		101	46.4192	Adult	LV
62	72.3992	Adult	RA		102	46.0422	Adult	LV
63	72.5295	Adult	RA		103	44.5362	Adult	LV
64	72.5679	Adult	RA		104	41.2118	Adult	LV
65	72.7075	Adult	RA		105	37.7242	Adult	LV
66	72.8357	Adult	RA		106	35.0516	Adult	LV
67	72.9092	Adult	RA		107	33.9543	Adult	LV
68	72.6791	Adult	RA		108	34.5596	Adult	LV
69	72.8765	Adult	RA		109	36.8718	Adult	LV
70	72.6716	Adult	RA		110	39.6907	Adult	LV
71	72.9575	Adult	RA		111	41.5656	Adult	LV
72	73.1314	Adult	RA		112	41.1839	Adult	LV
73	73.347	Adult	RA		113	39.1465	Adult	LV
74	73.2726	Adult	RA		114	36.7651	Adult	LV
75	73.6355	Adult	RA		115	35.0335	Adult	LV
76	73.101	Adult	RA		116	34.3994	Adult	LV
77	73.377	Adult	RA		117	35.1108	Adult	LV
78	73.4487	Adult	RA		118	36.8826	Adult	LV
79	73.5955	Adult	RA		119	38.526	Adult	LV
80	73.5033	Adult	RA		120	39.3088	Adult	LV
81	73.8069	Adult	RA		121	38.7434	Adult	LV
82	73.5512	Adult	RA		122	37.4408	Adult	LV
83	73.7778	Adult	RA		123	36.1923	Adult	LV
84	73.6833	Adult	RA		124	35.5362	Adult	LV
85	73.6848	Adult	RA		125	35.3674	Adult	LV
86	73.8786	Adult	RA		126	35.9155	Adult	LV
87	73.6977	Adult	RA		127	36.8697	Adult	LV
88	73.8336	Adult	RA		128	37.6068	Adult	LV
89	73.6637	Adult	RA		129	37.8951	Adult	LV
90	73.8324	Adult	RA		130	37.3712	Adult	LV
91	73.8778	Adult	RA		131	36.5567	Adult	LV
92	73.8603	Adult	RA		132	35.7322	Adult	LV
93	73.9755	Adult	RA		133	35.2872	Adult	LV
94	74.034	Adult	RA		134	35.5169	Adult	LV
95	74.1608	Adult	RA		135	35.9639	Adult	LV
96	74.1186	Adult	RA		136	36.8039	Adult	LV
97	73.8638	Adult	RA		137	37.2814	Adult	LV
98	74.0335	Adult	RA		138	37.0712	Adult	LV
99	73.8707	Adult	RA		139	36.6185	Adult	LV
100	73.8696	Adult	RA		140	36.068	Adult	LV
101	74.1233	Adult	RA		141	35.5771	Adult	LV
102	74.0238	Adult	RA		142	35.2489	Adult	LV
103	74.0831	Adult	RA		143	35.6713	Adult	LV
104	73.7266	Adult	RA		144	35.9743	Adult	LV
105	73.8344	Adult	RA		145	36.3132	Adult	LV
106	73.4829	Adult	RA		146	36.5107	Adult	LV
107	73.4603	Adult	RA		147	36.5149	Adult	LV
108	73.3043	Adult	RA		148	36.0925	Adult	LV
109	73.0869	Adult	RA		149	35.7735	Adult	LV
110	73.6598	Adult	RA		150	35.4949	Adult	LV
111	70.1175	Adult	RA		151	35.432	Adult	LV
112	69.429	Adult	RA		152	35.6078	Adult	LV
113	68.8429	Adult	RA		153	35.8217	Adult	LV
114	68.2095	Adult	RA		154	36.2736	Adult	LV
115	68.2277	Adult	RA		155	36.2067	Adult	LV
116	68.1822	Adult	RA		156	36.0194	Adult	LV
117	68.3101	Adult	RA		157	35.6014	Adult	LV
118	68.4882	Adult	RA		158	35.2447	Adult	LV
119	68.601	Adult	RA		159	35.1198	Adult	LV
120	68.597	Adult	RA		160	35.2131	Adult	LV
1	69.4318	Adult	RV		161	35.5026	Adult	LV
2	69.0645	Adult	RV		162	35.7721	Adult	LV
3	68.726	Adult	RV		163	35.9647	Adult	LV
4	68.8	Adult	RV		164	35.8521	Adult	LV
5	68.8307	Adult	RV		165	35.7577	Adult	LV
6	68.5026	Adult	RV		166	35.4472	Adult	LV
7	67.6235	Adult	RV		167	35.2505	Adult	LV
8	62.9582	Adult	RV		168	35.2909	Adult	LV
9	48.5957	Adult	RV		169	35.3039	Adult	LV
10	27.3669	Adult	RV		170	35.284	Adult	LV
11	18.6204	Adult	RV		171	35.3981	Adult	LV
12	27.791	Adult	RV		172	35.5207	Adult	LV
13	35.1507	Adult	RV		173	35.5761	Adult	LV
14	41.1233	Adult	RV		174	35.4861	Adult	LV
15	45.4733	Adult	RV		175	35.4484	Adult	LV
16	49.1798	Adult	RV		176	35.2313	Adult	LV
17	52.427	Adult	RV		177	35.219	Adult	LV
18	54.3454	Adult	RV		178	35.1642	Adult	LV
19	56.5262	Adult	RV		179	35.3206	Adult	LV
20	58.1619	Adult	RV		180	35.4639	Adult	LV
21	60.1607	Adult	RV		181	35.3607	Adult	LV
22	61.1352	Adult	RV		182	35.3994	Adult	LV
23	62.2012	Adult	RV		183	35.3451	Adult	LV
24	63.2774	Adult	RV		184	35.3828	Adult	LV
25	64.1933	Adult	RV		185	35.2819	Adult	LV
26	64.8348	Adult	RV		186	35.0926	Adult	LV
27	65.3729	Adult	RV		187	35.0342	Adult	LV
28	66.0603	Adult	RV		188	35.2858	Adult	LV
29	66.4417	Adult	RV		189	35.3569	Adult	LV
30	67.2193	Adult	RV		190	35.3983	Adult	LV
31	67.7175	Adult	RV		191	35.4542	Adult	LV
32	67.9288	Adult	RV		192	35.1661	Adult	LV
33	68.3757	Adult	RV		193	35.2096	Adult	LV
34	69.0054	Adult	RV		194	35.3034	Adult	LV
35	68.7107	Adult	RV		195	35.0774	Adult	LV
36	69.3428	Adult	RV		196	35.1827	Adult	LV
37	69.6656	Adult	RV		197	35.0717	Adult	LV
38	69.5863	Adult	RV		198	35.1832	Adult	LV
39	70.0899	Adult	RV		199	35.3175	Adult	LV
40	70.0821	Adult	RV		200	35.3145	Adult	LV
41	70.5711	Adult	RV		1	31.2284	Adult	RA
42	71.2325	Adult	RV		2	31.2576	Adult	RA
43	71.0078	Adult	RV		3	31.2398	Adult	RA
44	70.9641	Adult	RV		4	31.1682	Adult	RA
45	71.4218	Adult	RV		5	31.1111	Adult	RA
46	71.4839	Adult	RV		6	31.1219	Adult	RA
47	71.3826	Adult	RV		7	31.2362	Adult	RA
48	71.6009	Adult	RV		8	31.0524	Adult	RA
49	71.8836	Adult	RV		9	31.1486	Adult	RA
50	72.1454	Adult	RV		10	31.2794	Adult	RA
51	72.391	Adult	RV		11	31.3071	Adult	RA
52	72.4663	Adult	RV		12	31.3496	Adult	RA
53	72.4226	Adult	RV		13	31.3831	Adult	RA
54	72.6816	Adult	RV		14	31.4553	Adult	RA
55	72.6603	Adult	RV		15	31.4146	Adult	RA
56	72.9465	Adult	RV		16	31.3386	Adult	RA
57	73.0073	Adult	RV		17	31.2294	Adult	RA
58	72.8845	Adult	RV		18	31.4158	Adult	RA
59	73.2465	Adult	RV		19	31.2883	Adult	RA
60	73.2081	Adult	RV		20	31.4514	Adult	RA
61	73.489	Adult	RV		21	31.4329	Adult	RA
62	73.3196	Adult	RV		22	31.5443	Adult	RA
63	73.58	Adult	RV		23	31.5751	Adult	RA
64	73.6724	Adult	RV		24	31.6198	Adult	RA
65	73.8694	Adult	RV		25	31.4714	Adult	RA
66	74.0069	Adult	RV		26	31.4827	Adult	RA
67	74.1042	Adult	RV		27	31.5926	Adult	RA
68	73.5862	Adult	RV		28	31.36	Adult	RA
69	73.981	Adult	RV		29	31.468	Adult	RA
70	73.6557	Adult	RV		30	31.6362	Adult	RA
71	73.932	Adult	RV		31	31.5844	Adult	RA
72	74.2343	Adult	RV		32	31.7005	Adult	RA
73	74.5062	Adult	RV		33	31.6717	Adult	RA
74	74.2877	Adult	RV		34	31.8455	Adult	RA
75	74.5203	Adult	RV		35	31.6653	Adult	RA
76	74.2053	Adult	RV		36	31.6631	Adult	RA
77	74.3624	Adult	RV		37	31.6522	Adult	RA
78	74.7092	Adult	RV		38	31.6056	Adult	RA
79	74.6721	Adult	RV		39	31.8344	Adult	RA
80	74.6887	Adult	RV		40	31.7413	Adult	RA
81	74.9214	Adult	RV		41	31.9563	Adult	RA
82	74.865	Adult	RV		42	31.9006	Adult	RA
83	74.9223	Adult	RV		43	31.914	Adult	RA
84	75.0161	Adult	RV		44	31.9261	Adult	RA
85	74.8697	Adult	RV		45	32.1372	Adult	RA
86	74.9893	Adult	RV		46	32.0246	Adult	RA
87	74.9804	Adult	RV		47	31.8378	Adult	RA
88	75.0312	Adult	RV		48	31.9002	Adult	RA
89	75.0274	Adult	RV		49	31.8561	Adult	RA
90	75.198	Adult	RV		50	32.2186	Adult	RA
91	75.2721	Adult	RV		51	32.5315	Adult	RA
92	75.2398	Adult	RV		52	32.6597	Adult	RA
93	75.3143	Adult	RV		53	32.6018	Adult	RA
94	75.2341	Adult	RV		54	32.487	Adult	RA
95	75.3898	Adult	RV		55	32.3811	Adult	RA
96	75.2861	Adult	RV		56	32.1517	Adult	RA
97	75.3499	Adult	RV		57	32.2242	Adult	RA
98	75.2877	Adult	RV		58	32.5329	Adult	RA
99	75.2048	Adult	RV		59	32.7567	Adult	RA
100	75.2344	Adult	RV		60	32.9318	Adult	RA
101	75.4696	Adult	RV		61	33.0234	Adult	RA
102	75.3888	Adult	RV		62	33.2091	Adult	RA
103	75.316	Adult	RV		63	33.1126	Adult	RA
104	75.2145	Adult	RV		64	32.9527	Adult	RA
105	75.2279	Adult	RV		65	32.8598	Adult	RA
106	74.7981	Adult	RV		66	32.9031	Adult	RA
107	74.7617	Adult	RV		67	33.1443	Adult	RA
108	74.9271	Adult	RV		68	33.5009	Adult	RA
109	74.6783	Adult	RV		69	34.0902	Adult	RA
110	75.1828	Adult	RV		70	34.2916	Adult	RA
111	71.0761	Adult	RV		71	34.2183	Adult	RA
112	70.5292	Adult	RV		72	34.0697	Adult	RA
113	69.8067	Adult	RV		73	34.0903	Adult	RA
114	69.2454	Adult	RV		74	34.0349	Adult	RA
115	69.2555	Adult	RV		75	33.9504	Adult	RA
116	69.0155	Adult	RV		76	34.406	Adult	RA
117	69.2645	Adult	RV		77	34.8942	Adult	RA
118	69.2634	Adult	RV		78	35.1351	Adult	RA
119	69.4041	Adult	RV		79	35.6518	Adult	RA
120	69.373	Adult	RV		80	35.6607	Adult	RA
					81	35.4942	Adult	RA
					82	35.6645	Adult	RA
					83	35.9448	Adult	RA
					84	36.4524	Adult	RA
					85	37.3108	Adult	RA
					86	37.9837	Adult	RA
					87	38.4244	Adult	RA
					88	38.7974	Adult	RA
					89	38.4966	Adult	RA
					90	38.6749	Adult	RA
					91	39.2382	Adult	RA
					92	40.5027	Adult	RA
					93	41.9947	Adult	RA
					94	43.8501	Adult	RA
					95	45.3335	Adult	RA
					96	46.7545	Adult	RA
					97	47.439	Adult	RA
					98	47.9361	Adult	RA
					99	48.1254	Adult	RA
					100	47.7556	Adult	RA
					101	47.0763	Adult	RA
					102	45.9204	Adult	RA
					103	43.3818	Adult	RA
					104	39.6794	Adult	RA
					105	36.3277	Adult	RA
					106	33.8857	Adult	RA
					107	32.8644	Adult	RA
					108	33.222	Adult	RA
					109	35.1417	Adult	RA
					110	37.7498	Adult	RA
					111	39.4278	Adult	RA
					112	39.2945	Adult	RA
					113	37.4698	Adult	RA
					114	35.4726	Adult	RA
					115	33.7528	Adult	RA
					116	33.1765	Adult	RA
					117	33.5618	Adult	RA
					118	34.7816	Adult	RA
					119	35.9359	Adult	RA
					120	36.6729	Adult	RA
					121	36.3276	Adult	RA
					122	35.1989	Adult	RA
					123	34.244	Adult	RA
					124	33.6887	Adult	RA
					125	33.5219	Adult	RA
					126	33.9738	Adult	RA
					127	34.7546	Adult	RA
					128	35.2961	Adult	RA
					129	35.334	Adult	RA
					130	34.9027	Adult	RA
					131	34.1161	Adult	RA
					132	33.3111	Adult	RA
					133	32.9938	Adult	RA
					134	33.1264	Adult	RA
					135	33.4545	Adult	RA
					136	34.0982	Adult	RA
					137	34.373	Adult	RA
					138	34.3901	Adult	RA
					139	33.945	Adult	RA
					140	33.5461	Adult	RA
					141	32.9659	Adult	RA
					142	33.0542	Adult	RA
					143	33.1536	Adult	RA
					144	33.4035	Adult	RA
					145	33.5834	Adult	RA
					146	33.6618	Adult	RA
					147	33.5627	Adult	RA
					148	33.1465	Adult	RA
					149	32.7084	Adult	RA
					150	32.555	Adult	RA
					151	32.5743	Adult	RA
					152	32.8771	Adult	RA
					153	32.9801	Adult	RA
					154	33.108	Adult	RA
					155	33.1265	Adult	RA
					156	32.9889	Adult	RA
					157	32.5357	Adult	RA
					158	32.4698	Adult	RA
					159	32.2935	Adult	RA
					160	32.215	Adult	RA
					161	32.4216	Adult	RA
					162	32.8202	Adult	RA
					163	32.6792	Adult	RA
					164	32.4711	Adult	RA
					165	32.4049	Adult	RA
					166	32.1504	Adult	RA
					167	32.096	Adult	RA
					168	32.0666	Adult	RA
					169	32.0492	Adult	RA
					170	32.1595	Adult	RA
					171	32.3296	Adult	RA
					172	32.1497	Adult	RA
					173	32.2661	Adult	RA
					174	32.1764	Adult	RA
					175	31.9881	Adult	RA
					176	31.8013	Adult	RA
					177	31.872	Adult	RA
					178	31.8109	Adult	RA
					179	32.0571	Adult	RA
					180	32.1263	Adult	RA
					181	32.0763	Adult	RA
					182	32.2546	Adult	RA
					183	31.9557	Adult	RA
					184	31.94	Adult	RA
					185	31.6342	Adult	RA
					186	31.6411	Adult	RA
					187	31.6574	Adult	RA
					188	31.763	Adult	RA
					189	31.9434	Adult	RA
					190	31.7646	Adult	RA
					191	31.799	Adult	RA
					192	31.7477	Adult	RA
					193	31.6185	Adult	RA
					194	31.5357	Adult	RA
					195	31.5215	Adult	RA
					196	31.4162	Adult	RA
					197	31.5705	Adult	RA
					198	31.6687	Adult	RA
					199	31.6277	Adult	RA
					200	31.6724	Adult	RA
					1	34.7551	Adult	RV
					2	34.8786	Adult	RV
					3	35.1223	Adult	RV
					4	35.0578	Adult	RV
					5	34.9911	Adult	RV
					6	34.7494	Adult	RV
					7	34.68	Adult	RV
					8	34.6635	Adult	RV
					9	35.0148	Adult	RV
					10	34.9962	Adult	RV
					11	34.9559	Adult	RV
					12	35.2039	Adult	RV
					13	35.1764	Adult	RV
					14	35.1998	Adult	RV
					15	35.0045	Adult	RV
					16	34.8513	Adult	RV
					17	34.7365	Adult	RV
					18	34.8432	Adult	RV
					19	34.9369	Adult	RV
					20	34.8928	Adult	RV
					21	35.0566	Adult	RV
					22	35.193	Adult	RV
					23	35.2757	Adult	RV
					24	35.3102	Adult	RV
					25	35.0091	Adult	RV
					26	35.1792	Adult	RV
					27	34.9961	Adult	RV
					28	34.9038	Adult	RV
					29	34.9849	Adult	RV
					30	35.0913	Adult	RV
					31	35.2057	Adult	RV
					32	35.147	Adult	RV
					33	35.1386	Adult	RV
					34	34.9564	Adult	RV
					35	35.0485	Adult	RV
					36	35.0269	Adult	RV
					37	34.8999	Adult	RV
					38	34.7825	Adult	RV
					39	34.9443	Adult	RV
					40	34.7988	Adult	RV
					41	35.0658	Adult	RV
					42	35.1807	Adult	RV
					43	35.2014	Adult	RV
					44	35.2961	Adult	RV
					45	35.21	Adult	RV
					46	35.0275	Adult	RV
					47	34.8515	Adult	RV
					48	35.1554	Adult	RV
					49	35.1267	Adult	RV
					50	35.2383	Adult	RV
					51	35.2834	Adult	RV
					52	35.3588	Adult	RV
					53	35.4085	Adult	RV
					54	35.2548	Adult	RV
					55	35.0586	Adult	RV
					56	35.0146	Adult	RV
					57	34.7534	Adult	RV
					58	35.226	Adult	RV
					59	35.5027	Adult	RV
					60	35.8279	Adult	RV
					61	35.984	Adult	RV
					62	35.8719	Adult	RV
					63	35.7575	Adult	RV
					64	35.4259	Adult	RV
					65	35.2954	Adult	RV
					66	35.2086	Adult	RV
					67	35.5005	Adult	RV
					68	35.8498	Adult	RV
					69	36.4061	Adult	RV
					70	36.5461	Adult	RV
					71	36.2261	Adult	RV
					72	36.2979	Adult	RV
					73	35.9192	Adult	RV
					74	35.8673	Adult	RV
					75	35.907	Adult	RV
					76	36.199	Adult	RV
					77	36.9914	Adult	RV
					78	37.142	Adult	RV
					79	37.4271	Adult	RV
					80	37.1634	Adult	RV
					81	37.0245	Adult	RV
					82	36.8404	Adult	RV
					83	37.0373	Adult	RV
					84	37.4347	Adult	RV
					85	38.18	Adult	RV
					86	38.8682	Adult	RV
					87	39.1229	Adult	RV
					88	39.253	Adult	RV
					89	38.7402	Adult	RV
					90	38.6657	Adult	RV
					91	39.0165	Adult	RV
					92	39.9727	Adult	RV
					93	40.8329	Adult	RV
					94	42.2003	Adult	RV
					95	43.178	Adult	RV
					96	44.1318	Adult	RV
					97	44.6184	Adult	RV
					98	44.8779	Adult	RV
					99	45.3127	Adult	RV
					100	45.3517	Adult	RV
					101	45.5779	Adult	RV
					102	45.2326	Adult	RV
					103	43.5233	Adult	RV
					104	40.6688	Adult	RV
					105	37.6619	Adult	RV
					106	35.3393	Adult	RV
					107	34.4836	Adult	RV
					108	35.0074	Adult	RV
					109	37.1681	Adult	RV
					110	39.8521	Adult	RV
					111	41.567	Adult	RV
					112	41.1489	Adult	RV
					113	39.0886	Adult	RV
					114	37.0571	Adult	RV
					115	35.2451	Adult	RV
					116	34.5579	Adult	RV
					117	35.1413	Adult	RV
					118	37.007	Adult	RV
					119	38.306	Adult	RV
					120	39.0338	Adult	RV
					121	38.6282	Adult	RV
					122	37.4636	Adult	RV
					123	36.1229	Adult	RV
					124	35.4034	Adult	RV
					125	35.3351	Adult	RV
					126	35.914	Adult	RV
					127	37.0003	Adult	RV
					128	37.7271	Adult	RV
					129	37.8353	Adult	RV
					130	37.2647	Adult	RV
					131	36.565	Adult	RV
					132	35.7483	Adult	RV
					133	35.3207	Adult	RV
					134	35.5878	Adult	RV
					135	35.9055	Adult	RV
					136	36.6726	Adult	RV
					137	37.1218	Adult	RV
					138	37.0874	Adult	RV
					139	36.7146	Adult	RV
					140	36.1909	Adult	RV
					141	35.5076	Adult	RV
					142	35.4551	Adult	RV
					143	35.7015	Adult	RV
					144	35.8963	Adult	RV
					145	36.494	Adult	RV
					146	36.5999	Adult	RV
					147	36.5095	Adult	RV
					148	36.1573	Adult	RV
					149	35.615	Adult	RV
					150	35.3366	Adult	RV
					151	35.4687	Adult	RV
					152	35.6261	Adult	RV
					153	35.811	Adult	RV
					154	36.0825	Adult	RV
					155	35.9959	Adult	RV
					156	36.0288	Adult	RV
					157	35.5907	Adult	RV
					158	35.5191	Adult	RV
					159	35.1519	Adult	RV
					160	35.4403	Adult	RV
					161	35.6124	Adult	RV
					162	35.7077	Adult	RV
					163	35.8915	Adult	RV
					164	35.8132	Adult	RV
					165	35.6905	Adult	RV
					166	35.5088	Adult	RV
					167	35.3897	Adult	RV
					168	35.2715	Adult	RV
					169	35.2761	Adult	RV
					170	35.3731	Adult	RV
					171	35.4937	Adult	RV
					172	35.6515	Adult	RV
					173	35.5744	Adult	RV
					174	35.7785	Adult	RV
					175	35.6594	Adult	RV
					176	35.3819	Adult	RV
					177	35.1727	Adult	RV
					178	35.3502	Adult	RV
					179	35.2173	Adult	RV
					180	35.447	Adult	RV
					181	35.4104	Adult	RV
					182	35.6323	Adult	RV
					183	35.4744	Adult	RV
					184	35.4899	Adult	RV
					185	35.4095	Adult	RV
					186	35.1923	Adult	RV
					187	35.1558	Adult	RV
					188	35.2444	Adult	RV
					189	35.4592	Adult	RV
					190	35.3712	Adult	RV
					191	35.2802	Adult	RV
					192	35.3356	Adult	RV
					193	35.4454	Adult	RV
					194	35.4148	Adult	RV
					195	35.1764	Adult	RV
					196	35.3211	Adult	RV
					197	35.2665	Adult	RV
					198	35.3131	Adult	RV
					199	35.2818	Adult	RV
					200	35.3639	Adult	RV

## Sheet: Fig.2A
Fig.4D. Relative mRNA levels of STAT4 and ANKRD2 in the four chambers of the human heart using quantitative RT-PCR.
Sample	PC1	PC2	Position
RC_LA_ind3	-47.3985	-17.4926	A
RC_LA_ind6	-21.769	-3.4676	A
RC_LA_ind7	-26.4223	12.387	A
RC_LA_ind8	-45.5585	15.7928	A
RC_LA_indN1	-32.456	-13.9518	A
RC_LA_indN2	-38.3994	-7.18645	A
RC_LV_ind1	22.77	-5.66663	V
RC_LV_ind2	25.418	-1.61971	V
RC_LV_ind3	31.5506	0.795657	V
RC_LV_ind4	33.1699	1.25523	V
RC_LV_ind5	33.3316	-0.650951	V
RC_LV_ind6	35.3953	4.22116	V
RC_LV_ind7	34.2089	12.518	V
RC_LV_ind8	34.7157	4.5265	V
RC_LV_indN1	32.8962	-3.87373	V
RC_LV_indN2	27.5121	-13.0463	V
RC_LV_indN3	39.5158	4.88803	V
RC_RA_ind3	-34.5762	19.3588	A
RC_RA_ind4	-37.7221	14.1028	A
RC_RA_ind5	-39.0047	5.01456	A
RC_RA_ind6	-41.1721	-4.66933	A
RC_RA_ind7	-30.8806	26.3069	A
RC_RA_ind8	-36.37	22.3892	A
RC_RA_indN1	-33.9746	-7.1327	A
RC_RA_indN2	-41.7589	-34.8852	A
RC_RA_indN3	-49.9213	-1.38939	A
RC_RV_ind1	19.3708	-10.2462	V
RC_RV_ind3	31.8635	8.25007	V
RC_RV_ind4	25.6346	5.92251	V
RC_RV_ind5	24.5876	-4.68042	V
RC_RV_ind6	23.5505	-0.37133	V
RC_RV_ind7	26.6992	5.17027	V
RC_RV_ind8	34.0782	11.4527	V
RC_RV_indN1	9.96748	-25.3501	V
RC_RV_indN2	11.1484	-18.6717	V

## Sheet: Fig.2B-left
Fig.2B. Heatmap showing row z-score scaled gene expression levels of DEGs (protein-coding genes) between atria and ventricles (left), and corresponding GO terms are shown (right). The number of DEGs is reported on the left.
Gene	RC_LA_ind3	RC_LA_ind6	RC_LA_ind7	RC_LA_ind8	RC_LA_indN1	RC_LA_indN2	RC_RA_ind3	RC_RA_ind4	RC_RA_ind5	RC_RA_ind6	RC_RA_ind7	RC_RA_ind8	RC_RA_indN1	RC_RA_indN2	RC_RA_indN3	RC_LV_ind1	RC_LV_ind2	RC_LV_ind3	RC_LV_ind4	RC_LV_ind5	RC_LV_ind6	RC_LV_ind7	RC_LV_ind8	RC_LV_indN1	RC_LV_indN2	RC_LV_indN3	RC_RV_ind1	RC_RV_ind3	RC_RV_ind4	RC_RV_ind5	RC_RV_ind6	RC_RV_ind7	RC_RV_ind8	RC_RV_indN1	RC_RV_indN2
ENSG00000000971.15_2	5.65877	3.72679	4.71697	5.11384	3.82262	4.50919	5.06636	5.08761	5.49542	5.20005	5.62638	4.78828	4.88671	4.92316	6.28665	3.24892	2.79228	2.74694	2.77271	2.66414	2.07479	2.62249	2.56228	2.49744	2.58299	2.61865	3.81778	2.79636	3.22112	3.23726	3.20692	3.02066	2.57007	3.4638	3.65916
ENSG00000002933.9_6	4.49105	3.85057	4.5251	4.69658	4.27194	4.2461	4.1603	4.20952	3.9846	3.45489	3.9955	4.31563	3.44005	4.30285	4.22322	2.32662	2.52596	2.83494	2.45628	2.04758	2.1809	2.31803	3.11609	1.91893	3.23655	2.07296	2.36555	2.68054	3.19279	2.65459	3.02355	3.17871	2.53337	2.68343	3.159
ENSG00000003137.8_4	2.77515	1.59474	1.60746	1.9289	1.59815	1.85425	1.78548	2.31261	2.45825	2.72885	1.96305	1.30084	2.61904	1.50861	2.28908	1.40516	0.762223	0.549444	0.775745	0.725274	0.638348	0.732715	0.559982	0.740794	0.585065	0.531788	1.57524	1.24887	1.24031	1.59336	1.71241	1.37994	0.956474	1.55544	1.31559
ENSG00000005020.13_4	3.42309	3.94798	3.30965	3.01831	2.2805	3.63109	2.84635	2.57372	2.70687	4.21042	2.97868	2.51492	2.75489	3.9747	2.93104	2.311	1.80759	1.95979	1.93593	1.60721	1.99451	2.00083	1.84394	1.99983	1.70142	1.75011	1.99051	1.62702	1.52367	1.82894	2.14232	1.43977	1.57465	2.29539	2.01747
ENSG00000005059.16_6	2.84769	2.71062	3.30114	3.53088	3.6577	2.7011	2.42748	2.67767	2.62781	2.40343	2.75101	2.24528	2.57555	3.22977	2.70923	1.50992	1.66355	1.31872	1.24394	1.09686	1.32962	1.2091	1.19491	1.08873	1.26068	0.923328	1.39397	1.01976	1.10258	1.3704	1.55535	1.22168	1.05883	1.68443	1.54048
ENSG00000005249.13_3	5.9762	5.30859	5.49789	5.38007	4.88394	5.52307	4.95619	5.87774	6.77421	6.18637	5.16081	5.11824	5.14865	5.36878	5.51766	4.42217	4.64646	4.35646	4.39355	4.33939	4.4678	4.76009	4.36881	4.095	4.11655	3.82313	4.47913	4.34893	4.40053	4.1227	4.50436	4.41902	4.23235	5.07725	4.2593
ENSG00000006283.18_4	3.1957	2.14906	1.82733	2.8128	3.63214	2.22698	1.95279	2.44235	1.54386	1.78544	1.01789	2.11206	1.47909	2.28884	2.20961	0.212126	0.393509	0.234646	0.235761	0.420955	0.251563	0.353069	0.261524	0.146921	0.126965	0.132575	0.62108	0.286957	0.579429	0.687839	0.317019	0.349516	0.417328	0.551071	0.680073
ENSG00000007402.11_3	5.11789	3.5339	4.08991	3.00911	3.12017	5.43929	5.19722	5.93047	5.49867	5.50888	5.81307	5.43921	5.50534	3.71129	5.09795	1.67252	1.2804	2.18344	1.79847	1.95691	1.75249	1.43891	1.56185	1.92785	1.67002	1.33822	1.17857	1.27078	1.87173	1.75115	1.36382	1.22199	1.34192	1.578	1.59709
ENSG00000008283.16_4	4.50331	3.81782	4.08076	4.56331	4.26508	4.44051	3.95067	4.2883	4.03699	3.84535	4.0352	4.11273	4.50762	3.90901	3.66737	2.88063	1.95597	2.85992	2.49219	2.4694	2.21511	2.61769	2.67512	2.50691	2.21837	1.98311	3.08707	3.06522	2.5872	3.48593	2.98981	2.98703	2.74949	3.6786	2.83632
ENSG00000008394.13_4	4.3612	4.00278	3.87064	3.25655	2.86136	2.98213	2.89246	3.93466	5.20868	4.96795	2.32036	2.2519	2.9802	2.53834	3.89483	2.02782	1.24732	0.691146	0.811315	1.08932	0.729565	1.13373	1.21701	1.27896	1.2474	0.693918	2.48449	1.07323	1.25305	1.87528	1.86441	1.73392	0.955272	3.14353	2.25288
ENSG00000009950.16_5	2.36463	2.4253	1.96276	0.971341	1.6274	1.88566	0.717735	1.71864	2.1534	2.47875	0.537986	0.711368	1.18945	1.93716	1.77666	1.00576	0.0658026	0.0306663	0.601386	0.0176073	0.665641	0.428585	0.51288	0.961671	0.51957	0.88659	1.05229	0.223974	0.0430543	0.0462587	0.605373	0.317256	0.20903	1.2213	1.15122
ENSG00000010310.9_5	1.40424	1.75272	1.7562	1.92264	1.54431	2.38232	2.03551	2.16551	1.82686	2.18144	1.1332	2.48122	1.89972	1.44623	1.69127	0.405488	0.43471	0.682884	0.722672	0.570248	0.646061	0.478257	0.879988	0.641804	0.948506	0.697383	0.527342	0.407271	0.882769	0.835343	0.840703	0.63616	0.432301	0.915663	1.0865
ENSG00000011021.23_5	4.37732	4.36875	4.10856	5.49059	4.87872	4.12708	4.40842	5.13113	5.0317	4.83814	4.59607	5.37467	4.34252	3.95479	5.04014	3.0217	3.12144	3.35176	3.16515	3.06236	3.06818	3.11292	3.1	3.27206	3.01592	3.11403	2.95322	3.2257	3.28925	2.98687	3.07253	2.87868	3.23304	3.29027	2.96616
ENSG00000012779.11_3	1.74642	1.21904	1.55324	2.41199	1.25231	1.38529	1.52314	1.53971	1.42783	1.74849	1.67124	1.90198	1.60427	1.20155	2.07964	0.98058	1.06961	0.706268	0.956856	0.699658	0.700156	0.921427	0.901359	0.793279	0.914216	0.866018	0.88525	0.710702	1.11624	0.614026	0.993328	1.14152	0.782948	1.28326	0.965291
ENSG00000013297.11_4	1.94931	2.67335	1.65276	3.53492	1.7246	2.23213	1.89359	2.45322	2.44668	2.29565	2.32331	1.62407	2.08056	3.25609	2.31189	1.1497	1.48429	0.869276	1.24147	1.29262	1.40312	1.06784	1.88134	1.76906	2.2551	1.59408	1.19381	1.51888	1.23303	0.908052	1.43563	1.2769	1.48147	1.33205	1.87154
ENSG00000013588.8_4	1.45798	0.833789	0.810231	1.03011	1.36506	1.3434	1.14091	0.740787	1.3587	1.43159	1.16332	1.48429	1.57294	1.60618	1.92704	0.481418	0.584548	0.266881	0.225866	0.262883	0.294247	0.287348	0.939908	0.321408	0.338377	0.0700985	1.20967	0.250521	0.358488	0.893132	0.807491	0.659801	0.337776	1.01697	0.938925
ENSG00000018236.15_6	3.17845	1.52679	1.64808	0.807472	0.668849	0.909057	0.513125	1.08853	0.454518	1.57174	0.564475	0.770722	0.671486	0.577892	1.13786	0.225174	0.325185	0.281747	0.29162	0.184191	0.130142	0.215112	0.403295	0.357293	0.132226	0.0232269	0.22885	0.359066	0.491043	0.238094	0.412231	0.608396	0.519458	0.651629	0.504404
ENSG00000019169.10_3	3.07214	1.34101	1.02027	0.20413	1.20903	2.47462	1.35097	1.95468	3.11111	3.34615	1.44369	0.194587	3.36458	0.809737	3.22085	0.164525	0	0.144074	0	0	0.0644808	0.199653	0.0524394	0	0	0.264448	0.180368	0	0	0	0	0	0	0.208402	0.110239
ENSG00000019505.8_4	1.53648	3.18346	2.21423	4.65728	3.72364	3.45654	4.18943	3.07328	2.39418	3.02485	3.06572	4.66888	2.0548	1.58521	3.86869	0.540829	1.24471	1.94144	0.482689	0.600467	2.48496	0.656528	1.30828	0.590307	1.34564	2.13155	0.505021	0.373016	1.14825	0.543949	1.72815	0.765877	2.12555	0.266088	1.34838
ENSG00000026025.16_6	9.17319	7.6168	8.19527	8.87707	7.93199	7.80317	7.73574	7.83327	8.2746	8.98302	8.18276	8.20402	7.82528	8.84781	9.31157	6.90531	7.39427	7.08122	7.12628	6.15141	6.27568	6.23146	6.23119	6.08625	6.55317	5.96642	7.53588	6.30211	7.01456	6.81612	7.15332	6.73476	6.3898	7.75755	7.21915
ENSG00000033122.19_4	1.62406	1.17169	0.971155	0.340647	2.53829	0.83878	1.85726	1.96461	2.30387	1.04572	1.14999	0.767498	2.62244	1.08579	2.40085	1.17196	0.842058	1.46749	0.361442	0.616972	1.00876	0.478465	0.447934	1.16952	0.708843	1.67068	1.2538	0.47955	0.406369	0.937159	0.197959	0.603896	0.801478	0.817696	1.11871
ENSG00000035664.11_5	2.06396	3.32465	3.62485	3.877	4.01126	3.28378	3.53933	3.6025	3.63084	3.11218	3.1382	3.83355	3.08819	3.37533	3.1906	2.00678	1.97393	1.81064	2.08208	2.01318	1.52912	1.91295	1.9621	2.3644	2.35229	2.30143	2.17738	2.2251	2.18441	2.56267	1.71652	2.42032	1.86166	2.72511	2.4302
ENSG00000038295.8_3	1.06054	1.0207	0.97611	0.794559	0.881097	1.11728	1.11954	1.05515	1.25965	1.19266	1.13769	1.09996	0.853385	0.948474	0.706441	0.509547	0.347589	0.153672	0.472702	0.250399	0.197298	0.654059	0.199566	0.211457	0.262798	0.0709265	0.286411	0.499554	0.246814	0.165902	0.618516	0.334739	0.460973	0.498989	0.293277
ENSG00000038427.16_5	3.30234	1.85358	1.96747	3.44564	2.82641	2.87706	2.78712	3.19642	3.3794	4.09586	2.69293	3.32256	3.37062	3.35591	4.48462	2.64922	2.44085	2.1748	1.47668	1.69428	1.39039	1.27601	1.88673	1.41607	2.6675	2.03537	3.4351	1.85031	2.10625	2.01441	2.02419	1.42874	1.23986	2.57131	2.96203
ENSG00000041982.16_4	1.55167	0.868657	1.22599	4.15426	1.59062	3.33698	2.1435	1.36793	1.77177	1.29409	1.20429	2.48129	1.36846	3.3498	3.45477	1.3266	2.56155	0.647444	0.6843	0.621037	0.663199	0.654659	0.539554	0.606098	1.39202	0.79727	0.674775	0.700068	0.637441	0.594965	1.46714	1.11842	0.821747	0.877876	0.483627
ENSG00000042493.16_3	2.48056	1.13445	1.20342	1.90968	1.5598	1.65138	1.37611	1.17474	1.93492	2.28901	1.3764	1.73664	1.45815	2.1654	1.69641	0.846619	1.0012	0.680678	0.658648	0.587069	0.763924	0.627526	0.881741	0.854161	0.99475	0.813163	1.29307	0.839281	0.952904	1.14264	0.822595	1.25273	0.955488	1.11015	1.96913
ENSG00000046653.15_4	5.53714	3.1385	3.73159	3.58061	3.18907	2.99164	3.34645	3.83237	3.36199	3.33362	3.81785	3.2565	3.27267	3.04277	3.90464	1.93241	2.63351	3.59068	2.31953	2.4598	2.27104	2.30716	2.41883	2.36514	2.46924	1.97565	1.82695	2.52082	3.80136	2.14684	1.82311	3.06699	2.57848	2.92226	2.54404
ENSG00000047457.14_3	1.95684	1.07059	1.06863	0.809742	0.941351	1.42015	2.09714	1.51727	3.13121	3.36868	1.69089	0.828361	2.11131	1.02822	3.37166	0.761028	0.364861	0.11418	0.486214	0.143534	0.104478	0.0971783	0.115876	0.542576	0.24954	0.220676	0.49132	0.799004	0.221443	0.629691	0.729794	0.36235	0.211179	0.462704	0.0763746
ENSG00000048540.15_5	2.03573	1.58572	1.485	1.3545	1.83186	0.855227	1.46368	1.83956	1.79527	2.50969	1.90319	1.78657	1.12567	2.75992	1.9373	0.42434	0.553325	0.344273	0.437843	0.322671	0.300788	0.139401	0.465489	0.73885	0.200102	0.365986	0.563529	0.383742	0.724814	0.562331	0.760291	0.147014	0.186123	1.49218	1.23965
ENSG00000049540.17_5	5.31027	5.13854	4.9424	5.40557	4.5403	4.13332	4.30221	4.51936	4.19386	4.33309	4.50857	4.83854	4.49798	5.27575	5.26497	3.21592	2.57713	2.8098	2.49648	2.59044	2.5148	2.44941	2.49031	2.45356	3.19677	2.87229	3.39313	2.55113	3.1258	3.00279	2.97094	3.201	2.41101	3.26157	3.38612
ENSG00000050165.17_2	9.84798	9.70701	9.82405	10.0471	10.0512	10.5132	9.97917	10.2804	9.93469	10.3421	10.0801	9.35535	10.1348	9.96468	9.93911	7.35291	7.42101	7.07491	7.24031	7.50339	6.8512	6.87945	7.56744	7.79098	7.0917	6.53582	7.54285	7.22344	7.63516	7.7668	6.92898	7.05251	7.50903	7.96513	7.34157
ENSG00000050327.15_5	1.6625	1.52555	1.49228	1.67304	1.55547	1.48958	1.99192	1.45642	2.04206	1.95563	1.87935	1.86312	1.86436	1.51247	1.84808	1.20014	0.693412	0.593421	0.921173	0.738887	0.992499	0.840771	0.834268	0.8492	0.685225	0.546653	1.21162	0.814808	0.713456	1.04341	1.0225	0.725501	0.749926	1.12343	1.10175
ENSG00000050628.20_3	2.20192	1.59565	1.51443	1.18347	1.02461	1.45534	0.757571	1.45188	2.76526	2.32256	0.778271	0.89805	1.17549	1.2839	2.21582	1.25815	0.376489	0.931039	0.387767	0.541578	0.500786	1.09729	0.328742	0.400387	0.991039	0.512417	0.656414	0.305975	1.12747	0.682063	0.767747	0.846754	1.06551	1.21946	1.12488
ENSG00000053328.8_2	1.96954	1.52209	1.34062	2.17702	1.43866	1.76705	2.12385	1.84164	1.37638	2.02144	1.58161	1.23986	1.7245	2.85239	2.34533	1.24231	0.396605	0.657589	1.33234	1.23625	0.805024	0.900332	0.965713	0.867218	1.19019	0.799021	0.817149	1.21265	0.769081	0.717055	0.495628	0.431017	1.22755	0.925166	0.381697
ENSG00000053438.10_4	2.92632	1.51916	1.22039	0.819497	1.55811	1.51871	0.530033	1.20487	1.92129	2.28062	0.680718	1.02195	2.00019	1.33117	1.20049	0.907414	0.630317	0.782234	0.601058	0.771269	0.324035	0.635376	0.474148	0.973462	1.34967	0.975388	0.851599	0.533328	0.884225	0.667056	0.544424	0.693889	0.354093	1.88901	1.58282
ENSG00000054598.8_4	3.49074	2.40663	2.45813	4.47882	1.5859	2.66579	3.15318	3.17275	2.91222	3.20778	3.00114	2.86863	2.24078	3.90843	3.86495	2.19291	2.25475	1.95503	1.77741	2.25695	1.8498	1.48475	1.70296	1.14775	2.29862	1.14616	2.09882	1.87452	2.02355	2.00894	1.86303	1.90609	1.92155	1.68441	2.06262
ENSG00000054967.13_3	1.4635	0.994315	1.33926	1.39134	0.969336	1.97587	1.57319	2.01859	2.6145	1.76189	2.07518	1.65612	1.87726	1.49323	1.42305	0.715068	0.823003	0.923498	0.830907	0.847429	0.867194	0.682167	0.65469	0.647937	0.815269	0.678983	0.694997	0.832095	0.784509	0.935948	0.780532	0.666821	0.611075	0.983625	1.09223
ENSG00000055732.13_3	1.92454	2.03043	1.82293	1.95652	3.43186	2.69763	3.09933	1.89647	2.40669	2.78991	2.19651	2.71179	2.94122	1.64821	2.84046	0.103959	0.0405508	0.161062	0.065462	0.112377	0.294174	0.210865	0.133972	0.0403317	0.223119	0	0.0771279	0.251951	0.295843	0.14728	0.374897	0.421997	0.101014	0.0420525	0.363469
ENSG00000056558.11_3	1.44659	1.2249	0.976733	1.90318	1.74085	1.61364	1.64373	1.54117	1.75365	1.6759	1.73733	1.88982	1.84713	1.88957	2.12008	0.611266	0.715057	0.848504	0.821305	0.847429	1.08356	0.690138	0.777339	0.950144	1.18977	0.539426	1.0595	0.94271	0.925521	0.872297	0.936854	0.839714	0.968249	1.28604	1.14024
ENSG00000056998.20_4	3.45069	1.10573	1.73996	1.40429	2.10784	1.24654	0.933388	3.02865	2.92774	3.17789	0.705957	0.665648	1.57796	1.724	2.36841	0.630029	0.527902	0.54873	0.436882	0.517087	0.48928	0.156008	0.0284804	0.428253	0.232371	0.931652	1.27298	0.639155	0.545185	0.292323	0.692978	0.502457	0.463535	1.8459	0.556262
ENSG00000058091.17_6	4.09275	3.75974	4.15168	4.19707	3.95788	4.14676	4.4854	4.13962	4.32343	4.45982	4.24429	4.18945	4.18583	3.87427	4.30941	3.18513	2.8113	2.90191	3.21354	2.76331	2.9381	3.30636	3.01249	3.14452	2.7227	2.66296	2.90661	2.97463	2.95329	3.32146	3.32574	3.20905	2.79117	3.5028	3.4388
ENSG00000059915.17_5	1.18644	0.868067	0.920912	1.15339	1.01415	1.27651	1.21699	1.2374	0.987408	1.10919	1.01195	1.25988	1.20508	1.11728	1.16156	0.700318	0.413525	0.330981	0.756162	0.611163	0.570619	0.440072	0.457052	0.51494	0.351035	0.266121	0.619538	0.461775	0.673892	0.651562	0.686751	0.757517	0.609094	0.493495	0.543788
ENSG00000061938.18_6	3.55131	3.47592	3.85451	4.76537	4.42176	3.68306	3.99452	4.07242	4.04366	3.53185	4.14173	4.19001	3.74843	3.45622	4.4172	3.02606	2.93515	2.45672	2.56483	2.55576	2.4693	2.61037	2.92231	2.65737	2.64351	2.45707	3.06767	2.56642	2.73078	2.47591	2.54658	2.8736	2.46832	2.79062	2.70754
ENSG00000062282.15_5	3.95072	3.62956	3.76043	1.69014	2.62561	3.45248	1.21114	3.71062	5.45155	4.6316	1.67417	1.63569	2.71989	4.48928	2.77892	2.06208	1.21988	1.62362	1.60789	1.42235	1.60446	1.71743	1.69958	2.00071	1.37653	1.71249	2.37685	1.54831	1.5545	1.72295	2.29257	1.55112	1.72433	2.86874	1.90729
ENSG00000063180.9_3	2.79151	2.44231	2.761	3.26854	2.90647	2.72487	3.10468	3.07943	2.42868	2.44181	3.13394	3.27658	2.94673	2.32074	2.86521	2.35179	1.68864	1.95377	1.67033	1.53742	1.90756	1.70631	1.85112	1.7901	1.73268	1.65415	2.40923	1.59876	1.69673	1.8858	2.27521	1.79288	2.06552	2.01782	1.8978
ENSG00000064205.10_3	4.76669	3.60468	3.79474	3.14826	3.41118	4.17024	3.52245	3.6397	4.76713	4.36176	4.09064	3.84027	4.60478	5.23209	3.65382	1.99229	2.22375	1.39339	1.40499	2.16328	1.41822	1.64234	1.47759	2.04728	2.0257	1.71902	1.50581	2.20224	1.50769	2.43691	1.96963	1.63362	1.8944	2.44922	1.97714
ENSG00000064300.9_4	4.54618	2.71986	2.77829	3.44837	3.33583	3.25095	3.24985	3.59418	2.99406	3.48741	3.55591	3.48728	3.18706	3.14798	4.20554	1.59226	1.80794	2.00729	1.56722	1.65348	1.37041	1.2572	1.6301	1.53367	1.66167	1.45583	1.86531	1.65138	2.26011	1.74685	1.71457	2.29293	1.85784	2.73202	1.75411
ENSG00000064655.19_6	2.32376	1.30646	2.43214	1.05974	0.885571	1.63859	1.84694	2.40054	2.60459	2.12546	2.20328	2.6845	2.13788	2.13581	1.7413	0.523689	0.570201	0.364982	0.640726	0.32779	0.222388	0.666546	0.310449	0.55189	0.15544	0.074367	0.28438	0.347252	0.272225	0.440845	0.65389	0.296268	0.42634	1.01026	0.354338
ENSG00000064886.14_4	2.42817	1.3555	2.26489	1.94653	1.94053	2.35879	0.397295	0.585646	2.68168	2.23436	0.451238	0.807788	1.55809	2.32982	2.67576	0.440522	0.293685	0	0.0670047	0.0692383	0.127838	0.62874	0.285528	0.540886	0	0	1.09368	0.548221	0.241139	0.826152	1.65762	0.433326	0.063525	2.32147	2.31921
ENSG00000065320.9_3	4.35722	5.55029	5.82038	6.94101	6.48352	6.45757	6.85688	5.75701	6.46832	5.9787	6.26847	6.61485	5.84766	5.73935	6.75716	2.46684	5.17041	3.8318	2.78598	4.15859	3.72314	1.55767	3.14836	3.02816	4.56763	2.943	3.14871	3.79536	3.33464	4.72684	3.18156	3.30313	3.71147	4.18122	3.36048
ENSG00000065534.18_3	4.18582	2.90998	2.57758	3.12852	3.19492	4.20572	3.56095	3.83669	3.2865	2.60518	2.55523	2.83205	2.8369	5.92181	3.55776	2.32003	2.31976	2.12533	2.31504	2.27926	2.33668	1.91691	1.89339	1.83523	2.32295	2.00632	2.46199	2.23135	2.10115	2.39619	2.54697	1.79402	2.11997	2.35782	2.92753
ENSG00000065809.13_6	3.22535	1.91891	2.12138	3.05546	2.45992	2.4651	2.14452	2.68753	3.08619	2.50358	1.86788	2.00454	2.46079	3.82201	3.18755	1.8023	1.92165	1.57867	1.36833	1.32204	1.13612	1.39744	1.413	1.34174	2.14386	1.11303	1.88748	1.54952	1.35171	1.82114	2.02602	1.46217	1.37686	2.46036	1.77516
ENSG00000066405.13_3	0.618028	1.41888	0.430819	5.33489	5.11123	0.85351	0.478641	0.704561	0.214594	0.457101	0.263961	0.971949	0.579734	1.07388	1.10563	0.285911	0.108783	0.152566	0.194682	0.25483	0.202259	0.0321295	0.13526	0.2043	0.356161	0	0.106504	0.0450354	0.0473467	0.1435	0.0890829	0	0.0948165	0.220406	0.39646
ENSG00000066468.22_5	2.15784	2.85471	2.753	3.49143	2.50147	1.97928	1.70342	1.95783	2.08806	2.40813	1.63042	1.88945	1.55994	2.07136	1.88821	0.405262	0.349172	0.198885	0.0280402	0.169696	0.048831	0.0748234	0.178435	0.138402	0.0947571	0	0.706227	0.0760543	0.293154	0.313079	0.307124	0.230893	0.0505808	0.852267	0.425822
ENSG00000067445.20_7	1.18743	0.639602	0.943406	1.53642	1.01394	1.43795	1.04786	0.72371	0.875521	0.918957	1.47652	1.49577	1.15049	1.20327	1.22836	0.525154	0.476311	0.399336	0.314173	0.381915	0.268752	0.472429	0.339674	0.736741	0.862497	0.433823	0.369817	0.238646	0.642242	0.467155	0.505785	0.636988	0.517473	0.592014	1.03966
ENSG00000069493.15_6	1.74648	1.85545	2.07998	2.66717	3.21465	1.88598	1.72529	1.84852	1.77548	1.71065	1.93505	2.4953	1.98628	1.61975	1.7693	0.907823	0.673879	0.733656	0.536444	0.611419	0.782359	0.658627	0.818821	0.942742	1.31598	0.520349	1.57061	0.910692	0.877341	0.789296	1.00671	1.25007	1.14252	1.83192	1.44782
ENSG00000069966.18_2	2.5584	2.86918	3.1145	3.39481	3.22424	2.56077	2.58059	2.50654	2.32221	2.652	2.35843	2.78801	2.3926	2.77245	3.01497	1.26156	1.37039	1.1943	1.10733	1.13707	1.22669	1.24873	1.16427	1.01146	1.47227	1.25253	1.01784	1.09699	0.993158	1.19858	1.11169	1.06378	1.10892	1.17987	1.29747
ENSG00000070031.4_3	1.48266	0.672944	0.797885	1.14821	1.15967	1.62972	1.53369	2.67806	1.4625	1.69809	1.08477	1.55455	1.7426	0.87893	1.26772	0.0497934	0.366688	0.378239	0.638146	0.383588	0.624939	0	0.505571	1.02807	0.811168	0	1.1376	0.604764	1.26836	0.447528	0.784667	0.735385	0.891628	0.544718	0.453491
ENSG00000071246.11_4	3.62922	3.79685	3.76269	4.95792	4.18813	3.99605	4.09899	3.93018	3.29758	4.40192	4.29752	3.98539	3.99489	4.05219	4.80811	3.1647	3.28953	2.77518	3.07057	2.17338	3.09302	2.64948	3.02669	2.80574	2.73966	2.54882	3.14192	2.29409	2.38515	2.28988	2.91048	2.78341	2.7688	3.24415	3.07486
ENSG00000072110.13_4	5.48515	5.47533	4.88504	6.27899	5.7381	5.7148	5.45202	5.7427	5.43872	5.17955	5.01595	5.39365	5.33904	6.67926	6.23083	4.60491	4.86326	4.33103	4.32496	4.41989	4.03008	3.85944	4.12044	4.02366	4.38438	4.44497	4.67553	4.60822	4.43579	4.38047	4.33412	4.30228	4.2677	4.42655	4.72343
ENSG00000072133.11_3	1.08339	1.08038	1.45963	1.32762	0.762319	1.2761	1.34017	1.05967	1.14077	1.12827	1.22984	0.951821	1.15723	1.2849	1.12824	0.217647	0.420033	0.250289	0.149594	0.247007	0.109518	0.0518386	0.102794	0.129497	0.385354	0.134389	0.220525	0.130191	0.183325	0.268884	0.1297	0.189337	0.102416	0.144977	0.290008
ENSG00000072657.8_3	1.65306	0.81895	1.03467	0.851093	0.779462	1.32163	1.26416	1.67466	1.68666	1.79211	1.21342	1.46736	1.95849	1.22875	1.58592	0.339359	0.308156	0.10821	0.0273423	0.152245	0.0528199	0.0283158	0.0292021	0	0.150949	0.036531	0.711534	0.302653	0.542099	1.0681	0.319997	0.345474	0.0911545	0.65722	0.268668
ENSG00000072840.13_4	3.29906	2.69372	2.6326	3.29297	2.92106	2.99644	2.86031	2.82549	2.90882	3.18754	2.97389	3.0722	3.03356	3.49213	3.23752	2.15041	2.02066	1.86744	1.74616	1.62712	1.82224	1.76761	1.74154	1.43484	1.9498	1.38711	2.253	1.78176	2.03642	2.22291	2.36288	1.97754	1.56878	2.33065	2.47207
ENSG00000073350.13_4	1.62622	1.38836	1.6709	2.07054	1.74787	1.24797	1.17462	1.7068	1.40745	1.50135	1.70868	1.91456	1.58621	1.25092	2.24924	0.957088	1.04146	0.752335	0.803794	0.911322	0.883945	0.973721	0.823159	0.673841	1.10094	0.770203	0.773313	0.620771	0.804087	0.981845	0.973071	0.936917	0.749475	1.02219	1.17962
ENSG00000073737.16_4	3.83932	4.79125	5.027	3.31349	3.10055	3.19278	3.37065	2.88617	2.60226	3.29494	3.09042	2.31043	2.1877	4.98035	3.61699	0.470134	1.33158	0.181383	0.259967	0.176247	0.143988	0	0.263862	0.215103	0.142062	0.401402	0.327486	0.236	0.57753	0.198838	0.273378	0.346778	0	0.441876	0.245751
ENSG00000073756.12_3	0.598177	0.243479	0.442552	1.23236	0.758642	0.512408	1.73569	0.624791	0.517829	0.943502	0.732635	1.21504	0.873611	1.1163	3.65884	0.301227	0.372577	0.277976	0.155599	0.273868	0.112881	0.0957784	0.163288	0.26786	0.545544	0.139812	0.238341	0.225439	0.134954	0.424602	0.31856	0.131284	0.261136	0.597205	0.336195
ENSG00000074047.21_3	1.62699	0.963504	0.916457	1.42593	0.844094	1.33304	1.09759	0.522124	0.860698	0.845395	1.06577	1.29559	1.04909	1.74977	1.54887	0.728146	0.528878	0.714219	0.490928	0.554497	0.347484	0.386585	0.581825	0.151482	0.596103	0.290096	0.596744	0.3923	0.859283	0.437684	0.446641	0.607416	0.549381	0.631	0.719365
ENSG00000075213.11_6	0.875469	0.436581	0.693123	3.63977	1.62852	0.513179	1.93504	1.11141	1.0846	0.916952	0.951036	2.21105	1.12512	0.395249	1.96729	0.346762	0.976864	0.0813139	0.837564	0.50316	0.37188	0.102889	0.448124	0.14492	0.432653	0.323891	0.888457	1.25836	0.394962	0.700738	0.98264	0.622569	0.507897	0.79639	0.177572
ENSG00000075884.14_4	2.70335	1.91483	2.19648	2.16897	1.70761	1.83883	2.16769	1.71459	2.00092	2.34317	2.04921	1.89216	1.97356	1.98485	2.32027	1.35269	1.13492	1.23654	0.872445	1.08315	0.805491	1.41283	1.081	0.974838	1.25614	0.917819	1.31094	1.14919	1.51046	1.35625	1.16384	1.01463	1.04404	1.51232	1.35309
ENSG00000076706.17_4	5.97264	5.76057	5.42823	5.4385	5.0315	6.03344	5.85366	5.95632	6.03394	6.14103	5.8041	5.17699	5.69866	6.78446	6.0435	4.62307	4.74723	4.67258	4.86201	4.38297	4.781	4.23911	4.59785	4.52852	4.70245	4.89237	4.43106	4.33559	4.35857	4.33707	4.72712	3.94352	4.42517	4.72815	4.70949
ENSG00000076770.14_4	2.47269	3.74885	2.02128	3.88513	3.92615	3.79344	4.45113	2.71869	4.4178	4.03228	4.40795	4.04323	3.46736	3.10239	5.16445	3.06747	1.72463	0.827646	1.75667	0.694766	2.83621	1.51476	2.20201	2.35893	2.54871	3.00412	1.94904	1.61423	0.708584	2.19327	2.24109	2.57823	2.55893	2.29499	0.778456
ENSG00000076864.19_4	2.46822	1.78518	2.34023	2.51734	2.50853	2.5356	2.57413	3.26482	2.86436	2.73508	2.92749	3.03761	3.01613	1.88524	3.13313	1.09909	1.56654	1.72468	1.42258	1.36201	1.33612	1.50388	1.16827	1.04309	1.18922	1.24999	1.1109	1.41129	1.47715	0.951526	1.07196	1.00992	1.43811	1.15305	1.00757
ENSG00000077063.11_4	1.7538	1.72144	1.72547	2.57622	2.11342	1.20725	1.69141	1.54122	1.59744	1.21833	1.36756	1.76143	1.27609	1.62989	1.57711	0.583727	0.807859	0.520618	0.806871	0.504915	0.513418	0.340161	0.645703	0.62227	0.926047	0.454031	0.688553	0.711794	0.595814	0.70602	0.72386	0.477423	0.481374	1.13706	0.973074
ENSG00000077238.14_4	3.24645	3.14445	1.82399	2.85441	2.37365	3.15662	3.20003	2.17603	3.65749	3.29179	1.99351	2.88293	2.37626	3.55801	2.92195	2.34315	2.25887	0.951235	1.7603	1.98927	2.72609	1.01858	1.10885	1.04044	1.95949	1.12348	2.36623	1.85325	1.12473	2.70689	3.00516	1.54372	1.29312	1.48622	2.22096
ENSG00000077420.16_4	2.69128	2.19785	1.93053	2.05845	1.6892	1.56574	1.72321	1.90356	2.54902	2.43958	1.72575	1.62575	1.91153	1.67653	2.42921	1.0795	0.962632	0.746198	0.785993	0.798162	0.479478	0.778454	0.744919	0.819775	0.489928	0.61682	1.26134	0.428778	0.732667	0.786747	1.23264	1.07538	0.671883	1.70931	0.96892
ENSG00000077942.19_5	8.98403	7.60932	7.51384	7.78266	7.57424	7.86038	7.69709	7.22111	7.68473	7.84735	7.42693	7.43451	7.9953	8.56829	8.07393	5.6784	5.56417	5.25612	5.04515	5.03216	4.76195	4.82392	4.95543	5.04138	5.25028	4.51859	5.9381	5.5065	5.87629	5.98141	6.41476	5.94834	5.02802	6.61703	6.88522
ENSG00000078053.17_4	2.3366	3.30196	2.80519	2.86949	2.87648	1.69119	1.19639	1.89821	1.33149	1.77025	1.49651	1.309	1.63032	3.09194	1.3699	1.19027	1.23066	1.71597	0.877609	1.4658	0.925345	1.2066	1.53834	1.11074	1.28077	0.796006	0.823543	1.17376	2.21667	1.11484	1.03831	1.31327	1.1689	1.67286	0.899396
ENSG00000078246.17_4	2.90335	2.53227	2.9604	4.03845	3.19945	2.84689	3.31468	3.30905	2.97726	2.42582	3.24905	3.6386	2.88018	2.82511	3.19123	1.9799	1.93434	1.78545	1.68247	1.49	1.46334	1.75609	1.31184	1.68241	1.47139	1.36829	2.10622	1.7003	2.07054	1.55499	1.90174	1.41303	1.51257	2.08461	1.93621
ENSG00000079689.14_3	0.577718	0	0.154972	4.18476	0.127118	1.18339	0.82002	0.888068	1.77746	1.26746	1.39515	1.89028	0.917728	0.193786	2.74879	0.138356	0.8714	0.539469	0	0.960312	0.336613	0.092547	0.689754	0.330878	0.383118	0	0	0.320484	0.799346	0	0	0.224209	1.13686	0.103941	0
ENSG00000079691.18_6	3.19859	2.11374	1.85127	3.25323	2.73996	2.91628	3.0972	3.31627	2.73833	2.67176	2.28952	3.08235	2.49987	2.75854	3.2257	2.05406	1.83196	1.94954	1.71488	1.5064	1.639	1.22181	1.19527	1.17636	1.71065	1.3438	1.70937	1.55869	1.9301	1.60065	1.57304	1.14427	1.21527	1.66617	1.86781
ENSG00000082293.13_5	1.87247	1.2575	1.07689	0.318914	1.36328	1.64112	1.83913	2.32315	2.14768	1.69504	1.78029	1.51738	2.02863	1.48524	1.61074	1.20946	0.664885	1.01913	0.551933	0.953426	0.786068	0.881484	0.801559	0.885878	0.967237	0.714116	0.741847	0.397341	0.84311	0.664684	0.2027	0.516068	0.871047	0.348399	0.487763
ENSG00000082397.17_6	2.94441	2.27262	1.93452	2.36128	1.88584	2.55912	2.46337	2.63349	2.72529	2.86349	2.45322	2.29609	2.48337	2.44709	2.82956	1.6481	1.25302	1.34663	1.14954	0.885692	1.05118	1.30704	1.20107	1.10737	1.27653	1.0045	1.5796	1.07349	1.32197	1.2324	1.68326	1.38677	1.10403	1.62571	1.58341
ENSG00000084636.18_5	3.91488	2.74393	2.82455	3.45575	3.0616	3.56883	3.53565	3.55631	3.43224	3.29724	2.99611	3.60891	3.28974	4.18987	3.74549	2.1512	2.69408	2.08687	2.07955	2.44174	1.76306	1.82154	2.00128	1.68375	1.99243	1.43067	2.1735	2.21198	2.77612	2.32317	2.03845	2.14931	1.7088	2.43106	2.38744
ENSG00000084674.14_3	3.12384	3.3845	2.29367	2.06372	3.7105	3.68886	3.66355	4.29505	4.63701	4.4307	3.4372	3.52313	4.24168	2.82195	4.7039	2.24522	2.15629	2.81084	1.86882	1.64162	3.5303	1.94417	1.32445	2.44963	1.74183	2.96342	2.56463	2.59414	1.82556	2.55691	2.48186	2.29144	1.84326	1.97583	2.10857
ENSG00000084731.15_4	2.15871	1.86612	1.91485	2.21027	1.6513	1.91621	1.78698	1.95391	1.94637	2.26434	1.8634	1.72883	1.8184	1.93151	1.9053	1.37298	1.01572	0.720036	0.92292	1.0422	1.17099	1.1353	0.756305	0.844712	1.10824	0.918508	1.16924	0.541295	1.18507	1.12169	1.45442	0.930535	0.918323	1.23225	1.57102
ENSG00000085552.17_3	1.38445	0.868543	1.37702	1.39508	0.795604	1.1801	1.69522	2.13366	0.826555	1.1332	1.33933	1.95191	2.04132	0.48953	1.20002	0.109233	0.158378	0.205821	0	0.0969148	0.104871	0	0.067922	0.16909	0.106074	0.0841164	0	0.0550261	0.11345	0.0358247	0	0	0.37936	0.0586827	0
ENSG00000086991.13_3	2.07605	1.25251	1.49473	1.26868	1.31254	1.84307	1.4648	1.44424	1.67772	1.50997	1.72762	1.52817	1.69779	1.82914	2.08452	0.650032	0.8397	0.599618	0.555975	0.52553	0.694865	0.447116	0.379933	0.377862	0.571909	0.591005	0.702676	0.427919	0.528188	0.435439	0.680341	0.906135	0.482599	0.950102	0.772864
ENSG00000087076.9_4	2.71207	1.65643	1.33149	1.83387	1.44758	1.97692	1.65197	2.23461	1.93261	2.13828	1.56117	1.86492	2.21501	2.40561	2.08505	1.00267	1.22543	1.08336	1.30852	0.859619	0.670552	1.04059	1.54913	1.2528	1.39608	0.525961	0.813205	0.820435	1.5744	0.490855	1.07467	0.78709	1.05762	0.860411	0.760882
ENSG00000087077.14_4	4.89223	4.52383	4.70264	5.30809	4.82053	4.89759	4.81912	5.1501	4.79384	4.89211	4.73546	4.92432	4.89004	5.09628	4.99256	4.04901	3.3439	3.76608	3.63282	3.20268	3.72909	3.47485	3.87472	3.93789	3.54828	3.22642	3.81619	3.89301	3.84676	3.68835	3.98134	3.62025	3.59407	4.12168	4.20952
ENSG00000087085.15_5	2.72232	1.21046	1.41535	3.634	2.7071	2.06463	1.90652	2.54018	1.16502	1.88684	2.16598	2.26013	0.833666	1.67533	2.77163	0.508327	0.765191	0.776414	0.593983	0.579059	0.456613	0.504559	0.316789	0.351356	0.442273	0.3466	0.482534	0.546519	0.63581	0.921085	0.563359	0.673498	0.493462	0.600631	0.380917
ENSG00000087116.16_5	2.72276	1.94583	1.531	2.62305	1.84812	2.24364	2.57253	2.54094	2.51611	2.61458	2.30024	2.63076	2.56878	2.61227	2.99704	1.11854	1.23298	0.872306	0.935168	0.849202	0.642827	0.80816	0.761638	1.01104	0.816446	0.698773	1.42697	0.866194	0.853882	1.23135	1.06114	1.19301	0.726473	1.75265	1.01398
ENSG00000087258.15_5	4.51321	5.22904	5.35587	4.70839	4.92509	4.19862	5.17108	5.08415	4.6839	4.94021	5.08453	4.76334	4.85022	4.49219	4.06104	3.0451	3.46015	3.28744	2.77598	2.47981	3.28923	3.11434	2.7505	2.64133	2.80867	3.97437	3.33716	3.58238	3.21247	3.52697	3.15414	3.53901	3.65705	2.94522	3.41392
ENSG00000087903.13_5	1.82743	1.60726	1.63268	2.10738	3.01612	2.40063	2.21907	1.98084	2.2448	1.57526	1.62236	2.47711	1.90891	2.73613	2.91977	1.31523	1.24054	0.935974	0.828541	0.971964	1.13171	0.662604	0.699822	1.35422	1.49142	1.78975	1.85613	1.37349	1.26652	1.70907	1.40735	1.09035	1.16109	1.74788	1.84758
ENSG00000088882.8_3	3.13982	1.86164	2.13891	2.58432	1.92858	3.27524	1.36535	2.42874	2.59192	2.52553	1.03512	1.45331	2.54509	2.0141	1.79879	0.730892	0.738096	0.270346	1.11877	0.863119	0.259833	1.86394	0.664518	0.815345	0.209578	0.25565	1.66982	1.31075	1.24066	2.45269	1.62513	0.857929	0.910214	2.92579	1.71613
ENSG00000089199.10_4	3.85868	3.33903	4.0336	4.05815	3.21591	3.23967	4.35106	4.15922	3.98681	3.42108	4.42978	3.95622	3.2205	2.12036	3.49468	1.45723	2.66341	2.54246	1.59276	2.10982	1.81297	1.9309	1.27486	1.21183	1.21579	0.977581	1.57241	2.2037	2.71386	1.79959	0.977993	1.43028	1.72202	0.817183	1.14814
ENSG00000089225.19_2	5.38486	5.37191	5.94221	6.53503	5.883	5.86464	6.11698	6.12128	6.03923	5.6506	6.44155	6.2803	5.62422	4.90554	6.04679	4.78121	4.44745	4.45336	4.44168	4.43687	4.54285	4.35454	4.47519	4.43646	4.1971	4.64041	4.56153	4.68973	4.72135	4.53332	4.45566	4.55694	4.76508	4.3303	4.48442
ENSG00000091262.15_2	1.2216	1.0116	1.03126	0.915196	0.891127	1.36354	1.14711	1.46791	1.60238	1.6263	1.02986	1.11383	1.24623	1.34241	1.19767	0.299714	0.133435	0.709902	0.182037	0.425518	0.210722	0.195638	0.480327	0.340825	0.459143	0.209417	0.383004	0.2741	0.228418	0.565363	0.218172	0.0506268	0.648109	0.616529	0.472898
ENSG00000091622.16_4	0.880934	0.701477	1.12224	1.26438	0.396446	1.13258	1.76854	1.06409	1.08307	1.40659	1.1199	1.17977	0.962173	0.767642	1.93429	0.404888	0.190633	0.088694	0.190774	0.322965	0.0850345	0.203702	0.158116	0.18223	0.25089	0.292571	0.26115	0.349964	0.245726	0.224859	0.586232	0.372897	0.156213	0.434202	0.237772
ENSG00000091831.23_5	2.15335	1.18318	1.20668	1.57514	1.72933	1.86962	1.79781	1.12419	1.85516	1.77977	1.37084	1.8087	2.00226	2.31838	1.77202	0.790535	0.517602	0.481159	0.937732	0.895219	0.773236	0.875229	0.963579	0.724967	0.965966	0.632001	1.26445	1.02556	0.959195	1.31043	1.13511	0.85811	0.833276	1.44879	1.82311
ENSG00000091986.15_4	6.53092	5.62975	5.43501	5.74671	5.52064	5.60307	4.86471	2.90165	4.40243	5.12197	3.96213	3.85751	4.69595	7.0725	5.01944	3.49167	4.84438	4.01863	3.70804	3.57852	3.76893	3.3975	3.28764	3.09911	4.01063	3.28236	3.03658	4.17351	3.75418	4.2384	4.55902	4.66759	3.64918	4.8757	4.99514
ENSG00000092096.16_4	4.43571	3.34239	4.42261	4.6256	3.51601	4.26489	4.75878	4.89037	3.91314	3.84987	5.00859	4.42569	3.63186	3.82235	4.6524	2.71106	2.62188	2.58297	2.54469	2.49534	2.43978	2.42184	2.65383	2.26489	2.22197	2.11563	2.22593	2.52563	2.67827	2.6106	2.64105	2.96899	2.33597	2.58801	2.7457
ENSG00000092445.12_4	2.39329	2.02709	1.91452	1.71713	2.00529	1.94436	1.4157	2.00676	2.53878	2.11881	1.54076	1.15985	1.98766	1.83065	1.95083	1.31306	0.981138	1.16418	0.897938	1.06097	0.559415	0.618106	0.760447	0.93266	0.909759	0.741136	1.10944	1.03037	0.937917	1.17022	0.840312	0.852053	1.08843	1.53555	1.09144
ENSG00000092529.24_6	3.44417	2.84289	2.63074	3.67739	3.27225	1.87364	1.60346	2.90451	1.90107	2.51745	2.03974	2.64214	2.15835	3.04236	2.30324	1.67814	0.815512	1.00269	1.31599	1.11604	1.21112	0.985244	2.1308	1.08558	1.51741	1.28697	1.20278	0.553891	1.42942	1.34025	1.28087	0.750475	0.927836	1.77162	1.06428
ENSG00000092607.15_4	1.66632	1.07783	1.15917	1.61465	0.998591	1.22221	1.47926	1.5152	2.11919	1.48316	1.28811	1.59726	0.981921	0.945	1.89355	0.466449	0.531273	0.346551	0.778759	0.247577	0.347509	0.568865	0.460452	0.591586	0.488313	0.247689	0.595491	0.292321	0.413818	0.364692	0.873267	0.295991	0.188455	0.785021	0.441966
ENSG00000092621.12_4	3.58201	2.66467	2.12624	2.83476	2.64611	2.80279	2.52379	2.84443	2.71091	2.99089	2.42692	2.64453	2.85815	3.34446	3.18271	1.86761	1.71725	1.35815	1.44624	1.49289	1.14288	1.08054	1.40518	1.39305	1.5416	1.17452	2.53336	1.5966	1.69059	2.1138	1.67203	1.57419	1.24241	2.56523	2.38426
ENSG00000092929.11_4	2.83648	3.86471	2.73504	2.33005	3.54502	4.01118	2.45618	2.48133	2.80266	3.2873	1.81796	1.97499	3.25874	4.01203	2.19064	1.91779	1.96847	1.16083	1.15195	1.55201	1.05413	0.924975	0.684088	0.961517	1.4235	0.537568	1.71571	1.93883	1.86622	1.31605	0.819572	0.885411	2.18647	1.25563	1.50602
ENSG00000095303.16_6	2.23409	1.33589	1.48896	4.31945	1.61243	2.46038	2.21454	3.08327	2.82198	2.72905	2.53009	2.0614	3.11595	1.36605	3.95732	1.6745	1.35888	1.1939	0.519157	1.13808	0.978519	0.8859	1.147	0.4637	1.63169	0.901881	0.777463	0.584243	0.503479	1.01375	1.10933	1.38171	0.849732	1.55285	1.49256
ENSG00000095397.14_6	1.94442	1.92237	1.97177	1.16848	1.93769	1.9667	1.9907	2.0846	1.94332	1.98299	1.80307	1.79587	2.26185	1.65925	2.21201	0.239629	0.371468	0.330052	0.260449	0.254152	0.720857	0.222197	0.115107	0.147931	0.133658	0.432769	0.231803	0.169972	0.259832	0.149473	0.398387	0.164447	0.11279	0.324385	0.427023
ENSG00000095713.14_5	2.41091	1.93472	2.2269	3.64981	1.92094	2.68431	2.66594	3.40681	2.60836	2.9868	2.84009	3.21745	2.4647	1.43223	2.93777	0.518889	0.758745	1.71688	0.553263	0.859513	0.682784	0.850552	0.55327	0.728524	0.943196	0.709342	0.649013	0.645007	1.75037	0.361359	1.01934	0.962588	0.707492	0.534821	0.25059
ENSG00000099194.6_3	7.27098	7.70862	7.75089	6.38454	4.79966	7.12417	3.48064	6.38244	9.31415	8.62758	4.16234	5.19774	4.54363	6.69071	6.9912	3.29378	1.77621	2.36684	1.54462	1.64822	2.44081	2.29456	2.67896	1.49983	2.02456	2.08799	3.66758	1.42651	2.47283	1.60856	4.48283	1.83507	2.90664	3.30628	2.976
ENSG00000099365.11_3	1.4894	0.660087	0.697697	1.70113	1.40689	1.1443	1.08825	1.38969	1.61329	1.36508	1.2285	1.55935	1.52793	0.940066	1.47635	0.657872	0.307449	0.351454	0.583152	0.54617	0.219322	0.184719	0.378396	0.488146	0.436879	0.109089	0.367717	0.521214	0.589366	0.261839	0.33306	0.371015	0.410109	0.679967	0.366662
ENSG00000099937.11_3	0.846398	1.3206	3.60984	2.00263	3.25151	2.52888	2.31772	0.78117	2.05107	0.85739	2.70842	2.39272	2.12947	2.46072	0.876449	0.312496	0.442446	0.0559578	0.21811	0.318628	0.0536239	0.025123	0.186507	0.204002	0.620726	0.129286	0.330489	0.384101	0.20932	0.417815	0.194758	0.234462	0	0.599327	0.700421
ENSG00000099994.11_3	2.96056	2.32045	2.81403	2.97514	2.40403	3.33474	2.57655	3.51345	3.27112	2.30774	3.34025	2.51421	2.74281	2.57496	2.37969	0.697172	1.60111	1.02675	1.17983	1.36504	0.840464	0.914976	0.780956	1.39996	0.910317	0.809691	0.964651	1.0135	1.2408	1.16454	1.06772	0.817531	0.712138	1.27134	1.21455
ENSG00000100003.18_4	1.2927	1.00214	0.845472	1.39764	1.24092	1.32844	0.800874	0.774335	0.830407	1.24987	0.877637	1.31089	1.07879	1.43457	1.2774	0.478673	0.418193	0.325304	0.45066	0.553518	0.39793	0.351915	0.556043	0.533932	0.960019	0.511902	0.731444	0.565327	0.538171	0.802877	0.549973	0.59571	0.311185	0.997703	0.979191
ENSG00000100024.14_3	1.92407	0.856847	1.29826	1.18819	2.53727	1.92154	2.02955	2.27292	1.73615	1.81347	2.00553	1.63668	2.68477	0.807995	1.64044	1.04321	0.685634	1.87145	0.487427	1.24438	0.90971	0.53417	0.613979	0.850227	0.871681	0.825141	1.24409	0.672184	0.442076	0.989854	1.06501	0.527467	0.614277	0.982564	1.68807
ENSG00000100077.15_6	3.22445	2.39875	2.95262	3.22494	2.84796	2.74027	3.08339	2.27634	3.20676	2.7928	2.68765	2.99356	2.52254	2.72737	3.26593	1.87017	1.58765	1.53742	2.06602	2.17125	1.26258	2.12022	1.87327	2.33334	1.72514	1.62542	1.6466	1.76897	1.74268	2.49222	1.5846	1.80508	1.68368	2.54427	1.58605
ENSG00000100206.10_3	1.12726	1.28506	1.06413	0.837518	1.11535	1.30705	1.05994	1.55656	1.471	1.59428	1.27023	1.41596	1.34224	0.801654	1.44958	0.388357	0.673975	0.548527	0.313145	0.688006	0.405797	0.196028	0.511943	0.736582	0.668633	0.686359	0.393598	0.366588	0.851571	0.535079	0.377809	0.356869	0.770491	0.460998	0.58718
ENSG00000100316.16_5	8.14878	7.21642	7.66635	8.62385	7.30544	7.90861	7.96992	8.00128	7.93154	7.89387	7.83948	8.08791	7.42887	7.4612	8.29695	6.74007	6.67157	6.21314	6.3897	6.39092	6.23338	6.75512	6.49068	5.9578	6.19733	5.61206	6.59773	6.38409	6.57575	6.56283	6.86003	6.48834	6.55291	6.63181	6.7992
ENSG00000100379.17_5	3.56434	3.4765	3.4367	4.51707	4.31461	3.29324	3.06936	3.26894	3.23146	3.16281	3.35108	3.3245	3.55703	3.53146	3.83554	2.44957	2.57688	2.41188	1.98576	1.94402	2.17061	1.66371	1.79859	2.0581	1.8579	1.51281	2.38638	2.01713	2.47895	2.15823	2.09473	1.61357	1.63864	2.04096	1.94268
ENSG00000100504.17_3	3.68998	3.30288	2.74296	2.64234	2.39754	3.05843	2.64967	2.97636	3.76682	4.27219	2.42225	2.20934	2.55006	3.26705	3.39277	1.83961	1.4379	1.29729	1.66164	1.64669	1.54147	1.5239	1.51072	1.4433	1.79565	1.54582	2.24644	1.49534	1.42643	1.57589	2.17021	1.61552	1.43898	2.63077	2.2389
ENSG00000100625.9_4	1.44219	1.95987	1.99568	1.83982	1.44194	1.55397	1.67617	1.46758	1.34634	1.78849	1.8178	1.65157	1.30045	1.2309	1.17865	0.87236	0.922281	0.567878	0.673598	0.629744	1.06737	0.668267	0.816427	0.457397	0.556345	0.791199	0.519	0.440966	0.375441	0.560417	0.572001	0.47852	0.615927	0.522243	0.676307
ENSG00000100767.16_4	2.37186	2.0028	1.70007	1.46586	2.40748	2.33176	2.6342	1.80042	2.38682	2.95784	1.72446	2.53128	3.25657	2.31798	2.39542	0.766249	0.528146	0.631793	0.670982	0.666855	0.463674	0.387763	0.549811	0.843349	0.465397	0.213523	1.28823	0.939315	0.662826	1.42861	1.42233	0.789497	0.474262	2.21524	1.50316
ENSG00000100842.13_3	3.59601	2.58345	2.48668	3.26151	2.39679	2.67773	2.5717	2.9811	2.78703	2.7017	2.61067	2.70723	2.54467	3.45999	2.96004	2.07235	2.02577	2.13576	1.92024	1.73629	1.42097	1.38766	1.76452	1.45389	1.79198	1.05476	2.26639	1.595	2.23071	2.09057	1.89318	1.72879	1.49914	2.01749	2.58934
ENSG00000100889.11_2	2.43131	1.86348	1.83807	1.79081	1.91256	2.47767	1.3627	2.14449	3.23232	2.30096	1.1512	1.02118	1.89852	2.72288	1.80504	1.32969	0.747995	0.940961	1.05782	0.701878	0.492625	0.542529	1.05237	0.902849	0.839487	0.707708	1.76449	0.915404	0.963319	0.998314	1.10161	0.544191	0.939625	1.89278	1.07119
ENSG00000101049.15_5	1.87334	1.5902	1.25013	0.204097	0.863871	1.49932	0	1.55695	2.9295	2.25852	0.121182	0	0.622588	2.23765	1.73071	0.284232	0.146417	0	0	0.047856	0.0401929	0.0579057	0.146976	0.0987179	0.170367	0	0.378613	0	0.160758	0	0.265645	0.0611627	0.135962	0.751428	0.408382
ENSG00000101096.20_3	2.5693	2.17971	2.04008	3.26794	2.65246	1.95266	2.15146	2.36339	2.62726	2.22595	2.44733	2.63902	2.11911	2.23043	3.07128	1.95006	1.77069	1.60849	1.17808	1.53546	1.31357	1.24833	1.04224	1.2601	1.66634	1.11433	1.70174	1.36923	1.64463	1.44929	1.78721	1.74032	1.44869	1.46768	1.41465
ENSG00000101144.13_3	3.7737	3.54369	3.79722	4.41666	3.89936	4.33392	4.15381	3.88078	3.97986	4.17449	4.02859	4.10986	4.20198	3.08183	3.99337	3.42626	2.86158	2.34853	1.50944	1.65329	2.79814	1.97593	1.16523	0.633212	2.5275	0.982151	3.44267	2.57458	2.00611	2.79133	3.40883	2.90977	2.44213	2.89901	3.33229
ENSG00000101265.16_3	4.08271	3.00044	3.31178	2.93051	2.45727	2.15444	2.09008	2.64956	1.92539	2.76732	2.41066	1.87738	2.12697	3.45929	3.12864	1.64316	1.9644	1.53165	1.49247	0.969636	1.54555	1.64391	1.55871	1.38412	1.46835	1.03973	1.70748	1.3524	1.55074	1.27261	2.14121	1.75543	1.29758	1.99979	1.75107
ENSG00000101665.9_3	4.81897	3.59314	4.60119	5.27671	4.18058	5.84027	6.6071	5.96863	6.02332	5.67357	6.11632	6.01686	5.68649	4.79468	5.68906	4.61312	3.66898	3.88039	3.95665	3.85926	3.66577	3.71015	3.21313	3.41533	4.24095	3.34712	4.00383	3.97505	3.67756	4.14477	3.38196	3.63898	3.69265	3.28452	3.99532
ENSG00000101871.14_3	3.20321	1.99303	2.02693	3.69364	3.14278	3.29788	3.23758	3.42493	3.51525	3.39741	3.31096	3.50382	3.00934	3.86415	3.92394	1.91986	2.7645	1.94705	1.54428	3.21804	1.90987	1.61696	1.71017	1.7121	2.41732	1.8412	2.4229	2.37959	2.23581	2.3985	1.80544	2.22335	2.42672	2.35587	1.89776
ENSG00000101892.12_5	2.97417	2.95428	0.1583	0.48657	2.66857	4.68106	0.0270667	0.245157	0.127818	4.78673	0.0463058	0.10085	3.99223	2.81774	0.712217	0.0864567	0.269023	0.0261692	0.0856292	0.492959	0.0399007	0.02903	0	0.144633	0.142328	0	0	0	1.67918	0	0.0298479	0	0	0	0
ENSG00000101938.14_3	5.38495	4.84042	4.7141	3.70784	3.87151	4.67402	3.80348	3.76593	4.57719	5.04201	3.5322	3.1942	4.23409	4.7633	4.14166	2.25486	1.26314	0.711103	0.93697	1.1874	0.595014	1.20755	1.28218	0.801475	1.57076	0.84107	1.94157	1.01908	1.1907	2.21754	2.64091	1.54096	0.682869	3.53837	2.96493
ENSG00000102010.15_3	1.75389	1.07224	1.52925	4.38226	0.624043	2.27027	2.39165	2.63077	2.44988	2.42435	2.39077	2.57261	2.19251	1.15901	4.24967	1.26317	0.89963	0.948822	0.789611	1.32496	0.550654	0.947271	0.759271	0.768829	1.58723	0.78167	1.25518	0.946732	0.789727	1.23743	1.00614	1.04314	0.916957	1.13104	0.993161
ENSG00000102109.9_3	3.83608	3.02987	1.28513	1.28318	1.03599	2.63139	3.1049	1.22042	1.38642	3.64585	1.18896	0.742354	0.37808	3.36681	2.76021	0.516491	0.21938	0.28824	0.283676	0.271934	0	0	0.299653	0.243364	0.393052	0.15318	0.161751	0.122549	0	0	0.232475	0	0.227664	0	0.130041
ENSG00000102230.13_3	0.672934	0.495515	1.42238	2.53279	0.725452	0.961576	2.04368	1.27187	1.62411	1.17723	1.92468	2.50679	0.649809	0.760045	2.30309	0.0777202	0.0843127	0.126797	0.0184845	0.100991	0.0490132	0.0617331	0	0	0.0909155	0	0.0645586	0.140901	0.0694911	0	0.047849	0.112237	0.164636	0.0466519	0.0515591
ENSG00000102265.12_3	6.01215	4.24264	4.6494	6.18013	4.37371	4.98913	5.49253	5.21113	5.61926	5.37995	5.38091	5.41476	4.8089	5.08173	6.18001	4.36041	4.76553	3.92284	3.87933	3.5765	3.34846	3.45216	3.92701	3.25535	3.33546	3.29181	4.51109	3.61802	3.88425	3.56881	3.77449	3.91373	3.6513	3.95476	4.15644
ENSG00000102524.11_3	2.14738	1.09508	1.56372	0.905846	1.51707	1.06084	1.68088	1.54	1.92196	1.92089	1.88936	0.703069	0.995	1.37355	1.51019	0.706944	0.300534	0.464495	0.51156	0.198206	0.197557	0.703955	0.47924	0.720547	0.272146	0.651165	1.03804	0.611527	0.39309	0.498101	1.17357	0.451815	0.850813	1.55374	0.894579
ENSG00000102575.11_4	1.8399	0.976515	0.967023	0.986576	1.7432	1.33145	1.16596	0.888068	1.31281	0.772526	0.659748	0.749658	1.43207	1.45648	1.50198	1.05141	0.532465	0.72014	0.589575	0.570944	0.270962	0.412388	0.473456	0.602119	0.674985	0.233788	0.686287	0.608613	0.614703	0.687865	0.946387	0.380323	0.200552	1.20934	0.977141
ENSG00000102984.15_6	1.9412	1.55686	1.97844	2.09291	1.91853	2.29974	1.94637	2.42058	2.03343	2.05738	2.13195	1.93391	1.96938	1.86633	1.69583	1.45977	1.34206	1.19069	1.40528	1.23822	0.976263	1.15017	1.20342	1.04607	0.987541	0.919047	1.29882	1.12514	0.969343	1.11937	1.49362	1.14877	1.21059	1.33857	1.15702
ENSG00000103489.11_3	2.33783	2.39279	2.11811	2.59014	2.31152	2.60454	2.56599	2.05479	2.28907	1.98151	2.06873	2.12292	1.51226	2.58031	3.29191	0.885952	0.891113	0.910682	0.833164	0.871984	0.620629	0.647745	0.698334	0.542229	0.780508	0.590008	0.772136	0.717081	1.32315	0.944549	0.808735	0.673684	0.584073	1.11629	0.751093
ENSG00000103710.11_3	5.07793	4.82585	4.94114	5.32213	5.36858	5.53297	5.49562	5.26864	5.21536	4.93779	4.81093	5.06939	5.11065	6.00332	5.66113	4.11667	3.75898	3.79388	3.4291	3.64077	3.86341	3.50482	3.8473	3.60446	3.45798	3.61553	3.7157	3.51206	3.52829	3.77119	3.80081	3.8356	3.94485	3.61552	4.36015
ENSG00000103742.12_3	3.00587	2.67849	2.92634	2.32238	2.58028	3.66637	2.13941	2.22007	2.55113	3.16488	2.57271	2.68709	2.47027	3.1511	2.26241	1.28811	1.1297	1.23345	1.04152	1.19063	0.85257	1.21848	1.18771	1.20948	0.832011	0.744175	2.12158	1.0585	1.57721	2.08266	1.96758	1.63752	0.866469	2.89832	2.70921
ENSG00000104043.14_2	1.7891	1.48399	1.69872	1.2097	1.60557	1.74582	1.1682	1.71486	1.85039	2.14864	1.42761	1.16406	2.10961	1.22668	1.93121	0.946401	0.694578	0.756087	0.925658	0.707721	0.610274	0.72618	0.670482	0.886398	0.806348	0.649871	0.808677	0.793938	0.769254	1.23662	1.21297	0.961466	0.629007	1.66694	1.51372
ENSG00000104059.4_3	2.24389	1.98931	2.04709	2.47984	2.33256	0.351296	0.545816	1.33611	0.643719	1.20112	0.197444	0.649656	1.02765	1.95765	1.06757	0.0443821	0	0	0	0.0202185	0	0	0.0256674	0	0.157547	0	0	0.0275826	0.044513	0.0509568	0	0	0.0295254	0	0.0580724
ENSG00000104332.12_4	7.81668	8.36577	8.77254	9.35598	8.7647	7.32691	6.49499	7.24494	7.28941	7.47389	6.97006	7.42546	7.526	7.93436	6.94903	7.21872	4.69909	5.52289	7.1036	6.08262	5.71909	7.44442	7.49662	6.9554	6.03972	5.53502	4.57483	3.75915	4.65353	5.33356	5.75798	5.43989	6.52455	6.66985	5.11192
ENSG00000104415.14_5	1.47899	0.524845	0.69565	1.86548	0.803586	1.47592	1.36846	0.458376	0.562944	1.28879	1.27345	0.57301	1.24881	1.05384	0.965146	0.484909	0.552032	0.24418	0.550448	0.648263	0.145287	0.325602	0.155432	0.293204	0.980682	0.173845	0.374307	0.571241	0.36735	0.553721	0.238761	0.64797	0.752825	0.52691	0.451219
ENSG00000104549.12_3	2.98362	1.80484	2.17469	2.16746	1.40892	2.60614	2.7108	2.77533	2.34516	2.89069	2.32724	2.41278	2.66987	2.74367	2.51106	1.40726	1.73884	1.56937	0.941413	1.18593	1.45878	1.49502	1.00365	1.38132	1.68296	0.640286	1.00973	1.11144	1.28683	1.25938	1.76352	1.40406	1.48999	1.51549	1.67665
ENSG00000105088.8_2	3.0143	2.15119	3.29019	2.28034	1.81013	2.9356	2.47204	2.37599	2.68628	2.64737	2.30994	2.45455	2.09635	2.34398	2.69001	1.08411	1.14884	1.13216	0.866436	1.01449	0.945769	0.852475	1.37794	0.863046	0.710157	0.769945	1.2111	0.744303	1.67815	1.03416	1.15894	1.14859	1.4821	1.85049	1.57309
ENSG00000105251.10_3	3.36935	1.94703	4.10688	4.61732	4.51284	4.26364	4.00254	4.38046	4.58203	3.28117	4.34339	4.30418	4.48668	3.16261	3.02765	0.0405692	0.393268	0	0	0.100503	0	0.173322	0	0	0	0	0.0879828	0.117137	0.0715611	0.146216	0.245307	0	0.0639165	0.48332	0
ENSG00000105270.15_3	3.66321	2.44033	2.46415	2.68852	2.12803	2.70149	2.52094	2.76699	2.55435	2.77303	2.66678	2.45595	2.81057	3.36114	2.53388	1.88245	2.25353	1.64206	1.48142	1.52734	1.3878	1.05408	1.3104	1.36524	1.251	1.14719	2.16065	1.60266	2.26351	1.69531	1.52943	1.76764	1.38502	2.01932	1.8042
ENSG00000105281.12_4	3.95048	3.54975	3.25694	4.03837	3.37135	3.79414	3.80148	4.03014	4.37484	3.90609	3.61853	4.02495	3.31819	4.26058	3.93576	2.79586	2.71622	2.37466	2.27315	1.95996	2.09904	2.02971	2.34013	2.10304	2.38494	1.46084	2.95034	2.42481	2.40261	2.72413	2.82786	2.53118	2.29985	3.2045	3.35745
ENSG00000105426.16_4	6.19616	5.23796	5.20849	5.51804	5.45769	5.8531	5.43299	5.6121	5.83686	5.88862	5.28863	5.31415	5.90134	6.03945	5.71085	4.56427	4.23305	4.38801	4.20917	4.25592	3.95704	3.8067	4.02507	3.99539	4.11055	3.56859	4.85448	4.29134	4.34124	4.61978	4.60179	4.51226	3.96671	5.2982	5.05016
ENSG00000105609.16_3	2.13132	1.24454	1.03897	1.26313	1.67409	1.25057	1.13123	0.806338	1.5159	1.51321	1.21836	0.67425	1.74649	1.45859	1.92982	0.656808	0.424165	0.681458	0.433994	0.432211	0.411333	0.47833	0.502537	0.582059	0.729462	0.297443	1.02064	0.692542	0.776649	0.496091	0.938808	0.586006	0.247381	1.37798	1.08823
ENSG00000105696.9_3	2.22167	0.84574	0.708545	1.83741	1.08117	1.73917	1.28854	1.34101	0.975208	1.59785	1.0899	1.04671	0.554711	0.885416	0.798677	1.24063	0.293985	0.31533	0.422288	0.292734	0.359127	1.0124	0.37406	0.654596	0.0808728	0.164334	0.978359	0.466706	0.331532	0.480489	1.15095	1.0536	0.606703	0.506497	0.991106
ENSG00000105697.9_4	3.29607	0.118255	1.15822	0.713098	0.0578751	2.78736	3.79266	4.54041	4.22782	3.94833	5.5956	4.04639	2.7427	0.383942	2.45027	0	0	0	0	0	0	0	0	0	0	0	0.0329664	0	0.0355149	0	0	0	0.0524177	0	0
ENSG00000105737.9_2	2.84037	3.40126	3.20021	3.35508	3.07862	3.33095	3.22204	3.01505	3.77787	2.8406	3.15173	3.72349	2.82134	3.16154	3.55362	1.52266	1.1075	1.42843	1.27272	1.04815	1.57253	1.15583	1.387	1.35028	0.482193	1.84406	1.39442	1.00486	1.18877	1.99329	1.59609	0.920835	1.75952	1.7602	1.62023
ENSG00000105926.15_4	1.85842	1.79448	2.14383	2.26019	1.08151	1.14114	1.45706	2.20025	2.00371	1.70451	1.64944	1.57972	0.960563	2.33944	2.14945	0.706664	1.07022	0.692353	0.903285	0.780234	1.10956	1.26296	0.933939	0.640369	0.589426	0.697099	1.39933	0.961153	0.680064	1.2568	1.02677	1.06244	0.651102	1.23992	1.07777
ENSG00000106483.12_5	4.08604	1.82184	2.66523	2.53069	2.30693	2.30596	1.68925	0.728225	2.19345	1.51181	2.32686	1.04765	1.24756	3.57106	2.4535	0.938026	1.95806	1.35682	1.39477	1.22521	0.904956	1.05608	0.82485	0.669517	1.55362	0.964966	0.782608	0.910818	0.682838	1.09926	1.01917	1.3166	0.853669	1.18767	1.3358
ENSG00000106484.15_3	4.11621	2.8648	1.93372	3.26317	2.21048	2.80852	1.68809	3.34336	4.11896	4.01322	1.57598	1.69568	2.26814	2.34231	4.29877	2.73909	0.754233	0.832743	0.705229	0.744123	0.559838	0.389298	1.17892	1.20519	1.13419	1.12141	2.86602	0.732462	0.608282	0.877897	1.1129	0.638616	0.861992	3.02862	1.36499
ENSG00000106538.10_3	5.02495	4.27691	4.597	4.12603	4.66198	4.44241	4.37737	4.72656	4.57527	4.45516	4.98169	4.21734	4.2373	4.68681	4.34487	1.93082	1.80574	1.8568	1.87069	1.16304	1.91238	1.39688	1.81714	2.04053	1.83253	1.21629	2.28574	1.72441	2.4662	1.97322	2.60187	1.71116	2.09222	3.24262	2.41788
ENSG00000106565.18_4	5.83289	5.41007	5.73469	6.46167	5.71407	6.18774	5.85538	5.84946	5.39111	5.19209	5.40685	6.13328	5.18346	5.78297	5.86321	3.36467	3.57988	4.3915	3.82955	3.22093	3.8959	3.41957	4.73483	3.50304	4.67919	3.76026	3.28304	3.85912	4.46657	3.76401	4.14468	3.95323	3.82131	4.161	4.50539
ENSG00000106624.11_4	6.63926	5.03071	4.77481	6.05197	5.49549	5.46106	5.29227	5.40031	4.88042	4.90982	5.16521	5.21745	4.55473	7.25742	5.87459	3.58717	4.29404	3.34633	3.32105	3.2768	2.76976	2.77997	2.91311	2.48466	3.51646	3.10156	3.32105	3.16033	4.01723	3.36748	3.64397	3.41161	3.13447	3.60497	4.02907
ENSG00000106631.8_4	11.9204	13.0799	12.8479	13.1549	12.3352	11.5379	12.4215	12.1982	12.2776	12.5107	12.426	12.6345	11.7805	11.3855	12.2503	9.05443	7.61062	9.53555	6.93476	7.40078	10.1935	7.85922	9.03594	9.72641	7.508	9.9089	8.66718	6.80932	8.92944	7.96282	9.74892	8.16927	8.59634	8.49666	9.10246
ENSG00000106633.16_3	1.57288	1.78981	1.58832	2.46886	2.03948	1.82927	1.92915	1.87785	1.87746	1.64726	1.59756	2.04555	2.00203	1.46543	2.35693	0.613046	0.266061	0.511876	0.137418	0.351773	0.211951	0.268676	0.897336	0.747598	0.404973	0.732364	0.921493	0.212903	0.551971	0.53341	0.359662	0.309006	0.490099	0.609115	0.544198
ENSG00000106772.18_4	3.69753	2.68038	2.33414	2.17894	2.16712	2.67101	2.78105	2.6953	2.72531	2.5949	2.20247	1.34684	2.46389	5.02546	2.59206	0.214275	2.27975	0.085079	0.125501	0.228351	0.118925	0.137041	0.0530691	0.212962	0.292581	0.135117	0.273363	0.160918	0.237678	0.187811	0.278403	0.0707386	0.127612	0.404097	0.368369
ENSG00000106809.11_3	4.87847	4.1184	2.80042	4.18057	3.63221	4.46591	4.46241	3.55004	3.98576	3.70471	3.34732	5.45296	5.33298	6.59514	4.21214	2.85986	3.85619	3.88465	2.64278	3.00888	2.97714	2.49689	3.23664	3.19473	3.22705	3.0935	2.83231	3.59845	2.47176	2.66351	2.31862	2.7579	2.9074	2.66299	2.95778
ENSG00000107130.10_3	3.68615	2.2256	2.29348	2.34475	2.03104	3.24981	2.39689	2.94993	2.88743	2.57366	2.46809	2.36909	2.69337	4.56242	3.16268	1.41159	1.98873	1.6451	1.6356	1.70887	1.19627	1.51269	1.38478	1.43927	1.39149	1.39004	1.56357	1.44289	1.74225	1.834	1.6931	1.64623	1.65692	1.64715	2.02702
ENSG00000107282.8_4	2.48817	2.79215	3.07186	3.90794	2.69941	2.22037	2.4672	2.64872	2.31008	2.57111	2.69172	3.41645	2.3474	2.77992	2.94298	1.39437	1.42907	1.54583	1.53049	1.40057	1.50624	1.61139	2.02009	1.17515	1.29988	0.864501	1.46081	0.967215	1.54535	1.63904	1.81849	1.53331	1.45543	1.78245	1.82239
ENSG00000107796.13_4	9.01107	9.33769	8.38789	9.28995	8.883	8.76672	8.6395	9.13587	8.8421	7.08937	7.6305	8.73236	8.32564	10.6302	9.29815	6.6012	6.02113	6.17943	6.15673	6.15544	5.93816	5.61272	4.95917	4.9006	6.37182	5.82623	6.75209	5.93561	5.91053	6.28328	6.70958	5.39116	5.9666	5.94819	7.15343
ENSG00000108370.17_5	2.42257	1.75056	2.14375	1.99226	1.53379	1.63903	2.37093	2.35976	2.02334	2.2033	2.18044	2.422	2.19157	1.52667	2.08525	0.79726	0.770844	0.599579	0.722509	0.565541	0.619197	1.07658	0.752267	0.551609	0.64849	0.56319	1.21637	0.855139	0.896155	1.16522	1.2245	1.18733	0.827138	1.21056	1.31119
ENSG00000108556.9_4	3.86923	4.32399	4.11389	5.72325	6.02922	5.41889	5.08361	4.94679	4.65331	4.84396	4.72961	4.96351	4.60212	4.29296	5.39909	0.09328	0.465234	0.0400578	0.328713	0.147023	0.396999	0.523759	0.260456	0.150325	0.110684	0	0.344827	0.141057	0.315929	0.151891	0.0899157	0.403088	0.296194	0.570207	0.647004
ENSG00000108797.12_3	2.50548	1.71054	1.84695	2.4409	2.34065	2.18444	1.96851	1.91195	2.12157	2.27508	1.8557	2.23775	2.52702	2.62138	2.22468	1.30626	1.27245	1.35317	1.2484	1.25065	1.06564	1.05801	1.18372	1.14479	1.44562	0.895075	1.66286	1.20062	1.22646	1.29964	1.42519	1.50232	1.124	1.9378	1.99485
ENSG00000108821.13_3	7.14652	5.91196	5.35066	6.46241	5.01326	6.03856	5.27816	5.29777	4.74474	5.69665	4.76311	5.18585	5.0328	6.70918	5.35778	4.39196	5.05132	4.65868	4.9594	3.89688	3.85452	3.92724	4.49664	3.74639	4.3963	3.86369	4.46867	4.37787	4.67628	4.10568	4.3291	4.32294	4.14054	5.09323	4.85216
ENSG00000108830.10_3	1.23691	0.793988	0.885899	1.4075	1.01448	1.19761	0.939105	1.34694	0.922326	1.35066	1.10222	1.45518	1.28975	1.09492	1.29775	0.535838	0.138738	0.238589	0.34621	0.140113	0.277679	0.338811	0.373991	0.208645	0.494316	0.344701	0.330738	0.237233	0.273057	0.56762	0.658035	0.462721	0.5436	0.305273	0.424439
ENSG00000109113.20_6	4.16681	3.49129	3.94508	4.22215	3.66226	3.72043	3.85265	4.28893	3.8946	3.92599	4.09235	3.78608	3.78705	3.66727	4.18853	3.11377	2.49687	2.75811	2.68209	2.24809	2.39252	2.43736	2.3556	2.32597	2.5624	2.25392	3.09061	2.53212	2.60394	2.68324	2.74432	2.55643	2.21551	2.95247	3.07156
ENSG00000109339.22_6	2.14934	1.572	1.26084	1.87292	1.90269	1.89897	1.79173	1.68974	2.13024	2.23513	1.48878	1.84754	1.87066	2.29507	1.87488	1.01181	0.802864	0.68144	0.934226	0.666972	0.482541	0.576193	0.852854	0.678708	0.691546	0.448064	1.19558	0.808248	0.758744	1.0825	0.855667	0.87374	0.750831	1.79505	1.40131
ENSG00000109610.6_3	7.28242	6.76214	6.59388	6.04484	5.72977	6.61495	5.62766	6.28638	5.72753	6.19466	5.15499	4.94536	5.71395	7.65487	4.79859	5.16012	5.39923	5.60129	5.19245	4.72106	4.27457	5.07989	4.83443	4.07202	4.24687	3.35699	4.84001	5.17964	6.29178	4.97492	4.85795	5.25352	4.29588	5.12072	5.04551
ENSG00000109625.19_4	2.1706	2.05585	1.29025	0.581203	0.52154	1.66144	0.811082	0.343666	0.974379	1.94312	0.867198	0	0.856725	2.03723	0.973289	0.0714581	0.065565	0	0.0573603	0.0446859	0.0920407	0.176163	0.0658222	0.0583659	0.0551552	0	0.0565644	0.0508229	0	0.0819313	0.419926	0	0	0.153143	0
ENSG00000109743.11_4	3.1733	2.34626	2.3324	2.82787	2.11428	2.31384	2.64224	2.2813	2.71275	2.95512	2.51641	2.24902	2.63838	2.79975	3.06445	1.51969	1.41088	1.42403	1.2707	0.901949	1.04695	1.52554	1.11387	1.10933	1.25733	0.863773	1.5739	1.24535	1.53794	1.34623	1.82913	1.46488	1.29203	1.95872	1.84832
ENSG00000109944.10_3	1.48744	1.43731	1.50139	1.685	1.70404	1.58404	1.92498	1.48365	1.66854	1.73716	1.83243	1.98733	1.62956	1.51443	1.77808	0.647669	0.801975	1.053	0.66219	0.575097	0.724662	0.601014	0.610027	0.718079	0.53327	0.649962	1.03544	0.68897	1.04071	1.0252	0.788803	0.914382	1.08381	0.973998	1.02631
ENSG00000110077.14_6	3.74435	2.74209	2.98559	3.18373	3.16009	3.04866	2.72647	2.83187	2.99476	3.3936	3.07417	2.56725	3.49748	2.77007	3.49983	2.5639	1.9581	1.57907	1.57256	1.37694	1.18635	1.87307	1.9231	2.36428	2.44807	1.60821	2.60444	1.90592	1.8533	1.75941	2.46349	2.32438	1.73981	2.95165	2.59494
ENSG00000110318.13_3	2.04254	1.45996	1.59417	1.78989	1.67109	1.65362	1.77559	1.58071	1.74194	1.6266	1.78717	1.89519	1.73955	2.22966	1.80994	0.933789	0.893269	0.656626	0.656324	0.485083	0.547837	0.371752	0.310088	0.522493	0.692915	0.322917	1.05342	0.542394	0.817814	0.664752	0.603906	0.504146	0.382737	1.2556	0.810989
ENSG00000110660.15_6	1.32591	0.748521	1.10815	1.93718	0.616906	1.16566	1.41615	0.933002	0.99156	0.996123	1.43039	1.42958	0.635409	1.56635	1.75976	0.465686	0.398901	0.136843	0.148026	0.359908	0.251614	0.368205	0.204487	0.202683	0.382988	0.351471	0.423175	0.414627	0.411223	0.355657	0.193495	0.229183	0.247433	0.380308	0
ENSG00000110675.13_4	2.47559	2.00047	2.7887	2.89075	2.59485	2.82923	3.05818	2.37833	2.37901	2.85252	3.19272	3.24018	2.79805	1.7533	2.95106	2.12686	1.1674	0.286967	0.37635	0.189687	0.316022	0.684937	0.60847	0.638585	0.706385	0.139904	1.65227	0.305194	0.17453	0.299757	0.0481853	0.44697	0.490657	0.308385	0.555781
ENSG00000110881.11_3	1.76582	1.23524	1.41604	1.67152	1.26396	1.20321	1.94606	1.67186	1.63833	1.26524	1.65696	2.00864	1.5829	1.15931	1.91086	0.749977	0.324445	0.602311	0.778443	0.319637	0.193468	0.290999	0.542585	0.335834	0.334284	0.650388	0.960321	0.735563	0.786232	0.784259	0.727106	0.681122	0.292437	0.816707	1.05682
ENSG00000111057.11_6	3.55173	2.17523	2.31975	2.6659	2.92796	2.55959	2.65585	2.71933	3.71348	3.00339	2.8769	2.42222	3.50563	2.69709	2.81818	1.26258	2.59748	1.52505	1.15713	0.966507	1.5211	0.655007	4.13361	0.832962	0.933644	0.893268	1.13312	0.791416	0.419401	1.05908	0.695618	0.507337	0.570048	0.77455	1.02128
ENSG00000111087.10_4	1.79131	1.09783	1.55474	0.805925	0.485325	0.715761	0.932413	1.08112	0.983118	1.13113	1.14574	1.06209	1.05421	1.14519	1.02309	0.210871	0.393583	0.555587	0.409089	0.198135	0.229411	0.209147	0.337818	0.250584	0.48966	0.230766	0.519823	0.323873	0.756349	0.322351	0.157458	0.148295	0.197931	0.399269	0.524247
ENSG00000111254.8_6	1.84291	2.78525	3.98238	2.81794	3.41223	1.99407	3.80501	3.67171	3.47345	2.16892	3.50507	2.41012	3.56594	1.00916	1.66929	0.663442	0.796052	0.864082	0.426436	0.82566	0.713935	0.367423	1.03434	0.59848	0.61602	1.05669	0.814799	0.686931	0.887181	0.978047	1.08517	0.302289	1.14231	1.01932	0.791941
ENSG00000111339.12_5	2.0771	0.530573	0.787611	2.79592	1.17271	2.53134	2.73196	2.74968	2.69784	2.52894	2.34625	2.12086	2.60923	2.21894	3.12094	0.833502	1.34453	0.743522	0.898837	1.61739	0.360722	0.593711	0.714123	0.779185	1.33237	0.590861	0.750061	1.40493	1.49683	1.65046	0.775913	1.02375	1.16001	1.14503	1.35927
ENSG00000111341.9_2	9.16313	6.71141	7.79829	8.63517	7.20947	6.84872	8.16893	8.0824	8.25372	8.47603	7.72461	7.64055	7.42159	8.12751	8.29997	6.07948	6.26056	5.4884	5.11389	5.38894	4.93035	5.24997	4.66982	5.00037	4.63191	5.1066	6.74932	6.32364	6.2505	6.4158	6.772	6.10466	5.39934	6.71464	6.58584
ENSG00000111674.9_4	4.04573	3.09741	2.97062	3.96066	3.46299	3.62049	3.49131	3.54474	3.18967	3.9853	3.52436	3.69512	3.23233	3.10782	4.00564	2.76277	2.51317	2.37974	2.08179	2.39839	2.29674	2.41117	2.40511	2.03987	2.74046	1.83237	2.25111	1.71284	2.64304	2.22361	2.3713	2.30982	2.15938	2.48334	2.25267
ENSG00000111728.10_3	1.9439	1.44557	1.44196	2.25743	1.81609	1.64953	1.51699	1.5657	1.29168	1.86991	1.42251	1.61371	1.97831	1.77986	1.68435	1.04472	0.863491	0.7334	0.647586	0.486668	0.523284	0.5453	0.80291	0.833722	0.646603	0.534132	1.08111	0.682332	0.807966	0.748507	1.06209	0.802678	0.66883	1.19769	1.06843
ENSG00000111879.19_6	1.71449	1.75642	1.72335	1.12479	1.39012	1.5809	1.75044	1.25504	1.30547	2.26434	1.6629	1.64576	1.4312	1.74649	1.3653	0.637612	0.166239	0.42391	0.320304	0.238734	0.597199	0.325213	0.421421	0.27805	0.485509	0.697751	0.819373	0.362541	0.510083	0.596109	0.722569	0.599265	0.538005	0.665456	0.84395
ENSG00000112164.6_3	3.62624	3.65699	3.31099	4.28215	3.93202	3.62671	3.35128	3.89027	3.86578	3.87976	2.94769	4.08401	3.53111	3.20572	3.77753	1.99659	2.53281	2.46683	1.62888	1.79802	2.10516	0.84949	2.80243	1.64504	1.74803	3.15657	1.76682	1.82512	1.39755	2.86243	2.61302	1.2679	2.86991	2.08342	1.83859
ENSG00000112280.16_3	2.53565	0.520306	1.09948	1.23978	1.48328	2.897	2.21915	4.21853	3.83569	2.55515	3.19061	3.27577	3.15373	1.22561	2.62837	0.337907	0.494351	0.396787	0.342156	0.308534	0.498136	0.43895	0.631785	0.359235	0.297909	0.0345528	0.274606	0.49625	0.508079	0.203961	0.690436	0.674901	0.313225	0.871567	0.530006
ENSG00000112290.13_4	1.57488	1.00972	1.11639	1.12242	0.883812	1.1358	0.931663	1.07816	1.12306	0.937825	1.08214	1.08707	0.949319	1.28203	1.1248	0.715501	0.544434	0.504875	0.563222	0.347642	0.348023	0.62846	0.546253	0.181546	0.297985	0.527518	0.640136	0.52279	0.638462	0.442822	0.545348	0.423436	0.484597	0.72295	0.667722
ENSG00000112414.14_4	2.18068	1.6472	1.94121	2.64265	1.51586	3.0897	2.59311	2.61234	2.32385	2.5746	2.77596	3.01165	2.2617	2.05124	3.81459	1.14223	0.617965	0.786792	0.687142	0.730036	0.489837	0.499465	0.610913	1.01183	1.08301	0.610339	0.895556	0.628756	0.624477	0.406494	0.976163	0.770415	0.728745	0.819691	0.550691
ENSG00000112559.14_3	2.78116	1.83096	1.67577	1.75056	0.958299	1.76496	1.21446	2.68723	3.19854	3.08016	0.761236	1.53534	1.63788	1.69897	1.86764	0.876788	0.233927	0	0.441815	0.133916	0.0495162	0.165406	0.156888	0.149801	0.158585	0	0.942581	0.414233	0.693354	0.377031	0.874156	0.366294	0.179287	1.32586	0.61427
ENSG00000112655.16_5	1.7547	1.02955	1.54522	2.65586	2.41271	1.74545	2.06888	2.04213	1.81342	1.87245	1.97817	2.21516	1.68496	1.74491	2.4852	1.20329	1.03284	0.998285	0.844158	0.72423	1.03126	0.790742	0.952315	0.743286	0.85914	0.564183	1.33595	0.877109	0.90263	0.92434	1.33578	1.03372	0.842342	1.13989	1.51327
ENSG00000112837.17_6	2.82757	1.62165	2.09916	3.38489	2.89866	2.51209	2.45752	2.26704	2.72691	2.68067	2.12458	2.41005	2.44209	3.29459	2.41428	1.35851	1.43234	1.295	1.48996	1.04151	1.1119	1.34946	1.37599	1.57626	1.12484	0.852606	2.24537	0.959988	1.39574	1.61021	2.21668	0.991769	0.515211	2.83912	2.43348
ENSG00000113083.14_4	3.67944	3.11559	2.8001	3.3476	2.63714	2.9612	3.25527	3.14088	3.48004	3.16337	3.06253	3.58846	3.25689	3.35153	3.90681	1.81432	1.69675	1.20372	1.29622	1.18455	1.00119	1.07346	1.23047	1.1361	1.68689	1.33985	2.32387	1.69825	1.63924	2.1805	1.83573	1.64823	1.56963	2.25936	2.22501
ENSG00000113231.13_5	3.61619	2.44695	3.27747	4.0342	3.70546	3.2465	4.05223	3.81919	3.21588	3.11895	3.48329	4.2389	3.40354	3.63616	3.96005	0.860392	1.3585	0.627562	0.377835	0.840285	0.3662	0.284486	0.554425	0.464419	0.887941	0.651738	0.284467	0.193494	0.423859	0.361084	0.303598	0.415441	0.331613	0.548175	0.466515
ENSG00000113657.13_6	5.92599	4.46138	4.78005	5.57951	5.07409	5.025	5.04563	4.4567	4.66398	4.62525	4.67705	4.59291	5.00991	6.67135	5.1617	3.93312	4.08878	3.97043	3.7285	3.45162	3.507	3.31439	3.17704	3.71916	3.6278	3.40553	4.04648	3.42521	3.419	3.79503	3.77995	3.76551	3.27204	4.28147	4.21158
ENSG00000113805.8_2	1.9788	1.68942	2.23174	2.29084	2.28836	1.64985	2.18101	2.16154	2.19179	2.01758	2.13393	2.56037	1.93038	1.2857	1.99072	0.58724	0.0243718	0.112601	0.124545	0.388809	0.0805898	0.750113	0.309725	0.624979	0.188961	0.573421	0.616666	0.193419	0.101636	0.803328	0.674948	0.17437	0.0281483	0.733686	0.621212
ENSG00000114115.9_3	2.92652	2.68146	3.02603	3.94028	3.04475	2.85761	3.07707	2.67371	2.92851	2.76325	3.23549	3.40033	2.72955	3.11898	3.11155	1.66142	2.00214	1.989	2.02123	1.9739	1.75623	1.63618	1.69675	1.97733	1.98883	1.81733	2.35651	1.9801	2.26755	2.10713	1.90456	2.11737	2.31866	2.38864	1.98418
ENSG00000114200.10_4	3.04806	3.09619	3.5485	3.98445	3.32859	3.38163	3.63196	3.10597	3.21168	3.30456	3.7107	3.5473	2.93364	2.74589	3.38569	1.25596	1.75244	1.69003	1.83202	1.5551	1.13838	1.56169	1.58717	1.23686	1.54751	1.28895	1.84649	1.78066	2.12109	2.01002	2.26852	1.80118	1.474	2.43814	2.38244
ENSG00000114698.15_4	4.77082	3.57747	3.92072	4.56555	3.92549	4.06925	3.89759	4.26438	4.08649	4.24091	3.86865	3.79364	4.24026	4.29791	4.73955	2.90557	3.22426	2.922	2.6144	2.81243	2.48027	2.64697	2.65899	3.07218	3.11807	2.51671	3.07411	2.87029	2.9593	2.97879	2.68384	2.94236	3.01443	3.58	3.51732
ENSG00000114790.13_3	2.44257	1.9032	1.44946	2.06534	1.64202	1.90249	2.42604	1.99422	1.97017	2.26674	1.77172	2.09947	1.5657	2.90595	2.90618	1.17831	1.04744	1.23712	1.2043	1.19042	1.01661	0.914098	0.78285	0.973671	1.00745	1.0471	1.17227	0.89361	1.1279	1.13479	1.14337	0.868758	1.13779	1.40578	1.37643
ENSG00000114805.17_5	1.72471	0.123016	0.490661	1.83419	1.56842	2.01112	2.33649	2.41495	2.29405	1.82634	2.01275	2.67309	2.16695	0.719533	2.31152	0.763064	0.966055	0.652016	0.494691	0.633698	0.316014	0.210517	0.385066	0.661054	0.867512	0.395412	1.8028	1.11663	1.37341	1.17278	1.02482	1.59106	0.480162	1.79205	1.94957
ENSG00000115226.10_3	2.19565	2.117	1.50831	1.8068	1.71024	2.12317	1.19011	2.26261	2.67882	2.48279	1.12033	1.16617	1.6886	2.58174	2.24739	0.805683	0.575949	0.709546	0.633557	0.910366	0.712562	0.410564	0.67379	0.530833	0.677849	0.930832	0.787555	0.742616	0.804451	0.509898	0.865726	0.390468	0.30618	1.23406	0.83017
ENSG00000115310.18_5	6.93078	6.48252	7.03983	6.67707	6.33241	6.49117	6.6473	6.87676	6.79277	6.44996	6.71219	6.63464	6.40327	6.55321	6.48001	4.75545	5.70802	5.95907	4.23269	5.87174	5.0064	4.46953	4.75722	5.2068	5.2221	3.7379	4.65243	4.69259	5.67926	4.69371	4.12024	5.19666	5.76972	5.02122	4.01483
ENSG00000115361.8_4	2.21066	1.38272	1.58914	1.06032	1.41631	2.00784	1.42393	1.94067	2.64512	2.02329	1.29639	1.26838	2.03502	2.08956	1.5335	1.05248	0.577002	0.553634	0.661919	0.595466	0.441826	0.76413	0.765769	0.895946	1.42518	0.158808	0.745586	0.654666	0.49611	0.743969	0.623074	0.513198	0.747555	1.29736	1.04202
ENSG00000115380.20_4	5.71298	4.78118	5.3125	4.77307	4.47492	5.26798	5.58717	5.41014	5.72908	5.6591	5.40297	4.66955	5.79897	5.17143	5.5981	3.39525	3.20165	3.09939	3.0024	2.39415	2.09825	2.73919	2.54548	3.16971	2.97523	2.81586	3.96488	3.1794	3.08312	3.76205	3.68278	3.62156	2.73614	4.34738	4.41824
ENSG00000115414.19_5	7.53052	6.70177	6.94381	7.9122	6.65996	6.90468	7.21697	6.23724	6.66409	6.77522	6.73945	6.93215	6.68172	8.22084	7.66516	5.54625	6.45012	5.95967	5.76057	5.25905	5.26363	4.90061	5.57051	4.84726	5.89323	5.23827	5.5102	5.20602	5.19821	5.22707	5.63128	5.66678	4.79857	6.21135	6.528
ENSG00000116106.12_4	4.82464	4.38921	4.54796	5.1771	4.81179	4.82563	4.77656	4.97919	4.81284	4.60995	4.81472	4.87563	4.80081	4.07632	4.79656	2.41918	3.18145	2.30795	1.9066	2.89588	2.26372	2.31626	2.21883	2.51845	2.5506	2.75012	2.6577	2.35103	2.79772	2.60899	2.12063	2.45993	2.61616	2.83708	2.25583
ENSG00000116260.17_3	4.87693	4.45363	4.73611	5.46269	4.88368	5.0279	4.92834	5.19827	5.1222	4.76275	4.9679	5.03585	5.06581	5.06224	5.64654	3.93362	3.76585	3.72128	3.66109	3.66306	3.73591	3.85255	3.6928	3.82632	3.54377	3.76658	3.74551	3.41642	3.62381	3.90178	3.73824	3.76511	3.60824	3.85071	3.95329
ENSG00000116574.6_3	3.84315	3.05757	2.82643	3.44561	2.03182	2.70718	3.23043	2.93647	3.56959	3.78565	3.01682	2.83623	2.54284	2.99525	3.72513	1.83317	1.59693	1.53171	1.34195	1.88309	1.51032	1.22048	1.72294	1.51288	1.59136	1.31672	2.13487	1.71873	1.80383	3.13138	2.41001	1.68046	1.97983	2.28336	2.05131
ENSG00000116661.11_4	2.77221	1.73385	1.67206	2.22861	1.41435	1.74179	1.53513	1.94562	1.95328	2.71636	1.7921	2.00827	1.90775	1.92051	1.72639	1.0503	0.745498	0.799215	0.580287	0.63418	0.923866	0.657244	0.977678	0.639283	0.367268	0.19557	1.09419	0.400625	0.643883	0.581877	1.31773	0.404468	0.684002	1.28071	1.31924
ENSG00000116675.16_4	3.91066	3.52518	3.98069	4.41184	3.76465	3.88842	3.85728	4.38918	3.95708	3.94797	4.17083	4.41978	3.91131	3.32335	3.70497	3.0158	2.58335	2.55715	2.75217	2.56404	2.6914	2.95485	3.2066	2.39281	2.18726	2.00183	1.68424	1.58803	1.6069	2.04761	2.21877	1.72162	2.737	1.63345	1.95576
ENSG00000116678.19_4	3.55569	2.96543	2.88136	5.19021	1.96502	2.0402	2.43791	2.2237	2.24731	3.29803	2.29359	2.64886	2.02535	2.36221	4.84197	2.0286	2.26485	2.08518	1.34144	1.86695	1.73316	1.9671	1.92863	1.86356	2.28564	1.64812	2.14815	1.56057	1.689	1.99892	1.80998	1.90637	1.82479	2.06545	1.80208
ENSG00000116711.10_3	2.33164	1.46733	1.76002	2.92622	1.49091	2.01772	1.93942	1.57409	2.19385	2.10892	1.59517	1.99402	1.51633	2.55384	2.96622	1.03166	0.827334	0.577461	0.680823	0.615949	0.579742	0.590805	0.442868	0.702403	1.05357	0.35626	1.05219	0.662409	0.940868	0.614351	1.27247	1.07938	0.826559	1.5447	1.3361
ENSG00000117016.10_3	1.64253	0.835437	0.848042	1.51445	0.897232	1.37519	1.00338	1.27822	1.03503	1.41741	1.20804	1.35419	1.08454	2.60131	1.46846	0.75067	0.452124	0.463452	0.481081	0.363874	0.556449	0.402895	0.475548	0.40931	0.567684	0.476697	0.820848	0.386697	0.303815	0.522439	0.554089	0.364205	0.339163	0.686568	1.05902
ENSG00000117069.15_3	2.47426	0.632698	0.946745	0.669468	0.823801	1.21449	0.454185	1.4247	0.368573	1.20302	0.718929	1.10166	1.00829	3.15033	0.896785	0.331127	0.240885	0.319421	0.206792	0.220279	0.314184	0.044536	0.230601	0.0946015	0.315372	0.103485	0.177949	0.270229	0.427632	0.160915	0.0507825	0.239394	0.35637	0.473915	0.126076
ENSG00000117152.13_3	2.82559	0.62657	1.27302	1.25714	1.35143	1.98927	1.02171	0.719633	1.04924	2.07732	0.865153	0.49877	1.07848	2.57377	1.4095	0.91434	0.884155	0.864452	0.909824	0.887729	0.431618	0.968895	0.563807	0.685854	1.13835	0.684523	0.498402	0.625755	0.515057	1.04072	0.585149	0.508184	0.949857	0.237509	0.805486
ENSG00000117450.14_3	8.00808	8.2457	9.25494	9.8624	9.02092	8.74509	8.69312	8.40173	8.1682	8.23634	8.43132	9.04591	7.95894	8.15301	8.45383	7.13807	7.03611	6.91871	6.66838	6.80959	6.46305	7.15806	6.85233	7.0452	6.91589	6.88787	7.03606	6.96086	6.93107	7.34879	6.91098	7.33679	6.89614	7.05179	7.08958
ENSG00000117480.16_3	2.15428	2.3739	2.64245	2.53884	2.49769	2.68906	2.55163	2.46131	2.31327	2.15551	2.38405	3.04692	2.73027	2.21273	2.59494	1.63976	1.05413	1.26187	1.31711	1.04187	1.65614	1.52897	0.819557	1.49673	1.09877	1.06742	1.48777	1.54701	1.04563	1.48562	1.6396	1.43406	1.12925	1.44841	1.6008
ENSG00000118004.17_2	2.82551	1.87142	2.30391	4.71573	1.44132	3.35856	3.70239	2.90688	3.35279	3.69836	3.64615	3.0309	3.54468	2.67703	4.52477	1.53247	1.61992	1.71197	2.00102	1.96011	1.59247	1.83789	2.37996	1.73729	2.20208	1.47884	1.64339	1.76327	2.5414	1.85559	1.96511	1.88662	2.36841	2.29088	2.02368
ENSG00000118257.16_4	3.38813	2.3075	2.57107	3.91979	2.3216	3.30082	2.75247	2.94484	2.66778	3.52154	2.80974	2.95161	3.08573	3.11098	2.74616	2.29865	2.5283	1.66282	2.18756	2.1229	1.91293	1.54759	1.6923	1.8717	1.92356	1.3547	2.00936	1.96306	1.77714	2.01024	2.29082	1.83276	1.90079	2.4954	1.84525
ENSG00000118523.6_3	6.71331	4.99024	4.25063	5.78921	7.23687	6.27922	6.70235	6.37572	6.31762	6.25474	6.11966	6.02622	7.21778	7.5801	7.43353	4.26165	4.7344	3.57138	3.51434	3.25505	3.77923	3.28735	3.06733	2.82411	4.04366	3.35269	3.28652	3.0801	2.81094	3.35753	4.2748	3.74219	3.20351	3.66369	3.60977
ENSG00000118526.6_2	2.9324	1.79191	2.12356	2.88319	2.19769	2.64009	2.80133	2.81792	3.0962	2.84438	3.14826	3.33463	2.85585	2.96542	3.60789	1.75423	1.86905	1.78492	1.05763	1.62	1.42405	1.46752	1.38895	1.18305	1.55992	1.41741	2.173	1.45042	2.12166	2.12345	2.09984	2.02488	1.7863	1.83391	1.92698
ENSG00000118702.9_3	2.21214	0.740808	1.22169	1.33756	0	1.38912	1.39158	3.02633	2.22225	2.36394	1.66121	2.10217	0	1.14619	0.982221	0	0	0	0	0	0	0	0	0	0	0	0	0.32951	0.460514	0	0	0	0	0	0
ENSG00000118785.14_5	3.98447	1.78921	1.41898	1.44908	0.439975	1.21441	1.23076	1.52769	0.437467	3.52571	1.61741	1.00113	1.45168	0.991964	1.72941	0.763303	0.314122	1.29825	0.648332	0.409291	1.43236	0.586203	0.922589	1.51844	1.73731	0.685589	0.890833	0.567046	1.18466	0.282798	0.801876	1.11844	1.15754	0.694071	0.462977
ENSG00000118849.10_3	2.9756	1.86207	1.65085	2.80129	1.78124	2.9726	2.59885	2.78713	2.94505	2.34693	2.50547	2.83789	3.50973	2.59772	3.52614	1.42544	0.821268	1.1387	0.594907	1.24249	0.759078	0.527145	0.924766	0.93868	1.19133	0.763402	1.3841	0.783988	1.12908	1.60946	1.53403	0.968456	1.04092	1.89883	1.98212
ENSG00000119147.10_4	4.54175	3.98619	3.64818	5.15015	3.90967	3.85689	3.41289	3.69594	4.06768	4.60746	3.50606	3.29111	3.54956	4.73925	3.09575	2.24491	2.92112	2.17802	2.79452	2.07743	1.99175	1.85835	2.33737	2.26619	2.07887	1.66118	2.16573	2.47627	2.56041	2.85136	3.97763	2.21753	2.47809	3.98232	3.6823
ENSG00000119771.15_4	1.74301	0.964483	0.674385	1.19973	1.07805	1.3306	1.14041	1.09413	1.31057	1.42157	1.18174	0.78241	1.07845	1.73901	1.56163	0.470082	0.734029	0.709496	0.757983	0.711799	0.576059	0.481903	0.597095	0.429574	0.904984	0.594402	0.497716	0.489049	0.482573	0.892783	0.706685	0.798669	0.496641	0.950047	0.976349
ENSG00000119927.14_3	6.703	6.09391	5.95329	4.64095	5.24898	5.6828	3.34617	6.12948	7.3921	6.99849	3.52392	3.23114	4.78093	5.67786	5.32742	3.75238	3.59239	3.57782	3.58756	3.53547	3.38409	3.41439	3.55501	3.69316	3.42744	3.68635	4.01421	3.78083	3.39437	3.63355	3.95787	3.50446	3.84474	5.1038	3.73547
ENSG00000120057.5_3	3.76841	5.0454	4.34657	7.44124	6.12488	4.98445	4.97036	5.09855	5.65218	4.63706	5.17172	5.69617	3.21631	4.98779	6.17376	0.610252	1.74332	0.566457	0.327022	0.850732	0.555134	0.269485	0.620894	0.450233	0.656459	0.212042	0.71806	0.344707	1.61365	1.1379	0.689344	1.09039	0.498759	1.55274	0.621436
ENSG00000120254.15_6	1.83122	0.832523	1.18796	1.63808	1.33123	1.63356	1.64279	1.68679	1.67304	1.72621	1.388	1.80971	1.41491	3.41765	2.10894	0.789024	0.975922	0.872919	0.970984	0.868868	0.670127	0.662709	0.8489	0.529527	0.948182	0.837979	0.76618	0.856628	1.06822	1.10057	0.57396	0.65157	0.872237	0.658387	1.06937
ENSG00000120693.13_4	4.16435	2.35957	2.72487	2.21986	1.79702	3.91524	3.88256	4.56992	4.42322	4.05863	4.35847	3.39622	3.85123	3.14267	3.62101	2.36236	1.58858	1.97997	2.22259	2.02494	1.88189	2.39279	1.80295	1.75537	2.21996	2.13973	1.50496	1.96374	2.45187	1.99279	1.85744	2.04448	2.34194	1.57346	2.29938
ENSG00000120738.8_3	4.75067	4.03651	2.47402	6.02391	5.04978	3.11172	4.29753	4.10677	3.09375	4.09138	3.09293	5.04332	4.7271	4.41026	6.67142	3.01973	3.71148	1.73517	2.10321	2.80675	3.26338	2.7929	2.14715	4.15103	3.62986	1.87412	2.68142	3.97264	3.06185	3.79552	4.51133	2.82018	2.22202	5.3024	3.42492
ENSG00000120875.9_3	2.7489	1.64793	1.58572	1.45566	0.907281	2.0057	0.886978	2.54023	3.11725	2.82874	1.07539	0.756104	1.01345	1.40445	2.03555	1.54072	0.679815	0.217755	0.373548	0.560863	0.282144	0.209839	0.764257	0.452603	0.493838	0.280438	1.59515	0.297015	0.411278	0.622759	0.636554	0.309331	0.440213	1.42384	0.746338
ENSG00000120937.9_3	6.87907	5.75363	2.59114	5.1777	8.10929	6.55925	4.11088	8.77414	8.05406	5.09127	4.54158	4.5612	4.37471	8.44023	9.67831	1.56076	3.51749	1.66454	1.20692	1.44837	0.887574	0.185129	1.33904	1.86161	2.21159	1.89843	0	0.300226	3.95528	0	0	0.195076	0	1.19968	1.11255
ENSG00000121005.9_3	3.30608	0.741736	1.60646	2.96105	2.34502	2.3255	1.97839	2.6858	1.9112	2.10514	1.43736	1.56345	1.86189	3.47467	1.98371	0.548279	1.13972	0.603791	0.694528	0.304696	0.356046	0.439542	0.588563	0.490006	0.439863	0.441757	0.557732	0.817017	0.969368	0.633898	0.343622	0.515084	0.521233	0.89071	0.976771
ENSG00000121281.12_4	2.85347	2.12235	2.29247	2.75933	2.2073	2.53431	1.97368	1.65773	2.00049	2.22523	1.94953	2.15984	2.33539	2.844	2.5506	1.72855	1.27107	1.27278	1.33734	1.10432	1.12156	1.02791	1.38842	1.26684	1.38494	0.726857	1.83618	1.22379	1.10015	1.61322	1.57999	1.47601	1.03192	2.05157	1.98423
ENSG00000121410.11_3	1.0608	0.551708	0.534214	1.81537	1.26547	1.29236	1.82077	1.61606	1.3775	1.01548	0.37028	1.81989	1.15176	1.20365	1.53708	0.814859	0.312029	0.213073	0.759186	0.353019	0.258137	0.213997	0.619427	0.611226	0.425924	0.176007	0.526545	0.536322	0.476985	0.422488	0.352721	0.247176	0.374239	0.701604	0.171294
ENSG00000121898.13_4	4.27518	3.91562	3.51572	3.36366	2.2359	2.27971	1.92699	1.22087	1.88968	2.23161	1.30594	0.972787	0.471975	5.10146	3.09864	2.05203	1.65716	0.981982	1.6984	1.42707	0.807211	1.10699	1.27373	1.76798	1.7652	1.21208	1.27488	1.54848	1.83385	1.07827	1.80626	1.42068	1.31943	1.56311	1.0075
ENSG00000122176.12_4	5.39521	3.26832	3.49944	3.91109	3.55963	3.85286	3.66236	3.3026	4.06338	4.39543	4.34348	4.12626	3.47802	4.09495	4.47753	2.71953	3.03948	2.13953	2.60642	2.88123	2.30644	2.20936	2.45932	2.12567	2.83217	2.35828	2.10184	2.63565	2.46158	2.31261	2.63073	2.81863	3.07626	3.23782	2.9211
ENSG00000122420.10_5	2.929	2.61213	2.7231	1.91208	2.06717	1.08307	0.493396	0.691792	1.27638	1.89682	0.752873	0.172158	0.448521	2.73718	1.27373	0.597897	0.326141	0.347499	0.71013	0.065427	0.412885	0.682442	0.463523	0.420515	0.46586	0.315851	1.32033	0.422936	0.232285	0.416129	1.34098	0.468595	0.174772	1.41629	1.1687
ENSG00000122641.11_4	1.83969	1.30217	1.45935	4.29124	1.17155	1.15676	2.27495	1.1892	1.61196	1.13083	1.10858	1.92277	1.10423	3.91477	4.91235	1.47855	1.68173	1.24805	1.06235	1.43487	0.720165	0.561701	1.01283	0.724733	2.40217	0.759899	0.847407	0.877077	0.76821	1.09154	0.59071	0.72421	0.607462	0.613105	0.564204
ENSG00000122691.13_4	2.39524	0.509415	1.41626	1.48032	1.23385	1.788	1.80157	1.10721	1.89283	1.69645	1.49486	1.27284	1.91204	1.84664	1.69099	1.19132	0.843072	0.704937	0.568204	0.406576	0.385999	0.734718	0.4678	0.386925	0.462648	0.479019	0.823449	0.83121	0.850474	1.24701	0.832318	1.42914	0.674603	0.871089	1.54817
ENSG00000122756.15_4	4.88756	3.8935	4.33176	4.11913	3.47056	4.21413	4.6066	4.35328	4.52192	4.85648	4.91255	4.69623	4.46164	3.84033	4.55115	1.94044	1.55825	1.17646	0.645577	1.44613	1.01283	1.14958	0.623049	0.782592	0.605986	0.736491	2.28876	1.8659	2.4047	2.23995	2.08761	2.05687	1.03763	2.94452	2.16028
ENSG00000122824.11_4	0.846456	1.42338	1.2775	1.5067	0.264846	1.03546	0.812487	0.815929	0.649692	1.14594	0.785417	0.979551	0.868068	1.53908	1.1495	0.102184	0.304768	0.2527	0.348906	0.308858	0.340983	0.0813049	0.419406	0.115761	0.453825	0.0646603	0.216404	0.125251	0.29752	0.116981	0.21288	0.0577899	0.256169	0.177274	0.680869
ENSG00000123094.15_5	4.7549	4.43595	4.92473	5.55034	4.35019	2.53683	2.70606	5.06445	4.988	4.97841	5.1556	2.8066	4.65879	4.52634	5.11212	3.66386	1.92907	3.56853	3.42125	3.68354	3.53481	2.07941	3.45151	3.47756	3.61708	3.17163	3.71993	3.28047	3.53068	3.59294	3.63656	3.53541	3.60071	3.85092	3.73876
ENSG00000123342.16_4	1.16134	0.566335	0.641487	0.979612	0.723103	1.19984	1.06528	0.954622	1.42336	1.11985	1.13322	1.18986	1.09072	1.18003	1.44264	0.636287	0.232688	0.455907	0.356767	0.531627	0.278157	0.513775	0.362388	0.204522	0.681046	0.185591	1.03819	0.539539	0.537648	0.796501	0.631015	0.640429	0.284026	0.734628	0.851338
ENSG00000123453.18_4	1.39589	0.511274	0.598163	1.18515	0.814973	1.65169	1.40358	1.87386	1.67855	1.26931	0.803915	1.6851	1.41453	1.03063	1.26063	0.674251	0.674481	0.67958	0.475804	0.309443	0.150836	0.14349	0.506824	0.493799	0.374463	0.513185	0.717777	0.460774	0.468442	0.340983	0.648585	0.295495	0.427221	0.538062	0.54291
ENSG00000123560.14_5	3.83415	2.2704	2.30751	2.14571	1.42928	1.72897	1.92352	2.28475	1.88297	2.12424	1.9732	1.69641	1.64472	1.66755	2.3659	0.855999	0.911822	1.5789	1.11443	1.16546	0.868863	0.764291	1.19514	0.917329	0.812955	0.731043	0.65026	1.03172	1.56932	0.909274	0.759572	1.18151	1.20492	1.19067	1.23295
ENSG00000123612.16_3	2.20068	1.06711	0.891594	0.678194	0.945346	0.997527	0.639031	1.33027	2.21853	1.83532	0.523931	0.56364	0.911919	0.988383	1.53385	0.664028	0.0953474	0.0880145	0.178039	0.132089	0.151931	0.185895	0.0245313	0.148646	0.0781668	0.240283	0.770687	0.124535	0.0549265	0.156383	0.254682	0.0394186	0.0860427	1.19522	0.347668
ENSG00000123999.5_3	1.5094	1.10425	1.96801	3.58579	1.75177	2.99341	4.78178	3.3488	2.9242	2.21174	3.13256	4.38521	1.91694	1.82982	4.56221	1.004	1.70135	1.37028	1.39005	1.41666	1.2964	0.77867	1.17741	0.609658	1.57097	1.44955	1.59569	1.98868	1.28787	2.22489	1.02168	1.34686	1.20752	0.438312	1.43146
ENSG00000124212.6_4	5.77295	4.48353	4.78813	5.30956	5.08277	5.49161	4.94422	4.14345	4.6011	4.85752	4.52394	4.17921	5.35246	7.18799	5.28355	4.60676	4.00493	4.21103	3.66568	3.73061	3.19658	3.52269	3.64518	3.5957	4.15416	2.92702	4.25282	3.99196	3.51053	4.17486	4.13531	4.63546	4.25325	4.60358	4.91491
ENSG00000124429.18_3	3.7213	3.02561	4.21607	5.26146	4.46488	3.81586	4.43684	4.527	3.42074	3.27338	4.50971	4.33524	3.54228	2.51935	4.59467	0.599082	2.22754	1.75027	2.85343	0.604251	2.27995	2.25997	2.26139	2.19386	2.06623	1.18146	0.633876	1.23406	0.791511	0.599865	1.96778	1.53882	0.289326	1.52849	0.137845
ENSG00000124575.6_2	3.99607	2.31192	2.53693	3.76385	2.5064	3.56942	4.30144	3.46869	3.83659	3.8212	3.43417	3.97465	2.63382	2.97678	4.30139	1.74116	2.00128	2.22038	2.46495	2.21601	1.92741	1.65457	1.65719	1.37864	1.49267	1.53291	1.8534	2.66472	2.45874	1.14105	2.16778	1.827	1.60561	1.95632	2.26462
ENSG00000124610.4_2	3.61769	3.85592	4.02122	4.63109	3.6619	3.52589	3.80564	4.48624	3.70502	3.52819	4.34619	4.28594	3.23413	2.47556	3.25076	2.43068	1.85605	3.07782	2.51755	2.06147	2.6788	2.92492	2.21614	2.19527	1.93201	1.89721	2.79382	2.60822	3.51184	2.3981	2.86004	2.73974	2.70493	2.61217	2.75992
ENSG00000124780.14_3	2.01318	1.06692	1.14371	2.00259	0.913928	1.35723	1.91136	2.19003	1.17046	2.0689	2.187	2.55245	1.60909	2.53458	1.84003	0.332037	0.607185	0	0.368945	0.21868	0.108811	0	0.284614	0	0.685496	0	0.672998	0.200674	1.15739	0.443448	0.0977143	0	0.362278	0	0.344094
ENSG00000125675.18_5	1.69887	0.567013	1.29664	1.5739	0.481003	0.89971	1.60633	0.682552	0.795841	0.736742	0.540093	1.30073	0.468646	1.46377	1.22982	1.11527	1.33932	0.139048	0.483007	0.478442	0.223946	0.229305	0.737156	0.280394	0.456829	0.299787	0.363093	0.288612	0.445107	0.203398	0.0862754	0.265398	0.4129	0.340326	0.269876
ENSG00000126218.11_3	5.00836	4.60696	4.56764	4.15982	4.0281	4.45147	4.54832	4.26225	4.47472	4.22774	4.34976	4.22652	4.22983	4.72463	4.4067	2.33143	2.56471	2.71729	2.78142	2.22887	1.89291	2.39162	2.36892	2.47589	2.3352	2.1221	2.51114	2.65166	2.54358	2.52079	2.47658	2.32321	2.3034	2.88291	2.93732
ENSG00000126500.3_3	1.78415	0.945413	1.31251	2.90069	1.75416	1.35949	1.31364	1.3244	1.39769	1.13371	1.5126	1.38072	1.56722	1.2479	1.74442	0.465535	0.809572	0.891054	0.683398	0.822697	0.762061	0.545743	0.880571	0.708742	1.07744	0.810752	0.709195	0.654342	1.29232	0.827779	0.658553	1.07508	0.730311	1.16411	0.876968
ENSG00000127083.7_2	4.51702	2.95427	3.44123	3.76978	3.5738	3.80352	4.23802	3.03139	3.7168	3.51888	3.7272	3.60841	3.96155	4.20645	4.26058	2.537	2.8167	2.73813	2.60177	2.37343	1.98817	1.80817	2.15881	1.99483	2.7629	2.03177	2.45148	2.58871	2.42125	2.48012	2.09468	2.2446	2.41707	2.3412	2.8671
ENSG00000128040.11_3	0.760444	1.19928	1.15529	1.15346	0.201045	1.78872	2.89501	1.89864	2.35345	2.48521	2.50445	2.36996	1.50441	0.588703	2.05883	0.734476	0	0	0	0	0.273418	0.248796	0.190076	0	0.185433	0	0.325751	0	0	0.338473	0.186839	0.453779	0.375602	0	0.223828
ENSG00000128045.7_3	2.72292	2.68923	2.26154	3.39913	3.28488	3.51469	3.80412	3.26474	4.01582	2.95719	3.0546	3.62393	3.31422	3.43065	3.63234	1.6148	2.86591	2.94341	1.45395	2.53181	2.12318	0.804926	1.18263	1.4272	2.48557	2.31143	0	1.83392	3.23717	2.89824	2.09609	1.92056	2.01933	1.47168	1.76249
ENSG00000128268.12_3	2.84709	2.09423	2.07754	1.79741	2.14399	2.96407	2.15145	2.09802	2.15072	2.63127	2.33646	2.26529	2.39482	2.69698	2.43286	1.97721	1.23517	1.14769	1.19499	0.969613	1.24724	1.09423	1.59705	1.25889	0.996668	0.151087	1.47523	0.673431	0.88412	0.889757	1.0038	1.04801	1.25458	1.49818	1.4652
ENSG00000128606.13_4	3.8725	2.53973	2.9403	3.38557	1.85519	3.65901	3.20191	2.94517	2.66795	3.15681	2.77634	3.16788	2.67506	4.35259	2.72006	1.57057	2.15609	1.86816	1.71765	1.53646	1.79701	1.51379	1.5786	1.3286	1.83373	1.58244	1.96322	1.72225	1.8511	2.11304	2.33144	2.01951	1.62158	1.48737	2.97417
ENSG00000129596.5_3	4.87413	3.95479	4.05248	3.68201	3.69576	4.36426	3.6487	4.57353	4.92266	4.86034	3.41328	3.76032	4.36127	4.40858	4.36001	2.83705	2.57011	2.3222	2.11035	1.5952	1.92036	2.09325	1.34139	1.94448	2.01083	1.43432	3.48648	2.30051	2.51193	2.73385	2.96988	2.2772	1.84822	3.5912	3.25213
ENSG00000130037.4_2	4.67344	5.95501	5.7846	5.76021	6.01789	6.33781	6.34789	6.32735	6.22236	6.22336	6.68848	6.3471	5.6737	5.965	6.29405	2.6154	2.56346	2.99218	2.65617	2.52301	2.77032	2.53618	2.00373	2.41849	2.96334	2.01252	2.53099	2.5562	2.24748	2.79781	3.12749	2.70997	2.82697	2.92214	3.30158
ENSG00000130054.4_2	4.76183	5.73091	6.13656	5.95738	5.23727	5.63387	5.76939	5.72091	5.91877	5.88076	6.20441	6.08114	5.49846	4.86658	5.99849	3.9202	4.60918	3.20549	4.56716	3.6229	5.19876	4.82749	5.11107	4.79581	4.24616	5.6676	2.31653	3.84925	1.88993	4.30482	4.26351	4.62485	5.04783	2.94264	4.23048
ENSG00000130066.16_2	6.49137	6.38255	6.20361	6.15419	6.00182	6.51068	6.73819	6.8434	6.9814	6.96815	6.87158	6.69668	6.62381	5.96924	6.9227	4.98261	4.71595	4.41583	4.69386	4.41257	4.87457	5.09532	4.95345	4.60223	4.87324	4.82795	5.72623	4.98497	4.47697	5.82839	5.45081	5.24282	4.9491	5.40914	5.64851
ENSG00000130173.13_6	3.12063	1.18561	2.00611	0.416244	1.04169	1.57538	0.514631	2.31953	2.58152	1.66281	0.672628	0.340188	0.624726	1.10959	0.647181	0.652941	0.397486	0.280108	0.224583	0.606508	0.219271	0.362372	0.288718	0.44366	0.702328	0.440912	1.079	0.342582	0.280793	0.652601	0	0.417369	0.23321	0.823066	0.742694
ENSG00000130176.8_3	6.48821	4.89968	5.22794	5.25611	4.70947	5.66344	5.29581	6.26332	5.87952	5.67092	5.17749	6.18683	4.77589	7.44133	5.82121	5.1546	6.28842	4.21233	4.27598	4.54408	4.43361	4.0107	4.4131	3.35165	4.29564	3.92584	4.97326	3.51098	4.29074	4.67952	4.4351	3.56961	3.755	4.29266	4.41998
ENSG00000130203.10_4	6.23768	5.44818	5.45231	6.65256	5.39312	6.48882	5.95614	6.26404	6.63001	6.1477	6.24917	6.28167	4.84651	5.42021	7.46076	4.51305	5.64416	3.8914	5.08762	4.42097	4.25829	4.37301	5.13857	4.4506	3.80392	3.20425	5.34898	3.57678	4.8334	4.13987	4.69083	3.8361	3.81897	5.29481	3.33105
ENSG00000130208.9_3	0.906283	1.80512	1.16003	1.27986	0.258465	1.20468	1.14385	0.815498	1.6526	1.14205	1.14261	0.87026	1.04789	0.785605	1.74426	0.40228	0.344746	0	1.10355	0.0276783	0	0.645691	0.670203	0.792549	0.404843	0.452297	0.846172	0.778477	0.39024	0.244937	1.05244	0	0.26141	0.623908	0.358252
ENSG00000130224.15_3	2.93051	2.85277	3.15781	3.45583	2.74138	2.927	3.20885	3.14855	2.88975	3.0151	3.32995	3.20455	2.79714	2.60429	2.79524	1.55223	1.52876	0.964786	0.942099	1.10238	1.43718	1.69206	1.25741	1.17139	1.32052	0.94399	1.31226	1.09942	1.16092	1.46803	1.45584	1.21952	1.31709	1.34758	1.51196
ENSG00000130294.16_5	4.72883	4.35586	4.47245	4.70326	3.40303	4.76448	4.2929	5.14225	4.12266	4.53866	4.72128	4.251	4.0685	3.96037	4.29255	0.996834	1.43914	1.46546	0.533203	0.862255	1.07305	0.980208	0.449691	0.680826	0.786581	1.11015	0.336036	0.243429	1.20348	0.36981	0.374809	0.520209	0.271984	0.431899	0.543344
ENSG00000130300.9_3	5.07726	4.64628	4.15176	5.42171	3.74015	3.86005	4.39203	5.35509	4.62834	5.0106	5.16912	5.08092	4.39347	4.0163	5.79746	3.18045	2.59835	1.38191	2.10879	2.47346	1.65207	2.09176	1.71364	1.81241	2.71889	1.6112	2.57623	2.8473	2.81394	2.45644	3.27955	2.65746	2.51948	3.02313	2.21094
ENSG00000130558.19_5	3.89613	2.69502	2.5403	2.96448	2.55654	2.13323	1.93082	2.65861	2.3337	3.20901	2.3788	2.30958	2.3264	2.42544	2.8846	2.10897	1.98224	1.87664	1.58816	1.76134	1.40293	1.08349	1.41741	1.06367	1.32869	1.50274	2.0646	1.6263	1.88466	1.92285	1.85602	1.876	1.39027	2.08619	1.84847
ENSG00000130700.7_3	2.28541	3.99756	4.11736	2.86652	3.2596	1.38622	1.50137	1.11297	0.997241	1.71945	1.27271	1.19705	1.03256	3.24969	0.826526	2.98624	0.535699	0.294219	1.63159	0.325993	0.905203	2.2623	0.913455	0.434408	0.411179	0.144242	0.534633	0.429487	0.364803	0.17526	0.698737	0.851765	0.162026	0.378421	0.65245
ENSG00000130762.15_5	1.61652	1.0356	0.967069	0.691368	0.917833	0.995405	1.23396	1.15379	1.40364	1.10932	0.889301	0.882117	1.6076	0.917368	0.962759	0.53014	0.473705	0.574637	0.442605	0.401594	0.387791	0.254078	0.524323	0.611434	0.698425	0.389525	0.466313	0.637099	0.624303	0.428347	0.243558	0.223142	0.212941	0.512521	0.739576
ENSG00000131016.17_3	4.7462	4.35271	3.87836	4.67021	3.9211	4.33185	4.33609	3.72956	3.83623	4.89109	4.48736	4.2732	3.46847	4.56648	4.1781	3.18218	3.66046	2.94307	2.63669	2.60032	2.77016	2.41679	2.52313	2.5535	2.72404	2.40894	2.56159	2.72028	3.24658	3.15515	3.89193	2.83749	2.50183	3.67537	3.6604
ENSG00000131171.13_4	5.96043	5.23137	5.41095	5.89975	5.28556	5.61467	5.66074	5.70675	5.55633	5.80191	5.55401	5.45279	5.51832	6.30094	5.65425	4.46674	4.56723	4.40674	4.17962	4.38415	4.07894	4.29465	3.89195	4.03461	3.8909	3.66623	4.49961	4.45634	4.26653	4.49353	4.52559	4.34266	4.33401	4.78104	4.79618
ENSG00000131370.16_5	3.97233	3.29077	2.65143	3.01879	1.99262	2.8823	2.91465	3.15161	3.08757	3.72508	2.97901	2.50651	2.85269	2.68942	3.47873	2.20305	2.31854	1.82865	1.87146	1.83053	1.69144	2.05608	1.81137	1.67007	1.32093	1.25483	2.65876	2.06192	2.03691	2.02068	2.6817	1.95299	2.09249	2.10946	2.0975
ENSG00000131435.13_3	2.67693	1.87711	2.35856	1.87865	1.9363	3.08867	3.41053	3.78043	3.64899	2.51664	3.23486	3.69957	1.86731	2.35179	4.12204	1.04203	1.33446	1.84029	0.968366	0.94449	1.57669	0.607289	0.867006	0.75382	0.948663	1.13134	1.07366	0.890423	1.37335	1.23844	0.800129	0.910805	0.863598	0.983451	1.11604
ENSG00000131471.7_4	5.72701	4.88624	4.52101	5.03053	4.7236	5.03889	4.43597	5.30363	5.95207	5.9417	4.24052	4.41908	4.63881	6.77768	5.25208	3.69733	3.60892	3.35639	3.37796	3.36892	3.18541	2.87492	3.11691	2.68159	3.37177	3.14959	3.88643	3.22333	3.05606	3.5026	3.89427	2.48294	3.16491	4.63989	3.94417
ENSG00000131711.15_3	6.87896	6.98687	6.76723	7.21593	6.62864	6.35589	6.05609	6.36714	6.39788	5.95739	6.0265	5.97319	6.19372	7.04533	6.36077	4.86198	5.74075	5.27185	5.51871	5.26405	5.11414	5.62995	5.45765	5.1295	4.57149	4.85813	4.58792	4.84651	5.62779	5.11127	5.58333	5.07564	5.00556	5.48372	5.5089
ENSG00000131771.14_3	1.54584	1.23901	1.06456	1.11137	0.534031	0.744145	1.04492	0.761378	1.35344	1.65877	1.10367	1.44895	0.528324	0.502963	1.17226	0.819546	0.261142	0.25513	0.115241	0.0586098	0.120118	0.232081	0.571764	0.110773	0	0.0890772	0.449316	0.218872	0.423257	0.131394	0.520984	0.320125	0.249724	0.373174	0.181517
ENSG00000132498.7	0.792328	1.02459	1.22294	1.36221	1.08044	1.38424	1.25106	1.79512	1.63573	0.833706	1.52529	1.89322	0.533406	0.710612	1.14758	0.152386	0.262753	0.0621572	0.214192	0.102742	0.182561	0.371082	0.129458	0.0815058	0.208968	0.23136	0.133869	0.25427	0.114727	0.227663	0.138235	0.440101	0.0960128	0.227604	0.377444
ENSG00000132554.20_6	1.14908	0.58296	0.662229	0.979321	1.05251	1.12318	1.13547	0.809574	1.23265	1.38645	0.433492	1.09757	1.08481	1.20077	1.13869	0.69277	0.42845	0.279863	0.294579	0.344622	0.109481	0.101844	0.276791	0.266133	0.203613	0.112804	1.03423	0.393144	0.406078	0.717543	0.337189	0.183145	0.0520983	0.883934	0.860829
ENSG00000132561.14_6	5.55333	4.28668	4.7166	5.85056	4.96592	5.34817	5.0217	5.42575	5.30858	5.42162	5.19121	5.57047	5.31638	5.58241	6.04045	3.1113	3.88176	3.80727	3.69723	3.54748	3.29591	3.80673	3.79734	3.52532	3.71812	2.76537	3.26324	3.73364	4.15379	4.23563	4.34032	4.18658	3.59098	4.83341	4.64185
ENSG00000132639.12_3	3.04672	0.742607	0.807066	1.28999	0.874943	1.44533	1.59832	2.08061	1.992	2.20693	1.67121	2.08133	0.868614	1.4278	1.83949	0.0575281	0.0527629	0	0.0324485	0.0168692	0	0.196191	0	0	0.12091	0	0	0	0.051399	0.104207	0.156481	0.0639244	0.141939	0.0680672	0.075169
ENSG00000132821.12_3	4.80571	4.8568	6.02041	6.57514	6.2112	5.68275	5.60079	5.61385	5.83814	5.8288	5.5946	5.58076	6.02303	5.40651	5.55426	1.43715	2.86245	1.73192	1.07398	2.57985	1.84887	0.748023	0.441084	1.31638	0.398985	1.35859	2.10264	1.82833	2.42355	1.53597	1.19843	1.63845	1.30268	2.39792	0.571912
ENSG00000132837.14_3	1.57233	1.74581	1.84413	2.27217	2.00822	1.85361	1.76236	1.89424	1.95281	1.73045	1.82824	2.63166	2.31807	1.72723	1.90969	0.997569	0.675825	1.20498	0.951803	1.048	0.837184	0.812274	1.53772	1.27787	1.22562	0.973266	1.47791	1.14663	1.18899	1.36185	0.870977	1.08619	1.45752	1.62542	1.24652
ENSG00000132840.10_3	2.58318	2.88415	2.54396	3.02388	2.84919	2.80239	2.6512	3.0005	2.81552	2.90809	2.61827	3.32792	3.15769	2.87288	2.83627	1.71752	1.2921	1.65869	1.21199	1.27464	1.62522	1.34482	2.18863	1.95553	1.71237	1.76551	2.12317	1.67163	1.62213	1.96423	1.68998	1.43676	2.32892	2.12007	1.87031
ENSG00000133067.17_4	3.59062	2.20576	3.14942	4.63732	3.79569	3.97552	3.98043	4.00866	3.90068	2.60585	3.71519	4.86168	4.04703	2.59154	3.85909	0.691218	0.674373	1.38228	0.969274	0.997675	0.678434	0.340899	0.312859	0.371801	0.736357	0.556758	2.01665	1.47348	2.56063	2.16831	1.46586	1.02531	0.679544	1.65391	2.25363
ENSG00000133069.17_6	2.46244	2.92718	4.00498	3.85713	3.19768	3.38045	3.35759	3.26241	3.52936	2.97593	3.80898	3.5836	2.99489	2.6015	3.06641	1.1513	1.17768	0.938765	0.910229	1.29925	1.39267	1.08436	1.32744	1.07429	0.657874	0.689228	1.13308	0.80351	1.09082	0.740441	1.12922	0.992078	1.32688	1.04276	1.07921
ENSG00000133134.11_4	3.38493	3.15568	2.92238	3.28269	2.92557	2.92332	3.47673	3.79696	2.88763	3.29314	3.58223	4.20472	2.6819	2.42265	3.69282	0.750791	1.78156	0.80293	0.363227	1.06897	1.69243	0.462034	0.835554	0.390502	1.28935	1.01671	0	0.855907	0.685874	0	0.548117	0	0.901128	0.139267	0.29207
ENSG00000133138.20_5	1.9008	1.5757	1.69962	2.10533	1.69104	1.81934	1.82244	1.78728	1.74865	1.81722	1.94464	1.72701	1.7991	2.15578	2.10808	0.910683	1.11792	1.15344	0.966935	1.07851	0.983319	0.707055	0.747635	0.990587	1.06733	0.930965	1.25358	0.678095	0.885572	1.1039	1.0433	1.08125	0.939734	1.01857	1.46058
ENSG00000133317.14_2	3.28589	2.78278	2.56177	1.39501	1.83523	2.47352	0.0424296	2.57644	4.33215	3.64766	0.3517	0	0.91524	2.37622	2.83234	0.782286	0	0.106922	0.0535191	0.082192	0	0.240648	0	0	0	0.122537	1.14949	0.111276	0.0512426	0	0.82271	0	0	1.84346	0.565469
ENSG00000133392.18_5	7.00561	5.5507	5.64118	6.03733	5.23255	6.63078	5.94083	5.90794	5.81292	5.16844	5.88061	4.93585	5.03404	9.04925	6.66506	4.75964	4.77968	4.41003	5.34918	4.99834	4.5642	4.17366	3.80193	3.37595	4.77541	4.16917	5.16346	4.94795	5.04641	4.9561	5.29157	3.71021	4.79431	4.37278	5.97926
ENSG00000133800.8_3	4.6054	3.59503	4.28739	3.91106	4.14923	3.78651	3.17169	3.47919	3.88727	4.39758	3.33977	2.14122	4.66989	3.85555	4.3179	2.65331	1.72767	1.92366	1.55319	1.92227	2.03674	2.41454	2.26352	2.87117	2.09698	2.0274	2.78427	1.8837	2.38323	2.70501	3.63595	2.86393	1.72219	3.48305	3.36694
ENSG00000134121.10_4	4.13052	3.69206	3.56782	4.23308	3.89529	3.38217	3.57385	4.03559	3.74688	3.54118	3.51064	4.54683	3.77365	2.13213	3.90544	1.2925	2.20434	1.94717	0.933567	0.932743	1.00271	0.664021	0.99297	1.24169	1.34367	1.39783	2.19882	1.94994	2.31533	1.50753	0.887291	1.40074	1.65188	1.36089	1.52507
ENSG00000134201.12_6	1.99011	1.43182	1.12275	1.37651	0.663722	0.964067	1.74191	1.08859	1.12438	1.51641	0.860921	1.43329	0.881112	1.72011	0.965153	0.187241	0.187045	0.247564	0.852947	0.263435	0.11115	0.20764	0.66965	0.223186	0.266697	0	0.493054	0.920353	0.629135	0.340047	0.589673	0.655586	0.616953	0.80577	0.522232
ENSG00000134245.18_3	2.32781	1.63623	1.9186	2.3159	2.34683	1.2177	1.72775	1.6746	1.44984	1.60382	1.57093	1.84432	1.24994	2.32885	2.01459	1.08773	0.710775	0.589545	1.10131	1.01821	0.54388	1.00966	1.12133	1.02791	1.34372	0.579127	0.492525	0.211638	0.689375	1.01985	0.804067	0.181365	0.270094	1.3886	0.543089
ENSG00000134504.13_4	2.99271	3.50694	3.71239	4.45831	3.86634	3.72695	4.03597	3.78542	3.78256	3.33148	3.99234	4.38789	3.31891	2.99655	4.04324	1.92326	1.66588	1.89267	1.97599	1.60624	2.18656	2.05953	1.99235	2.17489	1.73505	2.00872	2.25413	2.03859	1.97904	2.444	2.50322	1.82403	1.76325	2.40437	2.46675
ENSG00000134508.12_3	2.34387	1.61897	1.61499	1.8346	1.80744	2.2762	1.7125	2.07579	2.57733	2.56003	1.68721	1.51591	2.34254	2.46869	2.11918	1.52243	1.2087	1.10387	0.658386	0.836422	0.591566	0.863832	0.939765	0.968779	1.05321	0.628361	1.34619	0.647355	0.996565	0.840125	1.17431	0.486217	0.645072	1.74436	1.1825
ENSG00000134532.17_4	2.3365	2.13115	2.62375	2.6165	2.50863	1.8098	2.30849	2.34718	2.34071	2.55497	2.5065	2.33969	2.24978	1.81508	2.36184	1.02009	0.944623	0.826304	0.797329	0.883139	0.826433	0.988614	1.06233	0.902105	0.855131	0.62132	1.32177	0.866961	0.905028	1.05553	1.02289	0.815886	0.773363	1.62485	1.4255
ENSG00000134594.5_3	1.66771	2.41953	1.89744	3.24445	2.88279	1.93197	3.24034	2.58572	1.56723	1.50366	1.8951	3.43899	1.92505	2.34453	4.0434	0.53316	0.531048	1.26375	0.55679	0.643401	0.770729	1.11565	1.39299	2.32337	1.08586	1.45848	0.201651	0.386776	0.553785	0	0.507013	0	1.28741	1.01131	0.441266
ENSG00000134760.6_3	0.707782	1.20124	1.65956	1.04073	1.96579	1.30495	1.45	0.967575	1.39774	0.930167	1.16658	0.944498	1.42606	1.1766	1.16253	0.682942	1.02752	0.928799	0.0963089	0.499353	0.989811	0.306549	0.265389	0.856988	0.493926	0.940294	0.657476	0.277537	0.481584	0.618248	0.307954	0.610034	0.172659	0.57964	0.366056
ENSG00000134765.9_3	5.20903	5.47289	5.97622	5.52837	5.67109	5.67783	5.74942	6.0695	6.16304	5.87912	6.34221	5.92058	5.9605	4.90244	6.06403	3.02506	3.85699	3.70804	1.02006	2.95173	4.03586	2.6995	1.93378	3.48003	2.56966	4.00441	2.79852	1.60025	2.8558	3.30902	2.37999	3.07613	2.43261	2.61048	2.06093
ENSG00000134853.12_4	5.60916	4.87513	4.95353	4.92249	5.06101	5.50824	5.3885	5.12002	5.54782	5.7254	5.24887	5.28773	5.84037	5.30226	5.78172	4.26658	3.81791	3.62907	3.55783	3.62107	2.91224	3.28929	3.48389	3.62995	3.49047	3.24836	4.84336	4.21963	4.19779	4.73582	4.55755	4.46527	3.9809	5.05369	5.1011
ENSG00000134917.10_3	1.87408	1.30822	1.74359	4.23829	2.58111	1.19058	0.572494	0.728883	0.698685	1.02162	0.62495	0.740438	0.117176	2.13891	2.13792	1.00937	0.672337	0.73791	0.616722	0.568769	0.41272	0.910879	0.631774	0.265193	0.929633	0.437544	0.730252	0.263385	0.706838	0.355902	0.519463	0.774636	0.431499	0.635429	0.545467
ENSG00000134962.7_3	1.75549	1.26971	1.20802	0.680502	0.975816	0.99256	0.175015	1.27506	2.53885	2.00706	0.103825	0.277968	0.737859	1.10182	1.3575	0.257768	0.0937927	0.120315	0.177639	0.0221409	0.0930484	0.107367	0.0478465	0.0876375	0.156979	0.176082	0.313396	0.0846561	0.0765642	0.0789932	0.289039	0.0857976	0.0904948	1.19221	0.348539
ENSG00000135069.14_3	1.97799	1.15304	0.724015	1.70824	1.05318	1.15633	0.326317	0.96749	1.54137	1.76554	0.645279	1.13543	1.08065	1.00389	1.61808	0.632899	0.450707	0.32565	0.416129	0.25457	0.259431	0.507705	0.703965	0.382851	0.265089	0.415211	0.608159	0	0.517475	0.253423	0.674882	0.656364	0.579923	1.14975	0.950402
ENSG00000135074.15_4	4.11367	4.06323	2.91803	3.91361	4.47632	4.48282	3.87757	4.28969	3.12398	4.29685	2.86055	3.8123	4.09738	4.82997	4.60516	3.34157	2.30151	1.76726	2.96116	3.21895	2.42334	1.91272	3.42683	2.48484	3.43925	2.752	2.6741	1.79348	2.77842	1.95156	2.15964	2.4689	1.68086	2.6781	2.673
ENSG00000135314.12_4	1.00105	0.969715	0.936165	1.43273	0.815083	0.977257	1.31711	1.34528	1.00752	0.942852	0.596587	1.22157	1.28465	0.947758	1.39811	0.559659	0.576528	0.59345	0.232651	0.538454	0.305089	0.104791	0.327497	0.267318	0.405188	0.510376	0.479564	0.687007	0.381773	0.181129	0.25545	0.409934	0.117986	0.584093	0.612613
ENSG00000135318.12_4	3.14076	2.23755	2.67796	3.3966	2.70013	3.18008	2.54928	2.78451	2.68354	2.96044	2.55945	2.68288	2.88116	3.1725	3.52303	2.38906	1.81551	1.83595	1.62888	1.28697	1.27113	1.51673	1.80014	1.88555	1.9481	1.50525	1.95948	1.67664	1.78282	1.84383	2.2065	1.97034	1.43974	2.03602	2.68071
ENSG00000135333.14_3	3.2233	2.78021	2.82536	3.50235	3.26183	3.44711	4.06692	3.67669	3.56653	3.72007	3.65237	3.84058	3.53827	2.3016	3.45364	2.10259	3.11738	2.82723	1.69372	2.86226	2.62411	0.899407	2.70533	2.50331	2.73048	1.59847	1.76776	2.24741	2.88648	2.34092	1.50589	1.74121	2.74526	1.72284	0.87919
ENSG00000135378.4_3	1.80812	0.960719	1.36822	1.2161	0.772089	0.924976	1.14518	0.941616	1.25929	1.19166	0.832042	0.874116	0.837522	0.713396	1.67164	0.338966	0.48557	0.513015	0.64578	0.573515	0.494555	0.431531	0.416609	0.354862	0.457856	0.524392	0.460408	0.820348	0.767636	0.730392	0.573066	0.456681	0.677593	0.628995	0.724984
ENSG00000135406.14_4	3.56961	1.11398	1.07521	0.602319	0.16336	0.805301	0.634485	0.250666	0.473979	2.43329	0.612152	0.707027	0.670669	1.08158	1.22252	0	0.165856	0.463187	0.204902	0.170901	0.152557	0	0.0533018	0	0	0	0.624443	0.112292	0.0643658	0.305169	0.301947	0.0954391	0.162491	0.313935	0.147502
ENSG00000135437.9_3	3.70434	2.74863	2.38943	2.13105	3.08854	2.81783	2.41117	3.05296	3.38727	3.19273	1.29067	2.35442	2.31486	3.09947	2.70359	1.47845	1.25512	1.76829	1.11783	1.90364	1.66673	0.936189	1.16203	0.9363	1.80888	1.97333	2.15504	1.63766	1.54395	2.42756	1.82292	1.13528	1.38065	2.33436	2.08194
ENSG00000135472.9_3	3.95723	3.14679	3.36835	2.48253	3.42088	3.27584	3.55222	3.01697	3.54398	4.24906	3.8304	2.74341	4.14962	2.59642	3.18048	2.45556	1.44548	1.57144	1.73564	0.594051	1.56721	2.15532	1.57718	2.15428	0.530338	1.60932	3.3036	1.81823	2.017	2.35976	2.8704	2.49678	1.01254	3.6127	3.09303
ENSG00000135749.19_7	1.73752	1.06499	0.902592	0.936887	0.908635	0.795135	1.04141	0.900532	0.688281	1.18837	0.683611	0.977243	1.11278	1.19883	1.23707	0.609534	0.542788	0.428229	0.340995	0.256319	0.131582	0.270272	0.168189	0.572528	0.279157	0.242778	0.413166	0.204518	0.486623	0.416711	0.533703	0.281132	0.165695	0.374308	0.567797
ENSG00000135750.14_2	4.75144	4.76662	5.60305	5.78481	5.3797	5.15953	5.16892	4.65837	5.32767	5.11898	5.86986	5.36491	4.69286	4.62804	5.95392	3.75801	4.17696	3.27332	3.88341	4.13612	3.97227	4.79574	3.98169	3.04808	3.51731	4.1883	3.27656	4.38844	3.33238	4.75811	3.81404	4.70844	3.73194	3.45902	4.37777
ENSG00000135914.6_3	1.02846	0.913226	0.746788	1.93876	1.01159	0.817472	1.77607	0.758918	1.29611	1.51425	1.65326	1.14664	0.968608	0.819538	2.82278	0.543004	1.04379	0.503233	0.648779	0.501773	0.656654	0.258321	0.474058	0.631429	0.975375	0.420366	0.543175	0.85721	0.258429	0.562876	0.516857	0.878785	0.383713	0.6534	0.617368
ENSG00000135919.13_5	3.0211	1.57282	2.23957	2.88143	2.25002	2.71873	3.10857	2.89488	3.00923	3.01776	3.32205	3.21473	2.74261	2.59482	3.77372	1.55639	2.17492	1.60338	1.827	1.23534	1.30179	1.51468	1.55689	1.58855	1.86069	1.98691	1.60989	1.55887	1.35694	1.46372	1.47382	1.24949	1.47842	2.13502	1.80726
ENSG00000136010.14_4	2.24864	2.06763	1.90379	2.17285	1.70438	1.93029	1.7834	1.44962	1.8565	2.08449	1.70723	1.8531	1.90971	2.7029	1.89611	0.990315	1.07776	0.837441	1.05971	1.02548	0.764231	1.09484	1.07093	0.859343	0.975794	0.819353	1.19249	1.03456	0.905831	1.44557	1.37747	1.38305	0.959784	1.6463	1.58295
ENSG00000136040.9_3	2.90272	2.43991	2.35932	2.37687	2.66254	2.10389	1.58778	2.13933	1.57188	1.99548	1.93055	2.97082	2.68268	2.14984	2.1629	1.78845	1.64532	1.66422	1.2048	1.39614	1.24622	1.65427	1.24138	1.63889	1.40953	1.55104	1.42042	1.0855	1.1927	1.27965	1.23708	1.32159	1.19561	1.4257	1.30623
ENSG00000136052.9_4	2.34656	1.46001	1.57979	1.93652	1.47703	1.73436	1.5282	1.57607	1.86182	1.7654	1.37493	1.29487	1.49026	2.85029	1.96815	0.777709	0.905697	0.786236	0.562853	0.6481	0.580169	0.658487	0.718419	0.708916	0.846923	0.289002	0.994557	0.618035	0.938652	0.731657	0.488061	0.68442	0.790987	0.897715	0.850813
ENSG00000136378.15_3	3.98155	4.48986	4.67041	5.22192	5.43833	5.09188	4.95765	4.86705	4.37772	4.6427	4.74303	5.05816	4.99178	4.44133	4.74338	3.3174	3.48034	3.66402	3.75467	2.81386	3.52335	3.47826	3.40604	3.66384	3.29379	3.17373	3.6863	3.84963	3.54905	3.77899	3.6358	3.85151	3.42645	4.10501	4.09385
ENSG00000136404.15_4	2.45185	2.55089	2.63303	3.14931	3.52613	3.05262	2.61045	2.74938	2.95085	2.45681	2.34178	2.39047	3.19526	2.44785	2.99974	1.34786	1.7992	1.73328	1.33032	1.80085	1.52164	1.27603	1.39219	1.38261	1.30286	1.68147	1.72715	1.85804	1.41723	1.88681	1.68371	1.45978	1.38304	1.73133	2.07816
ENSG00000136425.13_3	3.6344	3.89418	3.74626	4.25096	3.25264	3.63656	3.84349	3.17178	3.29912	3.95447	3.38974	3.61401	3.09017	3.25582	3.50555	1.41038	2.41215	1.98134	2.1932	2.26903	1.58363	1.41871	1.25501	1.08894	1.9662	1.63217	1.60585	2.68473	1.97296	2.20292	1.35557	1.83376	1.51878	1.18376	2.14445
ENSG00000136960.12_5	3.33092	2.2145	2.57599	3.02636	2.32096	2.88986	2.64454	2.55238	3.04119	3.28973	2.89255	3.02412	2.54443	2.80849	3.517	1.61102	1.85932	2.27932	1.37608	1.49568	1.74644	1.43994	1.75885	1.5233	1.75448	1.57295	1.61865	1.39393	1.81692	2.15509	2.18619	1.47688	1.2962	2.78467	2.06054
ENSG00000137463.5_4	3.84277	3.16248	3.37081	2.21926	1.8016	1.40384	1.61549	0.963776	1.13884	2.17452	1.7588	1.53109	0.856689	2.99016	1.46959	1.09891	0.719507	0.454719	0.901595	0.665798	1.4719	1.55894	1.08329	0.878177	0.718759	0.661562	0.549732	0.561024	0.501079	0.951363	1.62441	0.795986	0.919143	1.20325	0.480351
ENSG00000137573.14_4	3.76664	2.90237	2.9898	3.99882	3.23716	3.16805	2.85103	2.95799	2.89535	2.64478	2.84821	3.23932	2.96972	4.72504	3.33657	2.1618	2.35119	2.15725	1.72548	1.60116	1.48102	1.28247	1.50899	1.45757	2.30816	1.78739	2.34468	1.961	2.63127	2.26141	2.50014	2.21857	1.61266	2.26105	3.34271
ENSG00000137727.12_2	1.51757	1.69316	1.31612	0.815235	1.20169	1.0521	0.560685	1.08222	1.71658	1.89111	0.786524	0.495265	1.04584	0.760484	1.05062	0.161928	0.334599	0.0440172	0.111368	0.220661	0.268977	0.27818	0.208651	0.2501	0.271894	0.0781136	0.343066	0.338229	0.320616	0.219126	0.523498	0.232998	0.25696	1.35542	0.387831
ENSG00000137809.17_5	3.18535	2.82555	3.32483	2.85062	2.9754	2.67048	2.80053	2.13474	2.52211	2.77979	2.64941	2.57727	2.90675	3.44668	3.14434	2.20067	2.24573	1.78299	1.29913	1.82048	1.61237	1.36239	1.34516	1.42754	1.37122	1.38584	2.17758	1.63424	1.76464	2.07	1.7801	2.09373	1.31941	2.06834	2.09998
ENSG00000137834.15_4	4.17774	2.87009	3.26698	3.47818	2.2773	4.69452	4.64862	5.04946	5.1549	4.55398	4.7669	4.21961	4.62294	3.70527	4.18398	3.32061	2.77928	3.45229	2.66629	3.5176	3.53837	2.89701	3.01064	2.65621	2.96048	2.94506	2.81696	2.7255	3.20283	3.20087	2.9059	2.93775	3.31565	2.67224	2.95542
ENSG00000137841.12_5	2.93433	1.15879	1.83283	1.76979	1.55442	2.88052	2.23495	3.30166	2.59589	2.865	2.56381	2.34892	2.50879	1.58374	1.96227	1.23314	0.952261	1.156	0.948066	0.905313	1.04316	1.17328	0.856645	0.667116	1.2554	0.687395	1.72032	1.22121	1.81346	1.24306	1.04166	1.3013	1.29608	1.36239	1.52887
ENSG00000137857.17_3	1.83121	1.16485	0.739471	1.09119	1.09373	0.708258	1.28771	1.65802	1.03412	1.11285	0.798579	1.33429	1.14413	1.20509	1.45608	0.463918	0.33564	0.534194	0.480666	0.586707	0.41126	0.148381	0.309583	0.25127	0.522073	0.229756	0.677048	0.247896	0.629794	0.758465	0.445809	0.504687	0.396748	0.588671	0.643431
ENSG00000137941.17_4	3.35975	2.515	2.76163	3.56188	3.23152	3.4019	3.19417	3.07477	3.11577	3.1011	2.89409	3.29877	2.91349	4.23186	3.05322	1.85857	1.4716	1.21722	1.19389	1.01601	1.09777	0.912508	1.12186	1.09386	1.54459	0.900754	1.30904	1.05052	1.21847	1.34485	1.20081	1.06887	0.909131	1.58876	1.9691
ENSG00000138028.16_3	1.39834	1.34482	1.0812	1.41933	0.972389	0.79098	1.39793	1.27665	1.34093	1.57447	1.08243	1.16341	1.28915	0.848993	1.5697	0.652007	0.274127	0.0511998	0.665108	0.553879	0.619333	0.214699	0.497178	0.519617	0.221894	0.736456	0.371781	0.260252	0.215749	0.336853	0.18153	0.351322	0.617702	0.371864	0.433543
ENSG00000138193.15_3	4.10159	3.95636	3.52052	4.3495	4.35609	4.0797	3.85317	3.99429	3.82264	4.12265	3.83752	3.58766	3.9398	4.20983	4.24161	2.73494	3.08806	2.58886	2.40653	2.57897	2.61704	2.51726	3.01757	2.8769	2.42516	2.51597	1.97598	1.6374	2.07783	1.94672	2.01016	2.02419	2.12711	2.22918	2.24183
ENSG00000138207.14_4	4.85537	4.44493	4.19421	2.50593	3.08925	3.58942	0.132595	3.6934	5.6002	5.40916	0.243933	0.264272	2.31606	4.77116	4.11067	2.04937	0.140986	0.0747348	0.393352	0	0.123123	0.305857	0.0724969	0.532734	0	0.356232	2.58638	0.221879	0.201553	0	1.62275	0	0	3.45975	1.3492
ENSG00000138308.5_2	1.35643	2.39163	4.19351	4.31489	4.21718	2.68246	2.894	1.88193	2.93005	2.7463	3.23366	2.83155	2.51475	1.86506	3.20374	0.353037	0.273887	0	0.204116	0.220364	0.515517	0.27036	0.310207	0.494062	0	0.428998	0.364766	0.521353	0	0.0790231	0.0984986	0.557996	0.500259	0.207818	0
ENSG00000138311.17_5	1.92691	1.58665	1.21302	2.05932	1.53623	1.80444	1.6859	1.35386	1.69249	1.28935	1.05378	1.5878	1.47509	2.81323	1.70495	0.102506	0.419134	0.253456	0.0306106	0.101895	0.104647	0.0815629	0.0480238	0.16413	0.361023	0.186456	0.242032	0.0766908	0.135504	0.199491	0.11071	0.621215	0.0551782	0.455916	0.655187
ENSG00000138315.13_3	2.19728	0.673677	2.06277	2.37277	2.05181	3.98195	2.35354	3.7682	2.39622	2.71494	2.54992	1.9201	2.59465	1.02728	1.59156	0.180473	0.609932	0.055883	0.283703	0.0427822	0.0950071	0.610015	0.166721	0.053696	0.093715	0.297321	0.052036	0.4107	0.227471	0	0	0.289956	0.509258	0.211945	0.385805
ENSG00000138356.14_4	3.44286	3.52582	3.25674	3.09759	2.68374	3.09005	2.67317	2.22562	3.07858	3.35405	2.69292	2.51099	2.88611	3.52742	3.21619	1.59421	0.592339	0.592738	0.965769	0.734147	0.591613	1.02692	1.03109	1.20204	0.752152	0.297827	1.61204	1.02381	0.780826	1.71017	2.14165	1.057	0.81695	2.46472	2.33027
ENSG00000138378.19_5	3.45544	4.75693	3.5551	3.80011	4.4134	4.72258	4.15287	5.05679	4.92837	4.09384	4.23558	3.70978	4.02523	4.65035	4.38795	0.642421	0.671852	0.523079	0.527915	0.486062	1.40244	0.732139	0.611613	2.24021	0.561063	1.74151	0.81418	0.367897	0.538521	0.411909	0.844506	0.463923	0.698022	0.797039	1.15649
ENSG00000138622.4_3	4.83651	3.23813	4.62988	4.59141	2.96446	4.65615	4.81402	5.33231	5.27254	4.84188	5.63281	5.25739	4.79917	3.75792	5.08602	3.59641	2.62887	3.52209	3.25456	3.5051	3.42773	3.70489	4.12191	3.33786	3.03564	3.35839	3.06852	3.23109	4.36094	3.70682	3.58584	4.15217	4.20587	3.71702	3.0853
ENSG00000138669.9_2	2.02683	2.22705	2.95421	3.40919	3.02438	1.92121	2.76498	2.40135	2.41773	2.68315	3.28285	3.4569	2.47401	1.48947	3.03744	0.0803143	0.240888	0.0462506	0	0.0774768	0.0873101	0	0.0787985	0.0371234	0.0999859	0.0606063	0.0536233	0.0269625	0.370307	0.097977	0	0.0482404	0.0738727	0	0.0911653
ENSG00000138670.17_4	1.46801	1.09401	1.56185	1.94857	1.76189	1.26415	1.52829	1.59077	1.37925	1.28765	1.54203	1.68484	1.75623	0.998157	2.1687	0.494702	1.06284	0.645264	0.648655	0.87539	0.632826	0.398061	0.673296	1.04954	0.983996	1.09365	1.01222	0.859529	0.659318	0.872817	0.593616	0.766429	0.799345	1.23082	0.799003
ENSG00000138722.10_3	3.04082	1.20201	2.85233	2.61956	1.71959	2.9562	1.75984	2.87831	2.60385	3.16457	1.63465	2.69599	2.16137	1.33191	3.59469	2.60967	0.174936	0	0.698851	0.0575605	0.140499	0.22257	0.158968	0.574141	0.462769	0.933613	1.16211	0.161313	0.92885	2.3605	1.61292	1.43779	0.191096	1.23273	0.0264602
ENSG00000138759.19_4	2.47148	1.90079	1.73958	2.78474	2.89688	2.55794	2.14423	2.60101	2.55143	2.03924	2.27387	2.84384	3.11924	2.00184	3.07382	1.76196	1.04292	1.64141	1.35456	1.48624	1.70553	1.47413	1.52537	1.96517	1.46199	1.70664	1.28111	1.02727	1.42397	1.5315	1.92994	1.29124	1.06345	2.11645	1.57617
ENSG00000138821.13_4	3.76455	3.81972	4.38868	4.38632	3.66086	4.64866	5.00185	4.60215	4.48332	4.91427	5.06868	4.96192	4.57031	3.22552	4.86207	1.84923	1.7424	1.12458	1.27691	1.13494	1.80418	2.42982	1.47569	1.7863	0.84476	2.03279	1.5005	1.20033	0.871163	1.00899	1.45579	1.16598	1.31151	1.59941	1.45949
ENSG00000139117.14_4	3.44919	3.18423	3.85781	3.73027	4.22839	3.45282	4.35429	4.29554	4.11626	3.53924	4.23625	4.04755	4.26062	3.1788	4.39573	2.20519	2.06139	2.0707	2.02146	2.09574	1.86985	2.39245	2.14527	2.05748	2.24452	1.70878	2.13386	1.72727	2.00665	2.37656	2.17685	2.06488	2.13849	2.4288	2.37764
ENSG00000139182.14_4	3.14474	2.12408	2.48633	2.67012	2.21939	3.00527	2.05408	2.38501	2.51625	3.01589	2.16195	2.45448	2.92808	2.91997	2.85526	1.62185	1.68009	1.81853	1.41831	1.60137	1.42049	1.56905	1.30161	1.20897	1.248	1.16095	1.72454	1.3239	1.84991	1.91666	1.68823	1.65174	1.43839	2.29039	2.13626
ENSG00000139209.16_4	0.867278	0.951843	1.39726	1.23302	1.40303	1.04498	1.20553	1.00586	0.711799	0.975936	0.924716	1.10608	0.941515	0.720868	0.790437	0.59304	0.236032	0.479782	0.326684	0.163841	0.269841	0.375104	0.394442	0.306557	0.376258	0.32656	1.11223	0.57425	0.379417	0.405395	0.86476	0.549192	0.671033	0.822485	0.961964
ENSG00000139211.6_2	2.2614	1.42322	1.38179	3.08706	1.67721	2.01984	1.91058	1.92243	2.2429	2.05096	1.66408	1.82967	2.13977	2.65209	3.04189	1.30279	1.23676	0.829121	1.05413	1.17257	0.81302	1.10421	0.943379	1.007	1.35869	0.99445	1.53712	1.00158	1.01519	1.47112	1.37536	1.20333	0.84383	1.52953	1.63012
ENSG00000139278.10_4	2.59692	1.49099	2.05726	2.63658	1.80396	2.06158	1.90732	1.93227	1.89101	1.91646	2.20031	1.69136	2.04822	3.33316	2.97137	1.50943	1.35838	0.878485	0.965899	1.16734	0.765196	1.30239	1.00516	1.42712	1.47339	1.02096	1.7692	1.20259	1.01563	1.05846	1.22473	1.46916	0.836459	1.77805	1.63436
ENSG00000139304.8	2.30308	2.01876	2.99887	3.55254	2.6011	3.32564	3.04527	2.87946	2.91836	2.54714	3.13422	3.36787	2.82298	1.88363	3.14052	0.1712	0.0825807	0.0433588	0	0.0221914	0.143633	0.132236	0.0176687	0.304466	1.28699	0.0191947	0.0337129	0.0451651	0.26395	0.210801	0.249429	0	0.0483257	0.502885	2.44007
ENSG00000139970.17_5	2.61106	1.31851	1.50666	1.85642	1.24051	1.40279	0.795017	0.961222	1.04354	1.82685	0.958395	0.922566	1.37685	2.40054	1.54229	0.966013	0.568783	0.704661	0.65185	0.479011	0.503313	0.804977	0.924008	1.02861	0.624035	0.482297	0.86364	0.72806	0.793822	0.600211	0.881391	0.914444	0.536766	1.12396	0.766692
ENSG00000140092.14_4	6.26538	5.34175	5.72207	5.745	5.61417	6.39638	6.30012	6.00039	6.48615	6.56072	6.19151	5.85163	6.53489	6.25478	6.16916	5.38168	4.68331	4.55758	4.52754	4.311	3.9445	4.52532	4.48286	4.39531	4.3707	4.12579	5.66407	4.78618	4.6338	5.20584	5.10373	4.82997	4.98743	5.51336	5.31412
ENSG00000140506.16_3	2.14277	3.2717	2.93512	3.49494	3.83601	3.549	3.01693	3.12786	3.00707	2.36824	2.22588	3.81664	3.19639	3.29789	3.02046	0.652431	0.537406	0.665362	0.118691	0.356463	0.0754908	0.204497	0.740448	1.01789	0.190602	0.345868	1.13461	0.474927	0.80256	1.12427	0.236311	0.42656	0.489202	1.43796	2.11906
ENSG00000140538.16_3	2.10552	0.838487	1.01352	1.09873	1.15625	1.59752	1.28832	1.39679	1.73803	2.13532	1.35585	0.911031	0.942157	3.26663	1.64841	0.610719	0.625825	0.753775	0.83699	0.642253	0.569113	0.631559	0.547656	0.289964	0.756452	0.633779	1.05872	0.81012	1.15884	1.00194	0.90854	0.595751	0.86901	1.18425	1.43082
ENSG00000140600.17_4	1.97087	0.436508	1.24348	0.0910212	0.763719	1.41269	1.04353	2.57479	1.7307	1.5643	1.45329	0.814345	1.52233	0.801269	0.896223	0	0.0937473	0.0493122	0	0.0377317	0	0	0.036015	0	0	0.0645971	0.178056	0.100958	0	0	0	0.0577333	0	0	0.100709
ENSG00000141314.13_5	1.95518	2.14522	3.16447	2.91077	2.04169	1.78221	2.79257	2.66359	2.47194	2.67487	3.20092	2.09373	1.18488	1.91679	2.71158	0.485524	0.203192	0.265337	0.219326	0.24898	0.578548	0.40569	0.441155	0.0933582	0.509919	0.220395	0.28033	0.139603	0.390546	0.53801	0.251977	0.855502	0.128668	0.120592	0.254633
ENSG00000141404.16_4	2.80016	2.10344	2.02784	2.03528	1.8514	2.64939	3.19014	2.21351	2.69669	2.98161	2.95087	2.92972	2.87587	2.56424	3.01168	1.97518	0.454166	0.561258	1.88289	1.06012	1.78471	0.330927	0.450012	0.373447	0.922401	2.69887	1.98751	1.57521	1.04613	1.79533	1.92181	0.581104	1.62443	1.6232	2.67932
ENSG00000141431.12_6	1.34994	0.756623	1.15996	1.6243	1.54555	1.3123	0.98209	1.42931	1.25341	0.732841	1.25631	1.37535	1.49081	0.952511	1.54867	0.570722	0.8027	0.492591	0.644068	0.44575	0.411604	0.355424	0.835638	0.611177	0.617669	0.585812	0.54867	0.834788	0.878803	0.884189	0.538977	0.841888	0.792402	0.759601	0.624405
ENSG00000141449.14_4	2.58472	2.43818	2.71752	2.92447	2.5462	2.80855	2.84996	2.66752	2.74271	2.64294	2.76041	2.69371	2.31398	2.37155	2.53621	1.54709	1.61196	1.39707	1.49908	1.5808	1.88778	1.65872	1.59846	1.58676	2.13873	1.76597	1.16678	1.61665	1.39269	1.5915	1.2786	1.9247	1.61773	1.46639	1.36517
ENSG00000141744.3_2	1.33958	2.54929	2.43847	2.89165	2.38684	2.47761	2.59028	1.70267	2.77328	2.41849	2.53396	3.1025	2.24787	1.40339	2.67423	2.25364	0.905196	0.970628	1.36266	2.03761	1.69482	1.38196	1.03672	1.1924	1.16404	1.23601	2.1037	1.73727	1.19809	1.92652	1.94828	1.73079	1.21409	0.890133	1.10889
ENSG00000141756.18_5	3.87202	3.17233	3.22167	3.69124	3.64721	3.7666	3.53523	3.57639	3.4842	3.70529	3.43866	3.57978	3.75581	3.68745	4.16252	2.73298	2.82324	2.46084	2.61594	2.25604	2.00711	2.06819	2.26983	2.1758	2.31008	1.82209	2.8083	2.5892	2.81188	2.72765	2.85975	2.70053	2.47728	3.01962	3.20902
ENSG00000142552.8_3	4.22467	3.15548	3.00574	3.72059	2.76584	3.19136	2.84077	2.61857	3.21924	3.22943	3.35134	3.26176	2.23435	3.66631	3.37103	2.12026	2.22104	2.32752	2.54531	1.71135	1.50245	1.87994	2.01955	1.02988	1.61092	1.00166	2.68225	2.30498	2.62136	2.09115	2.2921	2.5914	1.79473	2.61403	2.10328
ENSG00000142949.17_4	4.3624	2.8677	2.73259	2.80888	2.84491	2.94547	1.86759	3.49159	4.25151	3.94321	2.19765	1.932	2.57419	3.79369	3.4266	2.0044	0.910784	1.28071	0.931155	0.892773	0.774345	0.67382	0.794524	0.735626	1.13619	0.775662	2.05765	0.571133	1.18637	0.883874	1.28163	0.843313	0.632785	2.67579	1.33565
ENSG00000143126.8_3	3.88934	4.25005	4.40546	5.1291	4.72666	4.52472	4.48594	4.56894	4.27111	4.34594	4.60736	4.93331	4.45658	3.92488	4.58185	2.99085	2.22341	2.44724	2.86304	2.13714	2.84382	2.93992	2.84121	2.83274	2.22764	2.65685	2.51661	2.60981	2.24763	2.54431	2.75021	2.63957	2.43337	2.83784	3.02531
ENSG00000143127.13_3	2.44043	0.776585	1.26752	2.13221	1.87304	2.16996	2.21408	2.22916	1.63686	1.83554	1.87952	1.84071	1.42034	2.1766	3.08473	0.45061	0.952089	0.65325	0.713483	1.05529	0.730622	0.659162	0.528848	0.568301	0.992494	0.437941	0.595665	0.765521	0.983584	0.83329	0.590827	0.838801	0.481123	0.825858	0.462618
ENSG00000143196.5_4	6.76424	5.46216	6.04715	7.36687	6.23385	6.38191	5.86356	5.87875	6.25365	6.40422	5.9438	5.88789	6.3167	6.44817	6.18349	4.32224	4.63522	4.24052	4.22267	3.90453	3.46425	4.44121	4.19098	4.449	4.26217	3.80221	5.14025	4.46812	5.0377	5.00923	5.37575	5.17739	4.25535	5.98527	5.621
ENSG00000143387.13_3	5.21579	3.94552	3.31426	3.08622	2.76455	3.3749	2.90526	3.08088	3.2382	3.81864	2.47101	2.7607	3.80786	4.00853	3.98616	2.59269	2.70921	1.98557	1.87428	2.22844	1.49978	1.45981	1.96366	2.00897	2.02432	1.27052	2.21036	2.37012	2.74337	2.53653	2.56058	2.41475	1.98903	2.78846	2.74292
ENSG00000143549.20_4	5.29215	4.53546	3.33643	3.17394	3.86745	4.62581	4.57656	4.58911	5.26967	4.46275	4.56969	4.37189	3.77526	5.38737	4.76248	3.88589	3.50076	2.21805	2.33809	2.68019	2.46201	2.43537	2.38508	2.4654	2.56758	2.56499	3.06497	2.23874	2.8475	2.5727	2.54908	2.39269	2.49274	2.7488	2.42393
ENSG00000143845.15_4	2.05345	1.64977	2.18574	2.03159	1.54343	1.84269	1.86083	2.04259	2.18172	2.05007	1.97458	1.70977	1.77212	1.96429	1.96852	1.97637	1.02925	1.00559	0.850586	0.963918	0.871837	1.0012	0.937606	0.910446	0.789534	0.681017	1.51578	0.967109	1.04723	1.23852	0.981006	1.09893	1.22016	0.61301	1.00447
ENSG00000143867.7_3	3.90355	5.07703	4.72075	4.74574	4.72099	3.42577	2.23722	2.68118	2.67499	3.07426	2.51777	2.87601	2.33331	4.61173	2.16925	0.819726	0.61109	0.848547	0.803846	0.511832	1.26637	0.830225	1.19246	0.820291	0.592511	0.871293	0.812459	0.915886	0.956671	1.15348	1.7535	0.999234	1.29435	1.43973	1.77977
ENSG00000144152.13_4	1.70891	1.11055	1.0503	1.53584	1.32954	1.3252	0.313546	0.903288	0.9152	1.01866	0.870236	1.12139	0.673328	2.75645	1.25683	0.359862	0.406177	0.54016	0.0934683	0.538832	0.472728	0.234499	0.518891	0.332154	0.50387	0.238082	0.534757	0.066723	0.404607	0.513022	0.895357	0.45762	0.495543	0.893505	1.20883
ENSG00000144331.20_5	4.38072	2.50829	2.9465	4.43682	3.74518	4.20336	4.77748	4.96277	4.47749	4.33487	4.78538	4.92282	4.6002	2.90962	4.52579	0.654459	0.0698193	0.347341	0.618176	0.0982232	0.367545	1.60491	1.94957	1.5717	0.232117	0.578966	0.237692	0.118566	0.132986	0	0.422454	0	0.164042	1.43178	0.60382
ENSG00000144339.12_3	1.45942	0.592471	0.397144	0.747064	1.0275	0.871925	0.917374	1.36885	1.11604	1.02173	0.879758	1.38256	0.801634	1.46598	1.91645	0.218681	0.304259	0.384365	0.23627	0.201437	0.272726	0.103926	0.176836	0.215941	0.665563	0.0195295	0.365917	0.182479	0.52382	0.52554	0.32665	0.278165	0.112205	0.54597	1.06367
ENSG00000144619.15_4	2.91775	2.1883	1.74521	1.63466	1.95959	1.92228	2.33136	2.03111	2.56414	2.55313	1.78309	1.87887	2.5047	2.82147	2.25884	1.0272	0.790694	0.939105	0.801459	0.529081	0.851488	0.613379	0.662671	1.09303	0.547511	1.02853	1.16734	0.907352	0.512399	1.24978	1.34852	1.1526	1.028	1.22525	1.30562
ENSG00000144649.9_6	2.05557	0.871994	1.34831	1.33911	1.64051	1.70851	1.00715	0.418712	0.85802	1.26822	1.09024	0.93697	0.791476	2.41185	1.85309	0.364122	0.359205	0.347433	0.151933	0.34055	0.0556882	0.227924	0.237902	0.175667	0.565767	0.157074	0.448148	0.167571	0.237185	0.370702	0.681977	0.445685	0.207735	1.12249	0.733202
ENSG00000144868.13_4	1.57591	1.14633	1.53647	2.67376	1.70093	1.15646	1.60643	1.79211	1.67026	1.71263	1.4743	1.9442	1.75506	1.52653	2.77398	0.567636	0.910253	0.745756	0.633988	0.549605	0.547884	0.596193	0.303123	0.586143	0.738017	0.37708	0.699156	0.565924	0.884468	0.968397	0.81611	0.741723	0.428346	1.20057	1.55649
ENSG00000144891.17_3	4.61325	3.41508	4.06063	3.61823	4.76811	4.56862	2.73939	4.73139	3.88647	3.57599	3.57048	3.68478	4.522	4.08714	3.72869	1.09456	1.29019	1.04932	1.78039	1.50209	1.36853	1.762	1.69823	1.43281	1.31223	1.68475	1.70265	1.6566	1.39095	2.0154	2.3052	1.70513	1.60129	1.90778	2.67086
ENSG00000145358.6_4	1.76493	2.93101	3.47343	3.99244	3.47686	1.78447	1.51268	1.71152	1.01572	1.69699	1.73805	1.47954	1.04231	2.41522	1.39209	0.739438	0.624862	0.430372	0.558633	0.519023	0.462173	1.10962	0.271819	0.620575	0.511922	0.328015	0.481563	0.63911	0.587525	0.564137	0.932366	0.879561	0.695474	1.03294	0.93209
ENSG00000145423.5_3	7.56498	5.8378	3.47192	2.53893	1.45276	0.237726	0.463692	0.163974	0.151044	4.19407	0.352018	0.314491	0.130334	2.53751	1.12885	0	0.234939	0	0.249225	0.0564275	0	0.625227	0.0944314	0	0.0864655	0.0805787	0	0	0	0	0.746265	0.0720587	0	1.42337	0
ENSG00000145428.14_3	1.16394	1.76284	1.58692	1.13537	0.777054	1.53178	1.70069	1.28953	1.0107	1.58856	1.47888	1.89795	1.1381	0.700793	1.21073	0.0327147	0.521814	0.493505	0.174073	0.0700205	0.351601	0.195256	0.276017	0.304464	0	0.118947	0	0.212521	0.280603	0.0468282	0	0	0.226514	0	0
ENSG00000145708.11_3	2.27294	1.00729	1.28368	1.31092	1.12421	3.67618	3.23783	3.3387	3.17199	2.69575	2.47786	2.68832	2.96643	1.68724	2.65847	1.93363	1.51851	0.701528	0.825166	2.05471	0.640591	1.367	0.808207	1.08474	0.892767	0.88961	2.08988	1.52088	1.30839	1.16941	0.639316	1.11871	1.62003	1.71628	0.901551
ENSG00000145730.20_4	8.87737	9.12329	9.29044	9.84996	9.31258	9.07673	9.51342	9.87764	9.49146	9.40961	9.60496	9.64819	8.97474	8.62421	9.46015	7.72545	7.5591	7.32067	7.98788	7.42825	7.72073	7.69876	7.75787	7.20442	6.90071	7.65321	7.44839	7.79489	7.24233	7.51347	7.43391	7.55752	7.66283	7.03141	7.41074
ENSG00000145808.10_4	1.39412	0.564929	1.16864	1.96078	1.54495	1.09019	0.64089	0.89904	1.03414	0.994653	0.746806	1.18488	0.830139	0.613111	0.607241	0.282083	0.24065	0.211396	0.299754	0.0436318	0.219045	0.397159	0.249461	0.454947	0	0.0315495	0.774267	0.202244	0.697575	0.31549	0.568663	0.425462	0.11433	0.899991	0.657307
ENSG00000146013.11_4	3.7913	1.78857	2.17442	2.00933	1.77674	1.32124	1.52633	1.99953	1.36913	1.71653	2.06999	1.53609	1.83574	1.7956	1.50211	0.473878	1.30743	1.5256	1.19795	1.21303	1.14998	1.27711	1.36908	0.814555	0.533696	0.454221	0.451474	1.03094	2.24711	0.881004	0.943028	1.46088	1.16674	1.71671	1.02474
ENSG00000146250.7_3	4.24278	2.35267	2.99166	1.75423	1.39928	4.17028	3.305	5.01953	4.20636	4.33813	4.62245	3.81203	3.89808	2.83999	2.91738	0.58056	0	0.227577	0	0.302525	0.0766081	0.605751	0	0	0.0847324	0.104348	0.231171	0.0832009	0.311419	0	0.295909	0.460679	0.432687	0.321471	0.438595
ENSG00000146477.6_3	2.91632	2.34793	2.05109	1.25039	1.32136	1.9063	0.587165	1.6044	1.83394	1.97268	0.412603	0.685936	1.26054	3.38421	1.0488	1.19244	0.732386	1.25479	0.877691	0.944817	0.714109	0.761141	0.748225	0.552012	1.07562	0.93306	1.52661	0.917134	0.522138	1.31367	1.06378	0.554557	0.982337	1.16094	1.72054
ENSG00000146530.14_5	1.62243	1.65437	2.93173	2.94617	3.49337	2.70314	2.14115	2.25321	2.42913	1.14596	3.31419	2.41198	2.39707	2.51931	2.59161	0	0	0	0.0165956	0	0.0161749	0	0	0.0402105	0	0.0222005	0	0	0	0	0.0570581	0	0	0	0.0912459
ENSG00000146674.15_6	5.3482	4.45703	4.6219	5.00723	3.26244	5.21482	5.17605	5.90798	5.2986	5.93898	6.54555	5.95302	3.79123	4.38326	6.7622	3.93839	5.11541	4.84334	3.46519	4.22453	4.94135	3.90454	3.05139	3.83888	4.47721	3.54824	3.91928	2.95785	4.73355	3.99689	3.67752	4.25828	4.18827	4.35914	3.22095
ENSG00000147180.16_3	2.43504	1.64221	2.10696	2.63779	1.99137	2.21473	2.51747	2.5629	2.16143	2.1006	2.51899	2.32679	1.86238	1.18918	2.18247	0.704416	1.29564	0.846742	1.85401	1.31833	0.91723	1.33662	2.06207	0.56053	1.14877	0.179668	0.805975	1.08975	1.15526	0.590916	1.07936	1.22572	0.869627	1.06026	0.55937
ENSG00000147251.15_4	3.30306	2.67378	2.49576	2.36448	2.41908	2.25605	1.85932	2.37691	3.27154	2.9386	1.85871	1.44657	2.20562	3.08753	2.86474	1.79517	1.56685	1.49022	1.53823	1.35344	1.26911	1.37217	1.38602	1.45701	1.62201	0.990638	1.85954	1.4516	1.29052	1.49507	1.72795	1.57202	1.5019	2.45372	2.06813
ENSG00000147255.19_5	3.15577	1.25048	1.7048	2.08731	1.26624	3.73291	2.2338	3.92469	3.26312	2.31191	2.29799	2.28558	2.88969	2.75233	2.40775	1.01994	2.06519	1.99021	1.10096	1.32651	0.697108	0.653979	1.09476	0.901334	1.1479	0.696582	1.42477	1.31643	2.25908	1.96428	0.701941	0.820192	1.0944	1.34708	1.71852
ENSG00000147588.7_3	3.79281	1.34895	1.849	1.56163	1.12559	1.21713	1.65831	1.61161	1.2126	1.83684	1.92107	1.26083	1.29792	0.969015	1.83877	0.297645	0.670184	1.04744	0.598763	0.749565	0.530622	0.700649	0.97605	0.361244	0.432653	0.454982	0.298245	0.656808	1.40502	0.644617	0.456578	1.09148	0.958265	0.683535	0.551461
ENSG00000147606.9_4	2.08865	0.50039	0.877864	1.86596	0.479818	0.67095	1.06963	2.18448	1.15372	1.68784	0.846757	0.899161	1.93507	0.748296	1.9266	0.0447388	0.0544355	0.110577	0	0.11229	0.127192	0	0	0.0284527	0.537269	0.0250073	0.0492452	0.151479	0.189544	0.0680886	0.155383	0.129003	0	0.454053	0.077533
ENSG00000147676.14_3	1.96755	2.44406	2.21749	2.64829	2.88447	2.36308	2.32502	2.30456	2.66333	2.40983	2.61037	2.73646	2.15056	1.97435	2.20617	0.433913	0.752094	0.32502	0.593269	0.0918737	0.711337	0.301797	1.2327	1.49925	0.450537	0.314398	0.306151	0.222826	0.195137	0.607334	1.29272	0.577336	0.381568	1.75234	1.44663
ENSG00000148053.16_3	5.21017	4.56667	4.51931	3.89792	4.67194	4.74192	4.25348	4.83519	4.96619	4.77928	4.39919	3.69352	4.54473	5.4808	4.01664	2.41601	2.03977	1.84864	2.04314	1.94893	1.86159	2.42801	1.88667	2.09264	2.00449	1.77125	3.13376	2.14974	2.039	2.46739	3.30534	2.56848	2.22019	3.94933	3.60544
ENSG00000148219.16_4	4.22724	2.71856	2.48073	4.19386	3.26934	4.25335	5.01071	4.87899	5.05411	4.38812	3.36426	4.74355	3.90072	3.06635	4.76232	1.7762	2.20362	1.94294	1.43273	1.76707	1.63403	1.58812	1.54381	1.14996	1.48977	1.45928	1.47489	2.07145	1.88827	2.80951	2.66303	1.92939	1.77927	1.91262	2.74604
ENSG00000148344.11_3	2.19604	1.77508	1.33718	1.95693	1.99303	1.96675	1.26258	1.10989	1.67048	2.24584	1.49518	1.55698	2.33084	1.92176	1.61235	1.68378	0.554088	0.570473	0.371015	0.261861	0.146877	0.086977	0.510876	0.750897	0.561195	0.39985	1.90418	0.781916	0.941561	0.886563	1.19464	1.1406	0.523431	1.22839	1.07855
ENSG00000148600.15_5	0.935339	0.594573	0.706258	1.54949	0.874518	1.50805	1.5688	1.18492	0.714858	1.87305	1.27503	2.17271	0.73648	0.49653	1.16908	0.480759	0.14432	0.235611	0.110611	0.207282	0.270551	0.45573	0.249936	0.109806	0.392025	0.222661	0.746366	0.251199	0.378708	0.491497	0.629499	0.408546	0.0794177	0.845194	0.848793
ENSG00000148655.15_7	2.27621	2.60783	3.17949	3.05048	2.62997	2.56372	3.02584	2.53325	2.66987	2.84985	3.10288	2.78504	2.56733	2.41888	2.79015	1.02393	1.04994	1.29295	1.11919	0.788005	1.31895	1.04872	0.698974	1.37085	0.966908	2.01547	0.977616	1.08319	0.897634	1.11261	1.21536	1.4566	0.703874	0.999712	0.947363
ENSG00000148671.13_3	5.62871	4.58643	4.43884	4.84114	4.35129	3.58911	3.84821	4.85999	5.5738	4.85362	4.20306	3.78334	3.08294	4.61962	4.7988	3.28456	3.28138	3.50191	3.14259	3.21594	2.96566	4.35873	2.90142	3.08929	2.87382	3.12361	3.76116	3.25478	4.17172	3.11861	3.65289	2.99837	3.403	3.42189	3.33583
ENSG00000148803.12_4	1.92643	2.60039	2.65257	2.73829	2.62641	2.19419	3.23562	2.91159	2.58575	2.99822	2.88298	2.76108	2.7538	2.26422	2.62631	1.92991	1.55087	1.75818	1.61513	1.3957	0.872936	1.42313	1.49582	1.19183	1.80228	1.33101	1.81207	2.12681	1.3434	1.5775	1.39906	2.21029	1.22041	1.75559	2.05761
ENSG00000148926.10_4	5.30496	4.87339	5.35676	4.00186	3.93438	5.28675	5.53125	5.31722	5.69716	5.43736	5.52353	5.33675	4.42084	4.02556	4.6895	3.05468	2.75089	2.64488	2.94704	2.20724	2.89597	3.62906	2.64064	2.30087	2.71392	1.77227	1.53436	3.48472	2.41955	3.36695	3.11855	3.50574	3.64699	3.04416	2.2147
ENSG00000148942.15_3	1.69509	0.192751	0.174828	3.93249	1.10537	1.93435	3.33546	3.55866	0.757002	2.58064	2.2759	3.96144	1.0422	0.89253	3.95493	0	0	0.0238047	0	0	0	0.0220413	0	0	0	0	0	0	0.0186807	0	0	0	0.0221606	0.058889	0
ENSG00000148948.8_4	1.27889	0.777868	0.805342	1.40894	1.33923	0.71262	0.923505	0.957793	0.785621	0.896044	1.08209	1.0484	0.999875	0.850875	1.37754	0.426337	0.42633	0.359727	0.285962	0.246566	0.209288	0.285893	0.158918	0.288569	0.270927	0.0637862	0.534926	0.192965	0.505346	0.35741	0.706737	0.425023	0.11295	0.713096	0.772119
ENSG00000149212.11_3	4.34678	3.29145	3.7176	4.25463	3.32859	3.5165	3.45718	3.60802	3.67305	3.92356	3.32509	3.53507	3.63165	3.81198	3.79543	2.95888	2.95067	2.09741	2.54099	2.60511	2.0898	2.70887	2.53799	2.53473	2.43544	1.70653	2.72857	2.2434	2.20098	2.35127	2.59422	2.42155	1.92191	3.26817	2.85942
ENSG00000149269.9_5	3.07238	2.07032	1.85955	2.10373	1.98692	2.54693	2.69823	3.0094	2.8609	2.43303	2.28678	2.43054	2.60446	2.75825	2.26326	2.33159	1.46164	1.56422	1.19515	1.35968	1.2576	1.28189	1.52101	1.3136	1.64002	1.5149	1.79739	1.18007	1.42079	1.541	1.24548	1.54039	1.52741	1.93102	1.66409
ENSG00000149485.18_3	5.09534	4.51501	4.55953	5.17975	4.42112	4.45182	4.56431	5.19192	5.40234	5.30497	4.43687	5.00126	4.61912	4.29859	4.60746	3.78434	3.51504	3.65264	3.56292	3.54349	3.36136	3.65501	4.12257	3.88808	3.45364	3.51871	3.54153	3.43531	3.61103	3.67623	3.77487	3.64476	3.78705	3.83197	3.23431
ENSG00000149489.8_5	1.55323	0.862436	0.842437	1.14206	1.12971	1.34883	1.16192	1.49188	1.59167	1.46528	1.19225	1.18455	1.21352	1.04708	1.51687	0.96223	0.76404	0.638161	0.196319	0.335087	0.370709	0.353887	0.613791	0.403512	0.321329	0.525679	0.986091	0.530649	0.655601	0.601718	0.622985	0.543284	0.499883	0.691837	0.415962
ENSG00000149591.16_3	6.48191	6.43885	5.05695	6.16531	6.26974	6.33499	5.73543	6.76408	5.77809	5.48047	5.51441	5.93332	5.25022	8.38959	7.15485	4.69452	4.11362	4.25175	4.2064	3.99145	3.75223	3.55794	3.01185	2.88015	4.38433	4.12457	4.74816	3.77672	3.9364	4.39409	4.71505	3.74415	3.95193	4.06742	5.21302
ENSG00000150625.16_3	2.08019	0.466264	0.90864	1.33439	0.421715	2.70129	1.83177	2.99043	2.32003	2.83936	1.98449	2.04761	2.44694	3.52412	2.79136	0.423707	0.0419271	0.0434063	0.140175	0.103648	0.0333661	0	0	0.160024	0.0965391	0.143507	0.0797117	0	0.126813	0.245254	0.179579	0.128623	0	0.0856858	0
ENSG00000150687.12_4	3.17313	1.90814	2.29442	2.78579	2.21161	2.90038	2.60829	1.66007	2.687	2.72909	2.62121	2.20039	2.62844	4.36082	3.22117	1.72001	2.05902	1.69517	1.77291	1.7228	1.47679	1.37651	1.92468	1.5467	1.76612	1.46464	1.25015	1.63286	1.78444	0.861297	0.606351	1.65993	1.62604	1.5147	1.61177
ENSG00000151012.13_3	1.26352	0.954226	1.11398	3.12245	2.03996	2.22456	2.15041	2.05466	2.31918	1.72973	1.54807	3.07461	1.99211	0.54263	2.54231	0.0432701	0.152526	0.0859189	0.159681	0.103359	0.0417731	0.224466	0.143999	0.125618	0.0292002	0.102568	0.184424	0.211659	0.0410207	0.786459	0.194441	0.139762	0.185261	0.623026	0.226661
ENSG00000151079.7_5	1.95944	2.13131	1.63719	1.17919	1.87484	2.47141	2.23483	2.47726	2.4367	2.11502	2.2231	2.14834	2.55632	0.774207	1.90219	0.318071	1.00464	1.12296	0.763546	0.78975	0.801367	0.537238	0.491375	1.32613	0.787855	1.13037	0.520187	1.55058	1.08853	1.31555	1.19175	0.756306	1.34724	1.61147	1.34586
ENSG00000151365.2_3	6.18963	5.56763	5.43188	3.50099	3.55909	5.00661	0	5.39253	7.12104	6.5236	0.854146	0	3.00613	4.9132	4.24552	2.57485	0	0	0.701992	0.197819	0.261658	0.641599	0	0.146422	0.197924	0.51581	2.59747	0.518973	0.518313	0	2.56388	0	0.48284	2.64107	1.10537
ENSG00000151468.11_6	4.74378	3.83712	3.59452	5.5335	3.56306	4.08851	3.04351	4.12832	3.70803	4.42651	3.18819	3.03396	3.07056	7.74781	4.67484	3.0505	2.76054	2.75909	2.756	2.98988	2.35424	2.3881	2.17162	2.18203	2.79728	2.41988	3.32919	3.11128	3.00551	3.45054	3.05681	2.37351	2.78859	3.11494	3.61456
ENSG00000151632.17_4	4.16531	2.9538	3.0143	3.13384	3.66323	3.18188	2.94605	3.80207	4.56173	4.24541	2.76289	3.38049	4.43629	3.47153	3.68407	1.8627	1.90704	2.17982	1.06637	1.4633	1.72694	1.4081	1.45917	1.86596	1.63652	2.19945	2.54144	1.44963	2.08132	1.72359	2.46881	2.28502	2.36443	2.95976	2.51788
ENSG00000151689.13_3	3.18307	4.10318	3.53251	4.15643	3.02767	3.96767	3.61263	4.51698	3.493	4.1914	3.4852	3.62986	3.98509	2.57397	3.8084	2.5574	3.17271	2.90923	2.2218	2.65708	2.2383	2.69131	2.62734	2.7074	2.1754	2.29289	2.1417	2.60611	2.51742	2.80011	3.01373	2.14649	3.18734	2.23522	2.88072
ENSG00000151892.14_3	3.9195	3.34545	3.29194	3.58562	3.13546	3.16422	2.46041	2.59925	2.48278	3.18719	2.7215	3.01577	2.98892	4.14959	3.2542	2.26219	1.95428	1.83756	1.78866	1.93335	1.39466	1.75261	1.92628	1.9428	1.87327	1.11202	2.64356	1.4143	1.89311	2.51955	2.78091	2.12711	1.85969	2.80034	2.89123
ENSG00000152061.23_4	6.06897	6.19801	6.20412	6.22478	6.35435	6.16712	6.34228	6.52568	6.11075	6.21203	6.40645	6.51238	6.37534	5.55914	6.03325	5.1283	4.19199	4.78175	4.98113	4.1669	5.25076	5.60097	5.258	5.55303	4.76127	5.4813	3.74775	3.3002	3.66328	3.73437	4.67595	3.48173	3.89336	4.72068	4.76974
ENSG00000152128.13_3	1.92313	0.657496	0.88194	2.9031	0.945267	0.753504	0.664318	1.66471	1.23321	0.803334	0.877873	1.85857	0.333317	0.431831	1.49986	0.257069	0.694628	0.322021	0.527019	0.346546	0.426986	0.362109	0.297626	0.26972	0.20212	0.34562	0.213233	0.350436	0.26649	0.104093	0.253026	0.235106	0.28453	0.254626	0.323872
ENSG00000152270.9_3	3.95464	3.12619	3.29141	3.09194	3.48709	3.38687	3.01094	3.6784	4.74793	3.93815	2.97817	2.90141	3.3464	3.88128	3.77145	2.97536	2.45206	2.45365	2.76248	2.15174	2.46873	2.52024	2.4832	2.86012	2.50217	2.56301	2.56344	1.84453	2.13672	2.38102	2.05707	1.99675	1.92543	2.79156	2.5322
ENSG00000152377.14_3	4.71649	5.16406	5.9022	6.83434	5.45914	4.88525	5.06414	4.2287	4.95069	4.44763	4.85637	5.82763	4.42036	5.1749	5.65586	3.51691	4.74525	3.60172	2.94969	3.56097	2.71863	2.9188	3.0767	2.88562	3.46551	3.27741	4.26507	3.57608	4.90256	4.11561	3.50047	4.54107	3.5823	4.53485	4.07751
ENSG00000152527.14_6	1.73295	0.83756	0.85333	1.17191	1.59068	1.66847	1.48159	1.72597	1.96083	1.29911	1.26233	1.70858	1.1446	2.52824	1.6463	0.961702	0.92341	0.663741	0.585355	0.667107	0.48214	0.423287	0.391947	0.486967	0.818544	0.406531	0.903484	0.541393	0.75297	0.944016	0.55624	0.697299	0.34208	0.959054	1.00508
ENSG00000152580.8_2	3.79183	2.56466	2.74798	3.42568	3.06893	3.39639	3.47614	3.5061	3.7689	3.98642	3.58303	4.09834	4.16305	3.33653	3.75276	1.64291	1.89855	1.60342	1.88978	1.89356	1.17132	1.73404	1.90337	1.86059	1.25635	0.896175	2.39625	2.29688	2.72598	2.6675	2.81565	2.72521	2.25118	2.88565	2.65111
ENSG00000153012.12_5	2.21826	1.584	1.54115	2.23325	1.30867	2.11996	2.12273	1.9748	2.35775	2.10178	1.69567	1.87172	1.8895	2.69215	2.41115	1.02449	1.35335	0.855501	1.31184	1.61392	0.974455	0.984855	1.14273	0.785529	1.08379	1.17411	1.20301	1.18335	1.00376	1.53235	1.21362	0.860027	1.07118	1.3677	1.42182
ENSG00000153029.14_2	1.43867	1.09847	1.15075	1.45387	1.42126	1.31054	0.869386	1.43596	1.27316	1.49101	1.26463	1.41771	1.30958	0.999289	0.937589	0.890904	0.431235	0.637553	0.527655	0.358123	0.272314	0.600513	0.611548	0.553498	0.619272	0.540858	0.716643	0.538325	0.614175	0.545315	0.717849	0.61383	0.269222	0.778372	0.736346
ENSG00000153162.9_3	1.77938	1.17306	1.1089	3.6856	1.11467	2.20833	1.86895	1.66934	1.57304	1.94693	1.18065	1.3522	1.80507	3.34418	2.88088	1.4554	1.78601	1.57721	1.26699	1.51206	1.11635	0.667033	1.02511	1.08881	1.45781	1.28493	1.02337	1.21971	0.721631	1.43777	1.36866	0.915647	1.50842	1.09063	0.911149
ENSG00000153446.15_3	3.71788	2.66969	2.772	2.72601	2.11793	2.69122	1.91439	2.93334	3.19883	2.39044	2.63405	1.24981	3.46543	3.03418	2.01106	0.944419	2.2576	1.59199	1.21393	2.20058	0.237094	1.46503	1.08478	1.7054	0.467837	1.0992	0.900985	1.10244	0.881036	1.76519	0.87251	1.74146	1.10829	1.77294	0.637802
ENSG00000153563.15_3	0.944695	0.773088	1.14286	2.31629	1.56164	1.01477	1.1616	0.834156	1.03106	1.2484	1.08883	1.22515	1.37664	0.839553	1.51549	0.520343	0.388787	0.400941	0.738908	0.513245	0.343024	0.822659	0.716549	0.483599	0.378232	0.311613	0.484389	0.46013	0.80973	0.384512	0.690768	0.682193	1.17523	0.698842	0.637025
ENSG00000153976.3_3	2.178	0.591373	0.337156	0.189141	0.149333	3.42394	2.51938	3.01795	3.03148	3.11703	2.52385	1.52149	1.95692	1.89944	1.50246	0.395552	0.401553	0.603513	0.924649	0.258619	0.755591	1.05958	0.326245	1.91944	0.318623	1.37432	0.440873	0.277657	0.430434	0.924048	0.883383	0.303578	0.140209	1.17575	0.950938
ENSG00000153993.13_2	2.72567	1.10824	1.43206	1.48036	1.15337	1.65367	1.65033	1.54902	1.13363	1.48034	1.22405	0.700262	1.1168	3.35493	1.32595	1.06851	0.630428	0.752339	0.746788	0.535616	0.22715	0.558513	0.820484	0.90687	0.57397	0.586933	0.595549	0.608775	0.399572	0.885522	0.418838	0.342469	0.63794	0.552749	0.429913
ENSG00000154096.13_4	3.25324	2.35466	2.16463	1.85854	0.908089	2.25182	1.96036	1.46552	1.42353	2.49591	1.92626	1.30735	1.2705	1.96356	1.74284	0.727191	1.33972	1.02345	1.6771	0.658249	1.1	1.2112	0.755257	0.808936	0.794698	0.847445	0.569108	1.10292	0.906275	0.489378	0.750143	1.07279	0.943769	0.711392	0.625546
ENSG00000154134.15_3	1.61859	0.962461	0.787747	1.45513	1.1169	1.06351	1.02979	0.937136	1.07186	1.05466	0.901034	0.941872	1.28818	1.39216	1.25448	0.674129	0.474631	0.531856	0.426119	0.50169	0.309388	0.273934	0.480111	0.519593	0.543132	0.337057	0.80774	0.41843	0.508593	0.42265	0.597883	0.42055	0.397811	1.21317	0.970036
ENSG00000154175.17_4	5.40634	4.34295	4.40678	4.18949	4.13074	4.13603	4.04645	3.79309	4.00133	4.48315	4.05282	3.95068	3.89645	4.95632	4.50656	3.25735	3.27496	2.90295	2.81785	2.35202	2.47659	2.53332	2.4171	2.04131	2.60254	2.43877	4.08229	2.96439	3.23605	3.28132	3.48727	3.32376	2.09092	3.59598	3.72176
ENSG00000154188.10_4	2.95326	2.2405	2.33589	4.21609	2.4245	2.43487	2.78846	3.09237	3.02578	3.01118	2.74019	3.52704	2.74038	2.84765	3.03847	1.61319	1.78969	1.34986	1.38966	1.49302	1.07028	1.44119	1.86159	1.49839	1.30328	1.05694	1.98844	1.54956	2.81291	1.9007	2.11352	1.58591	1.6974	2.69763	1.83539
ENSG00000154277.12_3	5.21753	2.48253	2.4476	2.58955	1.63358	3.5257	2.55036	2.75877	2.9008	3.91118	1.98944	2.79744	2.77315	4.08829	3.13691	2.20773	2.98495	1.92242	1.28466	2.23412	1.6853	1.15682	1.18733	1.41931	1.76522	2.09806	1.59498	1.34206	1.94178	1.46474	1.07056	1.73445	1.06212	1.43588	1.84568
ENSG00000154640.14_3	3.57321	2.89388	2.90531	3.82208	2.81252	3.33589	3.7223	3.70526	3.79598	3.58947	3.67675	4.08172	3.05206	3.11016	3.91042	2.10328	2.13528	1.65589	1.73186	1.93428	2.04188	2.339	2.14347	1.92884	1.95598	1.49123	2.48313	1.31182	1.71692	2.49817	2.56399	2.02299	1.95391	2.33562	2.66555
ENSG00000154645.14_4	2.69064	1.14294	0.80898	3.12653	1.35872	2.69097	2.04909	2.36882	1.41173	1.88988	2.10019	2.65116	1.99872	3.43325	2.49801	0.185454	0.212454	0.176453	0.112015	0.31039	0.186104	0.175379	0.11056	0.135689	0.301845	0.0511236	0.844743	0.313438	0.223244	0.449496	0.229023	0.0899363	0.529486	0.497276	0.560321
ENSG00000154655.15_6	2.40543	2.34886	2.63657	2.95035	3.02442	3.04468	2.98859	3.15954	2.8875	2.88113	2.74174	3.01587	2.92035	2.30004	2.9181	0.356162	0.770631	0.60735	0.368714	0.857981	0.557517	0.699551	0.59205	0.601574	0.958237	0.377477	0.520022	0.511219	0.779372	0.467744	0.801459	0.496998	0.467237	0.812819	0.831043
ENSG00000155011.9_4	1.74337	0.891174	1.00789	1.43981	0.16994	0.688243	1.39842	1.84645	1.53775	0.820553	1.29969	1.87182	0.175126	0.476404	3.00954	0.445299	0.545822	0.580507	1.13011	0.934416	0.280195	0.781845	0.491898	0.548978	1.33208	0.735468	0.739799	0.882847	0.760447	0.636747	0.696111	0.257923	0.780677	0.597331	0.684777
ENSG00000155254.13_3	4.24427	3.29872	3.30269	3.96044	3.43921	3.70362	3.60527	3.61839	3.46715	3.60837	3.53566	3.44322	3.4563	4.39249	3.77329	3.15766	2.72211	2.53535	2.73793	2.4888	2.15639	2.27018	2.4807	2.08053	2.338	1.62393	2.90352	2.58229	2.78211	2.6781	2.92557	2.43792	2.545	2.74158	2.97591
ENSG00000155974.12_5	1.48585	1.82374	2.00854	2.25776	2.24754	2.14596	2.15535	1.57507	1.53598	1.94189	1.87279	1.99165	2.19965	1.87885	1.54379	0.770835	0.509519	0.0890031	0.431703	0.0718275	0.253886	0.611742	0.229044	0.159072	0.250612	0.196048	0.458105	0.0397384	0.241966	0.553189	0.320333	0.273137	0.0214191	0.304327	1.14215
ENSG00000156113.23_6	1.63256	0.81093	0.745833	1.72186	1.44644	1.25354	0.926607	0.899177	0.446075	0.578406	0.485659	0.493847	0.281167	3.83504	0.996805	0.314499	0.481178	0.304922	0.51874	0.459662	0.347505	0.159683	0.22915	0.224152	0.654941	0.255751	0.25866	0.248683	0.600046	0.376094	0.563839	0.159609	0.627493	0.33588	1.10088
ENSG00000156265.15_3	2.08212	0.573552	1.32093	1.40981	1.02209	1.71913	1.39621	1.52661	1.60069	1.36318	0.695726	1.10804	1.05258	3.64281	1.32793	0.776374	1.46711	0.939688	0.654496	0.505693	0.698988	0.474318	0.755033	0.651664	0.850975	0.631898	0.473086	0.769495	0.87932	1.00914	0.652526	0.234391	0.657878	0.606481	0.901295
ENSG00000156298.12_3	5.89064	5.62237	6.0381	6.38328	5.92153	6.03906	6.28371	6.26345	6.18129	5.92074	6.2794	6.27912	6.1891	5.27885	6.25036	4.38828	4.18863	4.19836	3.91382	4.51059	4.06943	3.94585	3.43946	3.87434	4.01717	3.55528	4.44373	4.1939	3.92377	4.63433	4.48548	4.33866	4.19757	4.37131	4.30194
ENSG00000156299.13_4	2.15541	1.00162	1.57727	2.3214	1.50477	2.30066	2.66342	2.56978	2.98128	2.95446	2.3852	2.87704	2.72611	1.43409	2.25765	1.40811	1.19367	1.1264	1.31133	0.903217	0.6432	0.7096	1.25063	0.729097	1.11362	0.810261	1.73823	1.49413	1.83531	1.87965	1.32711	1.32701	1.12445	1.81667	2.35812
ENSG00000156466.10_3	2.3242	2.10536	2.84705	2.28149	1.31215	2.52841	1.78392	1.76692	0.868012	2.02071	2.40485	2.61979	0.832609	2.27016	2.26881	0.307038	0.464698	0.247864	0.17495	0.440553	0.3234	0.272794	0.368162	0.217977	0.530687	0.19927	0.297228	0.280858	0.255591	0.302315	0.201445	0.356855	0.556683	0.447628	0.249
ENSG00000156508.18_4	9.01573	8.91333	9.38659	9.95449	9.23288	8.83742	8.53376	8.93685	9.00632	8.97222	9.31954	8.68268	8.8096	9.06608	9.37253	7.58022	8.37592	7.11123	6.95669	7.21123	7.15497	7.12529	7.63376	7.71212	7.51745	7.19868	7.56795	7.23291	7.81694	7.38422	7.65857	7.88836	7.22743	8.37177	7.49707
ENSG00000157064.11_3	5.29196	4.91613	5.01605	5.50621	4.85729	5.07363	5.11338	5.78711	4.90715	5.13017	5.28186	5.65302	4.90583	4.14501	5.43987	1.8301	2.23594	1.64157	1.25814	1.252	1.89724	1.17666	1.2766	1.1558	1.28954	1.52939	1.67994	1.26495	1.30444	1.39054	1.24455	1.31434	1.53571	1.40795	1.61408
ENSG00000157214.14_4	4.02164	4.22475	4.4101	4.6805	4.73514	4.51187	3.50163	4.84403	2.14929	4.4238	4.5361	4.66168	4.62165	4.4218	4.54736	1.2312	1.31691	2.88523	2.78348	2.23518	2.958	1.3454	2.58764	3.22799	2.56605	2.66937	2.38714	2.26595	2.86932	3.04479	3.19767	2.72938	2.78428	3.48921	3.40993
ENSG00000157388.17_6	2.47761	1.11432	1.68339	2.19393	1.54774	1.82954	2.11271	1.76553	1.84006	1.68831	1.65673	2.23993	1.76902	1.39407	1.91806	0.263751	0.191888	0.181797	0.155266	0.202479	0.223894	0.246599	0.206238	0.167514	0.144899	0.115724	0.257168	0.13894	0.258669	0.278264	0.213827	0.272699	0.257921	0.272451	0.32583
ENSG00000157734.14_3	3.07291	2.72708	3.51408	4.0634	3.44885	4.45079	4.23922	4.47699	4.46986	4.10671	4.02335	4.50704	3.40004	3.69295	4.40992	1.40956	1.16972	0.36299	0.800677	0.836982	0.328803	0.459395	1.14057	0.801568	0.785691	0.395066	0.163415	0.326766	0.958624	1.17842	0.317745	0.688208	0.515384	1.39323	1.22203
ENSG00000157833.13_4	1.39786	1.43261	1.28148	1.52987	1.14625	1.35664	1.18193	0.983862	1.29079	1.67112	1.24997	1.49816	1.007	1.35523	1.40178	0.795608	0.543873	0.677734	0.450116	0.568304	0.494381	0.311218	0.50287	0.488017	0.664731	0.514303	0.91835	0.432505	0.659543	0.462742	0.876313	0.710581	0.562252	0.947824	0.923677
ENSG00000158258.16_4	4.03195	3.10801	3.02551	4.30787	3.87211	3.55979	3.70743	4.12653	3.67922	3.89415	3.53254	4.03599	3.12838	3.72931	4.45568	1.53523	1.56361	1.59799	1.17688	0.712712	0.887263	0.535181	0.982982	0.829179	1.14274	0.959225	1.80631	1.34085	1.67521	1.52369	1.86445	1.66657	0.992304	2.05387	1.63934
ENSG00000158887.16_5	5.45134	4.13073	4.4072	2.1669	2.52976	2.70951	2.64026	2.92575	2.66321	4.39914	3.37078	2.44098	2.06103	2.15889	1.85647	1.8333	1.43758	2.01405	2.04805	1.34067	1.16417	1.53397	1.62266	1.28543	1.55418	1.16095	1.09958	1.9312	2.35773	1.48002	1.92489	2.01572	1.67156	1.82402	1.68614
ENSG00000159164.10_3	2.00988	0.421774	0.820039	1.09348	0.669311	1.08719	0.902656	0.678044	0.928205	1.34683	0.845175	1.20005	0.84256	1.79457	1.03719	0.535405	0.485332	0.193314	0.418528	0.355301	0.292796	0.339557	0.12784	0.0804706	0.456552	0.204289	0.399943	0.395629	0.357053	0.56878	0.279518	0.281118	0.300113	0.23211	0.565934
ENSG00000159173.19_4	3.87131	1.79836	1.94007	4.3932	2.42998	1.67513	2.65712	3.43602	1.78055	2.56002	1.47598	3.74044	1.40663	1.66727	3.94932	1.91695	2.1942	1.45432	0.46044	2.09868	0.86577	0.656227	1.26536	0.575156	1.38819	0.541406	1.24923	1.03891	3.95313	1.27723	1.63111	1.43331	1.15358	2.17875	0.478085
ENSG00000159248.5_3	3.34102	3.21156	2.04428	1.38172	1.28874	1.39377	2.8876	1.80973	1.79114	2.1706	1.78002	1.20305	0.537765	3.29139	2.93613	0	0.0962319	0.0339566	0.0978835	0.107201	0	0.110146	0	0	0	0.180531	0	0.246322	0	0.0810582	0.0764188	0.0592829	0	0	0
ENSG00000159403.11	7.01152	6.41763	6.57373	6.68935	6.06079	6.34348	6.01506	5.33534	6.33672	6.76203	6.04498	5.82682	6.13557	6.89519	6.79334	5.45299	5.04314	4.58374	4.46592	4.15582	3.84148	4.0763	4.04408	4.18988	4.64108	4.11841	5.93396	4.80407	4.77982	5.2918	5.6786	5.31921	4.36427	5.48933	5.92838
ENSG00000160013.9_4	2.6135	1.17794	1.21304	1.89023	1.90392	2.18542	2.18719	2.9495	2.88847	2.93508	2.70945	2.46545	3.09761	2.25727	2.32697	2.18068	1.45797	1.26258	0.985263	1.22312	0.912646	1.08166	1.27575	0.802506	1.21227	0.843564	2.07518	1.06464	2.056	1.60568	1.13494	1.07169	1.12964	2.00771	1.18751
ENSG00000160211.17_5	3.07002	2.57173	2.62493	3.04571	2.22819	2.74198	2.2604	2.57517	3.25049	3.08007	2.2827	2.42129	2.64695	2.96011	3.21491	1.77921	1.74131	1.76861	1.65163	1.84551	1.53047	1.7265	1.60487	1.47175	1.58855	1.35542	2.22543	1.69789	1.87882	1.96216	1.96418	1.96538	1.56366	2.28834	2.02765
ENSG00000160307.10_3	5.5145	4.18001	3.52028	3.00656	2.86503	2.89447	2.40868	3.68047	4.51798	4.18522	2.92268	2.09544	3.23126	2.75866	3.31459	1.8422	1.30572	1.97803	1.56636	1.25678	1.13032	1.30231	1.68911	1.26068	1.46392	1.352	2.59092	1.32618	2.67326	2.12328	1.59865	1.92813	1.77483	2.82815	2.34335
ENSG00000160469.16_3	2.63482	2.35857	1.90139	2.48053	2.05884	3.2327	2.96152	2.796	2.75509	2.81195	2.64462	2.63736	2.71315	3.01464	2.85381	1.1519	1.92919	0.958396	1.10059	1.13424	1.03176	0.546518	1.12336	0.857142	1.23369	0.614716	0.690816	0.852316	1.06686	0.842193	0.798838	0.85379	1.04219	1.03765	1.15105
ENSG00000161509.14_3	3.03103	1.39159	1.73936	3.82817	3.45059	2.15925	3.29425	4.33487	1.74394	1.34648	1.91228	3.31007	3.55824	0.732364	3.78925	0.453166	0.304197	0.566507	0.330301	0.289176	0.167101	0.0952336	0.192118	0.102663	0.203319	0.212063	0.745926	0.253576	0.399414	0.36572	0.300888	0.282707	0.185513	0.63724	0.545238
ENSG00000161653.10_2	1.0319	0.940519	1.10294	1.42048	1.3877	1.15774	1.25664	1.21634	0.828132	1.0633	1.00926	1.55759	1.04354	0.720595	1.24648	0.410007	0.291361	0.391487	0.617369	0.227206	0.316056	0.380494	0.580988	0.276266	0.0794257	0.198342	0.199957	0.359833	0.293276	0.290507	0.533374	0.368451	0.169853	0.226692	0.365237
ENSG00000161682.14_2	1.55648	1.08471	1.50318	1.47881	0.450133	1.72894	1.67418	1.54996	1.35536	1.60224	1.62567	1.73248	1.19239	0.926106	1.00916	0.836015	0.808042	0.713547	1.09268	0.686615	0.576447	0.592983	0.447375	0.405309	0.475648	0.30153	0.731517	0.712075	0.707139	0.739198	0.630434	0.896389	0.751522	0.691241	0.748883
ENSG00000161798.7_3	1.46759	0.642098	1.00264	0.745045	1.303	1.03565	1.09274	0.904268	1.39861	1.47905	2.5031	0.985383	1.66355	0.892628	0.954324	0.639856	0.341598	0.282819	0.399652	0.0772628	0	0.197818	0.481833	0.248194	0	0.0886587	0.716624	0.24867	0.963504	0.494421	0.334649	0.374825	0.248612	0.772358	0.56917
ENSG00000161958.11_4	3.46056	2.86059	3.44481	2.88575	3.36675	3.26083	3.65591	3.65803	2.94829	4.09194	3.3577	3.26776	3.78349	2.82744	2.99955	1.99976	2.00262	1.5219	2.18227	1.51287	1.9509	2.26426	1.95672	2.23452	1.54286	2.87847	2.04749	2.19909	1.84459	2.32925	2.4571	2.09921	2.03584	2.13788	2.32179
ENSG00000162068.1_2	1.01202	0.678636	0.585616	0.832815	0.880075	1.15598	1.30551	1.27114	1.16388	0.957159	1.12001	1.51046	1.2724	1.01394	0.670408	0.090591	0.307263	0.10973	0.351721	0.198135	0.224228	0.553864	0	0	0.21617	0.286542	0.362649	0.114194	0.347532	0.278672	0	0.455412	0.0280131	0.17879	0.663795
ENSG00000162383.12_5	2.88397	1.14542	1.65367	1.46895	1.58837	2.37237	1.26531	1.19363	1.09916	1.47815	1.00807	1.87377	1.33553	3.07558	0.941078	0.899076	0.804953	0.690567	0.644004	0.745217	0.283744	0.610733	0.709356	0.223019	1.02672	0.384866	0.902674	0.379762	0.634916	0.863939	0.318984	0.726165	0.446652	1.04673	1.83774
ENSG00000162543.6_3	0.818509	1.96632	1.97042	2.41119	3.14638	2.2942	2.42512	1.83335	2.17036	1.58596	2.04491	2.23481	2.45806	1.69896	2.65803	0.710443	0.900258	0.632585	0.856877	0.807879	0.887773	0.239465	0.408538	0.807822	0.511054	0.98857	1.13237	1.26783	0.745071	0.907979	0.859335	0.587865	0.724954	1.09453	0.897298
ENSG00000162670.11_4	2.05072	0.62421	1.01709	2.8901	0.854926	2.39376	1.85956	2.90635	2.17047	1.27823	2.37027	3.45558	2.24855	1.11484	2.66701	0.137346	2.10177	1.30515	0	1.19328	0.371233	0	0.576779	0.0474528	1.6318	0.243017	0	0	0.341581	0.200058	0	0	1.06693	0.0397126	0.216873
ENSG00000162687.17_4	1.60151	0.695645	1.03385	1.42262	1.14298	1.19168	1.5746	1.36873	1.62989	1.13966	1.45708	1.37539	1.255	2.00749	1.9943	0.586695	0.515032	0.38284	0.376964	0.418435	0.250259	0.135788	0.266479	0.258377	0.540741	0.351213	0.568743	0.435764	0.456197	0.87842	0.521529	0.557104	0.257326	0.7254	0.969236
ENSG00000162692.12_4	2.50817	1.55378	2.22569	2.93048	2.24402	1.82644	1.80729	2.63819	2.21961	2.47751	2.30509	1.94005	2.90652	1.87229	3.67309	1.61302	0.82282	0.956338	1.01839	1.02297	0.609382	1.36111	0.832418	1.39254	1.16918	1.15484	1.64795	1.31693	1.13273	1.503	1.51089	1.53441	1.25489	2.39638	1.69282
ENSG00000162706.13_4	4.22772	2.77899	2.91382	3.2543	2.24546	1.82959	2.15003	1.81956	1.88485	2.94962	2.41738	2.18818	1.64527	3.08735	3.09355	1.84592	1.47843	1.87058	1.23048	1.17469	1.12906	0.953682	1.3193	1.09463	1.41323	0.875646	1.93666	1.49416	1.95229	1.05671	1.33784	1.66825	1.11829	1.60534	1.47343
ENSG00000162745.10_4	3.80358	3.13529	2.7951	2.74802	1.58141	2.33606	1.18072	1.70113	1.23576	2.28128	1.62056	1.59521	1.23881	3.38855	1.81595	1.10534	0.981477	0.732828	0.698888	0.632877	0.48141	0.825159	0.67699	0.600601	0.86405	0.462296	0.933899	0.727186	0.747798	0.79591	1.23917	0.945734	0.504633	1.28892	1.01215
ENSG00000162777.17_4	1.87996	1.03339	1.09996	1.29159	1.40429	1.31819	0.88103	1.19053	1.22688	1.49763	0.982601	0.74583	1.468	1.43266	1.59507	0.754749	0.548847	0.300611	0.454759	0.369058	0.14839	0.654729	0.540354	0.631905	0.558775	0.311781	0.591929	0.298937	0.751635	0.594435	0.697269	0.496924	0.494702	1.4615	0.773561
ENSG00000162804.14_5	2.96973	2.34221	2.15563	2.58073	1.72591	2.72384	2.64008	2.68843	2.44804	3.34562	2.17488	2.5478	3.30265	1.90722	2.7539	1.82404	1.77938	1.52792	1.61797	1.20316	1.39204	0.940257	1.44096	1.03775	1.92934	0.953413	1.6613	1.75588	1.29059	1.98701	1.70613	1.2342	1.40624	2.22122	1.67894
ENSG00000162981.14_3	1.09911	0.191408	0.173603	1.9305	0.162173	1.03746	1.42378	1.69908	0.839402	0.450765	0.765717	1.38614	1.52195	0.250848	2.08254	0.124271	0.28437	0.44418	0.0759904	0.279692	0.171839	0.0477022	0.247004	0.183236	0.514716	0.292456	0.48861	0.373479	0.289827	0.180879	0	0.236025	0.119075	0.319756	0.141443
ENSG00000162989.5_4	5.53544	5.39141	5.73004	5.79395	5.55363	5.89813	6.08696	5.66452	4.29283	5.57408	5.73232	5.98379	5.99235	5.42596	5.85595	0.806605	2.35689	0.577672	0.189482	0.85656	0.344774	0.481863	0.232533	0.572641	0.867973	0.491543	0.93601	0.43577	1.77422	1.93653	0.163761	0.218244	0.862673	0.921662	1.91738
ENSG00000163017.13_3	2.70092	2.58926	2.5315	3.64309	2.62638	3.21379	2.2685	3.4095	2.09603	1.74274	1.59026	0.211086	0.498585	8.0687	1.68927	0.676214	1.35659	0.686552	1.21042	1.38193	1.25943	0.670964	0.259311	0.178953	1.49053	1.04972	0.995467	0.919205	1.35586	0.905315	1.97059	0.212909	0.788829	0.613455	1.76779
ENSG00000163126.15_4	3.16057	3.47773	3.6364	3.45061	4.22089	4.38632	3.97631	4.25058	3.95497	3.08183	3.8508	4.08218	3.80717	3.51529	3.67696	2.1314	3.63687	2.43893	2.62788	2.5716	2.92612	1.78727	2.76658	2.22366	2.70415	2.13056	2.53095	2.69177	2.62291	2.60191	2.06506	2.52129	2.96894	2.94403	2.47455
ENSG00000163217.2_3	5.63758	0.0956584	0.303658	0.64268	2.14283	8.72817	11.059	11.0166	11.0856	10.4512	10.7996	11.0864	10.0788	4.39327	11.4824	0	0.0704856	0	0	0.0282325	0	0.605505	0	0.628885	0	0.0850345	0.11154	0.348564	0	0.315819	0.100832	0.0242009	1.74345	2.11435	2.04381
ENSG00000163347.6_3	2.01235	1.91421	1.83625	0.910576	0.998664	0.703822	1.39246	0.354776	0.428862	1.24454	0.51099	0.995026	0.803972	0.307878	1.16843	0.0453786	0.549185	0.028858	0.168737	0.172522	0.0614694	0.0939734	0.172866	0.226187	0.0802786	0.180201	0.0742886	0.095509	0.0537853	0.0349403	0.104323	0.0586866	0	0.0360435	0
ENSG00000163520.14_5	7.46707	6.60695	6.82704	6.66349	6.44884	6.85039	6.46557	6.64971	6.67576	7.32624	6.73403	6.36527	7.29408	7.11775	7.52442	5.91085	5.69401	5.7089	5.28487	4.60677	4.75028	4.80409	5.25348	5.29184	4.98223	4.73875	6.07811	5.24501	5.29953	5.7941	5.82901	5.64313	4.65666	6.40014	6.64899
ENSG00000163545.8_2	0.722539	0.793087	1.60511	1.69923	1.09312	0.957669	1.65186	0.89654	0.878203	0.821906	1.2254	1.35332	1.79748	0.945632	1.59437	0.347372	0.559848	0.521456	0.629659	0.490692	0.616592	0.224851	0.754489	1.32241	0.193316	0.765615	0.277222	0.25093	0.285605	0.288233	0.466346	0.41458	0.549432	0.274048	0.275653
ENSG00000163618.18_6	4.2984	4.63225	4.51925	3.74403	4.17387	4.34561	4.08585	3.47387	3.74384	4.34777	3.6706	3.89729	4.0189	4.35908	3.74266	2.66028	3.35177	3.10741	2.48072	3.17417	3.11831	2.89801	2.96799	2.98729	3.44007	3.26229	2.53616	2.63331	2.8818	2.85588	2.48365	2.81522	3.14165	2.37884	3.07135
ENSG00000163629.13_4	3.81405	2.65327	2.89173	3.25523	2.55353	3.01389	3.03438	3.08098	3.08968	3.45277	2.97642	2.87758	3.21249	3.31441	3.32	1.91026	2.10229	1.77861	1.87542	1.60584	1.52729	1.80926	1.77964	1.63342	1.70671	1.18123	2.04915	1.72617	1.83546	2.06424	2.08792	2.12186	1.50693	2.83257	2.57974
ENSG00000163630.11_4	2.03916	2.64907	2.60907	2.37114	3.25261	2.31585	1.46252	2.82163	2.06013	2.43593	2.30903	2.00021	2.89632	2.22457	2.61746	0	0.270733	0	0	0.153187	0.123758	0	0.0368988	0.13255	0.295236	0.34799	0.044138	0.115796	0.170718	0	0	0.0555131	0.0528331	0.0591219	0.115512
ENSG00000163687.13_5	2.35074	0.867626	0.78264	1.55184	0.284896	2.7142	1.40733	3.48251	1.97433	2.83109	1.89435	2.00701	3.21465	1.38551	2.8606	0.999905	0.436546	0.0355614	0.652732	0.340567	0.354766	0.342413	0.964547	0.622101	1.16149	0.135662	0.511421	0.554057	0.531785	0.499597	1.1167	0.674309	0.559406	0.594907	0.428608
ENSG00000163823.4_3	2.11505	1.08931	1.29347	1.48124	1.10241	1.64463	1.034	1.17321	1.63904	2.119	1.57792	0.933839	1.70609	1.52231	1.727	0.674678	0.530443	0.63445	0.339019	0.465549	0.324058	0.885176	0.939457	0.733707	1.04371	0.313215	0.856145	0.598398	0.764235	0.726153	0.832677	0.997127	0.481754	0.840286	0.892827
ENSG00000163873.10_4	3.28961	1.34936	1.5508	1.09478	0.920166	0.918518	0.921559	1.25599	0.755953	1.12463	1.11998	0.829481	0.749441	0.938416	1.46575	0.371914	0.331858	0.73008	0.616979	0.396188	0.38289	0.291754	0.472725	0.358262	0.234736	0.43596	0.273841	0.378812	1.04801	0.434843	0.593796	0.74177	0.612163	0.609881	0.492588
ENSG00000163879.11_3	1.43094	1.1076	1.64526	1.69264	1.46892	1.52287	1.54209	1.58808	1.35613	0.876356	1.09998	1.48907	1.53169	1.44221	1.52101	0.547206	0.959281	0.473336	0.300796	0.876047	0.809865	0.455392	0.297127	0.510707	0.744319	0.60205	0.983332	0.792975	0.511055	0.631047	0.983135	1.01961	0.56846	0.896585	0.731991
ENSG00000163932.14_6	4.29645	3.6335	4.18666	4.19234	3.65955	3.98728	3.76949	4.3	4.33936	3.9363	3.75897	3.95065	3.67831	3.97185	4.08361	2.98396	2.72785	2.38057	2.55003	2.44235	2.36207	2.51256	2.5278	1.83714	2.11258	2.18251	3.23524	2.90645	2.83685	2.86135	2.553	2.89571	2.58189	2.55995	2.69626
ENSG00000164038.15_4	2.30793	1.59307	1.94804	2.17353	1.76418	2.17321	2.12349	1.97064	2.10547	1.98616	2.43144	2.04837	2.11297	2.23878	2.2823	1.49876	0.928745	0.986098	1.10498	0.999614	1.1283	1.36084	1.26074	1.3024	1.29887	1.46295	1.15367	0.766402	0.575285	1.16199	1.04888	1.18697	1.1261	1.20496	1.52614
ENSG00000164093.16_4	1.36833	3.05781	3.52961	2.83285	3.30688	0.119737	0.0606422	0.0754314	0	0.506975	0.453849	0.117002	0.049818	2.72397	0.0390043	0	0.0841841	0	0	0	0	0.0328592	0	0.0354824	0	0	0.0172918	0	0	0	0.107023	0	0	0.151085	0
ENSG00000164106.8_3	1.38169	0.601648	0.763953	1.12246	1.01965	1.03528	0.963148	1.00743	1.1143	1.22601	0.796039	1.38642	1.31667	2.16431	1.13427	0.270682	0.274965	0.388276	0.377589	0.265681	0.201554	0.243109	0.325351	0.273593	0.32486	0.242827	0.474374	0.218118	0.316526	0.391086	0.359687	0.600131	0.114445	0.7631	0.849542
ENSG00000164128.7_6	2.95239	1.6347	1.31257	1.44837	1.04293	2.26336	2.0299	2.05882	2.14894	2.28122	1.4379	1.49474	1.92283	2.14511	1.99574	0.835113	0.62996	0.40204	0.568463	0.546969	0.432913	0.83487	0.714874	0.682595	0.618622	0.483718	0.651988	0.633869	0.649529	0.574663	0.984568	0.430569	0.669916	1.04074	0.726945
ENSG00000164188.8_4	1.4786	0.846091	0.910192	0.962294	1.2569	0.928	1.51449	1.2419	1.20855	1.20249	0.961171	1.18678	1.34037	1.35215	1.06523	0.327791	0.605459	0.52493	0.55029	0.519107	0.287925	0.498099	0.19818	0.558451	0.467221	0.390903	0.631683	0.531773	0.597442	0.481249	0.535845	0.488521	0.611337	1.31002	1.05943
ENSG00000164211.13_3	3.56701	2.66282	2.66691	3.91834	3.39394	3.34507	3.10426	4.02808	3.40863	3.52604	3.14721	3.63089	3.6385	3.103	3.35693	2.56236	2.13766	1.98217	1.7067	2.50904	2.57877	2.56694	2.80608	1.75406	2.88827	1.46851	1.55585	1.27403	2.53219	2.24212	2.46256	1.94704	2.12074	2.42689	2.41137
ENSG00000164270.17_4	1.68014	1.76779	2.12113	3.09099	2.70257	1.63122	1.83071	1.61427	0.992698	1.29596	1.54341	2.2914	0.435595	1.84619	2.03312	0.192973	0.638712	0.124979	0.159241	0.346574	0.16239	0.316065	0.178326	0.291601	0.452507	0.123509	0.622071	0.372677	0.439576	0.388248	0.375307	0.595848	0.601974	0.2177	0.427562
ENSG00000164294.14_3	2.96165	2.70285	2.05197	2.78388	3.0731	2.62277	1.38757	1.63573	2.34936	3.15968	3.20152	2.59205	2.95261	2.43647	3.00959	1.53015	1.90551	1.65317	1.34722	1.211	1.00981	1.34958	1.25565	1.17947	0.934597	1.12381	1.77988	1.79668	2.31248	1.581	1.53408	2.01015	1.65554	2.25112	1.22937
ENSG00000164418.20_3	2.19303	1.99416	1.90602	2.26742	2.46347	2.79636	3.49633	2.84481	3.12354	3.07625	3.07611	3.38647	2.56635	2.53974	3.12002	1.36593	2.84011	1.3779	1.89821	1.65933	1.50582	0.890845	1.35814	0.619282	2.13216	1.09393	2.20216	1.78657	1.5408	1.81233	0.586928	0.99633	0.721714	1.32472	0.755325
ENSG00000164488.12_6	2.02268	1.34996	1.93183	1.64474	1.97215	2.32076	1.72325	0.755293	1.3398	1.38431	1.63444	1.3869	2.03031	2.67409	1.14055	1.74232	1.58324	1.66826	0.786473	0.580915	0.835311	0.270717	1.0016	0.573381	1.46913	0.280006	0.806928	0.466173	0.500791	0.618848	0.563291	0.784924	0.433187	0.432018	1.25397
ENSG00000164530.15_4	6.0562	4.50445	5.07627	5.12211	5.04899	5.91063	5.39621	4.20809	5.6003	4.98574	4.66035	5.27003	6.1335	6.05469	4.88398	4.29724	4.53041	3.68425	2.97012	2.00831	1.89708	1.47012	2.82339	1.86268	2.79077	2.62151	4.43172	3.12973	2.55844	2.96407	1.86731	3.00089	2.28046	2.99857	4.1745
ENSG00000164588.7_4	1.95898	2.05677	2.61134	3.46928	3.23553	1.66118	3.07347	2.61263	2.26834	1.97749	2.51652	3.51453	2.8233	1.65568	3.14696	0.288811	0.0898553	0.0225672	0.0343514	0.01723	0	0.0604529	0.0809709	0.0594202	0.0901696	0.0132518	0.0688334	0.0542825	0.0650291	0.0363344	0.0342244	0.0581608	0.0553555	0.0949036	0.241372
ENSG00000164626.9_3	2.23862	1.27972	1.07581	0.692647	0.687945	0.850581	0.728607	0.929677	0.913091	1.10364	0.988421	0.715855	0.957108	0.935291	1.02387	0.384798	0.552363	0.485798	0.445437	0.576256	0.26097	0.140386	0.421158	0.494364	0.273256	0	0.535383	0.380933	1.11058	0.665642	0.372178	0.638365	0.660454	0.591738	0.788445
ENSG00000164638.10_4	2.24952	1.82476	2.01138	0.570393	1.1323	1.68966	0.725137	1.80364	3.05167	2.72742	1.02027	0.484661	1.07044	1.55405	1.57883	1.00806	0.654328	0.599099	0.473399	0.348466	0.212173	0.362673	0.225635	0.102388	0.230895	0.412398	0.902307	0.507492	0.251084	0.448206	0.657536	0.632716	0.285634	1.12036	0.302887
ENSG00000164647.9_3	1.97779	1.35709	0.748887	1.50452	1.19052	1.43794	0.91763	1.65866	1.3014	1.06819	0.865742	0.66279	0.920288	2.08105	1.86724	0.125119	0.383131	0.55836	0.389091	0.258758	0.15017	0.0889687	0.22228	0.270531	0.191512	0.249267	0.378112	0.181857	0.297315	0.353909	0.408279	0	0.193964	0.654265	0.482369
ENSG00000164692.17_2	8.06551	7.21908	7.07319	7.79101	6.74931	7.33324	7.07763	6.4837	6.50947	7.3326	6.77392	6.92415	6.76153	8.01647	7.18519	5.72676	6.54359	5.72714	6.12488	5.21952	5.2783	5.62061	5.92305	5.23812	5.75992	5.35785	5.92102	5.95147	5.77565	5.78838	6.23556	6.3086	5.73081	6.72516	6.6917
ENSG00000164764.11_4	3.49868	1.74911	2.11292	1.89192	1.61547	1.80793	1.45613	1.81442	1.30118	1.87787	1.4385	1.25771	1.17407	3.87826	1.5559	1.20505	0.64485	1.09076	1.10554	0.771272	0.606818	0.868655	0.732631	0.775607	1.12873	0.544779	1.24704	0.950336	1.44204	1.28317	1.17166	1.06281	1.38024	1.22897	1.42421
ENSG00000164879.7_4	5.29154	2.0452	2.15691	3.53732	2.91567	1.75245	2.50603	2.42595	3.13167	2.56687	2.73408	2.17148	1.91157	2.24946	2.20714	2.67827	1.94106	0.83272	0.900787	0.687665	0.493566	0.829587	0.884049	1.34135	1.3754	0.430093	2.521	0.571763	1.62675	0.565581	1.71968	0.716478	0.346869	3.71889	1.28344
ENSG00000165084.16_5	1.38726	0.996115	0.958575	0.665481	1.2815	1.37531	1.15757	1.03898	1.0517	1.20328	1.28278	1.12324	0.993	1.20676	1.16963	0.164653	0.357673	0.331122	0.270887	0.254556	0.253547	0.264953	0.278607	0.103721	0.360817	0.56383	0.784043	0.578212	0.428476	0.781408	0.818742	0.231319	0.253419	1.2701	1.53641
ENSG00000165259.14_4	1.1786	1.33644	1.18564	1.29954	1.00156	1.30523	1.39295	1.30487	1.19732	1.41295	1.17672	1.21862	1.13589	1.28335	1.37545	0.441728	0.614178	0.702246	0.484368	0.604026	0.605065	0.53694	0.399027	0.455545	0.611711	0.590393	0.564051	0.599669	0.644743	0.587589	0.826093	0.590708	0.397973	0.685924	0.706459
ENSG00000165323.15_2	1.61195	0.589024	0.625621	1.44143	0.919274	1.18961	0.344537	2.58109	1.89381	0.632907	2.03431	2.13273	0.671216	3.93855	1.56381	0.175361	0.0769098	0.0105198	0.105012	0.0991056	0.0250552	0.108648	0.0253609	0.0620061	0.155748	0.123205	0.225365	0.0553259	0.230013	0.160475	0.363178	0.0367214	0.146971	0.275914	0.488775
ENSG00000165338.16_4	2.83519	2.40446	2.42646	2.71202	2.48462	2.61129	2.73808	2.52265	2.68059	2.5772	2.37988	2.50343	2.64179	2.97313	2.77077	1.61832	1.62736	1.75207	1.78447	1.60851	1.69317	1.83979	1.41385	1.78324	1.81887	1.51621	1.52383	1.55007	1.41136	1.62642	1.51661	1.48713	1.24988	1.76796	2.00974
ENSG00000165359.15_5	2.22016	2.03743	2.45522	2.82582	2.62022	2.28293	2.55379	2.26446	2.17071	2.34757	2.11595	2.49755	2.52097	2.24336	2.70714	0.959586	0.633785	0.988662	0.861252	0.969361	0.83057	0.917067	0.743887	0.792868	1.03695	0.645584	0.930316	0.782486	0.877675	1.18667	0.971602	0.769329	0.597655	1.17954	1.20595
ENSG00000165495.16_4	2.38766	2.14914	2.04118	3.30344	2.63137	2.39789	2.28092	2.74684	1.6961	2.13804	2.40338	3.18722	2.59176	1.89471	2.90224	1.57185	1.06131	1.4279	1.49357	1.13783	1.25517	1.47461	1.06432	1.35795	1.35086	1.20506	1.83872	1.33903	1.5431	1.31447	1.65738	1.00112	1.46627	2.11887	1.79546
ENSG00000165617.14_6	3.16899	2.6113	2.67233	2.67595	2.7237	3.14153	2.96251	3.28732	2.60911	3.12161	3.10892	2.96849	3.18816	3.83006	2.60976	1.56122	1.77818	1.99219	1.32053	1.76605	0.96063	1.26461	1.34004	0.905097	1.90782	0.86596	1.97096	1.10854	2.04711	1.46701	0.929733	1.93306	1.49907	1.45988	2.30111
ENSG00000165655.17_4	3.88533	3.94935	3.5675	4.38192	3.59834	3.31596	3.33515	3.56956	3.4948	3.58093	3.71515	3.60912	2.96116	3.85335	2.89918	2.87037	2.53608	2.88214	2.85066	1.91355	2.97462	2.33811	2.55255	2.25652	1.44047	2.25315	2.53642	2.4044	2.38537	2.29825	2.94272	2.29109	1.969	2.183	2.56946
ENSG00000165899.11_5	3.29291	2.46009	3.50066	4.18755	3.32546	3.94859	4.00196	3.72993	3.55377	3.26013	3.71693	4.14849	3.65224	2.38888	3.59231	0.180174	0.3243	0.302229	0.155271	0.13068	0.632562	0.291319	0.168625	0.329484	1.67177	0.438694	0.338889	0.285895	0.548779	0.485115	0.413795	0.235047	0.447717	0.559647	2.89042
ENSG00000166091.21_4	3.63571	3.45114	4.43022	4.66389	3.69498	4.79612	4.30809	4.4829	4.7795	3.76444	4.48082	5.11135	2.84497	4.26911	4.52578	2.08536	1.07464	0.791436	0.867446	1.29727	1.03839	1.80925	1.45433	0.900141	2.48199	1.08195	1.13458	2.17839	1.21601	2.18137	1.14112	2.72339	2.21613	1.04398	3.04942
ENSG00000166147.13_3	6.26942	5.76897	5.32961	5.62892	5.53918	5.92203	5.69272	5.10794	5.77553	5.99341	5.15656	5.5072	6.00963	6.20007	5.69482	4.94162	5.27848	4.83862	4.43432	3.89019	3.90906	3.70423	4.21119	3.78058	4.40422	3.99498	5.07464	4.33287	4.261	4.45463	4.53673	4.59933	3.87421	5.19082	5.23225
ENSG00000166183.16_4	3.09182	3.31088	3.6643	4.16649	4.45862	4.23405	4.46228	4.38887	4.55528	3.86078	4.11326	4.45775	4.58062	3.5651	4.67436	2.63237	1.04488	1.78731	0.979726	1.67744	1.85763	1.74223	1.38402	1.94215	1.37021	2.83476	3.06958	1.89132	1.26818	2.22923	1.3414	1.99911	1.94038	1.92029	2.07325
ENSG00000166206.15_5	2.95972	3.35167	3.86527	4.38128	3.76797	2.85548	3.1603	2.81639	2.74079	3.09022	2.65053	2.87721	3.34098	2.55014	3.49132	0.494112	0.55057	0.935627	0.840049	0.467227	1.24399	0.928052	1.05529	0.664203	0.514059	0.835601	0.589653	0.395145	1.21674	0.754674	1.05605	0.434561	0.320803	0.970193	0.744439
ENSG00000166250.12_4	3.82143	2.83306	2.57916	2.4848	2.76117	3.0227	2.72995	3.23911	4.2663	3.71663	2.94476	2.46264	3.21234	2.83646	3.35819	2.04484	1.1522	1.28851	1.22614	1.61318	1.07257	1.72639	1.49278	1.61725	1.38511	1.46405	2.41559	1.60973	1.76701	2.29028	2.09613	1.77797	1.66491	3.06804	2.15016
ENSG00000166292.12_4	3.30997	3.28796	3.48919	4.75051	2.37324	3.1235	4.27259	3.77947	3.39267	3.63672	3.32715	4.09808	2.29915	2.71217	4.54131	2.53673	2.7699	2.60804	2.17225	2.07758	2.8493	1.7846	2.34226	1.42997	2.75141	2.94057	2.82569	2.5207	2.18238	2.89372	2.31766	2.47412	2.86104	2.04021	2.00561
ENSG00000166482.11_3	6.13708	5.70809	5.9813	6.40565	6.07121	6.3148	6.02677	5.50509	6.06374	5.90886	5.1231	6.41339	6.0073	6.6886	6.22212	4.83222	5.07009	4.08786	4.07465	4.27146	3.93509	3.81258	4.19018	4.01693	4.3821	3.72734	4.89787	4.23926	4.68804	4.95568	5.07291	4.91503	4.56168	5.38084	4.8017
ENSG00000166741.7_3	3.40918	2.99291	2.88921	2.49645	2.16157	2.51639	2.34389	2.21402	3.28571	2.93555	2.14104	2.2991	1.96697	3.52133	3.75686	1.54583	1.70602	1.88691	1.52183	1.82386	1.56895	2.06812	1.22618	1.30988	1.55112	1.68961	1.5783	1.53979	1.39645	2.60029	1.86994	2.5007	1.31657	2.21287	2.01955
ENSG00000166819.12_4	6.9766	5.46107	4.91413	4.11111	4.77501	4.99072	0.16036	5.33573	7.47909	6.6019	0.789296	0.5452	4.28166	5.42035	5.00884	4.1206	0	0.337024	1.6476	0.0453089	0.134025	1.16897	0.572356	1.59309	0.0598339	1.1562	4.33536	0.961642	1.03258	0.334836	2.81232	0.46385	0.499774	4.69609	2.26711
ENSG00000166839.17_5	1.81813	1.78301	1.58184	1.53074	1.84857	1.66441	1.62911	1.54505	1.29619	1.97951	0.809958	1.46317	1.91222	2.5564	2.14301	0.859212	0.794517	0.650023	0.635735	0.702245	0.696488	0.64451	0.649022	0.785515	0.871821	0.501438	1.06172	0.981919	0.638067	0.597256	0.71686	0.880023	0.795905	1.61043	1.18977
ENSG00000167034.10_3	2.74698	1.80043	2.4682	1.99524	2.40638	3.28876	2.42951	3.9867	3.49629	2.30526	3.60144	3.08669	3.38211	2.05123	2.61456	1.99364	1.93859	2.02412	1.67123	1.84171	1.7584	1.88484	1.7665	1.88277	1.8955	1.94806	1.85176	1.33093	2.01546	2.03918	1.86972	1.90376	2.06821	1.50285	1.87015
ENSG00000167037.18_3	3.63991	3.54311	3.75869	4.15719	3.83659	3.89702	4.05251	4.1818	3.33931	4.14956	4.4047	4.75211	3.99532	3.51985	4.06316	2.40567	2.21946	2.41111	2.11859	2.21837	2.61208	1.81693	2.65396	2.71407	2.50587	2.03315	1.83393	2.25248	2.14975	2.36102	2.3943	1.9713	2.54802	2.55778	2.12833
ENSG00000167107.12_3	4.10754	4.33648	4.28829	4.66549	4.31985	4.66282	4.32904	4.52386	4.51057	4.67897	4.32182	4.62875	4.68625	4.03282	4.32245	2.71982	2.9452	3.20082	3.06414	2.76685	3.43481	2.80145	2.85567	3.22209	3.24577	3.29336	2.84186	3.58	3.07973	2.89527	3.63261	3.17657	3.76817	3.21152	3.48333
ENSG00000167157.11_3	2.41568	1.58516	1.36761	0.982661	0.366065	1.22513	0.935472	0.976779	1.3182	1.548	1.28021	1.20536	1.39474	1.8791	1.06654	0.816274	0.600319	0.51362	0.144102	0.192289	0.140602	0	0.271724	0	0.482744	0.435076	0.64081	0.354539	0.487464	0.405213	0.16619	0.461104	0.30885	0	0
ENSG00000167306.20_4	1.97773	2.18209	1.38414	2.0199	1.88318	1.21479	1.28022	1.44021	1.41124	2.2997	1.00199	1.78578	1.81963	1.76403	1.49657	1.14665	0.591244	0.555848	0.768497	0.595431	1.29973	0.695138	0.613314	0.665376	1.20664	0.982956	0.360386	0.549262	0.240658	0.359456	0.5188	0.524605	0.345428	0.489301	0.499954
ENSG00000167414.4_2	0.803328	0.717484	2.80839	0.992065	0.909175	1.93176	3.01088	0.951718	2.11793	2.24283	3.37987	2.60974	1.77461	1.22324	1.44202	0.752978	1.44653	0.405957	0.309729	0	1.21564	1.57758	0.395052	0.664502	0	1.38122	0.811864	0.671526	0.29761	0.83882	0	1.22375	1.18261	0.593232	1.00974
ENSG00000167588.13_5	5.80463	4.71629	4.73243	3.39394	4.49058	4.791	2.55878	5.24279	6.7222	5.82958	2.87868	2.8459	3.9826	5.00714	4.89008	3.0144	3.38308	3.44114	3.25284	2.49069	3.60472	3.51271	3.28812	3.20684	2.64203	4.0706	3.67487	3.91882	3.05707	3.66774	3.91943	3.55107	4.3584	4.54403	4.34425
ENSG00000167772.12_4	1.81649	1.39821	0.869366	0.918717	2.13162	1.47647	1.66891	1.53471	2.61375	2.45888	0.872287	0.892808	1.88858	1.97089	3.05346	1.28975	0.953062	0.386954	0.706649	0.872782	0.382374	0.246501	0.228581	0.429568	0.68459	0.540271	1.4394	0.936107	0.285786	1.08391	0.564697	0.336521	0.272811	2.11713	0.588775
ENSG00000167779.9_4	6.78277	6.3389	5.88536	5.34977	5.01154	4.77225	5.11838	4.04519	5.12693	6.07286	5.18083	4.15062	5.48914	5.75148	5.58045	5.20234	3.82856	4.19118	3.64945	3.39687	3.69799	3.34819	3.45176	3.76869	3.77149	3.31889	5.49852	4.13177	4.41182	4.02874	4.64788	4.49256	3.84341	4.44898	4.8551
ENSG00000168004.9_4	2.31189	1.94833	1.9724	1.50593	1.77838	1.79809	1.6938	1.72783	3.04356	2.72377	1.06492	1.32036	1.4313	1.57334	1.95186	0.842836	0.9207	0.970479	0.532043	0.404912	0.647672	0.221415	0.354399	1.0961	1.09697	0.787758	1.33114	0.915566	0.682478	0.982554	0.761727	0.653925	0.759401	1.50308	0.779714
ENSG00000168038.11_4	2.59966	3.07126	3.36002	2.62007	2.8936	3.36436	3.49521	3.47754	3.5325	3.39007	3.55016	3.24073	3.50842	2.32291	3.30917	0.958307	1.15204	1.03534	0.613241	0.860318	0.966553	0.900093	0.529439	1.27587	0.794511	1.11937	1.48502	1.26334	1.34234	1.92778	1.50707	1.08227	1.27658	1.97083	1.81063
ENSG00000168077.14_3	4.11269	3.05277	3.13155	4.14311	2.80413	2.90867	2.65529	2.5389	2.50305	3.18247	2.3637	2.74242	2.24799	3.90792	3.42931	2.10487	2.13473	1.46765	1.78229	1.56844	1.40177	1.51529	1.55304	1.27727	1.59386	0.990644	2.37436	1.45909	1.77422	1.61817	2.3449	1.43048	1.25777	2.32069	2.17379
ENSG00000168079.17_4	6.47962	5.79031	5.6614	5.23696	5.31536	4.97323	4.32814	4.16419	5.53842	5.6587	5.14428	4.64765	5.6378	5.73672	5.56927	4.77731	3.60693	3.75929	2.89057	3.09552	2.68356	2.79995	3.05217	3.21641	3.29081	2.43546	5.48952	3.20535	3.84612	4.32439	4.3308	4.08035	2.46392	4.72041	5.1675
ENSG00000168143.9_3	2.57101	3.01244	3.43551	3.73152	3.28929	2.87527	2.93407	3.1793	2.71541	2.30692	3.02247	3.10963	2.6947	2.1415	2.69863	1.29016	1.09079	0.130595	0.113888	0.128874	1.42133	1.32771	0.687456	0.682877	0.652773	1.59029	1.77248	1.85479	0.92086	1.67857	1.72702	2.40675	1.61042	1.06014	2.69198
ENSG00000168280.12	1.87128	0.84097	0.982393	1.18325	1.03803	0.975413	1.53558	0.90639	1.31113	1.49193	1.18187	1.70679	1.55125	1.09875	2.17911	0.401873	0.588011	0.389231	0.391456	0.411463	0.297523	0.2646	0.280681	0.40418	0.300719	0.265762	0.83304	0.389212	0.588933	0.685216	0.430747	0.664833	0.344679	0.934416	0.888786
ENSG00000168386.18_4	5.73617	5.55372	5.81152	5.64456	5.22207	4.97555	5.46311	5.48899	5.35383	5.49882	5.7671	5.50885	5.06501	5.68045	4.76911	4.31664	5.09503	5.29612	2.38068	4.58094	5.10387	2.61721	3.07489	3.91193	4.7495	4.54521	4.17267	3.43988	4.75488	2.96772	3.2671	3.16575	3.94737	3.13249	3.3164
ENSG00000168490.14_3	1.8286	0.767332	0.825057	1.19843	0.941001	1.33467	1.08965	0.949148	1.22615	1.07181	0.799156	0.759741	0.602019	2.33655	1.58007	0.565649	0.650578	0.4071	0.618923	0.315181	0.415428	0.445745	0.231862	0.476408	0.213126	0.684386	0.379127	0.428327	0.350226	0.549688	0.516113	0.299841	0.0878124	0.577897	0.850045
ENSG00000168546.11_3	2.19557	1.12642	1.4769	1.73413	1.17332	1.95932	1.13428	0.931209	1.29044	1.82336	1.42725	1.35788	1.39047	1.72954	1.82182	0.875961	0.640863	0.712479	0.659446	0.535501	0.732578	0.550907	1.01786	0.874567	0.921785	0.554613	0.763583	0.57984	1.00274	0.760779	1.28376	0.773065	0.995326	1.0036	1.56046
ENSG00000168672.4_3	3.36422	1.96107	2.26449	3.2201	3.03079	3.25603	3.23422	4.04615	3.35554	2.85457	2.98451	3.0817	3.7634	2.69073	3.04884	2.55461	2.05357	2.02758	1.45123	2.13766	1.39812	1.64896	2.12959	2.03957	2.26876	1.20299	2.2513	1.6342	2.13231	1.9703	1.46412	1.94503	2.28103	2.29181	2.08027
ENSG00000168685.15_4	0.407824	0.271612	1.03922	2.19623	0.874136	1.19672	0.66869	0.210731	0.383442	1.01323	1.34387	0.973498	1.33842	0.96256	3.13814	0.163726	0.238457	0.223015	0.0476747	0.526169	0.701079	1.68288	0.17491	0.458283	0.373967	0.182815	0.398322	0.23659	0.425308	0.388311	0.901334	0.567363	0.518709	0.820415	0.312973
ENSG00000168779.19_4	3.85919	3.57094	3.95145	0.81533	0.732527	3.19259	1.40988	2.0423	0.642904	3.01886	0.827228	0.482214	0.326115	4.06705	1.28675	0.144405	0.234774	0.185599	0.198064	0.147691	0.213304	0.331935	0.0956585	0.0285296	0	0.0769547	0.356684	0.154122	0.14991	0	0.424474	0.0553071	0	0.0589028	0.0410113
ENSG00000168899.5_3	5.36662	5.08084	5.65782	5.27395	5.64809	5.14721	5.43537	5.60348	5.32817	5.24048	5.75056	5.4073	5.36544	5.02643	5.38876	4.58606	4.24098	4.25352	4.23347	3.79978	3.96766	4.21047	4.24059	4.06357	3.46503	3.69915	4.47405	3.97534	4.35068	3.97612	4.24651	4.31186	4.16185	4.41129	3.97356
ENSG00000168916.15_3	3.25809	3.15156	3.43432	3.85993	3.85027	3.31677	3.22889	3.37139	3.40369	3.25551	3.63952	3.77457	3.5796	2.91383	3.60684	2.47198	1.5071	1.38259	1.90613	1.55683	1.80689	2.72485	2.00301	2.73118	1.13217	1.87165	2.18152	1.59289	1.89092	1.91296	2.42909	2.208	1.73539	3.02619	2.51488
ENSG00000169071.15_5	2.43657	2.72588	3.69492	4.5637	3.94992	4.23252	4.23816	4.13478	3.42391	3.31237	4.31419	4.57534	3.79654	3.25567	4.07937	0.428279	0.707475	0.699225	0.398528	0.50322	0.302752	0.191626	0.328542	0.512992	0.3532	0.250393	0.518187	0.336293	0.55186	0.788744	0.524347	0.389357	0.342325	0.856704	0.696573
ENSG00000169169.14_4	1.49381	0.531457	0.837148	1.2667	1.19909	1.48445	1.1407	1.06653	1.36914	1.3547	0.931365	1.04204	1.39276	1.39594	1.09764	0.693369	0.58161	0.552878	0.273937	0.602247	0.544473	0.259336	0.357012	0.595336	0.254036	0.391119	0.546353	0.48595	0.479792	0.627718	0.404962	0.718568	0.109964	1.0048	0.939442
ENSG00000169181.13_6	3.13942	3.12278	2.90125	2.9915	3.22326	3.77623	2.6498	3.81934	3.69154	3.61694	3.18049	3.21515	3.279	3.14863	2.92195	0.219908	0.177732	0	0.408067	0.62604	0	0.212052	0.871268	0.207684	0.0743463	0	0.0667514	0.0550917	0.22545	0.108713	0.0920886	0.0508541	0.0483953	0.907424	0.0598469
ENSG00000169231.13_3	3.37262	2.40766	2.60626	3.53472	2.67737	3.14218	3.08643	2.62693	2.90258	3.11977	2.90667	3.48492	3.00605	3.78079	3.92938	1.95541	1.81311	1.78924	1.27445	1.63089	1.24636	0.939065	1.35558	1.16831	1.83673	1.30437	1.96337	1.78023	1.79428	1.96373	1.62607	1.65035	1.4384	2.16563	2.45863
ENSG00000169239.13_4	2.14334	1.26499	1.71355	1.68153	1.71354	1.58165	1.52773	1.53309	1.83438	1.83113	1.73061	1.4123	1.45694	2.04662	1.82607	1.21287	0.955235	0.942312	0.78486	0.752641	0.677778	0.749581	0.614056	0.889454	0.946007	0.754741	1.16346	0.759232	0.889059	1.09124	0.924789	1.09287	0.767297	1.07461	1.12814
ENSG00000169313.9_2	1.89273	0.809632	0.807142	1.2597	0.88953	1.15553	0.493764	1.03085	1.30829	0.735201	1.10565	0.600535	1.61234	1.37769	1.51739	0.333354	0.340931	0.306466	0.502481	0.293319	0.294687	0.324072	0.609497	1.00433	0.921241	0.125533	0.610976	0.486324	0.671998	0.467683	0.395434	0.353783	0.850992	1.26762	0.906794
ENSG00000169508.7_3	2.16791	2.8655	3.29159	3.84101	3.21119	3.35812	3.65248	2.91552	3.25881	2.40706	3.08852	3.90006	2.64345	2.37784	3.6363	1.26606	0.862184	0.667957	0.966508	1.01679	0.848955	1.46807	1.08506	0.910928	1.17508	0.451353	1.19965	0.904699	0.432512	1.28029	1.23677	0.546892	1.07534	1.88883	1.0524
ENSG00000169710.9_4	6.65674	6.7282	6.2215	5.17757	5.14923	6.61409	3.13939	6.06939	7.91912	7.67305	3.40903	3.83959	4.87561	6.60191	6.08636	4.07797	2.58038	2.69585	2.68082	2.58387	2.91332	2.7935	3.10375	2.72406	2.53838	2.63638	4.45271	2.28877	2.67525	2.75092	3.80697	2.81185	2.64407	4.33144	3.29115
ENSG00000169750.9_3	2.19925	1.5789	1.67267	1.68197	1.31179	0.98036	1.27012	1.71626	1.5096	1.6156	1.17044	1.48705	0.969819	1.04976	1.29068	1.07127	0.295956	0.995631	0.73302	0.299939	0.472114	1.06005	1.2259	0.948648	0.717319	0.340548	0.43561	0.81152	0.975269	0.243627	0.603563	1.06211	1.08986	0.570622	1.05257
ENSG00000169783.12_5	2.07454	2.73725	3.00638	4.88387	3.68185	2.59874	3.04282	2.42251	2.80824	2.47107	3.25665	3.93769	1.87251	2.66283	3.56277	1.50146	1.25425	1.32716	1.72477	1.21638	1.2307	1.04428	1.56267	0.885558	1.18019	0.992735	1.3722	1.12511	1.66844	1.05511	1.10508	0.992504	1.10913	0.935603	1.26136
ENSG00000170011.14_3	1.96548	1.19014	1.75319	2.62638	1.53102	1.80648	2.09647	1.87069	1.77021	1.75958	2.42698	2.78341	2.03328	1.53514	1.86713	0.816699	1.03728	0.908315	0.799028	1.21784	0.940067	1.07802	0.826412	0.956756	1.39575	0.704403	1.11845	0.901002	1.23732	1.17099	1.36663	1.2466	0.94216	0.948607	0.93029
ENSG00000170017.12_5	4.66284	2.97607	2.82406	2.53238	2.81291	2.89329	4.40279	5.18772	4.55472	4.39446	4.37476	3.82543	4.72324	2.35881	4.01622	1.48332	2.25258	3.3078	1.86099	1.75512	2.29008	1.85958	1.37288	2.03555	1.5528	1.89992	1.39298	2.96417	3.40883	2.12993	2.30614	2.31566	2.31661	2.73037	2.07379
ENSG00000170290.4_3	5.63882	5.74013	7.22863	6.40941	5.6882	6.43622	7.33996	8.68815	7.47506	6.19656	7.31692	7.40352	6.67203	4.56877	8.0623	1.22639	3.30522	0.299877	0.540048	1.99224	0.702037	0.695994	0.103865	0.548085	0.773048	0.857097	1.93352	0.913027	1.93484	2.0944	0.525827	1.48985	0.755205	1.68611	1.52016
ENSG00000170324.21_4	0.252675	1.21893	1.47621	2.25587	2.26615	1.55476	1.3188	1.40975	1.41191	0.637805	0.784269	1.19404	0.614543	1.06023	0.655648	0	0.0250578	0	0.0405844	0.154982	0.0248542	0.028784	0.0301368	0.0735095	0.0220759	0.0541405	0.0596184	0.0899238	0.0578906	0.104157	0.0528416	0.0243873	0.0231979	0.013054	0.0569312
ENSG00000170345.10_4	5.41121	2.55462	1.34899	6.61602	3.30309	2.07706	4.03645	4.25311	3.09013	4.40607	2.1406	5.03113	3.97825	3.90954	7.31714	1.77312	2.7318	1.14861	1.61644	2.39471	2.00159	1.86331	0.961193	2.93868	3.19161	2.53539	2.51486	3.43449	1.23996	3.04835	2.12315	1.48462	1.35212	4.9662	1.80337
ENSG00000170382.12_3	2.38732	1.41154	2.15356	1.80983	2.11141	1.92461	2.84408	3.15915	2.88619	1.93322	3.46728	3.73038	3.15552	1.08111	3.30257	1.07004	0.941158	1.00098	0.938132	1.42586	1.08012	0.983851	0.916052	0.644875	0.99112	0.796338	0.753899	0.984737	0.92532	1.31459	1.04319	0.913713	0.956552	0.951503	1.32639
ENSG00000170439.7_4	5.58026	6.75064	7.11296	7.02589	5.62045	5.50714	6.07106	5.59979	6.30153	6.0475	6.52867	6.44227	5.03345	6.01218	5.62456	2.00294	2.82512	2.72894	2.35892	2.42697	3.40239	3.14098	2.82506	2.59196	2.68863	3.27883	1.91967	3.39489	2.95915	3.01949	3.08348	3.41635	3.47757	2.23753	3.2414
ENSG00000170522.9_2	2.66746	3.17276	3.07551	1.80499	1.50146	3.21407	0.784425	1.80034	3.76922	3.5905	1.02727	1.10505	1.40248	2.72274	2.13542	0.609615	0.81769	0.568093	0.501691	0.632826	0.532638	0.607744	0.747954	0.522852	0.8706	0.694004	0.601274	0.493077	0.736813	0.432956	0.800734	0.490764	0.756398	0.511288	0.666041
ENSG00000171227.7_5	3.83514	2.31881	2.31519	2.05308	1.89063	2.87377	2.36232	3.26328	3.55306	3.47031	2.27518	2.02184	2.78346	2.28575	2.59195	1.46591	0.611591	0.932046	1.12839	0.632656	1.1345	0.694829	1.14414	1.01992	0.963272	1.00399	1.65939	1.43828	1.53656	1.0011	1.51691	0.778051	1.00988	2.21914	1.8435
ENSG00000171243.8_3	2.2234	2.10032	2.89084	4.45971	3.46615	2.60678	2.56907	3.37931	2.3864	2.02359	3.04126	3.99143	2.71382	0.866386	2.86971	0.408831	0.532539	0	0.235726	0.300165	0.186982	0.453227	0.387563	0	0.363468	0.542789	0.832806	0.567577	0.776711	0.470689	0.874588	1.07247	1.05172	1.48102	1.51758
ENSG00000171303.7_3	2.70915	3.76243	2.99364	3.3463	3.40683	2.87257	3.29671	2.85225	2.90886	3.24372	2.74135	2.84794	3.09604	3.33466	4.3575	0.697764	0.458651	0.318697	0.274734	0.429543	0.248881	0.18555	0.271353	0.305679	0.271254	0.365764	0.578274	0.233496	0.319873	0.284678	0.157681	0.0787122	0.322976	0.27625	0.454104
ENSG00000171502.15_4	2.18635	0.439578	0.964397	1.69386	1.58543	1.99075	2.21016	2.06805	1.76337	1.84269	1.57741	1.97094	1.6691	1.93761	2.35301	0.411579	0.862093	0.496356	0.601188	0.366783	0.576763	0.575497	0.551105	0.818775	0.47393	0.13934	0.634049	0.500442	0.92409	0.522025	1.10758	0.171942	0.21114	1.27908	1.09658
ENSG00000171517.6_3	3.91137	3.74695	4.04201	4.47396	4.20779	4.39889	4.51344	4.53888	4.34317	4.46862	4.57276	4.52576	4.45009	3.50675	4.17056	3.34634	2.63222	3.10994	2.52167	2.61072	3.307	2.6259	2.0031	2.93738	3.103	2.97425	2.87149	2.40549	2.44961	2.61436	2.83472	2.55792	2.35859	2.49796	2.82513
ENSG00000171596.7_3	1.68034	3.10883	2.29509	1.11347	1.01858	0.674743	0.566292	0.551813	0.424154	0.863362	0.524633	0.352262	0.66499	3.21294	0.462817	0.302818	0.22269	0.539852	0.199922	0.0695744	0.319975	0.224014	0.311377	0.302672	0.333564	0.33715	0.480927	0.225198	0.587635	0.358255	0.237478	0.511002	0.432804	0.360781	0.56492
ENSG00000171659.15_5	2.86623	2.42835	2.95588	3.27725	1.35011	2.08315	1.91767	2.41832	3.08458	1.39732	2.5376	1.62907	2.43549	1.22453	2.71482	1.01434	1.41055	1.00256	1.58008	0.614026	1.22762	1.88383	0.845965	1.97839	1.18921	1.14696	0.896657	1.66759	1.83798	1.27208	2.3473	0.827793	1.38684	1.15958	2.29577
ENSG00000171812.13_5	2.55042	2.81193	1.94749	2.60194	1.77739	1.97176	1.55368	1.32186	1.68008	1.99065	1.48755	1.31954	1.75622	3.69097	2.06015	0.925882	0.659263	0.824937	0.426763	0.462304	0.338075	0.220992	0.55898	0.533347	0.911771	0.246723	0.676108	0.544363	0.683537	0.699572	0.520176	0.969652	0.432447	0.606579	1.23483
ENSG00000171819.5_3	4.86236	3.15871	2.63892	3.25293	2.87306	3.48235	2.75257	3.40528	2.5006	2.94198	2.89786	2.4602	2.23079	3.19006	2.427	0.862216	0.729506	1.46207	1.01162	0.963004	1.50869	0.929647	1.78785	1.15213	1.04623	0.629354	0.541379	0.808439	1.95869	0.570294	2.16372	1.10433	0.872648	1.98649	2.43838
ENSG00000172005.11_3	3.99205	3.73553	3.5888	3.65451	2.92333	3.45395	3.11182	3.42694	2.7521	3.82198	3.18264	3.35253	2.8856	3.90682	3.19953	2.40903	2.25596	3.19814	2.20361	2.32527	2.62018	1.19348	2.1329	2.03933	2.50417	2.21613	1.8707	2.19344	3.30269	1.55271	2.2312	1.86645	2.19429	2.07897	2.70305
ENSG00000172014.12_2	0.54535	0.473903	1.45726	1.33606	0.734815	1.36167	1.45479	1.33229	1.2874	0.557407	1.33573	1.3674	0.323573	1.01502	1.01005	0.186323	0.212639	0.25072	0.435373	0.27756	0.0571187	0.275912	0.268332	0.0850773	0.37035	0.262997	0.197968	0.462659	0.115381	0.310952	0.0206986	0.413403	0.117381	0.124037	0.389429
ENSG00000172137.19_4	2.71515	0.848202	1.54649	0.183191	1.61574	0.761998	0.377591	1.5072	3.19266	2.6672	0.0672384	0.5485	0.821449	0.696184	2.61835	0.236152	0.315296	0.148524	0.146061	0.150795	0	0.214802	0.144184	0.0811214	0	0.326394	0.97551	0	0	0	0.150659	0	0.215891	1.79036	0.679198
ENSG00000172201.12_4	3.90578	2.06192	2.81532	3.93382	2.78125	3.49203	3.85729	3.89483	4.1051	3.72252	4.36328	3.84231	3.52952	4.88595	4.42722	1.88933	1.29451	1.10739	1.39683	1.21719	1.05338	1.19033	0.659148	1.05543	1.33004	0.889053	1.43701	1.20566	1.44518	1.45068	1.70827	1.40659	1.35608	1.67527	1.34024
ENSG00000172458.4_3	2.37699	1.5183	1.62056	1.66591	1.35624	1.76632	1.24776	1.43297	1.7476	2.10799	1.54014	1.60204	1.91697	2.33577	1.33359	0.823377	1.0405	0.895974	0.884288	0.670722	0.542944	0.913179	0.693102	0.733427	0.886001	0.453854	0.780618	0.637779	0.66842	0.759206	0.940369	1.11414	0.586371	0.632892	0.809263
ENSG00000172575.12_3	1.83834	1.17731	1.76322	2.79066	1.92589	1.55158	1.57719	1.50084	1.31921	1.34497	1.44529	1.65911	1.61017	1.65513	2.00331	0.726321	0.527947	0.702752	0.65918	0.752233	0.459613	0.782417	0.913751	0.816849	0.958109	0.506011	0.561303	0.576789	0.709816	0.771296	0.521646	0.463257	0.664093	0.801095	0.880605
ENSG00000172824.16_6	1.18191	0.98242	0.917289	1.19201	1.32414	1.44783	1.33924	1.13123	1.60311	1.45935	1.0286	1.3362	1.44017	1.48471	1.61101	1.10482	0.601201	0.461944	0.390319	0.765181	1.00429	0.555853	0.439275	0.944288	0.70338	0.781285	1.05172	0.445167	0.522316	0.5316	0.808456	0.660726	0.367812	0.718054	0.459102
ENSG00000172986.12_3	4.76327	4.2646	4.64883	5.16467	4.73129	5.05776	4.74063	4.94369	5.04596	4.8841	4.80267	5.13947	4.90196	4.7844	4.72827	4.04014	4.02622	3.5418	3.02721	3.91419	3.6384	3.06844	3.42342	3.44164	3.66511	2.94763	3.89757	3.17608	3.3546	3.66067	3.40447	3.45575	3.81188	3.19917	3.3232
ENSG00000173040.13_3	1.90037	1.04872	1.22463	1.39104	1.52432	1.45228	1.43253	1.16858	1.34103	1.31003	1.12077	1.34742	1.39886	1.71465	1.70072	1.21394	1.06325	0.710773	0.59969	0.727812	0.483713	0.343847	0.626204	0.528915	0.77141	0.274556	0.93861	0.744104	0.707082	0.90908	0.85907	0.762669	0.514119	1.02343	1.11996
ENSG00000173068.18_5	4.38764	4.63284	3.98305	1.81851	3.68545	2.61052	4.05411	4.1932	3.46875	4.4984	3.4838	2.81182	4.46978	2.90068	3.03929	0.965155	1.17049	0.971012	0.715349	0.899391	0.693956	0.826736	0.782494	0.727062	0.781825	0.473148	0.948495	0.856909	0.848387	0.949393	1.03349	1.03965	0.750487	1.44052	1.25438
ENSG00000173114.13_3	2.62882	3.36664	4.38049	4.89316	4.132	3.54595	3.59855	3.73835	3.25435	2.48958	3.35962	4.73792	3.39598	2.99642	3.03713	1.41686	1.2566	1.39285	0.983934	1.18343	1.43299	0.93202	0.621934	1.4592	1.37917	1.76544	2.79074	2.74162	2.12576	3.09038	2.66599	2.75481	2.02963	2.67408	2.69873
ENSG00000173432.12_4	5.56498	4.15786	2.04229	0.165196	1.33345	1.31986	0.24811	2.11665	3.96745	5.99965	0.140909	0	0.737216	1.52254	1.67374	0.727399	0.0704286	0.0728884	0	0.186779	0	0.42788	0.0357853	0.169137	0	0.0952435	1.21734	0.404989	0	0.0879724	0.939075	0	0	1.40848	0
ENSG00000173715.16_5	2.07027	0.744521	1.10622	1.83178	1.51107	1.71638	1.3954	1.17938	1.17863	1.04875	1.09053	1.45819	1.30332	1.99452	2.11755	0.570142	0.71537	1.00695	0.385691	0.472847	0.632441	0.338378	0.483186	0.606098	0.443975	0.795025	0.721439	0.547962	0.593851	0.473453	0.270514	0.539049	0.329539	0.720298	0.563554
ENSG00000173918.15_4	4.53198	4.44953	5.08231	6.85664	5.51704	5.58729	5.97356	5.30179	5.86916	5.45223	6.09131	6.12428	5.39848	5.82414	6.19195	4.78562	4.31781	3.16708	4.83137	4.58555	4.11114	3.9156	4.75863	3.44585	4.41711	3.62452	4.36698	4.59889	3.94285	4.7874	4.32114	4.64478	4.48455	4.3618	4.63703
ENSG00000174175.17_7	2.15689	1.80858	1.3633	4.26494	2.18776	2.15035	2.04336	2.40705	2.22766	2.17078	1.59054	2.09503	2.43983	2.26737	3.83239	2.34336	0.765746	0.796101	0.705823	1.1028	0.792124	0.914831	0.914972	1.46517	1.62189	1.45946	1.25323	0.96513	0.486216	0.601497	1.4062	1.15204	1.02316	1.47958	0.870992
ENSG00000174196.5	2.67092	3.09577	3.20164	5.79266	3.77659	3.38487	4.20164	3.63943	2.95797	3.13941	3.52485	4.99394	3.30335	2.79516	4.32632	3.0223	2.98464	2.41858	2.83559	2.50176	2.73792	2.98627	2.58482	2.96389	2.99856	2.78493	2.84207	2.95705	2.56408	2.50308	2.68713	2.79648	2.8683	2.88755	2.73106
ENSG00000174326.11_3	1.53336	1.41003	0.844761	1.64048	2.05763	1.34368	1.64142	1.51389	0.78531	1.58419	1.30645	1.06392	1.25571	1.09259	1.12907	0.785303	0.5339	0.461424	0.676467	0.467771	0.342955	0.379039	0.497909	0.32788	0.482201	0.297592	0.781521	0.457019	0.475741	0.422284	0.482665	0.398062	0.175656	0.545795	0.631571
ENSG00000174348.13_3	6.20733	5.64371	5.80016	5.37551	5.31209	5.64469	4.33877	4.48003	4.6209	5.18936	4.30503	4.83373	4.81623	6.08131	4.95193	3.99186	4.42945	3.73665	3.7656	3.7155	3.36169	3.40836	4.17866	3.04375	3.6677	3.15535	4.20457	3.67313	3.55118	4.30562	4.15566	4.31058	3.55591	4.71479	5.20006
ENSG00000174640.13_3	1.74042	1.33955	1.12978	2.04478	0.921965	0.344828	1.64018	1.95182	1.30637	1.04119	1.24094	2.09407	1.04786	1.20565	3.37719	1.10214	0.943761	0.772754	1.42275	0.78995	1.07971	0.730265	1.54306	0.799736	0.75099	1.12526	0.731003	0.991911	0.726689	0.911771	0.867919	0.875225	0.952401	0.557935	0.492797
ENSG00000174697.5_3	3.15277	2.30344	1.40675	0.465083	1.68636	1.1707	0.0593929	2.98314	4.10212	3.8473	0.0568788	0	1.22314	0.519825	2.76588	1.57831	0	0	0.150247	0	0	0	0.0281262	0.286151	0	0	1.68671	0.172512	0.211026	0.492227	0.659815	0.0996943	0.0639895	2.63833	0.631345
ENSG00000174740.8_4	1.88263	0.778587	0.930024	1.11347	1.03362	1.68464	1.60575	1.82861	1.75216	1.88153	1.47686	1.07798	1.59534	1.5662	1.59515	0.407202	0.499632	0.610083	0.49078	0.714542	0.385759	0.232339	0.527883	0.348823	0.649499	0.263147	0.540162	0.609751	0.733878	0.769325	0.867261	0.727941	0.421443	0.657657	0.624405
ENSG00000174776.11_7	1.56768	0.677327	1.14755	1.28519	1.51095	2.37352	2.79675	1.88098	2.12737	1.47463	1.93356	2.03779	1.78037	1.58096	2.27266	0.721016	0.704136	0.342599	0.289306	0.473535	0.477703	0.144109	0.356354	0.744093	0.720277	0.549662	0.463378	0.324224	0.211752	0.526073	0.611822	0.339553	0.304177	0.616395	0.608382
ENSG00000175161.13_4	2.00034	3.23954	1.95686	1.32368	1.5005	1.60347	2.71342	1.67328	1.21112	1.88319	1.79855	1.53465	1.92722	0.941219	2.35246	0.328026	0.629667	1.14447	0.514962	0.727368	0.317182	1.03061	1.2594	0.382729	1.21062	0.326138	0.306466	0.654054	1.16446	0.157993	0.1133	0.508086	2.14476	0.456366	0.169404
ENSG00000175175.6_4	1.3683	2.92082	2.82074	2.48448	2.46089	0.806619	1.1336	0.430587	0.7768	1.252	1.11862	0.905748	0.662016	1.33161	1.32794	2.04622	0.231644	0.0890565	0.744306	0.193523	1.25061	1.59362	1.06731	0.290296	0.306488	0.875839	0.360333	0.34597	0.104094	0.367055	0.99991	0.988728	0.39395	0.463317	0.697359
ENSG00000175206.10_2	12.1841	12.7355	11.8909	14.3499	13.3253	12.2333	12.0781	13.7607	13.2892	12.5451	13.117	13.3726	12.4666	12.1169	13.8602	2.28473	7.34379	2.62832	1.72497	3.50352	1.75026	2.73655	2.41993	2.9376	2.66581	2.19352	3.55978	1.25248	6.63605	1.62282	0.640897	2.20729	3.57996	5.23515	5.09628
ENSG00000175229.7_3	2.77997	2.45383	2.5993	2.16042	2.66792	2.99678	2.43916	3.12876	2.86079	2.35561	2.90435	2.70345	2.83056	2.53986	2.75078	1.604	1.14819	1.27699	0.899179	0.658557	0.958958	1.05049	2.21989	0.814932	0.734995	0.943625	0.840337	0.411079	1.10078	0.679192	1.06743	0.568342	1.09883	1.05375	1.20209
ENSG00000175274.18_6	4.30023	4.87494	4.74897	6.02919	5.53095	4.91739	4.48116	4.89114	5.01419	5.02388	5.26479	5.16744	4.66326	4.28124	5.52854	3.72634	4.09693	3.7093	3.78603	3.58149	3.83727	3.54467	3.75767	3.30066	3.39322	3.81577	3.29912	3.67932	3.87436	3.08939	4.14561	3.61006	3.87336	3.04551	3.89219
ENSG00000175352.11_3	2.09446	1.81015	1.89112	1.5466	1.20244	1.69901	2.00673	1.77527	1.61614	2.02058	1.90368	2.03306	1.67345	1.64167	0.804328	1.20705	0.501632	0.70474	0.898861	0.592858	0.86775	0.786692	1.40462	0.536272	0.657302	0.642588	0.72837	0.568249	0.284128	0.648506	0.546114	0.780585	1.23239	0.538354	0.813558
ENSG00000175505.11_4	1.35476	0.934621	1.09259	1.68244	1.45139	1.77625	1.68679	0.91145	1.06941	1.56356	1.48542	2.21674	1.13104	1.68993	2.10174	0.461484	0.806933	0.555703	0.497236	0.951697	0.872927	0.573125	0.663731	0.599224	0.797202	0.432713	0.661577	0.785764	0.956812	0.957505	0.794887	0.666964	0.597616	0.667532	0.9414
ENSG00000175556.16_2	2.17613	2.1036	1.9345	2.63675	2.45601	2.69161	2.6418	2.51373	2.67869	2.66579	2.569	2.86539	2.79451	2.32602	2.76329	1.8663	1.02624	0.985839	1.01486	1.24209	1.13845	1.4593	1.23389	1.95299	1.04114	1.2484	1.83636	1.02871	1.076	1.77174	1.67783	1.59857	0.905452	2.30841	2.30682
ENSG00000175745.13_4	3.15383	3.37458	3.23557	4.28936	4.14614	3.46631	4.16083	4.12051	3.88388	3.22921	3.59611	4.4484	3.66296	2.57623	3.91036	0.572322	0.143921	0	0.23627	0.05853	0.108401	0.396961	0.0740428	0.0911318	0.299609	0.230099	0.300489	0.130117	0.413557	0.374782	0.412422	0.252642	0	1.00654	0.0706758
ENSG00000175785.13_3	3.97508	2.11777	2.44979	1.97184	1.21208	2.23966	2.34688	2.62974	2.22531	2.30891	2.49547	2.13279	2.2772	2.23599	2.65363	1.04771	1.28074	0.517154	1.34886	1.5253	1.39933	1.43659	1.32395	1.33258	1.02989	2.58619	1.52571	1.72486	2.30398	1.09571	1.52798	1.66358	1.65792	1.67029	0.788727
ENSG00000176194.17_2	3.0836	1.66935	1.90715	0.769539	2.47839	2.23718	0.309838	2.50349	4.14927	3.11602	0	0.153475	1.72269	3.00108	2.7213	1.02687	0	0.254546	0.782797	0.150935	0.0523497	0.354506	0	0.537634	0.0767643	0.204733	1.14483	0.402505	0.218159	0.204368	0.338499	0	0.216086	2.47988	0.527415
ENSG00000176273.15_3	1.75856	2.10161	1.9793	2.50903	2.07112	2.02102	1.88267	1.69161	2.07451	2.0005	2.00213	1.78327	1.86171	1.83454	1.65398	1.11222	1.22239	1.06825	0.941856	0.980176	1.40178	1.2568	1.15231	0.810622	1.15609	1.36507	0.701254	0.864812	0.988581	0.866105	0.917064	0.966637	1.18571	0.780676	1.2355
ENSG00000176720.6_6	3.92075	3.23327	2.59696	2.64504	2.2254	2.64643	1.29164	3.43312	4.69362	4.11248	1.42633	1.3685	2.01987	3.103	3.00172	1.93037	1.57473	1.74051	1.71133	1.38547	2.33146	0.765316	1.27939	0.931723	0.861731	1.08876	2.07562	1.25265	1.26481	1.91095	2.63327	1.37235	0.972889	2.32767	1.27812
ENSG00000176788.9_4	2.71248	1.20675	1.77855	1.65799	1.15978	1.91893	1.7277	1.2266	1.86815	1.8643	1.67065	1.53854	1.62662	3.00278	1.7675	1.56066	1.25993	1.14641	1.0947	1.14958	0.827584	0.972768	0.773622	0.647489	0.702596	0.204416	0.852895	0.897939	1.04852	0.978199	0.481301	1.15885	0.640811	0.567951	0.513247
ENSG00000177106.16_6	1.65897	1.28557	1.11862	1.40705	1.40188	1.36483	1.72461	1.07966	0.937794	1.51219	0.740385	1.46538	1.41309	1.79281	1.14215	0.637901	0.95554	0.0890245	1.31991	0.284847	0.294397	0.271413	0.96161	0.432123	0.231227	0.357738	1.15792	1.12117	0.339108	0.453753	0.573442	0.406701	0.507225	0.894996	1.0853
ENSG00000177272.9_3	0.871445	1.08012	1.37147	3.14101	2.27472	1.01989	1.14647	1.40037	0.86562	0.928899	1.0209	2.30186	1.42974	1.16265	1.7431	0.616605	0.580204	0.892969	0.492848	0.696865	0.569761	0.753962	0.437293	0.515976	0.308871	0.434605	0.526994	0.457763	0.684815	0.520727	0.57469	0.7021	0.624009	1.31409	1.00213
ENSG00000177575.12_3	4.08962	2.77229	3.00726	3.28801	3.13665	3.23671	2.90312	3.00313	3.66628	3.74471	3.23029	2.47314	3.75367	2.92148	4.37033	2.6615	1.81151	1.34835	1.57242	1.58082	1.5478	2.20669	1.92727	2.41945	2.03096	1.58786	2.58743	1.91779	2.06511	2.07259	2.68704	2.39386	1.9135	3.04023	2.788
ENSG00000177614.11_5	2.52299	2.31631	2.60522	3.36514	2.80829	2.88257	2.90805	3.27126	2.89667	2.5512	3.03901	3.26347	3.09077	2.28924	3.03245	1.65438	1.42248	1.61627	1.46815	1.37437	1.35434	1.38737	1.64218	1.30182	1.03377	1.38411	1.39331	1.45481	1.16393	1.35767	1.27495	1.37556	1.41936	1.0702	1.16038
ENSG00000177675.8_3	1.59729	1.68056	1.13395	2.153	1.4453	1.50856	1.41978	0.919827	1.4973	1.75539	1.04265	1.54993	1.17041	1.62502	2.32862	0.65851	1.03703	0.38985	0.826411	0.521449	0.5884	0.418043	0.808861	1.02205	0.76714	0.602382	0.688251	1.00973	0.653175	0.805952	1.62016	0.47147	0.737641	1.30648	1.47949
ENSG00000177679.16_4	2.07615	1.98678	2.2065	1.66279	1.70117	2.3636	2.74976	1.88273	2.18558	2.20474	2.11671	2.0577	1.77159	1.97076	2.21886	1.32608	0.683571	1.33137	1.2312	0.531393	0.975597	0.934818	0.702451	1.03089	0.891307	1.34434	1.14204	1.4865	1.32083	1.19109	1.24018	1.31367	0.5443	0.836817	1.49957
ENSG00000177694.16_4	1.89104	1.19981	1.22094	1.77355	1.67228	1.52022	1.62601	1.4645	1.48677	1.65082	1.42704	1.49551	1.62091	1.72683	1.91437	0.710548	0.856542	0.868312	0.906064	0.706484	0.629814	0.734957	0.83289	1.03742	0.920277	0.603164	0.972065	0.912775	0.879256	1.05452	0.898174	0.977714	0.786977	1.5219	1.02926
ENSG00000177752.14_2	0.452586	1.49079	1.14974	1.67312	1.71285	0.940188	1.71478	1.12165	0.335567	0.97253	1.04982	2.07467	1.07617	0.727759	0.825324	0.719817	0.480194	0.386046	0.601015	0.520268	0.340042	0.804271	0.711282	0.781489	0.640252	0.547723	0.384804	0.726663	0.800424	0.773207	0.159364	0.70906	0.63654	1.00442	1.00907
ENSG00000177791.11_2	5.67844	0.369533	0.986012	3.72219	1.74872	3.70443	5.47302	6.23931	3.74757	2.1433	2.89016	4.50394	2.17928	2.46348	5.52129	0.779485	0.698905	0.5614	0.486079	0.815223	0.464224	0.611861	0.206266	0.574692	0.849558	0.393132	0.892008	0.486855	1.53893	0.800822	0.696773	0.340264	0.515962	0.796975	0.934042
ENSG00000178078.11_4	1.47963	1.51234	1.76121	2.49164	1.67075	1.82887	1.44398	1.75939	2.11917	1.37234	1.91004	2.24796	1.81094	1.38162	1.59248	0.935784	0.90866	1.132	0.507077	0.747991	0.983185	1.07983	1.38519	0.791195	0.628819	0.945452	0.885204	0.785579	0.561165	1.23402	1.07473	1.04052	1.1539	1.11772	0.618018
ENSG00000178718.6_2	1.91059	1.81174	1.49824	2.13659	1.7747	2.66207	2.79306	1.78236	2.69441	1.85643	2.0787	2.93408	2.47291	2.19132	1.72817	1.2746	0.846778	1.12858	0.906355	1.23914	1.22534	1.25143	1.03596	0.746508	1.00115	0.47573	1.56361	0.942255	1.11338	1.27014	1.52083	1.32595	0.914723	1.29689	1.51506
ENSG00000178852.16_6	2.2529	2.36977	2.37649	2.9221	2.79185	2.5178	2.13266	2.31053	2.37087	2.58129	2.65252	2.64079	2.42411	2.61097	2.86828	1.13933	0.794286	1.15653	0.928772	1.22511	0.881676	1.07026	1.02049	1.24758	1.05882	1.17491	1.1155	0.882363	0.946264	1.13864	1.00351	1.10956	1.02972	1.83771	1.67271
ENSG00000178947.9_3	2.5955	2.65713	2.84263	2.74394	2.19162	2.6536	2.85351	2.91068	2.47189	2.89996	2.85897	2.73641	2.58736	2.04697	2.27739	1.54148	0.912951	1.23683	1.26605	0.817889	1.22095	1.79818	0.976012	0.948556	0.584172	1.09968	1.15154	0.981128	1.17219	1.12046	1.59295	0.734504	0.7448	1.10383	1.68586
ENSG00000179241.13_4	2.11053	1.46973	1.37346	1.40617	0.708733	1.56703	1.27045	1.72908	2.25521	2.14852	0.473731	1.20581	1.45968	1.00367	2.0249	1.01816	0.82485	0.744769	0.990528	0.741154	0.518826	0.542283	0.715177	0.583645	0.557745	0.662874	1.10898	0.686275	0.421207	0.534764	0.94718	0.56802	0.467076	1.06874	0.707419
ENSG00000179299.17_5	1.03771	1.05046	1.15111	1.91295	2.02088	1.22969	1.84693	1.42525	1.35017	1.15366	1.46912	1.68181	1.1973	0.810213	1.45485	0.074733	0.218384	0.0808327	0.089093	0.135947	0.0915658	0.0228975	0.0543665	0.148046	0	0.0668594	0.186703	0.201843	0.130668	0.216232	0.114056	0.117143	0.0899605	0.293362	0.0771342
ENSG00000179399.15_4	2.91324	0.724066	0.485753	1.0306	1.93922	1.34238	0.753956	1.81566	0.89678	2.10525	0.89687	0.607633	1.82538	2.69505	0.883659	0.786172	0.297192	0.68186	0.315511	0.788096	0.125321	0.438501	0	0.0894759	0.27466	0.266433	0.922288	1.21493	0.822465	1.17949	0.148269	0.682693	1.00854	0.830897	1.17922
ENSG00000179813.7_3	3.92879	4.11003	3.93315	4.23663	5.2976	4.46651	5.35919	5.42757	5.35105	4.29035	4.97922	4.90138	5.2065	3.40073	5.1606	0.803433	0.482547	0.840943	0.552331	0.575717	0.8464	0.383582	0.218609	1.07144	0.592573	1.16125	1.63938	1.92751	1.60308	1.49775	1.90571	1.1057	0.715388	1.57599	1.7046
ENSG00000179914.5_3	2.32383	0.714138	0.535708	1.04181	1.7668	0.271786	2.9869	1.34284	1.82968	0.819445	1.09345	0.424026	1.19729	1.31944	6.43427	0.535041	0.173237	0.252041	0	0.861473	0	0	0	0	1.10007	0	0.876844	0.702671	0.0962832	0.634417	0.116162	0.208116	0.623879	0.855181	0.650704
ENSG00000180053.7_2	1.2697	0	0	0	0	1.33932	1.25873	2.62638	1.9783	1.8684	2.6537	0.488251	1.73072	0	0.775097	0	0.176283	0	0.105124	0.178755	0	0	0.457154	0	0	0	0	0	0	0.128741	0	0.266927	0.254896	0	0
ENSG00000180190.11_2	2.19401	1.79977	2.21661	2.59024	2.68434	2.52126	2.27271	2.09241	1.94636	1.63786	2.17175	2.15988	2.73985	2.24467	2.11777	1.24366	1.37106	1.22537	0.95967	1.3245	1.05089	1.05597	1.00438	1.14743	1.1997	0.745689	0.80339	1.02066	1.09324	1.23766	1.24569	0.829179	1.07957	1.34943	1.74964
ENSG00000180447.7_3	5.46821	4.37858	4.61623	4.4742	4.26569	4.86913	4.35621	3.73653	4.95654	4.85601	4.03987	4.28559	5.20234	5.16364	5.00492	3.92407	3.79237	3.71931	3.15383	2.93942	3.21513	2.7438	3.06339	2.39527	2.82307	2.09911	3.99674	3.32652	3.10079	3.83777	4.06229	4.02949	3.17706	3.93658	4.47016
ENSG00000180801.14_4	1.61655	0.9701	0.552708	1.03131	1.75459	1.76166	1.83692	1.72371	1.95032	1.96125	1.4637	1.16897	1.73522	2.2083	2.05121	0.479673	0.581238	0.37266	0.333304	0.446613	0.398784	0.160257	0.337668	0.484483	0.598073	0.783732	0.401236	0.282881	0.457294	0.530796	0.45081	0.320162	0.310891	1.04252	0.8864
ENSG00000180999.11_4	4.07972	3.93227	4.21653	3.40951	3.39902	4.44855	3.35633	4.5903	4.21306	4.31031	4.59552	3.89693	3.79384	3.43846	3.06593	1.96211	2.33282	3.8829	0.956298	2.34832	2.57412	1.79892	2.33745	1.63493	1.86202	1.99549	3.80086	2.60843	4.25491	3.19712	2.93713	2.74905	3.41627	2.63571	3.03096
ENSG00000181092.10_3	6.86871	5.36096	4.96883	4.04885	5.28489	5.42624	0.0334937	5.90468	7.49781	6.61837	0.825051	0.276545	4.13986	5.83159	6.11874	3.43745	0	0.174589	1.17175	0	0.110635	1.04177	0.511392	1.17785	0	1.13481	3.96199	0.770556	0.726334	0.0327412	2.9025	0.400407	0.45601	5.29414	2.48265
ENSG00000181234.9_3	3.08673	1.93891	2.10105	3.99181	1.65151	2.35133	2.06604	2.73985	3.60792	2.99417	2.1472	2.3272	2.34841	2.70618	3.77621	1.42311	0.989669	0.472268	0.559677	1.40606	0.359726	0.690466	0.280957	0.579556	1.45682	0.187899	2.05639	1.10096	1.63456	2.31903	1.39642	1.53073	0.482356	2.1601	1.82686
ENSG00000181458.10_4	1.28893	1.20663	1.2493	1.60091	1.4725	1.44997	1.32283	1.28891	1.93733	1.84735	1.27831	1.32944	1.64129	1.56617	1.83366	0.748168	0.443918	0.333547	0.189982	0.308526	0.23495	0.303824	0.353548	0.325797	0.365428	0.408885	1.28265	0.368221	0.485863	0.796093	0.555085	0.47459	0.485256	1.03744	0.729805
ENSG00000181541.5_2	1.8977	0.261876	0.767455	3.14082	0.579183	0.637485	0.578548	0.365782	0.136493	0.508793	0.334418	2.68335	0.493657	0.48395	3.38743	0.253194	0.233471	0.104726	0.244817	0.309259	0.310694	0.152471	0.480576	0.164118	0.438711	0.375694	0.385495	0.281917	0.319282	0.488999	0.449356	0.270567	0.0398684	0.42832	0.589227
ENSG00000181778.4_2	1.9995	1.68018	2.02574	2.68316	2.41108	3.27089	3.01629	2.41315	2.94675	2.22143	2.81497	3.01699	2.15341	3.48379	2.76972	1.33284	1.09375	0.776805	0.992403	0.970355	1.09651	0.950008	0.890736	1.0172	1.50692	0.393026	1.38381	0.939951	0.773989	0.912635	0.821081	1.16877	0.918478	0.809886	1.79981
ENSG00000182013.18_6	3.73715	3.63296	3.9857	4.65169	3.84163	3.99642	4.24253	4.49262	4.20162	3.73871	4.36754	4.5319	3.97545	3.44092	3.84371	2.45074	2.86371	3.20448	3.27474	3.31494	2.99686	3.12174	3.04149	3.0444	3.01489	3.08349	2.24283	3.04982	2.80698	2.73345	2.82354	2.69586	3.21397	2.18721	2.89323
ENSG00000182103.5_3	1.758	1.56295	1.65631	2.13279	1.76882	2.01311	2.25617	1.78468	1.67399	1.45992	2.04673	2.46751	1.57281	1.11413	1.73013	0.200991	0.269412	0.213506	0.220859	0.130327	0.150952	0.109317	0.141524	0.0892401	0.233491	0.0332854	0.0294182	0.0523391	0.414882	0.0901891	0.16535	0.228581	0.0966045	0.180331	0.167145
ENSG00000182107.6_3	2.33595	1.11143	1.50586	1.70891	1.02772	1.32626	1.36368	1.65385	1.46644	1.42226	1.23593	1.14875	1.20589	2.51709	1.56183	0.691652	0.859829	0.659491	0.65023	0.367905	0.514279	0.390625	0.354995	0.329683	0.247642	0.420151	0.315144	0.351258	0.178391	0.375521	0.400334	0.542706	0.293734	0.663941	0.622135
ENSG00000182168.15_3	2.61614	1.59952	1.65942	2.13015	2.15355	2.47075	2.47883	2.34391	2.66443	2.54358	2.36755	2.42396	2.75442	2.67056	2.52774	1.53441	1.62302	1.45476	1.21983	1.15381	1.03666	1.00056	0.838187	1.16203	1.33445	0.748702	1.99851	1.13202	1.52068	1.84497	1.19091	1.56953	1.29152	2.03261	2.15543
ENSG00000182195.7_2	3.47946	2.01254	2.3422	2.58551	1.85051	2.16752	2.6385	2.434	2.51155	2.09128	2.43031	1.9479	1.86614	3.80432	2.50069	1.66833	1.80462	1.49271	1.71267	1.57425	1.45264	1.15774	0.782813	1.18275	0.91993	1.28893	1.80303	1.83745	2.13324	1.38974	1.69158	1.14603	1.44895	1.66762	1.90374
ENSG00000182368.4	1.71034	0.813858	1.46679	1.6049	0.906347	1.11297	1.58117	1.3393	1.33492	0.760395	1.58025	1.25313	1.18011	1.27893	1.15981	0.945235	0.654496	0.539083	0.531217	0.701134	0.346106	0.46185	0.822521	0.561465	1.03036	0.86425	0.785845	0.437403	1.00824	0.49802	0.506282	0.949316	0.430555	0.712095	0.898031
ENSG00000182463.16_5	3.16708	2.35804	2.23841	2.11079	2.33199	2.35061	1.83485	1.8855	2.03997	2.51041	1.36501	2.02285	2.56078	2.46151	2.23328	1.67729	1.33121	1.08691	1.42143	0.82204	1.08497	1.02857	1.05469	1.16023	1.04026	1.00098	1.8051	1.3094	1.05529	1.52328	1.58712	1.44831	0.96851	2.05551	1.9273
ENSG00000182492.16_3	6.25826	4.73173	5.34109	7.00561	5.58831	5.8874	6.32786	5.62909	6.01764	5.30453	6.65696	6.29968	5.00393	7.09775	6.92336	4.37312	5.96673	5.29757	5.07253	5.19714	5.01533	4.47082	4.55594	4.20129	4.24196	4.29496	4.02193	4.71701	5.39806	4.64543	4.55387	5.05357	4.3664	4.43849	4.53021
ENSG00000182621.18_5	3.79528	3.55954	3.24781	4.141	4.31222	2.55555	3.42545	2.68784	3.07174	2.85659	3.17766	3.34428	2.86735	3.90695	3.51956	2.64219	2.56341	1.80413	1.91088	2.14242	1.84838	2.05359	2.31701	2.21526	2.04756	1.95727	2.60571	2.41218	2.18193	2.24358	2.23642	2.23844	2.23545	2.55932	2.69993
ENSG00000182667.14_4	3.65001	2.1658	2.9857	4.78461	3.51914	4.65689	5.58328	5.39405	5.19795	4.50957	5.33114	5.45489	4.4036	2.86186	5.33604	1.24177	1.00896	1.64121	0.669343	1.23694	1.24822	0.388823	0.714239	0.620625	1.36186	0.886601	0.931996	1.04588	1.77762	1.16305	1.78721	1.0096	1.37726	1.08051	1.28604
ENSG00000182704.8_4	5.06713	4.33805	4.19163	2.78641	3.50012	4.27327	3.90953	3.98154	4.75572	4.62288	3.4032	2.86526	3.69482	4.42158	3.49072	2.91529	2.33484	2.61002	2.44461	2.7124	2.94434	2.58111	1.80159	2.52121	2.7271	1.6888	3.16618	3.01366	2.9256	3.20001	3.28264	3.73764	2.42688	3.69293	3.50683
ENSG00000182916.8_3	3.84206	3.11524	3.29244	3.20921	2.57531	3.212	2.99961	2.9447	2.856	3.22633	2.76509	3.21138	2.4807	3.40325	3.04065	1.62798	1.97217	2.08002	1.91227	1.41965	1.90783	1.78994	1.99816	1.71707	2.50593	1.76938	1.6362	1.83333	2.13611	2.17199	1.73763	1.50645	2.17579	1.92985	2.28003
ENSG00000183049.12_3	3.20271	3.81118	3.79056	3.95038	4.54456	3.77852	4.54585	3.62184	3.86257	3.996	4.34475	3.96982	4.56878	3.6065	4.07522	1.8848	1.0668	0.943036	1.27034	0.740299	1.64272	1.58566	1.06269	2.39781	1.19998	1.13072	1.43584	1.00761	1.19206	1.3176	1.63449	1.37006	0.948519	1.70111	2.40878
ENSG00000183091.19_7	4.23086	1.54981	3.58098	3.78702	3.40311	4.39632	4.72921	3.84541	3.14908	1.49966	3.32005	2.97976	1.26479	4.96882	3.4634	1.19737	3.30797	0.64863	0.489658	1.65461	0.837011	0.304512	0.578681	0.434494	1.35916	0.304381	1.85357	1.23896	1.32275	0.798801	0.290955	1.17013	0.83443	0.740543	0.424661
ENSG00000183098.11_3	3.50853	2.66255	2.40822	1.57872	2.2159	3.36183	3.79058	2.91906	2.88952	2.63251	2.91435	1.84663	2.64446	4.69757	3.15195	1.14328	1.02912	1.4311	0.895219	1.07108	1.09123	0.955474	0.571191	1.19592	1.45666	1.2161	1.47888	1.18038	1.3589	1.33434	1.53108	1.51749	1.1804	1.50257	1.9114
ENSG00000183160.9_7	3.4291	2.05951	2.23455	3.70751	2.5518	2.52932	1.97133	2.56075	1.90676	1.961	1.87666	2.80098	1.98137	2.28263	2.94478	1.09563	1.47806	0.679254	1.45437	0.923393	1.09272	1.38872	1.5489	1.21278	0.972752	0.777735	1.38441	1.55325	1.65271	1.65858	2.16057	2.27192	1.48668	2.67653	2.5611
ENSG00000183196.10_4	0.976129	0.581535	0.628855	1.6393	1.11188	1.16697	1.27049	0.949969	1.18454	0.867379	0.95457	1.06535	0.872205	0.902551	1.69218	0.351683	0.654188	0.377642	0.348892	0.3367	0.334155	0.157519	0.213022	0.274388	0.45187	0.379639	0.456238	0.214461	0.430479	0.259003	0.215822	0.337435	0.35171	0.202766	0.17215
ENSG00000183324.11_5	1.92271	1.16644	0.973876	0.972248	0.526565	1.93805	2.49181	2.77859	2.69494	1.22667	2.2585	1.75185	2.05996	1.35756	1.62548	0.715263	0.220671	0.768755	0.418371	0.28385	0.409083	0.350029	0.734441	0.242002	0.517005	0.29332	0.571853	0.162157	0.837338	0	0.20422	0.576647	0.887129	0.490462	0.775622
ENSG00000183570.16_5	1.97339	0.863923	1.62813	1.34156	0.923211	1.4245	0.480235	1.59943	1.44311	1.13347	1.18617	1.52523	0.601409	1.32595	0.677001	0.389861	0.569227	1.07416	0.491961	0.721176	0.535359	0.436436	0.533189	0.352544	0.820363	0	0.424445	0.797253	1.01738	0.938655	0.388263	0.71754	0.512199	0.188297	0.52706
ENSG00000183598.3_2	1.95169	0.944727	1.67538	1.74109	2.46391	2.37588	1.18415	1.67544	2.42803	1.65234	1.4442	1.36663	1.10365	2.30676	2.31524	1.35887	1.4214	0.633436	1.48108	1.09156	0.314541	1.40492	0.538166	1.11804	0.92655	0.223466	1.64131	0.654968	1.23589	1.0569	0.616073	0.630133	0.733624	1.48812	0.612613
ENSG00000183682.8_4	0.836806	0.705534	1.14403	2.76105	1.19073	1.2264	1.52395	1.06372	1.17234	0.862712	0.88036	1.50212	0.854069	0.996062	1.51208	0.757348	1.26748	0.289692	0.804505	0.374704	0.514823	0.531923	0.483542	0.289728	0.510206	0.537546	0.541961	0.3526	0.354702	0.561627	0.435872	0.36346	0.287704	0.635081	0.470227
ENSG00000184194.5_4	1.3184	0.768555	0.564744	1.55371	0.995581	1.0146	1.11611	1.08055	0.925685	1.26419	0.883326	1.18131	1.25207	1.24608	1.30463	0.372291	0.564855	0.301809	0.256209	0.541158	0.142707	0.164244	0.599312	0.4018	0.452018	0.268189	0.472676	0.350354	0.323707	0.446068	0.360032	0.241414	0.372319	0.809552	0.553559
ENSG00000184254.17_4	2.26324	2.46292	2.38342	3.26971	1.66304	1.99847	1.93787	1.29391	1.49806	1.92783	1.60494	3.02714	1.15496	2.09519	3.59738	0.765653	1.07208	1.00441	1.05488	0.964037	1.0083	1.26094	0.871011	1.00161	1.1769	0.961544	1.00416	0.849799	1.5737	1.06528	1.33483	1.06543	0.611605	1.43334	1.22583
ENSG00000184347.14_4	5.0681	4.18627	4.76729	6.28784	5.55973	5.21488	5.90277	5.66389	5.84159	5.42673	5.50372	5.95225	5.39404	5.16439	5.98824	2.74462	2.75759	2.87319	2.56814	2.51882	3.07053	2.38968	2.38813	2.65227	2.4777	2.48984	2.79351	2.87166	3.03557	3.26555	3.38616	2.38	2.92297	3.65334	3.04526
ENSG00000184544.11_3	5.32218	6.75554	6.87901	6.9236	6.18159	6.57872	5.74743	6.06159	5.6922	6.45246	6.34927	6.19435	6.2285	5.63765	5.90903	5.02853	2.19381	3.75492	4.66155	1.6778	5.00884	6.39023	5.05036	5.38589	2.29706	5.0458	4.1905	2.75758	3.05687	3.69137	5.699	3.70538	3.77145	5.133	5.7522
ENSG00000184811.4_4	4.88236	3.22954	2.63411	1.59499	3.11672	2.69397	0.111405	4.43477	5.31245	4.26187	0.354396	0	2.2404	3.17405	3.64738	1.5648	0.066012	0.32444	0.643645	0.293302	0.103392	0.641591	0.178389	0.557233	0	0.298567	2.13723	0.348185	0.467729	0.129806	1.2803	0.241501	0.162363	3.38857	1.28208
ENSG00000184905.9_4	1.99455	1.07463	0.224437	0.684417	0.336286	0.894719	1.03176	1.96653	1.19444	1.90098	0.847627	1.6672	0.194054	1.78419	2.09447	0	0.269261	0	0	0	0	0.2059	0	0	0	0.0785845	0	0	0.213917	0	0.101406	0	0	0.0748138	0.234836
ENSG00000185015.8_3	2.55933	2.1766	2.84671	2.91265	2.78193	2.9872	2.87532	3.01154	2.918	2.89188	2.85632	2.86524	2.93593	2.28254	2.49367	1.1566	0.949194	1.12392	1.32336	1.23259	1.12485	1.32985	1.55086	1.48139	1.36449	1.04889	1.05227	1.28942	1.52609	1.63995	1.4602	1.25389	1.12206	1.7645	1.33156
ENSG00000185046.18_5	1.75087	1.07563	1.00273	1.46431	0.970738	1.30373	0.96068	1.05127	1.02878	1.21292	0.663808	1.00458	0.905216	2.34784	0.929454	0.633217	0.769445	0.740955	0.555058	0.522092	0.513055	0.367548	0.826148	0.518599	0.636958	0.482877	0.582557	0.640445	0.652351	0.539737	0.684483	0.718434	0.63066	0.816846	1.0218
ENSG00000185052.11_2	2.00952	1.31565	1.43232	0.893231	1.17789	0.757157	1.00171	1.32332	2.10395	1.99829	0.668611	0.691784	0.896078	2.5164	1.40256	0.925754	0.818619	0.278962	0.544489	0.860946	0.449918	0.480054	0.311776	0.341063	0.742778	0.408995	0.913316	0.871193	0.649072	0.889071	0.557792	0.595893	0.267161	1.1641	0.692476
ENSG00000185070.11_3	2.38838	1.38375	1.75138	1.79384	1.17835	1.52918	1.59808	1.75156	1.50131	1.78644	1.37967	1.38909	1.94326	2.00954	1.84252	0.517645	0.477384	0.396078	0.407785	0.206417	0.159179	0.249946	0.341072	0.49774	0.384673	0.266149	0.616774	0.340053	0.427104	0.431756	0.553365	0.397938	0.260252	0.810374	0.898175
ENSG00000185551.15_4	5.29903	4.81077	5.12094	5.43624	4.44768	4.86726	4.40694	4.97423	4.87188	5.04033	5.36971	4.99457	3.92153	4.93685	4.58834	3.95655	3.71106	3.43713	3.28943	3.72178	3.45358	3.54635	3.43856	3.12041	3.34552	2.27347	3.86564	3.46666	3.62294	3.73551	3.7135	3.65823	3.43161	3.12305	3.54506
ENSG00000185567.7_3	2.68157	1.89909	1.62026	1.58557	1.49507	0.15631	0.542347	0.737691	0.557831	1.53409	0.859271	0.915435	0.884072	2.27369	1.48631	0.866383	1.01314	1.07385	0.40831	0.353412	0.417971	0.405349	0.748776	0.555973	0.545356	0.570158	0.844833	0.300241	0.773032	0.459631	0.492936	0.665257	0.647617	0.69067	0.550059
ENSG00000185818.7_4	3.28411	2.56861	2.50299	1.78441	2.25113	1.89354	1.9861	2.64641	2.67079	3.01127	2.33328	1.71469	2.57874	2.00312	2.48725	0.889835	0.500622	0.419881	0.463112	0.44979	0.879606	0.445682	0.200832	0.960526	0.289723	0.912253	1.21794	0.282391	0.263709	0.473332	0.630629	0.385377	0.166605	0.913095	0.537893
ENSG00000186094.17_6	1.15185	1.12104	1.44534	1.58318	1.67436	1.33737	1.58259	1.63715	1.13648	1.28863	1.27154	1.59558	1.6056	0.512252	1.71556	0.140896	0.243183	0.418057	0.143125	0.289777	0.775218	0.198284	0.1963	0.339594	0.248401	0.688477	0.141196	0.299237	0.164228	0.2869	0.289527	0.208888	0.329721	0.107727	0.265816
ENSG00000186340.15_5	4.49443	3.34562	3.00858	3.83929	3.35841	4.22456	4.49241	3.53176	4.2886	4.38284	4.06976	3.82666	4.17336	4.69915	4.48272	2.77934	2.94626	2.46719	2.65888	2.40258	2.37027	2.01146	2.61454	2.35324	2.69285	2.23348	2.89296	2.61181	2.25127	2.57007	2.79166	2.68598	2.52493	3.2445	3.20205
ENSG00000186377.8_3	2.58941	1.65562	1.48112	1.72244	1.93012	3.29862	3.00395	2.49608	2.54902	3.06517	2.45598	1.62815	3.29837	3.71809	2.45213	1.55386	1.67088	1.08111	1.36928	1.50398	1.1191	0.921992	0.757791	0.989602	1.78518	0.819876	1.07568	1.32776	0.813465	1.54483	1.24038	1.27453	1.16711	1.60275	2.44242
ENSG00000186480.13_4	4.81157	4.18349	3.81127	4.17971	3.043	3.65388	3.07266	3.81082	4.41034	4.88859	2.50121	3.48683	3.65611	4.45839	3.86901	2.88975	2.75222	2.35326	2.57016	2.63125	3.03447	2.63434	2.60847	3.12707	2.59642	2.19349	2.46636	2.08648	2.15451	2.5922	3.96352	3.05468	3.0363	2.87257	2.85535
ENSG00000186654.21_5	2.78542	2.09555	2.52543	1.93896	2.13198	2.65771	1.84172	2.24894	2.8825	2.5185	1.58618	2.1767	2.12545	2.3751	2.02745	1.45257	1.04629	1.40039	0.905602	1.02814	0.824041	0.907939	0.725592	0.590512	1.45211	0.7963	1.31464	1.01027	1.06682	1.04254	0.959817	0.905139	0.924674	1.26348	1.52607
ENSG00000186767.6_3	1.45593	0.817302	1.11378	1.23195	1.02634	1.97556	1.57304	1.40674	1.6921	1.42689	1.19403	1.25744	1.21531	1.76205	1.0964	0.68319	0.566758	0.607644	0.731092	0.907323	0.473288	0.488896	0.723328	0.648719	0.755206	0.480221	0.681597	0.607786	0.630351	0.872046	0.567923	0.445797	0.664281	0.617466	0.868359
ENSG00000187134.14_4	3.75271	2.42089	3.19611	3.68573	2.97456	3.49731	3.70288	3.60351	4.36137	4.20188	3.29285	3.683	3.56689	3.67905	4.0453	1.92061	1.4805	1.52533	0.935406	1.32224	1.0336	1.0596	1.23514	1.50721	1.54119	1.51638	2.39562	1.35851	1.54766	1.80554	1.89163	2.0054	1.43416	2.57954	2.34884
ENSG00000187151.7_3	1.84217	0.722687	2.15552	1.11068	2.02173	1.01546	0.573381	0.526744	1.30373	0.92836	1.44458	0.425427	1.46848	1.5061	2.03413	0.921149	0.583095	0.50598	0.399032	0.131564	0.293745	0.258712	0.263062	0.398817	0.513894	0.473256	1.37008	0.468939	0.494412	0.158659	0.436698	0.651828	0.289442	1.26464	0.986052
ENSG00000187288.10_2	4.81243	4.09675	3.75733	2.89841	3.57762	3.65584	0	4.42696	6.14579	5.50988	0.250452	0.0890315	2.96712	3.66514	4.48498	2.32049	0	0.236124	0.460823	0	0	0.495807	0.213012	0.593517	0	0.656692	2.5678	0.361939	0.141258	0	1.62915	0.111444	0	4.00957	1.57143
ENSG00000187550.8_2	5.84028	7.14626	6.84171	7.42831	7.15134	7.00355	7.04463	7.33179	6.84407	7.1556	7.1956	7.01522	7.13593	6.42289	6.93383	2.05453	2.37204	2.54621	1.38508	1.00363	3.51225	2.19838	1.83051	1.59776	1.59788	3.19115	2.60081	2.55125	1.56085	2.23501	3.06758	2.16791	2.9678	1.57217	2.93427
ENSG00000187634.12_6	2.54305	0.674846	0.872002	1.38944	0.81553	2.0803	2.45723	2.62223	2.42253	2.46022	2.36613	2.71888	2.99036	1.60961	2.53263	0.39744	0.389803	0.210693	0.0937965	0.241662	0.0914795	0	0.0925701	0.239415	0.301417	0.271528	0.70293	0.484454	0.610685	0.831673	0	0.22476	0.166239	0.339562	0.105432
ENSG00000187758.8_3	1.73602	1.17146	0.775229	0.783326	1.05474	1.22862	1.09274	1.45585	1.16557	1.85478	0.884142	1.22884	0.820582	1.28474	0.63807	0.155972	0.301368	0.352451	0.0988655	0.2651	0.0649957	0.247372	0.356024	0.230547	0.328342	0.131025	0.491165	0.322869	0.593545	0.67675	0.899682	0.154482	0.569095	1.16049	0.887986
ENSG00000187955.12_4	5.97893	4.07484	4.28259	5.92018	4.76089	5.08593	3.80629	4.00715	4.04006	4.24997	3.75145	4.99469	4.18577	6.92699	5.06106	2.35984	3.56008	2.37718	2.06426	2.23154	1.93941	1.52576	1.85032	1.99564	3.23209	2.0806	2.54117	2.18474	2.62026	2.73089	2.72935	3.25037	2.31592	3.40124	4.05701
ENSG00000187957.8_3	4.01964	2.15148	3.23585	5.15541	2.76203	4.24378	3.93705	5.13228	3.4619	4.00205	4.97175	4.83683	4.5034	1.78319	5.17953	0.571397	1.44791	0.354662	0.430338	0.353582	0.140953	0.22235	0.0730635	0.315474	0.348478	1.0067	0.277162	0.576841	0.111841	0.1084	0	0.468713	0.708641	0.264617	0.391793
ENSG00000188153.13_5	3.30648	2.75078	3.2225	4.31646	3.90735	3.23126	3.11427	3.12841	2.72414	2.73407	2.61491	3.16428	2.88027	3.51551	3.08143	2.05119	2.00632	1.83647	2.20324	2.01925	1.26341	1.63584	1.63072	1.4826	1.72966	1.28605	2.05938	2.0277	1.84397	1.79371	1.86032	2.05404	1.25254	2.34663	2.05905
ENSG00000188211.8_2	1.1267	0.63654	0.874442	1.21638	1.08851	1.07007	1.26019	1.54007	1.54485	0.905713	1.23333	1.01344	0.986423	1.0732	1.50512	0.671473	0.731281	0.603024	0.930178	0.512312	0.271451	0.775042	0.689736	0.590716	0.732999	0.590155	0.694985	0.496998	0.502473	0.471903	0.332578	0.561704	0.420022	0.456529	0.45116
ENSG00000188389.11_4	2.24042	1.213	1.13897	0.939853	0.737403	2.30638	1.88075	2.80366	2.52557	2.21038	2.19237	2.33107	2.06956	1.37962	1.84867	0.232965	1.91687	0.756834	0	1.21246	0.372314	0.163457	0.133123	0.377648	0.730348	0.567126	0.530437	0.0247799	1.42622	0.617698	0.227541	0.108447	0.455381	0.380475	0.488725
ENSG00000188488.14_4	2.82009	3.25885	3.15289	2.50754	2.56426	1.92933	1.60906	1.46916	1.42993	2.78079	1.86843	1.40435	1.83215	2.68503	2.28431	1.23601	0.314743	0.654356	0.645153	0.31606	0.320912	0.626502	0.439386	0.197792	0.624625	0.569226	0.984356	0.63999	0.74516	0.785928	1.64723	0.750934	0.424106	1.62254	1.23091
ENSG00000188522.15_4	3.14827	2.72171	2.75266	4.75653	3.14763	3.78057	3.24809	4.65974	4.67903	3.27393	3.76921	4.46157	3.54548	2.55871	3.71471	0.646512	0.56472	0.5423	0.547376	0.537839	0.876206	0.454005	0.591536	0.70979	0.401323	0.61009	0.558089	0.45205	0.573772	0.331857	0.615898	0.304102	0.629126	0.446593	0.383733
ENSG00000188580.14_3	1.04585	1.62791	1.62531	1.16447	0.735501	0.719082	1.16628	1.9228	1.25818	0.708461	1.45356	1.23091	1.57434	0.182423	0.949358	0.198431	0.501653	0.38699	0.0995674	0.268581	0.323936	0.136697	0.120025	0.365898	0.260671	0.279342	0.209209	0.475758	0.230849	0.315381	0.298637	0.290808	0.472195	0.144129	0.448317
ENSG00000188783.6_3	5.90683	4.76108	4.73068	5.26278	4.89682	4.70059	5.01634	4.36211	5.11749	5.02986	5.28853	4.56488	4.86075	5.9858	5.40848	4.46825	4.12899	3.44811	3.57499	3.52024	3.197	3.13606	3.13183	3.1701	3.23705	2.79257	4.39728	3.54277	3.69263	3.76162	4.04039	3.83668	3.10288	4.42529	4.19111
ENSG00000189056.14_5	4.16383	2.41211	2.622	3.86128	2.5474	1.57516	1.57784	2.32064	2.92091	2.75394	1.72382	1.73687	0.976001	1.18526	2.63989	1.07722	1.03425	1.50572	1.6551	1.06833	0.847398	0.891879	1.12599	0.710354	0.918562	0.616294	0.810076	1.23707	1.58575	1.28924	1.03716	1.40881	1.10009	1.2372	0.808493
ENSG00000189129.13_4	6.25723	5.36796	5.60358	5.90978	4.98908	5.13743	5.046	5.12159	5.35903	5.60695	5.19165	5.03577	4.85735	5.36901	5.3706	4.69111	4.37207	3.96582	3.96852	3.57799	3.6597	3.91077	3.68567	3.41569	3.66263	3.64634	5.10458	3.98216	4.23646	4.24089	4.92907	4.37035	3.71465	4.86828	4.60458
ENSG00000189337.17_6	1.41603	1.89712	1.19732	0.807599	1.5137	1.45809	1.38152	1.75909	1.71855	1.90377	1.50835	1.58352	2.03627	1.28927	1.81909	0.843159	0.712708	1.03897	0.873482	0.715016	0.793421	0.654757	0.372858	0.803667	0.446402	0.314704	1.01417	0.506093	0.553012	0.852805	0.886284	0.739733	0.660214	1.03398	0.415643
ENSG00000189367.15_6	1.73248	0.51278	1.0176	0.622515	1.38791	1.12931	1.27925	1.82143	1.39659	1.52931	0.949233	0.426405	2.03838	1.74745	1.88828	0.066847	0.732666	0.0153683	0.288036	0.242227	0.0350758	0.285477	0	0.418732	0.0557934	0.242879	0.609121	0.0475215	0.119791	0.321336	0.450925	0.0499242	0.240919	1.07378	0.720069
ENSG00000196091.13_3	1.61258	1.04263	1.92934	1.35093	1.90476	1.65171	1.58766	1.36419	1.55284	1.35495	1.54337	1.60544	1.50747	1.01346	0.931393	0.548787	0.514003	0.324342	0.304377	0.610379	0.354834	0.530098	0.325132	0.40427	0.366569	0.214467	0.846599	0.498008	0.425676	0.840806	0.542671	0.680081	0.670869	0.493822	0.399801
ENSG00000196136.17_3	3.42452	3.3253	2.95266	3.39046	2.8167	2.00616	1.83226	1.3383	1.85745	2.80283	1.55815	2.00058	1.30608	3.86489	2.69108	2.36249	0.416904	0.312999	0.623366	0.448154	0.0445346	0.284682	0.680764	0.0112939	0.0781153	0.19737	3.01823	0.802373	0.692029	1.28104	1.95853	0	0.233232	1.83446	1.79452
ENSG00000196338.12_5	2.43942	0.839834	1.15186	1.54261	1.01713	1.22802	0.82298	1.33054	1.12918	1.24097	1.36842	1.04736	1.44926	1.31434	1.51198	0.399581	0.675637	0.617415	0.390131	0.406685	0.357593	0.230189	0.526135	0.518737	0.415827	0.29013	0.515439	0.395587	0.854015	0.76271	0.433753	0.540724	0.656691	0.719399	0.954451
ENSG00000196358.11_3	2.6859	1.67563	1.35301	1.61476	1.70794	2.68884	2.7456	3.13107	2.93892	2.39311	2.2927	2.63498	1.89783	2.50014	2.23175	1.98509	1.1964	0.875634	0.414924	0.924091	0.584568	0.520577	0.590472	0.363184	0.5761	0.344768	0.695534	0.270088	0.520458	0.551645	0.54984	0.689439	0.257693	0.561673	0.434346
ENSG00000196526.10_3	3.6699	3.26235	3.39704	4.34235	3.41497	3.85312	3.71652	3.68894	4.10651	3.8828	3.86329	4.1256	3.34054	4.43261	4.16326	2.68338	2.73298	2.67039	2.41805	2.54635	2.45889	2.53114	2.54443	2.11182	2.62345	1.98453	2.96793	2.16328	2.41509	2.88045	2.65198	2.63895	2.38966	2.66122	2.82553
ENSG00000196616.14_4	6.83262	5.96668	5.94728	5.64572	5.30613	5.94714	6.46244	6.21411	6.81208	6.72646	5.59367	5.82337	5.75896	6.14864	5.74677	4.27895	4.13416	3.65253	4.02016	3.54469	3.29028	3.15428	3.72321	3.67486	3.79867	2.60846	4.85926	4.57261	4.98635	4.95115	4.96609	4.09247	4.51714	5.345	4.79662
ENSG00000196632.10_4	0.773812	0.520089	0.545057	1.0388	0.421325	1.18253	1.29813	0.994773	1.21923	1.08573	1.06065	1.31234	0.452479	1.30976	1.79982	0.390663	0.400927	0.264535	0.313853	0.509756	0.760691	0.428995	0.418495	0.504399	0.63061	0.904576	0.245757	0.423382	0.282874	0.44334	0.302572	0.419352	0.393835	0.348399	0.425306
ENSG00000196730.13_4	2.45955	2.1161	2.16073	3.62018	2.00184	2.5121	2.39676	2.30546	2.58161	2.76559	2.15204	2.48577	2.40867	2.86701	3.15772	1.52191	1.12659	0.910898	1.36995	1.01896	0.735208	1.10737	0.972316	1.09861	1.30099	0.544997	1.7494	1.3977	1.1408	1.63567	1.56718	1.40838	1.2299	1.88747	1.65891
ENSG00000196972.9_4	3.33406	3.64579	3.49711	3.72978	3.10902	3.53183	3.72089	3.59863	3.4391	3.8813	3.8827	3.84301	3.27704	3.0411	2.95207	2.43524	1.63172	1.45505	1.74611	1.41985	2.52472	2.16255	2.35409	1.39546	1.74531	1.29149	1.35088	1.19377	1.31397	1.31252	2.03684	1.56111	1.63693	1.06377	1.91931
ENSG00000197122.11_3	2.93379	2.13922	2.27793	2.48434	2.27086	2.45062	2.49797	2.47856	2.6987	2.62238	2.40878	2.71479	2.42162	3.05267	2.647	1.62892	1.1728	1.30167	1.13201	1.30092	1.36311	1.2332	1.453	1.20845	1.08773	1.0746	2.02001	1.24016	1.40013	1.72786	1.37379	1.39126	1.24797	1.42164	1.37429
ENSG00000197238.4_2	4.94443	5.10066	5.57248	4.80076	3.58969	3.32153	4.44893	4.44253	4.09291	4.34544	4.94248	4.53844	3.37448	2.53895	4.84391	3.73008	3.62353	3.39058	3.63625	2.59873	3.35312	3.92786	3.85344	2.284	1.13178	1.7916	2.83567	3.12047	3.92924	2.58259	3.69552	3.306	2.9604	2.93945	2.16941
ENSG00000197444.10_3	3.05134	2.94599	2.70662	2.38695	2.61774	3.27074	2.75246	3.34518	2.97427	3.26045	3.51303	3.29653	3.39893	2.63015	2.75468	1.6645	2.19312	1.29786	1.24384	1.46798	2.21368	1.6283	1.67433	1.28965	1.65954	1.49647	0.398627	1.11838	0.54744	0.972497	1.30238	0.89894	1.15916	0.685986	1.16981
ENSG00000197467.14_4	1.12329	0.886876	0.833455	2.35743	1.9189	1.62205	1.34371	2.16014	2.1327	1.89751	1.4938	1.85981	1.9653	1.15621	2.30931	0.672948	0.699748	0.388986	0.939345	0.735881	0.64726	0.458727	0.54663	0.855321	0.833963	0.392814	0.727023	0.848526	1.26148	0.768968	0.859291	0.793491	0.63146	1.23224	0.88179
ENSG00000197471.12_5	2.08826	2.51934	1.22777	1.8145	2.2356	2.39746	1.04397	0.718296	0.759402	2.64022	1.77059	1.27171	0.739209	2.24571	1.15436	0.728908	0.828278	0.380898	0.655275	0.46288	0.955405	0.836356	0.333806	0.900172	0.654341	0.353792	0.407224	0.432885	0.709894	0.406946	0.652945	0.27977	0.42226	0.606402	0.643192
ENSG00000197496.6_3	2.98568	2.43532	2.57984	2.97457	2.46801	2.64095	2.70238	2.66582	2.60096	2.78345	2.51102	2.86313	2.53413	2.66859	2.77554	1.80233	1.61508	2.046	1.80922	1.50536	1.90317	1.19789	1.2827	1.34874	1.37079	0.998451	2.00043	1.8621	1.80601	1.66604	1.7945	1.71043	1.41376	2.2615	1.83077
ENSG00000197616.12_3	11.5506	12.9538	13.0372	13.2261	12.7036	12.4077	12.8399	12.3687	12.3377	12.4068	13.0649	12.9872	12.3318	11.4589	12.4846	10.0555	8.59064	7.96343	9.31515	8.41986	9.68756	9.645	8.88061	7.94432	9.47797	8.94556	9.89649	10.6296	8.28993	9.1392	9.42488	10.3172	10.6056	7.94147	10.1257
ENSG00000197696.10_4	2.85424	1.79976	1.98225	1.74857	1.55205	1.57553	1.09445	1.85684	2.98291	2.31199	1.10715	1.08206	1.24519	1.85211	1.63518	1.53514	0.775491	0.708753	0.489872	1.02307	0.890404	0.816853	0.615244	0.675141	0.285129	0.266904	1.42978	0.65249	1.25465	0.873528	0.86584	1.36197	0.467653	1.75831	1.1141
ENSG00000197859.10_5	4.05022	2.17608	2.44347	3.15956	2.90755	3.81399	4.4539	4.87103	4.94796	4.86277	4.68898	4.65533	4.97026	3.7994	5.0341	1.84116	1.45275	0.855815	1.27173	1.15373	0.967547	1.21509	0.883137	1.58387	0.804969	1.13115	2.492	1.55771	1.67938	2.2133	1.34293	1.60681	0.922178	2.52283	1.86917
ENSG00000197943.10_4	2.64338	2.34731	2.85753	2.54484	1.96721	2.15564	2.29047	2.5482	2.04312	2.34689	2.42761	2.23179	2.113	1.96774	2.39694	1.55826	1.33254	1.28087	1.20909	0.930162	1.0843	1.21791	1.15943	0.910564	1.35933	1.28068	1.76032	1.05438	1.14754	1.06842	1.27718	1.15222	1.15115	1.38198	1.46546
ENSG00000198108.4_4	1.37169	1.4158	1.27471	1.26454	1.49095	1.67548	1.51479	1.54816	1.15211	1.40678	1.29096	1.1524	1.45512	1.99252	1.60307	0.992274	1.0806	0.345584	0.676608	0.74905	0.650915	0.808494	0.54077	0.603833	0.851922	0.407899	0.772217	0.749995	0.721415	0.932509	0.821808	0.608243	0.524244	1.24988	0.959208
ENSG00000198121.13_4	4.60135	3.34059	3.6577	3.78451	3.4299	3.58385	3.6312	3.39311	3.82198	3.86221	3.49911	3.25779	3.84523	4.74246	3.90192	2.41833	2.40917	2.48176	2.18022	1.84985	1.76042	1.62214	2.09774	1.84899	2.08873	1.8214	2.68371	2.21792	2.68407	2.48242	2.68692	2.67842	2.08363	3.00011	2.98323
ENSG00000198133.8_4	0.88618	1.39171	2.62234	2.23412	1.52036	1.25956	0.961216	0.809367	0.694034	1.41359	2.08516	1.5779	0.972224	0.90764	0.722192	1.00404	0.749572	0.89172	0.802248	0.410554	0.719879	1.12602	0.697634	0.741943	0.319986	0.644555	0.856268	0.659494	0.737589	0.748293	0.578528	1.14425	0.553815	0.692296	0.904207
ENSG00000198327.3	3.66346	2.25681	3.05295	3.04575	2.87545	3.64456	5.03052	4.43413	4.26624	3.46919	3.6615	4.41442	2.97592	2.82834	4.48286	2.59347	1.93777	2.46584	2.80937	2.25317	2.26627	1.95762	1.5603	1.49059	1.75403	1.86721	1.73874	2.86551	2.32677	2.07119	1.44486	2.16755	2.11133	1.36383	1.112
ENSG00000198336.9_3	10.1745	10.745	10.9803	10.5696	10.0042	10.354	10.4518	10.7937	10.647	10.6178	10.9046	10.7266	10.2396	10.0678	10.1556	6.2044	7.36314	5.55128	4.73414	6.34739	8.42223	6.81295	4.58598	4.38741	6.19618	4.86482	6.82274	5.35105	7.03511	5.91874	7.00028	7.57144	6.68572	5.33761	6.13635
ENSG00000198732.10_3	1.91914	0.989736	1.28207	4.57448	1.91991	1.64951	1.76651	2.14743	2.49838	1.86036	1.65221	2.64459	0.498303	3.38299	4.0371	0	0.226458	0.0538954	0.0399107	0.309542	0.0260541	0	0	0	1.28799	0.0357147	0.214609	0.0834	0.0319077	0.179868	0.0613896	0.297559	0	0.322181	0.195476
ENSG00000198753.12_4	2.39504	1.64175	1.62385	1.75943	2.02329	1.89414	2.02396	1.93913	2.03342	1.62648	1.43698	1.75293	2.0674	2.36899	1.81898	1.03327	1.23602	0.93389	0.960317	1.06555	1.03767	0.627664	0.744283	0.876524	0.683281	0.863774	0.714308	0.832126	1.03865	1.0154	0.748103	0.605621	0.581098	0.951544	1.02698
ENSG00000198754.5_3	1.59479	2.24196	2.31132	2.63457	1.61307	1.66735	2.29078	1.94003	2.09914	1.49027	2.2885	1.92332	1.428	2.06431	2.03406	1.21152	0.309319	0.404793	0.590201	0.627133	0.586589	1.01115	0.618773	0.937091	0.490272	1.26613	0.645928	0.502881	0.373527	0.658039	0.68639	0.476654	0.489719	0.903627	0.397181
ENSG00000198832.10_5	3.78886	3.20955	3.17376	4.1144	3.10871	3.47646	3.35089	3.86072	3.41566	3.41165	3.29359	4.129	3.40126	4.30086	3.95888	2.69079	2.79299	2.63044	2.20838	2.39458	2.01929	1.95881	2.42328	1.7148	1.93518	1.80011	2.93206	2.20868	2.34309	2.59061	2.52776	2.62708	2.5755	2.42284	2.76749
ENSG00000198848.12_3	5.32816	4.80735	5.50227	3.60733	5.58336	4.55134	3.79621	4.93061	5.08398	5.43083	4.96306	2.64884	5.37773	5.09147	3.96371	4.57105	3.5441	3.5575	3.38857	2.64742	2.42478	4.72532	1.86082	3.75758	3.77576	2.30643	3.66054	2.91138	2.63658	3.36724	3.4999	4.31576	1.58078	4.64283	3.50695
ENSG00000198865.10_3	3.47663	2.6124	2.79024	3.85524	3.62891	3.22321	3.09997	1.26308	3.05728	2.4917	1.12477	3.73923	1.98592	3.29993	3.64943	1.18811	2.24442	0.87841	2.21507	1.23268	0.846353	1.37621	2.07276	2.2164	0.95068	1.11756	1.81214	1.1588	2.26714	1.26222	1.20123	0.71769	2.84485	1.9678	1.47392
ENSG00000203727.4_4	1.35089	0.63276	0.48006	1.57395	1.23246	1.01413	0.973966	1.28028	1.01459	0.614087	1.06255	1.07495	1.0463	1.01704	1.53928	0.411907	0.736546	0.692261	0.387296	0.333184	0.355051	0.343284	0.501518	0.425613	0.719185	0.399017	0.539805	0.291025	0.91564	0.400781	0.605191	0.495664	0.426289	0.701769	0.700427
ENSG00000203737.3_3	1.57549	1.50553	0.508148	0.818746	2.53979	1.48872	1.594	1.65617	1.5555	1.49207	0.621376	2.1989	1.49579	1.68919	1.43898	0.786715	0.282353	0.365016	0.758281	0.512592	0.590132	0.6328	0.696107	1.01248	1.46814	0.743337	0.456103	0.283001	0.257558	0.302028	0.41011	0.420134	0.258736	0.623607	1.30059
ENSG00000203747.11_5	3.0724	0.902274	1.60235	1.97875	1.12707	3.31655	2.74223	2.90877	3.31133	3.40909	3.39064	2.48922	3.18828	2.24865	3.55804	1.32746	1.4252	1.00056	1.58273	1.54075	1.15319	1.43911	1.29368	1.18348	1.38611	0.914619	1.42747	1.61872	1.77856	1.2255	0.97653	1.66844	1.3176	1.25719	0.93459
ENSG00000204580.13_3	3.39795	2.94666	3.06123	3.40811	3.28568	3.60879	3.31599	3.53196	3.21579	3.46694	3.27261	3.49066	3.6089	3.35868	3.26982	2.66394	2.28418	2.01615	1.94687	1.97467	2.07935	2.19904	2.27058	2.39814	2.32592	1.8284	2.38675	1.53864	1.91356	2.02001	2.13295	2.43992	1.65701	2.23973	2.09797
ENSG00000204851.6_6	1.84308	1.33151	1.5847	2.01553	1.32315	2.08891	1.68861	1.97202	1.65148	1.63111	1.77646	1.98462	1.32201	1.88403	2.32895	0.906034	1.07082	1.23047	0.948791	0.812672	0.702536	0.671703	0.812087	0.762067	0.612457	0.66608	1.31993	0.816773	1.22054	0.875563	0.9802	0.765623	0.62759	1.2248	1.61861
ENSG00000205038.12_4	0.735842	0.160717	0.604584	3.7723	0.441048	1.43028	1.83704	1.63998	1.76857	1.89133	1.299	2.54152	1.38953	0.369584	3.81212	0.622103	0.130284	0.0100528	0.147113	0.540303	0.0263215	0.0249865	0.0290403	0.0476335	1.51493	0.177886	0.253411	0.103941	0.0466517	0.463207	0.189977	0.300942	0.0443628	0.318853	0.0362483
ENSG00000205710.4_3	1.88946	1.6256	1.2391	2.82968	3.3336	2.54306	2.03335	2.33829	1.9358	1.8066	1.81725	2.57651	2.36775	2.11187	3.08817	0.395348	0.184547	0.465244	0.273007	0.385798	0.502266	0.490018	0.349383	0.273561	0.437368	0.0507427	0.553484	0.353501	0.694527	0.567081	0.514393	0.131923	0.10143	0.777993	0.753412
ENSG00000205795.4_2	3.84456	3.46779	3.42035	3.2855	2.9138	5.22381	3.37187	3.60858	3.63158	3.7921	3.73432	3.53209	3.63555	4.79111	3.04816	2.55235	2.78866	2.74869	2.41201	2.70544	2.76308	2.56213	2.59459	2.23738	2.57531	2.13164	2.64469	2.44165	2.45931	2.88183	2.78095	2.8229	2.52307	2.48557	3.25909
ENSG00000206384.10_2	3.43908	2.26821	2.72347	3.23876	2.72833	4.25431	4.2527	3.51611	3.49181	3.34951	3.37298	2.91041	4.11447	4.25341	3.00285	1.21731	1.47212	1.27978	1.66326	1.20985	0.981802	1.22211	1.56288	1.39909	1.62606	1.07275	1.49069	2.24549	1.4431	1.99725	2.09424	2.1335	1.5658	3.04005	3.16203
ENSG00000206432.4_2	1.22075	0.554207	1.05341	1.52065	0.58469	1.2589	1.14691	1.18792	0.772666	1.22011	1.23347	1.15861	0.776656	0.78072	0.632865	0.0344002	0.242543	0.278008	0.159961	0.307955	0.386039	0.0765022	0.190333	0.116851	0.316595	0.0123709	0.163132	0.278571	0.221525	0.159665	0.193779	0.164699	0.159386	0.0776081	0.154849
ENSG00000206579.8_3	2.47055	0.906817	1.44689	1.54836	1.0549	1.19877	1.38949	1.50155	1.02746	1.17164	1.48104	1.42936	1.11978	0.997333	1.84411	0.580368	0.788308	1.18326	0.648992	0.830159	0.689794	0.483583	0.861789	0.546796	0.706368	0.569297	0.419588	0.643861	1.27154	0.700513	0.491137	0.898999	0.900103	0.835241	0.695608
ENSG00000213214.4_2	1.66282	1.17372	1.4413	1.3796	1.16907	1.43756	1.59534	1.32547	2.10364	1.50127	1.60439	1.9565	1.62973	1.42096	1.55492	0.741278	0.660333	0.585953	0.643967	0.494772	0.517798	0.523197	0.766145	0.32091	0.648561	0.283097	0.714252	0.661672	0.689095	0.520272	0.740092	0.756315	0.603535	0.860411	0.928188
ENSG00000214193.10_6	0.967708	0.847389	0.906489	1.5413	1.70144	1.18525	0.888421	1.09007	0.983512	1.10495	0.842125	1.08176	1.19247	1.2628	0.984046	0.478421	0.618029	0.557448	0.50074	0.849985	0.527191	0.321573	0.639869	0.43174	0.683281	0.413866	0.677403	0.526242	0.529444	0.700902	0.344065	0.510998	0.364903	0.447804	0.745561
ENSG00000214575.9_5	1.49636	0.836472	0.844304	1.05878	1.43752	1.22237	1.32382	0.851663	1.10049	1.06979	0.812539	1.24525	1.79957	1.39961	1.13913	0.275945	0.449252	0.485258	0.328909	0.31282	0.386972	0.217269	0.458087	0.882883	0.1717	0.36378	0.349229	0.118471	0.39187	0.214458	0.202699	0.121718	0.233122	0.858814	0.617729
ENSG00000215845.11_5	3.59506	3.36574	4.06457	3.90229	3.38299	3.19281	2.98146	3.95367	3.67283	3.43538	3.51081	3.44643	3.56476	2.79011	3.45144	2.18544	2.20199	2.1403	1.63522	2.06547	2.34619	2.66271	2.71107	1.83707	1.26089	1.88052	2.10909	1.84477	2.69627	2.16525	2.31212	2.5064	2.55058	2.48285	1.58063
ENSG00000221986.7_3	6.04242	7.72564	8.07378	7.6631	7.38977	6.74406	7.21501	6.96887	6.68009	6.78371	7.46769	7.26946	7.0334	6.365	6.73384	0	0.0880846	0.160124	0.0721202	0.04239	0.15367	0.176763	0	0.555421	0.244516	0.369609	0.184528	0.166523	0.19802	0.109862	0.502902	0	0.267674	0.961395	1.19134
ENSG00000223802.7_5	1.85228	1.11723	0.788378	1.38346	0.999966	0.780328	1.02139	0.979753	1.28128	1.55189	1.15163	0.810272	1.25431	0.585267	1.35503	0.91395	1.02856	0.720457	0	0.956385	0.802583	0.203409	0.179093	0.268514	0.120211	0.100079	0.55344	0.512365	0.386956	0.147361	0.0442475	0.132338	0.155984	0	0
ENSG00000227051.6_3	2.61455	1.1288	1.53412	1.68348	1.65332	2.2858	2.24109	1.79202	1.86701	1.89215	1.96233	1.7604	2.07578	2.44782	1.81944	1.28326	2.17854	0.803502	0.904612	0.935309	0.538393	0.412569	0.795589	0.745955	1.77239	0.484057	1.14072	0.825452	1.00176	0.718576	0.617569	0.786077	0.871521	1.20932	0.901394
ENSG00000230778.1_3	1.84823	0.538804	0.62907	0.752161	0.248567	2.38954	1.53113	3.04392	1.9355	1.89853	2.26693	2.36304	1.63403	0.585179	0.883306	0.567105	0	0.366538	0.410434	0.0654447	0.250358	0	0.160988	0.196821	0.119335	0	0.235067	0.0887828	0.666069	0	0.120261	0.421853	0.0948969	0.425588	0.225062
ENSG00000231274.5_3	3.84678	4.54611	4.66429	6.23102	4.33298	5.32366	5.72285	5.08914	5.36358	4.93054	5.6995	6.06972	4.21798	3.68943	5.30042	1.64701	3.16895	2.78098	2.45598	2.20017	2.50807	1.99768	2.55244	2.11038	2.13393	2.26966	2.30716	3.41258	3.10477	3.07208	2.58758	3.05033	3.4671	2.4536	2.57927
ENSG00000233608.4_4	2.21731	1.87076	1.54764	1.06734	0.936974	1.30069	1.44961	1.28119	2.31209	1.33331	0.943805	1.07221	1.52904	1.688	1.86425	0.857528	0.753821	0.697753	0.551514	0.603253	0.749002	0.0919055	0.364109	0	0.66647	0	0.973776	0.421785	0.762168	0.622037	0.525789	0.520772	0.319629	1.51312	0
ENSG00000235162.8_4	1.96416	1.634	1.41161	2.12958	1.76045	1.66252	0.625059	1.2609	0.800191	1.28062	0.626836	0.547005	0.859175	3.1304	0.759008	0.777676	1.68773	0.481601	0.861118	0.464609	0.425173	0.526121	1.02917	0.316701	0.591564	0.344112	0.324941	0.989879	0.530694	0.535867	0.907629	0.744576	0.77706	0.98288	1.4524
ENSG00000235169.8_5	4.02741	3.94286	5.05544	4.80967	4.30624	4.13086	4.97467	4.95787	4.96881	3.96031	5.3841	5.24184	4.38614	3.02748	4.49629	3.81745	2.70776	3.34896	2.80916	2.60873	3.33266	3.58328	3.36169	2.82982	2.62499	3.04486	2.78248	2.57026	2.79269	2.94875	2.90856	3.64001	3.46065	2.33603	2.34575
ENSG00000240694.9_3	2.71593	1.64586	1.84103	2.22816	1.71984	2.00248	2.02129	1.6213	2.34912	2.57338	2.17311	1.82095	1.99268	2.63427	2.43078	0.90499	1.21909	0.937957	0.869923	0.796733	0.875499	0.663596	0.858243	0.531899	1.30378	0.517118	0.840699	0.873333	1.02904	0.664118	1.41324	1.20159	0.808565	1.01933	1.74431
ENSG00000241489.8_7	2.60026	2.23607	1.57164	3.08972	2.64706	3.06663	2.518	1.91326	2.62908	1.2577	2.18319	2.70991	2.88305	2.98954	2.73565	1.75181	1.16448	1.48011	1.54119	0.358493	0.268575	0.180756	1.77593	0.906698	0.320284	1.56313	0.549452	1.66164	1.64237	2.16632	1.53501	0.970039	1.39019	2.05766	2.35411
ENSG00000243649.8_3	2.35444	1.50399	1.66985	1.91046	1.56708	1.44266	1.76698	1.40702	1.81566	2.04853	1.48719	1.09141	1.49674	2.06824	2.4882	0.734554	0.326279	0.910956	0.86623	0.61456	0.452874	0.139892	0.824	0.805994	0.736883	0.710183	1.11933	0.156646	0.905707	0.984828	1.12423	0.96694	0.309039	1.25426	0.724649
ENSG00000244414.6_4	2.03149	0.68985	1.32728	1.49957	1.02835	0.799778	1.42874	1.74619	2.07622	1.7744	2.01709	1.4724	1.19205	1.64268	2.21127	0.461279	0.277741	0.286761	0.375276	0.450572	0.211532	0.279362	0.294511	0.393305	0.494373	0.445725	0.909699	0.51577	0.707566	0.678363	0.477566	0.255387	0.351857	0.533491	0.832776
ENSG00000245848.3_3	5.39516	3.96687	3.93729	2.83272	3.1178	3.81195	1.23209	4.58251	5.55774	4.87736	1.7413	1.26789	2.89903	4.03515	3.54253	3.11146	0.986413	1.42496	1.48893	0.860242	0.725154	1.00707	0.998668	0.961242	0.631534	0.435365	3.25432	1.34105	1.24507	1.12733	1.73516	1.24735	0.668838	3.09912	1.91514
ENSG00000248592.7_3	2.09988	1.57514	0.822923	0.499276	1.38553	0.478521	1.36272	1.539	1.24635	1.19034	0.724589	0.381686	0.593535	1.33724	0.634869	0.694606	0.049623	1.03877	0.171557	0.816318	0.171475	0.155014	0.173464	0.361486	0.252563	0.0370847	0.560681	1.20703	1.19056	0.529875	0.0740751	0.755947	0.0674022	0.352132	0.191062
ENSG00000248713.1_6	1.80752	0.438835	1.77685	0.269088	0.880572	1.86823	1.1249	1.31892	1.18888	2.04871	1.23479	0.79087	1.33243	3.82064	1.82993	0.886685	1.66394	0.652967	0.499111	0.572846	0.432936	0.453642	0.343756	0.535073	0.442436	0.257335	0.948517	0.603451	0.419109	0.873872	0.289827	0.887735	0.324424	0.685962	0.570615
ENSG00000253710.4_5	2.65607	3.1247	3.52635	3.76446	3.39474	3.81247	3.42273	2.28351	1.72086	3.68598	3.5172	1.84138	3.50792	2.29148	3.57161	1.75737	2.02321	1.78231	1.95814	2.07991	1.96879	1.59916	3.16179	2.02021	1.88679	1.9556	1.59557	1.93941	1.60632	1.77622	1.89616	2.31305	1.90491	2.07341	1.67656
ENSG00000254535.4_4	1.97085	1.10786	1.57988	1.61432	1.35731	1.68952	2.38101	2.07091	1.94937	2.09988	2.44957	1.98518	1.99886	1.66299	2.47216	0.861296	0.997862	0.973036	0.898323	1.02831	0.589242	1.20516	0.673749	1.12211	1.00924	0.806505	1.0416	0.836341	0.912458	1.27391	0.809894	1.13237	0.853079	1.16676	0.947554
ENSG00000259171.1_6	4.06226	3.20295	3.03058	3.37525	2.76914	3.15306	2.84244	2.3444	3.6609	3.60511	2.81876	2.79764	3.47032	3.7733	3.46749	2.66863	2.308	1.21046	0	2.04869	1.75827	1.60422	1.60954	1.08172	0	0	2.55247	2.27213	2.19711	0.960052	2.54784	1.96159	2.17588	3.08235	2.02822
ENSG00000259207.7_3	2.37064	2.59161	2.6276	2.74644	2.55976	3.10658	2.12366	2.41815	2.05484	2.85388	2.44735	2.56546	2.54183	3.43722	3.33867	1.59767	1.58852	1.95232	1.6653	1.5901	1.98446	1.52223	1.46097	1.47094	1.7471	1.46787	1.72254	1.40751	0.721408	1.77044	1.96659	1.51699	1.17211	1.73317	2.22514
ENSG00000260230.3_3	2.88294	2.5826	2.49483	2.57054	2.46962	2.11875	2.9706	2.24984	2.14979	3.00095	2.35853	2.45656	2.57677	2.30393	2.68109	1.26846	0.687307	0.914228	1.25964	1.0721	1.37655	1.38077	1.34951	1.4155	0.917737	1.15652	0.690608	0.922546	0.891755	0.756829	1.08682	0.921586	0.994459	1.28349	0.582015
ENSG00000260836.2_6	1.76681	1.39482	2.37512	1.92974	0	1.47238	1.52639	1.70936	0	2.22964	1.87202	1.41111	1.46855	1.6258	0	0.329711	1.08184	0.0733861	0.555821	0.854883	0.104269	0.231232	0.105506	0	0.387254	0.486341	0.289729	0.25141	1.44628	0.185466	0.225093	0.504578	0.196172	1.21945	1.51432
ENSG00000261857.7_4	2.80463	1.43559	2.01353	0.840461	0.419996	1.28968	0.175566	1.30695	0.943471	1.67953	0.580419	1.11378	0	0.387618	1.72815	0	0.930278	0.39253	0.516153	0.856157	0	0	0.83838	0.926516	0.734833	0	0	0.509647	0.719546	0	0	0.966901	0	0.160222	0.429497
ENSG00000262655.4_4	4.6763	2.98103	2.03556	3.9562	3.76263	3.63386	4.20903	4.23686	4.40668	4.2601	3.25408	3.82283	4.05309	3.87856	3.99504	2.74548	1.98943	2.24288	2.05516	2.31448	1.94011	1.25597	1.54176	2.22418	1.25638	1.13203	3.35408	2.01501	2.88604	2.78048	2.54195	1.90358	1.53846	3.70669	1.90058
ENSG00000265107.3_3	4.5633	5.16205	5.71206	6.41097	5.14584	4.75591	5.89194	5.17103	5.06643	4.91227	5.4082	6.05836	3.83229	4.54008	5.23232	2.1542	4.91502	2.06336	2.62545	4.92781	1.86323	2.58625	1.81603	2.0033	3.41528	2.2962	2.35757	4.14403	5.09084	4.3474	2.57356	3.90897	3.33004	3.82214	2.34673
ENSG00000266094.7_3	2.68251	2.22092	2.72789	3.2934	2.34294	2.59103	2.68131	3.04736	2.80703	2.63978	3.10502	3.53968	2.99637	1.71867	2.7406	1.50773	1.87255	1.63582	1.49848	1.79986	1.38487	1.731	1.6437	1.65925	1.42474	1.33192	2.0084	1.42364	1.78573	1.76957	1.60731	1.72516	1.63489	1.82746	1.54684
ENSG00000266524.3_3	3.21897	2.36302	2.59437	2.43514	1.00272	1.48667	1.27061	1.46696	0.656127	1.88321	0.960631	1.70227	0.870269	2.64181	1.76024	0.866021	1.29277	0.0731542	0.666967	0.212328	0.320798	0.33332	0.462711	0.218927	0.413005	0.349369	0.276929	0.492226	0.242882	0.13049	0.199757	0.52887	0.367779	0.605044	0.640427
ENSG00000269113.4_4	2.54641	2.33801	2.13336	2.63334	1.91489	2.58108	2.58755	2.92262	2.8429	2.78852	2.79193	2.74802	2.63916	2.60324	3.2492	0.334488	0.593686	0.527827	0.522382	0.519637	0.474844	0.37334	0.543334	0.554944	0.695118	0.386967	0.41798	0.468119	0.576622	0.472243	0.263928	0.54226	0.310515	0.656542	0.831129
ENSG00000269190.6_4	3.02934	1.95419	2.16414	2.80242	2.33173	2.98631	2.7981	2.61765	2.96032	2.68326	2.62098	2.8718	2.77055	3.0126	2.57967	1.16959	1.16122	1.15177	0.82099	1.30103	1.127	1.03294	0.91978	0.858158	1.29823	0.643609	1.29543	0.964462	1.10802	1.61075	1.21919	1.4158	0.97196	1.93017	1.92048
ENSG00000269313.5_2	1.23514	1.03866	1.16809	1.98035	1.7143	1.51995	1.99157	1.94294	1.84435	1.14334	1.89129	2.29875	1.25566	1.32662	2.17614	0.298857	0.628351	1.0684	0.823733	0.521154	0.776384	0.169041	0.897374	0.67617	0.770163	0.543044	1.0293	1.14255	0.889396	1.02794	1.20018	0.980207	0.906834	0.955438	1.41168
ENSG00000269964.3_4	1.44982	1.05422	1.14585	1.36272	1.01521	1.3044	1.70372	1.78589	1.23038	1.54624	1.35826	1.61705	1.51785	0.533007	1.15153	0.321726	0.740165	1.09225	0.390024	0.290666	0.922123	0.472335	0.447465	0.320571	0.366177	0.620505	0.829066	0.690636	1.04772	0.817747	0.581202	0.572297	1.36321	0.437623	0.931911
ENSG00000271447.6_5	2.60034	2.03061	1.91465	2.93229	1.30266	1.58592	1.39025	2.31577	2.6365	2.84829	1.81265	1.55509	2.35372	2.29461	2.82343	1.4031	1.18908	1.27809	1.00733	1.56367	1.08421	0.752735	0.606279	0.734444	1.49435	0.701004	1.1611	1.23869	1.12415	1.43478	1.37134	1.32593	0.828471	1.4589	1.20616
ENSG00000273542.1_2	5.23494	5.37351	5.95368	5.13688	4.017	3.79105	4.68352	4.86885	4.24621	4.87915	5.35211	4.6954	3.73002	3.11328	5.15211	3.97595	3.80248	3.57978	3.86465	2.67082	3.66323	4.20502	4.20962	2.45817	1.3692	1.83866	3.08284	3.30111	4.2735	2.69913	4.10568	3.83386	2.98696	3.30592	2.33044
ENSG00000273604.1_2	1.307	1.10098	0.724015	0.366265	0.819857	1.29062	0.958588	1.48884	1.28377	1.57032	1.02639	0.395646	1.38707	1.23708	0.555256	0.217479	0.356024	0.47798	0.31974	0.714963	0.312411	0.208859	0.119181	0.381896	0.196204	0.553879	0.257827	0.380936	0.327626	0.46481	0.227603	0.121482	0.196836	0.317202	0.224697
ENSG00000274997.1_2	2.52372	1.65226	2.06576	1.8873	1.25744	2.79785	2.1832	1.73578	1.89022	2.01278	1.92944	1.52928	1.90533	2.53235	2.36867	1.51202	1.40728	0.993419	1.47	0.497634	1.27691	1.20187	1.03407	0.721308	0.65447	1.12852	1.47512	0.8083	0.420848	1.20888	1.51186	1.18225	0.851676	1.65217	1.24706
ENSG00000275395.5_4	3.73516	0.308054	0.574599	0.337429	0.915482	2.75781	1.49396	1.74559	2.72752	1.66421	0.492308	0.279622	2.46698	1.85501	1.34975	0.976128	0.496823	1.18148	0.827115	0.790008	0.306958	0.257982	0.676465	1.20527	0.629684	0.0998257	0.877602	0.524043	0.918771	0.785586	0.07527	0.21785	0.428223	1.26015	0.966674
ENSG00000276409.5_4	1.92512	1.38753	1.22938	1.92378	0.715114	1.5229	1.31202	1.86418	1.74099	2.36344	2.04355	2.18451	1.03837	0.592355	1.32546	0.714074	0.454557	0.358837	0.292917	0.499954	0.27402	0.681208	0.181775	0.213959	0.276514	0.198314	0.610169	0.353527	0.454843	0.525675	1.13267	0.548902	0.520308	0.310542	0.445629
ENSG00000277363.5_6	1.44956	0.851818	0.68444	0.867824	0.854065	1.20062	0.871597	0.897262	1.0327	1.32438	0.960005	0.924872	1.05873	0.803965	1.2202	0.68129	0.761784	0.443871	0.341061	0.408375	0.261182	0.205938	0.492202	0.39386	0.184308	0.221231	0.311416	0.197358	0.857434	0.337379	0.197277	0.473259	0.25773	0.576513	0.31365
ENSG00000278828.1_2	1.5848	1.45579	2.01609	1.63579	1.20348	2.05004	1.70942	1.02514	1.36294	1.73419	1.90427	1.18678	1.69986	2.13906	1.92106	1.04811	0.651087	1.10663	1.41061	0.658877	0.93799	1.24763	0.347876	0.623131	0	0.973266	0.900388	0.718174	0.863773	0.423673	0.997088	1.04059	0.703264	0.644872	0.767183
ENSG00000280165.1_3	2.41467	2.59833	1.95713	3.01927	3.99591	1.86565	2.2676	2.88427	2.0575	2.22137	2.14988	2.18554	1.73883	3.20682	2.32764	1.47356	0.837715	1.11428	0.557906	0.584333	0.596819	0.771787	0.915058	0.335864	0.294919	0	0.438756	0.344139	1.01416	0.527752	1.69077	0.368109	0.333552	1.18954	0.924634
ENSG00000280670.3_5	2.97273	2.42568	3.84998	2.18652	2.86604	3.18908	3.75072	3.75491	3.19462	3.65217	2.96305	4.68694	3.39581	1.83236	3.13744	0.28024	0.125129	0.285679	0.215832	0.280438	0.0940969	0.439423	0.286693	0.259559	0.583401	0.0724474	0	0.0911437	0.443857	0.403416	0.440704	0.699967	0.210605	0.197727	0.519692
ENSG00000281106.4_6	1.46399	1.06829	0.880414	1.3966	1.41655	1.84295	1.65178	2.50827	1.27942	1.28195	1.06437	1.88999	1.62213	1.15128	1.81292	0.79008	0.730808	0.897952	0.351542	0.410338	0.830722	0.614075	0.838474	0.843815	0.714591	0.221068	0.239109	0.258931	0.600398	0.553721	0.437455	0.32308	0.516541	0.657448	0.294655
ENSG00000283632.2_2	1.64784	1.43866	1.3355	2.38076	1.16714	1.90159	1.41332	2.09912	1.62596	1.69074	1.54218	1.61143	1.55528	1.27062	2.12971	1.2273	1.19936	0.684025	1.02562	0.730986	0.67095	0.661789	0.630434	0.653093	0.894547	0.551269	0.728751	1.00486	0.867816	0.747482	0.793381	0.390885	0.640545	0.675655	0.380804
ENSG00000286190.1_1	3.04209	1.26306	1.50664	2.563	2.12749	2.11659	2.1904	2.53554	1.41048	1.63879	1.72637	2.46097	1.49894	2.67589	2.33799	1.4527	1.29046	1.24456	1.28077	1.01958	0.606406	0.715047	1.13945	0.715475	1.31311	0.948561	1.20528	0.920012	1.56616	1.22471	1.50843	1.17395	0.675597	1.58306	1.36293
ENSG00000003249.13_2	1.25951	0.847758	0.868984	0.670779	0.656471	0.911334	0.840771	0.622867	1.06032	1.11841	0.966079	0.795258	0.840859	0.996831	0.601099	1.61787	1.67141	1.39254	1.37688	1.54481	1.59884	1.35852	1.1196	1.45101	1.42649	1.37051	1.44806	1.51466	1.13358	1.55007	1.38336	1.55079	1.27392	1.17074	1.3658
ENSG00000004776.13_3	7.58262	7.4266	7.24397	6.81317	6.6297	6.50639	6.34226	6.48492	6.72627	6.07042	6.75156	6.78397	6.2812	7.85537	6.20223	9.48418	9.6617	7.6075	9.01099	8.74323	8.31035	8.2866	8.94108	7.68784	7.48259	7.35957	9.07596	8.58711	8.67462	7.89451	8.38576	8.21461	8.37734	7.71051	7.47871
ENSG00000004799.8_3	4.8042	4.41137	4.15493	4.56946	5.62915	4.64873	5.89791	4.08167	5.4925	5.06792	4.04268	4.47331	5.98361	4.83272	8.23694	5.87351	6.90287	4.85466	6.87639	6.38829	5.47875	6.41327	5.50781	6.67962	6.36198	8.5082	6.45138	7.76261	4.83638	7.91804	5.71581	6.1919	5.69949	7.74018	6.03711
ENSG00000006327.13_2	3.36868	2.13269	2.51974	1.94044	1.96954	2.94996	2.29226	2.8706	2.94852	3.36468	2.42412	1.97613	1.882	4.6672	2.79138	4.03448	4.00729	4.16423	3.34603	4.03709	4.21269	4.42112	4.52439	3.77677	4.02819	3.02423	3.09639	2.76299	2.76668	3.89637	3.66941	3.29631	3.16185	3.17294	2.41436
ENSG00000006695.11_3	3.45088	3.68324	3.56013	3.24849	3.28478	3.8525	4.02071	3.85504	4.00077	3.95752	3.94329	3.65456	3.83182	3.28691	3.87411	4.19905	4.43328	5.10309	4.6361	4.38348	4.52153	5.02529	5.02575	4.75398	4.28957	4.91158	4.175	4.62094	4.12144	4.33819	4.42999	4.15545	4.48705	4.22635	4.19753
ENSG00000008311.15_3	3.29372	3.3304	3.36781	3.981	3.40107	3.3754	2.94384	3.46541	3.406	3.42819	3.38046	3.38915	3.56919	3.51706	3.10515	4.41617	3.76377	4.02917	4.57439	4.58946	4.26192	4.75993	4.52918	4.63629	4.57541	4.37673	4.12141	4.09753	4.00878	4.07974	4.31198	4.10688	4.44245	4.1012	3.98055
ENSG00000010256.11_3	7.98097	7.76081	8.74169	8.2366	8.06444	8.26994	8.35788	8.11453	8.06231	7.74584	8.28609	8.16978	8.52698	7.90869	8.15084	9.11515	9.00363	9.06595	9.30153	8.8618	8.67239	9.10923	8.96069	9.46297	8.97043	9.41069	8.90508	9.07115	8.56458	9.20003	8.37884	9.12456	9.29831	8.97041	9.01327
ENSG00000012223.12_3	0.832357	1.27141	1.16323	1.16847	1.19901	0.413007	0.369041	0.174069	0.40926	1.44214	0.328455	0.113627	0.547174	0.896426	0.274216	1.27334	1.3359	1.1358	1.16347	1.62502	1.60414	1.24411	1.06513	1.45046	1.26087	1.32617	1.09721	1.44315	1.28039	1.49367	1.54786	1.15943	1.49662	1.63999	1.25781
ENSG00000013016.16_4	2.99596	3.05555	3.33643	4.47403	3.28542	3.0892	3.19587	3.3906	3.06295	2.92146	3.35154	3.3553	2.95873	3.32212	3.53646	4.29229	4.51603	4.54669	4.61672	4.35145	4.34047	4.32171	4.32262	3.89294	4.54639	4.25711	4.23602	4.94157	4.72346	4.46391	4.35992	4.81225	4.62742	3.96055	4.47213
ENSG00000023171.18_6	0.781857	0.583961	0.813834	0.680209	0.79512	0.549393	0.423235	0.376797	0.533454	0.863421	0.473813	0.568665	0.750079	0.567586	0.727604	1.88976	2.51042	2.5585	2.02239	2.46876	2.05117	1.74991	1.95244	2.5347	2.37399	2.97021	2.20968	2.33456	2.4683	2.33557	1.94226	2.41569	2.18044	2.40479	1.7707
ENSG00000023330.15_3	5.28453	5.73059	5.78227	5.62108	5.25415	5.38341	5.49715	5.66619	5.66504	5.64096	5.51076	5.4447	5.32836	5.03421	5.46797	6.34891	6.52198	6.55035	6.50204	6.47653	6.39387	6.47185	6.46169	6.20769	6.13165	6.67855	6.07812	6.52692	6.20171	6.38602	6.15827	6.28817	6.6718	5.84826	6.12705
ENSG00000050767.17_5	1.76089	1.13426	1.25584	1.67342	0.580789	1.51114	1.15602	1.98818	2.16382	1.15969	1.24689	1.54794	0.946648	1.39625	1.43102	3.31538	3.34958	3.29574	3.17368	3.8192	1.87962	2.25306	3.63807	1.48699	2.77439	1.82576	3.0909	2.84555	3.96615	3.1835	2.15898	2.53992	3.00002	1.96535	1.65521
ENSG00000057294.14_4	6.458	6.85289	6.68452	6.82584	6.40314	6.89408	6.69142	6.97333	6.82421	6.72277	6.88684	6.93616	6.69888	6.57601	6.41175	7.79078	7.67748	7.70201	7.58058	7.63878	7.77079	7.74655	7.71921	7.76655	7.58008	7.49746	7.57076	7.55406	7.49374	7.69386	7.78514	7.81609	7.7297	7.69233	7.43551
ENSG00000058866.15_4	2.44516	2.75994	2.73612	3.43381	3.05001	2.83121	2.04586	2.30797	2.5323	1.64962	2.15406	2.61165	1.78951	3.42434	2.81796	3.92307	4.68562	3.40103	3.69701	4.3903	3.76698	3.77145	4.38723	3.9701	4.2932	3.21612	3.9042	3.87487	3.86898	3.95619	3.63105	4.10374	4.44294	3.94932	3.25715
ENSG00000060762.19_3	6.65238	7.07393	7.07299	6.89863	6.59335	6.84089	6.76338	6.6722	6.96232	7.35372	6.86496	6.73118	6.70053	6.46304	6.68267	7.77709	7.96127	7.65191	7.91085	8.09627	7.60453	8.37026	8.02015	7.89851	7.55461	7.77077	7.29198	7.52632	7.76006	7.70279	7.63637	7.4023	7.95711	7.25322	7.00819
ENSG00000061918.13_4	2.88405	3.0508	2.56318	3.6127	3.37031	2.89402	3.16169	3.04487	2.91942	3.25552	2.89406	3.13769	2.60845	2.72981	3.1439	3.95282	3.66644	3.75532	3.81029	2.94477	3.74179	4.40907	3.70887	3.96308	3.2954	3.73775	3.80073	3.88802	3.16818	4.05306	3.6923	4.18934	3.85174	3.88649	4.30587
ENSG00000065609.14_5	1.58148	0.343286	0.140379	0.288228	0	1.09611	0.0229303	0.289919	0.0689884	1.12041	0	0	0.249518	0.262169	0.249993	0.489634	1.46873	2.84135	0.511992	2.87577	0.581791	0.255129	1.85864	0.290441	1.94099	0.333438	2.40406	1.96541	5.1544	4.22305	2.20954	2.96437	3.53203	3.26943	2.0587
ENSG00000065989.16_4	2.95169	1.8544	1.96042	2.66353	1.8744	2.07487	2.02735	1.92635	2.03086	2.72412	1.94431	2.25406	2.20592	2.11728	2.64487	3.55089	2.0836	3.26628	3.38316	2.40346	3.27372	3.09842	3.13317	3.17623	1.93511	2.97909	3.18471	2.79164	3.35888	2.6044	2.53177	2.56704	3.27732	2.88118	2.65124
ENSG00000066382.16_2	1.02007	0.696349	0.812425	1.02713	1.13229	0.879033	0.991995	1.02478	1.0267	1.03506	0.876001	0.80121	1.05647	1.51353	0.833013	2.09965	2.00319	1.93623	2.07036	2.07392	1.53557	2.01275	2.01401	2.13764	1.76115	1.50643	2.30592	1.95792	2.17286	2.12129	1.791	2.18583	1.91741	2.4468	2.2402
ENSG00000068976.14_3	5.58855	6.26513	6.37559	5.63268	5.82287	5.6974	5.44077	6.03105	5.36857	5.77127	5.92666	5.7405	5.80809	5.48535	5.1271	6.44454	6.6112	7.02961	6.52056	5.88984	7.27444	7.03615	6.84752	6.31141	6.28139	7.24471	6.48949	6.84869	6.65417	6.727	7.42058	7.24977	7.0288	6.55677	7.25284
ENSG00000069424.14_2	2.05837	2.21909	2.268	2.06683	2.23493	2.54675	2.0061	2.44428	2.51263	1.53068	2.35724	1.47107	1.87239	1.92095	2.60321	2.17708	3.89442	4.5066	3.96409	3.41424	4.12075	2.95806	3.76557	3.8263	3.56112	5.10549	2.63737	3.19541	1.87052	3.17987	1.96559	2.76405	4.04347	2.19844	1.70937
ENSG00000070159.14_3	2.05637	2.07279	2.23954	2.23828	2.18636	1.95358	1.96216	2.17734	2.0607	1.87496	1.92411	1.77968	2.2264	2.15011	1.93285	4.25061	3.36272	4.44294	5.09039	4.23936	4.16528	4.78476	5.18853	5.14113	3.73443	4.40773	3.29259	3.64863	4.14659	3.90267	4.3608	3.10854	4.64536	4.4514	3.36217
ENSG00000070526.15_4	1.36389	0.528838	1.04828	0.612553	0.739197	0.661424	0.934021	0.805452	0.982918	0.95281	0.996262	0.136635	1.28252	0.694803	0.979437	1.40501	1.44276	1.4648	1.27488	1.84912	1.27579	1.08126	1.1059	1.23141	1.2088	1.30984	1.32425	1.60737	1.54909	1.76162	1.09771	1.10376	1.37775	1.44298	1.16236
ENSG00000070540.13_5	4.29018	4.34921	4.08781	4.32101	4.26522	4.3475	4.42965	4.4388	4.56938	4.45635	4.07223	4.02071	4.30242	4.32928	4.5103	5.04352	5.48683	5.24901	5.32312	5.33548	5.33187	5.16602	5.35065	5.16345	5.09843	5.31284	4.93416	5.29957	4.8269	5.32213	5.14645	5.01757	5.47583	4.87084	4.97189
ENSG00000072778.20_3	6.4714	6.40395	7.13136	5.76812	6.66428	6.50443	6.52045	6.49784	7.09242	6.73263	6.76519	5.55065	6.82604	6.34326	6.14187	7.86278	7.66312	7.67012	7.60896	7.59609	7.43535	7.57174	6.78003	7.70566	7.19956	7.45988	8.03529	7.92113	7.72401	7.80502	7.68633	7.7034	6.9329	7.64957	7.3637
ENSG00000072954.7_3	2.76739	3.97639	4.40726	4.31142	4.18656	3.59912	3.25059	3.12346	3.24666	3.58584	3.4271	3.68033	3.66888	3.83321	3.2968	4.7398	4.66276	4.74401	5.33176	4.91111	4.97017	5.11404	5.4569	5.40402	4.99777	5.22929	4.38763	5.14847	4.40874	4.87298	5.2801	5.06441	5.25083	4.89128	4.90393
ENSG00000075239.13_2	5.97955	6.45447	6.79519	6.48001	6.08304	6.30028	6.34029	6.51827	6.50303	6.42654	6.52603	6.283	6.26249	5.84463	5.86896	7.34999	7.63607	7.52639	7.49047	7.51397	7.51652	7.68409	7.43627	7.65428	7.30126	7.43986	7.42562	7.79698	7.51101	7.58387	7.80806	7.61658	7.80686	7.26136	7.15487
ENSG00000075702.18_5	2.04504	3.27328	3.36257	3.23384	2.93978	2.46027	2.44645	2.62101	2.87593	2.55837	2.82392	2.48269	2.47183	1.9919	1.71568	3.51228	3.54693	3.46052	3.57678	3.28886	3.70027	3.18243	3.35235	2.99297	2.84624	2.94163	3.79726	3.93167	3.70158	3.51589	3.88158	3.8495	3.49513	2.95	3.4156
ENSG00000075886.11_3	0.99992	1.72658	2.30753	1.15387	1.11723	1.43748	1.881	1.89464	2.0891	1.48179	1.92398	1.83864	1.6533	0.891175	1.11583	3.53596	3.29392	4.28532	3.55958	3.83459	3.84414	3.30105	3.54852	3.30501	3.3153	4.22361	3.33782	3.76884	3.55918	3.93281	3.77051	3.86486	3.98288	3.04551	3.0311
ENSG00000078814.15_4	4.25006	4.16447	4.25969	4.37473	4.52362	4.26494	4.02625	4.17663	4.01754	4.01133	4.08578	4.11414	4.52199	4.12054	4.43753	5.2259	5.12447	5.08721	5.18252	5.15719	5.32152	4.84676	5.12608	5.29374	5.42506	4.96793	5.30663	5.18744	5.42565	4.85934	5.26675	5.11858	5.17024	5.18718	5.13271
ENSG00000082146.13_3	4.18581	4.67749	5.07841	4.54407	4.29057	4.44617	4.3933	4.55884	4.50296	4.48081	4.70814	4.38587	4.47793	3.96548	4.10261	4.844	5.26606	5.50113	5.3134	5.29283	5.4016	5.62092	5.37072	5.33356	4.96713	5.67913	5.21271	5.34183	4.9212	5.42012	5.19501	5.52486	5.68438	4.84342	4.99521
ENSG00000086289.12_5	4.43445	4.54431	4.69808	4.49921	4.00209	4.45934	2.67627	4.09791	4.0753	4.67779	4.00722	4.00515	2.90289	4.5817	4.07175	5.05071	5.89333	5.86593	5.33779	5.95711	5.47486	4.86244	5.37363	4.96165	5.63063	4.98801	5.52317	5.70551	5.75604	5.88679	5.4942	5.58708	5.76787	5.20737	5.04212
ENSG00000088682.14_4	5.47335	5.70534	5.90568	5.40655	5.03043	5.13163	5.61751	5.36464	5.38344	5.76572	5.49456	4.98112	5.40381	5.14647	5.11444	6.03784	6.40574	6.42888	6.56102	5.89314	6.59152	6.61414	6.18634	6.2587	6.26841	6.71045	6.35056	6.69015	6.38175	6.21595	6.52275	6.61261	6.54492	5.87658	6.08778
ENSG00000089101.18_5	0.0823663	0.292058	0.148255	0.0342094	0.187079	0.562521	0.49211	0.0487589	0.405127	0.613402	0.271616	0.0970156	0.442249	0.207088	0.432691	3.02608	4.04135	3.90228	3.49791	3.61827	3.92033	2.46201	3.45304	3.64107	3.97618	4.231	3.38977	3.30262	3.79728	3.09763	3.25767	2.05108	3.34611	2.67946	2.53926
ENSG00000091140.14_3	5.77786	6.12828	6.43969	5.81858	5.72641	5.82328	6.06229	6.23005	6.19941	6.0976	6.14631	5.59455	6.26699	5.75334	5.6123	6.91764	6.96254	7.00655	7.1928	6.92771	6.892	6.96842	6.98286	7.23488	6.67552	7.28213	6.78521	7.15053	6.72542	6.85723	6.77153	6.70822	7.03763	6.77266	6.6399
ENSG00000092054.13_3	11.6204	9.38951	8.80602	7.80736	7.3816	11.032	9.50833	10.9252	10.9044	11.2007	10.3262	9.56657	10.1	11.0561	9.66954	13.5058	13.5656	13.3982	13.455	13.485	13.619	13.4895	13.604	13.3078	13.2177	13.3892	13.4096	13.3818	13.6024	13.3069	13.4146	13.3788	13.4595	12.8892	12.7582
ENSG00000095066.11_7	2.7001	2.34676	2.17205	1.99867	2.22373	2.18961	1.77035	2.61714	2.87625	2.64903	1.89039	2.01459	2.07774	2.83109	1.89635	3.51516	3.85609	3.66834	3.8086	3.92493	3.74726	3.47512	3.64287	3.42297	3.65854	3.7261	3.45619	3.57929	3.68338	3.72808	3.52171	3.31293	3.62365	3.33638	3.07758
ENSG00000095587.9_3	1.78109	2.22036	2.12339	1.65412	2.26977	2.25286	1.31465	1.9526	2.01137	1.78194	1.50406	1.29851	1.87862	1.52998	1.38953	2.97238	2.97774	3.3908	3.0063	2.68193	2.58687	2.10292	2.92228	2.55643	2.93705	2.43318	2.22947	2.68842	2.5361	1.9499	2.24212	2.69707	2.82688	2.3723	2.07162
ENSG00000095627.9_2	0.830174	0.420347	0.786319	1.05546	1.02118	0.719755	0.975832	0.909427	0.53981	0.25102	0.687326	0.607161	1.00238	0.747998	0.581871	1.41572	2.31152	2.05658	2.11171	2.13976	1.80062	1.56299	1.91162	2.10564	2.04025	1.95793	2.05323	2.94041	2.22237	2.3591	1.89655	1.93116	2.33558	1.94114	2.74586
ENSG00000099337.5_3	1.37464	0.82754	0.956583	1.73637	0.84639	1.40847	0.972775	1.41559	1.45627	1.31094	1.07771	0.89223	1.45547	2.27094	1.5319	2.25788	1.74723	1.69773	2.66554	1.85163	1.12758	2.25744	3.3199	2.88336	1.68976	1.7564	2.11059	1.58637	1.95856	1.75524	1.84414	1.72213	1.70074	3.4814	1.72118
ENSG00000100033.16_3	1.01327	1.81639	0.859196	0.697973	1.17877	0.624626	0.420108	1.14225	0.736164	1.14702	0.827058	0.637108	1.92412	0.705974	0.705202	1.75719	2.25639	3.62437	1.73087	2.60417	3.04465	1.76248	2.50838	3.49496	2.42124	3.16234	2.06757	1.9029	2.48184	1.90791	2.3133	1.46848	2.75145	2.18393	1.60192
ENSG00000100116.16_5	3.23512	3.67226	3.89478	3.98521	3.30079	3.37584	3.3507	3.24635	3.65969	3.88601	3.35367	3.49638	3.67871	3.25188	3.29743	4.59081	4.94229	4.88458	4.63512	4.67074	4.82462	4.60457	4.89376	4.69117	4.56075	4.8202	4.2338	4.49898	4.22827	4.38563	4.53801	4.62868	4.66872	4.20511	4.4773
ENSG00000100302.7_3	2.0765	2.11202	1.73758	2.07377	1.82403	1.90575	1.43159	1.07237	1.32862	1.20588	1.45896	1.16299	1.03308	2.32598	1.14639	2.64954	2.30815	2.757	2.53145	2.4115	2.28157	1.97103	2.60965	1.81821	2.3021	2.23767	2.73352	2.55265	1.60431	2.5502	2.05634	2.36769	2.35456	2.08924	2.65633
ENSG00000100412.16_3	7.84795	8.14515	8.46073	8.04138	7.98165	8.04547	8.20122	8.18888	8.22345	8.26459	8.23558	7.97876	8.16256	7.71376	7.95208	9.01973	8.97452	9.11629	9.02943	9.03	9.14271	9.08873	8.92251	9.13717	8.75292	9.07606	8.8085	8.95495	8.78734	8.91572	8.99344	8.95128	8.93712	8.60372	8.48474
ENSG00000100628.11_2	4.81991	5.15078	4.93234	4.61142	5.37596	5.14566	4.94404	5.19735	5.23678	4.82264	4.51362	3.96796	5.27803	5.20391	5.42017	6.52783	5.92813	6.38682	5.71593	6.09548	6.33507	6.25695	5.59184	6.11999	5.70345	6.43553	5.9983	5.38738	5.4363	6.12168	5.67507	5.7436	5.34352	6.31493	6.22411
ENSG00000101440.9_2	0.990398	0.822046	1.1452	0.515874	0.614947	0.668234	0.849142	1.36931	0.812485	0	1.05606	1.04829	0.697675	0.703495	0	3.56796	3.13925	3.09028	3.02358	3.67878	3.5967	2.94895	3.29094	2.71764	1.63812	2.66161	2.96404	2.86388	1.9072	2.5283	2.30209	3.16192	2.88874	1.42673	1.25817
ENSG00000101605.12_4	7.92893	8.32081	8.0562	7.79834	8.16683	8.07652	8.08725	8.42846	8.04029	8.01417	8.24768	8.12539	8.0671	7.68785	7.80364	9.30345	8.84864	8.95166	9.21717	9.05382	9.05448	9.08883	9.39233	8.96163	8.79154	8.99172	8.75283	8.62276	8.71948	8.7619	8.94725	8.65827	8.96363	8.52528	8.31176
ENSG00000102287.19_4	2.5595	2.29703	2.01307	0.943439	1.87738	2.40441	1.69765	1.99842	1.97815	2.40276	1.69673	1.68629	2.13742	2.21411	1.60874	1.96173	2.58176	2.61425	2.43296	3.67983	2.27747	1.3792	2.39321	2.44401	3.08645	2.50612	3.08193	3.10831	3.28931	3.79347	2.20742	2.6126	2.74572	2.95546	2.51308
ENSG00000103034.14_6	4.64149	4.84649	5.61742	6.36583	5.81542	5.81016	5.67354	3.80851	5.65561	5.50334	6.10585	6.1301	5.55073	4.50423	5.24096	6.6541	6.1916	7.5387	6.63737	6.07534	6.52275	6.22895	6.43682	6.36034	6.31989	6.78933	6.9994	6.0308	5.80474	6.353	6.13317	6.60879	7.01851	6.95793	5.83541
ENSG00000103150.6_4	2.6193	2.68064	3.38659	2.55083	3.43779	3.04861	3.16005	3.04806	3.40738	2.6642	2.99971	2.42856	3.48965	2.81016	3.14123	4.17862	4.32782	4.00942	4.23416	4.29631	3.40875	3.83783	3.6693	3.81362	3.69388	3.81261	3.93597	4.16608	3.79506	4.15363	3.11785	3.8567	3.71554	3.70041	3.41553
ENSG00000103184.12_4	2.11532	3.61048	2.60813	1.08188	1.64581	2.66638	1.61976	1.68158	2.9751	3.63509	1.83701	1.63595	3.37612	2.05464	0.716312	4.09314	3.56144	4.03355	3.42398	4.40575	4.33611	3.07795	3.99064	4.19752	3.59531	3.68317	4.50855	4.01048	3.14151	4.48055	3.76493	3.28607	4.93351	3.55052	3.92599
ENSG00000104313.19_4	2.16493	1.80903	1.15814	1.66764	1.70088	2.48589	2.04677	2.40922	2.265	2.38269	1.97956	2.06761	2.49303	1.34651	1.31097	2.73832	2.63649	2.84672	3.01262	2.67012	2.81489	2.88638	3.06643	2.82029	2.40865	2.81928	3.02625	3.14868	2.87947	3.08831	2.8463	2.47818	3.17975	3.13014	2.6877
ENSG00000104812.15_4	5.35375	5.92202	5.84551	5.41923	5.37842	5.73608	5.79546	5.78986	6.03528	5.98277	5.9557	5.70853	5.90676	5.4929	5.60435	6.38035	6.82689	6.59708	6.838	6.85366	7.00075	6.74634	6.80633	6.666	6.47059	7.10574	5.82169	6.57108	6.08326	6.47814	6.40953	6.28633	6.73079	5.88169	6.11376
ENSG00000104823.9_4	6.94217	6.49789	6.83176	6.22043	7.25739	6.82969	6.84191	7.02538	7.33825	6.7972	7.1136	6.51345	7.16284	6.62553	6.26745	7.99565	8.28863	8.15216	7.70422	7.94121	8.03155	8.01416	8.21789	8.0903	7.25076	7.57453	8.54781	8.23883	7.59026	8.00915	7.68281	7.56501	8.22415	7.58442	7.83766
ENSG00000105552.15_5	3.72288	4.2352	4.18321	4.14338	3.89876	3.78541	3.68135	3.96472	4.00124	4.12688	3.80599	3.41645	4.07611	3.61699	3.57109	4.7885	5.00981	4.95787	5.0159	5.12532	5.02184	4.8287	4.97473	4.93309	4.61812	4.55017	4.66706	5.01901	4.81276	4.81093	4.85773	4.66621	4.93809	4.39946	4.42695
ENSG00000105953.15_4	7.25743	7.64541	7.86239	7.65953	7.4894	7.49406	7.44784	7.48613	7.55401	7.49128	7.45977	7.47152	7.53739	7.37736	7.36703	8.36912	8.51279	8.43475	8.56611	8.56175	8.57322	8.46343	8.46663	8.4213	8.28674	8.63444	8.21058	8.54687	8.18178	8.46422	8.43074	8.38247	8.59575	8.02572	8.05746
ENSG00000106066.15_4	3.25551	2.95122	3.46141	3.5664	2.46529	2.54008	2.09364	2.19462	2.64976	2.68545	2.78857	2.32119	2.33754	2.87721	3.13945	5.9622	5.81856	6.1893	5.59754	5.86421	6.25973	5.77663	6.20079	6.25668	5.83856	6.35448	5.00885	4.70338	5.52993	4.86472	5.49924	5.20636	6.14213	4.70816	4.9927
ENSG00000106069.22_4	1.45411	0.999798	1.02028	1.91035	1.0108	1.09038	1.1686	0.967129	0.958581	1.11003	0.995245	0.979614	1.56671	1.51181	1.92151	3.28711	3.35875	3.23323	3.17764	3.22119	3.44716	3.14023	3.36732	3.28026	3.25085	3.52123	2.54695	2.49104	2.70805	2.5009	2.76509	2.65923	3.36686	2.70376	2.48137
ENSG00000106305.10_3	3.78001	4.41931	4.50721	4.23642	4.00755	3.7591	4.13517	4.01966	4.34656	4.11303	4.04402	3.94637	4.35687	3.95092	4.07125	4.80999	5.05091	5.28932	5.20036	4.83332	5.11796	4.94935	4.84892	4.95526	4.45612	4.97946	4.84333	5.37108	4.74053	5.01059	4.99233	5.07574	4.92797	4.69211	4.96701
ENSG00000107147.13_6	0.714393	0.380011	0.33508	0.0991822	0.115383	0.214695	0.0921323	0.691098	0.172043	0.43613	0.253045	0.0525223	0.343713	0.400005	0.0549983	0.768118	1.23931	2.26075	1.18994	1.02899	1.13253	0.609165	0.854319	0.800267	1.04909	0.732781	1.21549	1.10594	1.87429	1.1347	0.950306	0.663884	1.05356	0.821613	1.18759
ENSG00000107295.10_3	0.742052	0.212392	0.242474	0.547904	0.114146	0	0	0	0.0789245	0.385522	0.0742243	0.0868449	0.0511993	0.121169	0.234025	1.21936	1.68144	1.07948	1.98334	2.73759	0.643127	2.07979	2.54111	1.32431	1.5111	0.337288	0.246071	0.452348	1.9663	0.734008	1.29072	0.967151	1.03523	1.70208	0.0523648
ENSG00000107897.19_4	4.46227	4.67433	4.96551	4.5889	4.37381	4.68276	4.83476	4.65122	4.66786	4.7835	4.86386	4.49809	4.69905	4.21513	4.41348	5.52733	5.34869	5.64007	5.55701	5.39819	5.67596	5.59523	5.47681	5.89871	5.5677	5.96534	5.344	5.52386	5.10848	5.52286	5.47027	5.39487	5.68003	5.1137	5.40206
ENSG00000108515.17_6	7.28959	7.27951	7.61646	7.4605	7.25814	7.10882	6.87296	7.55497	6.95727	6.64442	7.29761	7.39083	6.99112	7.20869	7.05816	8.62947	8.67898	9.02263	8.31024	8.47171	8.74098	8.67194	8.82993	8.00004	8.73022	8.72869	7.98713	8.02866	8.81487	8.52897	8.36987	8.38332	8.68618	7.21859	8.67497
ENSG00000109072.14_4	3.375	4.00943	3.10277	2.01034	4.59344	3.65195	1.58014	3.06631	2.73409	2.58184	2.31566	1.51735	4.54509	5.12248	1.65224	5.05941	4.78595	5.68747	5.03284	4.58607	4.88815	4.42377	5.7691	5.60401	5.79216	4.80006	4.39466	4.04836	5.0758	4.96625	4.64685	4.40514	4.87404	5.14194	5.65084
ENSG00000109158.11_3	0.213217	0.319144	0.172379	1.8108	2.31575	0.0399058	0.0458617	0.175341	0	0	0.0525359	0.0413216	0.0772204	0.145348	0.946983	3.38614	3.03912	2.8307	2.92009	2.2905	2.28468	3.02647	3.15666	3.5118	2.86303	2.14829	3.00295	2.33011	3.15737	1.92571	2.322	2.45695	1.75356	3.32537	1.32164
ENSG00000109445.11_4	4.98052	5.28297	5.40968	5.38908	5.06757	4.73844	5.09803	4.95681	5.09891	4.9996	5.14285	4.80131	4.90935	4.52406	5.18658	5.55811	5.56249	5.71173	5.92196	5.94661	5.88554	6.2616	5.99778	6.03158	5.47	6.33089	5.54182	5.93028	5.92915	5.87967	6.03586	5.82715	5.98645	5.70469	5.62734
ENSG00000109452.12_5	3.31462	3.65122	3.15226	3.22117	3.40272	3.32919	2.94589	2.87664	2.43673	3.02478	2.89217	2.97498	2.85845	3.90982	2.6703	4.01694	4.74961	4.29309	3.79895	4.49883	4.31668	3.72255	4.39735	4.35609	4.60917	4.59822	2.93067	2.68571	3.36874	2.99068	3.03102	3.08216	4.04686	3.02345	2.88593
ENSG00000109991.8_5	1.00584	1.92417	1.36425	1.1546	2.38001	0.903761	0	0.0313678	0	0.816632	0.306316	0	0.720231	1.33223	0.0883117	2.15593	1.99627	2.65203	2.64378	1.47366	2.9257	2.28191	2.82512	2.7245	0.649351	2.0909	2.15908	0.2859	0.135969	1.27191	2.37918	1.3936	1.34292	2.38861	2.25179
ENSG00000110697.13_3	2.59086	2.39915	2.81241	2.57023	2.5219	2.92777	2.58648	2.93746	2.10458	2.80905	2.75504	2.59824	2.79328	2.78643	2.83032	3.82053	4.11239	3.62531	4.16609	3.03308	3.83315	3.58932	3.79672	3.40523	3.5712	3.76645	3.52141	3.63238	3.27154	3.00417	3.54749	3.73318	3.98228	3.19148	3.44669
ENSG00000110786.18_3	1.17051	0.987936	1.62095	0.707822	1.51176	0.813973	1.08694	0.602597	1.16093	1.25172	1.66414	0.685697	1.27331	1.06444	1.39934	1.93859	2.09683	1.79339	1.96902	1.80653	2.2099	1.36293	2.01029	2.00506	1.30737	1.91343	1.2372	1.41594	1.37967	1.79151	1.61094	1.70281	1.37895	1.22178	1.10014
ENSG00000110841.14_6	4.67513	4.34394	4.44741	4.9548	4.71448	4.44872	4.71024	4.58037	4.8397	4.60391	4.58693	4.32002	4.76389	4.20586	4.33877	6.12913	6.2192	5.88719	6.3946	6.02658	5.80773	6.10499	6.21079	6.06452	5.98966	5.71766	6.09038	6.47844	5.86112	6.38973	6.10191	6.33675	6.28726	6.21269	6.20343
ENSG00000110955.9_5	8.42389	8.8089	9.23991	9.21938	8.59822	9.05317	8.78178	8.7979	9.13505	8.61474	9.1934	8.59721	9.1764	8.72051	8.65487	9.56417	9.80569	9.74018	9.82539	10.0031	9.8012	9.81707	9.69295	9.77877	9.41219	9.80784	9.39048	9.8034	9.44387	9.9055	9.73893	9.59464	9.74668	9.35665	9.72217
ENSG00000111245.14_2	10.7828	9.29269	8.97483	5.22686	7.35096	8.4974	5.04321	9.09332	8.37669	9.45857	8.41165	5.999	9.39111	10.2213	5.14176	13.8768	13.856	13.9403	13.8674	13.8187	13.8121	13.8889	14.2684	14.0114	13.8629	13.9239	13.077	13.3731	13.7674	13.1633	13.7621	13.3509	13.8598	13.0665	12.6339
ENSG00000111371.15_3	5.31861	5.93457	5.89129	5.97122	5.99228	5.0891	5.49515	5.41369	5.06291	5.5582	5.40284	5.43195	5.89872	5.22376	5.77013	6.47572	6.00706	6.32452	6.6347	6.29648	6.49476	6.62151	6.53151	6.7725	6.51515	7.08846	6.08995	6.54457	5.67476	6.11985	6.22808	6.25092	6.67539	6.08626	6.18771
ENSG00000111684.11_3	2.5271	2.76949	3.02909	2.90342	2.53604	2.51884	2.56598	2.52718	2.9793	3.22997	2.56498	2.33054	2.72897	2.62692	2.85672	4.33806	3.66066	3.60425	3.98632	3.72395	3.61558	4.06519	4.12031	3.57182	3.61467	3.65656	4.18335	4.22653	3.2431	3.98762	3.61466	4.05729	4.30055	3.59593	3.61517
ENSG00000111716.12_3	8.89013	9.21305	9.68377	9.52105	9.05169	8.96851	9.24599	9.30856	9.22889	9.31096	9.31316	9.18332	9.32835	8.73254	8.97692	10.0672	10.0835	10.1924	10.2557	10.1252	10.2036	10.4521	10.0256	10.5521	10.0824	10.3721	9.99896	10.3991	9.9453	9.99673	10.1421	10.1343	10.4136	9.73796	9.70401
ENSG00000111816.8_3	2.3664	2.0067	2.70286	2.00489	2.51981	2.60466	2.73047	2.15587	2.56913	2.20764	2.53266	2.36834	2.67975	2.96317	2.20296	3.37996	3.4327	2.91238	3.2932	3.28514	3.04956	3.24682	3.2523	3.10031	3.28419	3.11153	3.05123	3.5107	2.80001	3.3787	2.95386	3.38604	3.5186	3.07269	3.09963
ENSG00000111846.17_5	2.21519	1.72809	1.73419	1.62528	2.18182	2.88445	2.93488	2.0716	2.54785	2.79626	2.914	2.79356	2.30133	2.02876	2.50984	3.69448	4.11695	4.64718	4.40965	4.55594	4.51304	5.2276	5.81421	4.42904	4.48973	3.83822	4.02861	4.17046	4.23862	4.49251	4.43488	4.79241	5.10361	4.70599	4.58892
ENSG00000112137.17_3	4.16876	2.89423	3.56622	2.69419	3.16689	3.62173	3.22643	4.18867	3.54479	2.91575	2.94679	3.10891	3.55966	2.41215	3.4243	6.08059	4.93209	5.88313	5.69607	5.44407	5.67466	5.84076	5.64192	5.48124	5.47537	6.05814	5.81959	5.56451	5.58349	5.79194	5.7524	5.59975	5.70147	5.27013	5.74992
ENSG00000112357.13_3	3.20583	3.28878	3.40408	3.42664	3.15679	3.13807	3.07455	3.22469	3.17158	3.42458	2.99074	2.89867	3.28437	3.10582	3.306	3.82289	3.82236	4.14465	3.8823	4.07512	4.26069	3.71877	3.9526	4.06862	3.89681	4.12326	4.11423	4.19422	3.99249	4.0995	4.15957	3.86932	4.21275	4.00137	3.97915
ENSG00000112782.17_4	6.80866	5.32707	6.48572	5.70314	6.56984	6.04009	5.86731	6.32712	6.28421	6.39398	6.99046	6.63911	7.07824	6.87348	6.557	7.67769	6.37975	7.58254	7.60213	7.32366	7.32097	7.61292	7.74009	7.83891	7.26754	7.65074	7.2882	6.25485	6.6296	6.38133	7.26422	7.13404	7.58363	7.39404	7.22766
ENSG00000113196.3_3	1.7222	0.449111	2.6908	3.1281	3.45114	0.838336	0.551724	3.42844	2.77565	0.524944	0.80705	2.11153	3.12236	0.138643	1.42012	4.8955	4.39944	4.85121	4.93073	4.70311	4.85374	4.91116	4.87225	4.78858	4.49027	4.68231	4.19243	4.24337	4.46438	4.29545	4.80953	4.3985	4.42908	4.00381	4.19756
ENSG00000113296.14_5	4.78512	4.79623	4.8281	3.98328	4.37526	5.45077	1.70722	1.29609	1.53697	2.64605	1.6461	1.77437	2.85048	5.75557	1.94452	5.40284	7.02725	5.16773	5.75855	4.96539	5.3456	5.66802	5.99952	5.36933	5.0557	4.94726	4.62283	4.95641	4.55096	4.69845	5.12115	5.41239	6.00941	5.72442	4.33985
ENSG00000113430.10_4	0.0987542	0	0	0	0	0	0	0	0	0	0	0	0	0	0.0514133	3.178	3.04939	3.20892	3.22845	2.64953	3.52271	3.2493	2.93275	3.18468	3.02967	2.4768	3.11207	3.09119	2.52532	2.95853	3.20936	3.24517	3.00263	2.7626	2.27092
ENSG00000113504.21_6	4.21026	5.00433	5.01279	5.24661	4.9674	5.04671	4.7681	4.75352	5.13845	4.81999	5.00968	4.82507	5.17317	4.83954	4.76687	6.46203	6.2227	5.86431	6.74123	6.29903	6.25385	6.25356	6.59083	6.44016	6.27744	6.118	6.0404	6.58904	5.7035	6.25631	6.38232	6.20353	6.46568	6.14804	6.41887
ENSG00000113749.7_5	3.76557	3.4982	4.15921	4.15674	3.60525	3.8936	3.62443	3.90065	3.60954	3.51589	4.3069	4.07244	3.59651	3.25023	3.39566	4.97034	4.4213	4.89707	4.33098	4.4886	4.52143	4.75488	5.19172	5.24274	5.01877	4.46606	4.26939	4.16967	4.79129	3.82278	4.49584	4.69228	4.88423	4.7381	4.17442
ENSG00000114378.17_3	3.33993	2.93289	2.95236	3.07299	3.13825	1.8694	2.2714	3.29671	3.21916	3.20809	2.01424	1.88254	2.88736	3.04813	2.52817	3.601	4.18469	4.26213	4.67756	3.92079	4.11624	4.3984	4.13618	4.10235	3.58586	2.98083	3.97145	4.22745	2.90704	3.98505	2.90535	4.12464	4.37883	2.65323	4.35069
ENSG00000114529.12_4	0.27404	0.140176	0.168011	0.0858847	0.185534	0.289446	0.497178	0.455446	0.732074	0.418808	0.435099	0.40772	0.471605	0.311319	0.840801	0.823377	1.04367	1.0408	1.27803	1.29136	1.15541	0.956308	0.842874	1.40033	1.52355	1.49765	1.38692	1.47253	0.823463	2.07874	1.38605	1.89293	1.36013	1.85076	1.38317
ENSG00000114654.7_2	1.58061	2.04784	1.97902	2.24428	1.75743	1.73852	1.1936	1.0096	0.791654	1.56817	1.4295	1.32206	1.13929	1.61936	1.39303	2.38091	2.28833	2.38183	2.32332	2.45391	2.26593	2.07847	2.64407	1.34915	2.12079	1.37145	2.34339	1.98243	2.37934	2.42953	2.3101	2.39115	2.1281	2.0124	2.553
ENSG00000114737.15_2	1.36179	0.966504	0.774241	1.64113	1.21458	1.84751	1.37592	1.51016	2.81136	1.89165	0.973062	1.03947	1.31391	1.45906	1.504	1.87277	1.7461	1.84423	3.0679	2.64926	1.26728	2.41682	3.45954	2.15471	1.32173	1.27074	1.26989	1.99432	2.37469	2.54557	1.85747	1.50329	2.28639	1.73843	1.58667
ENSG00000114738.11_3	6.35285	6.56126	7.08471	6.9895	6.59864	6.50926	6.60444	6.83025	6.59734	6.48718	6.87443	6.75916	6.68793	5.88614	6.22728	7.46656	7.27503	7.60427	7.53374	7.27508	7.60974	7.8	7.7928	7.64865	7.17928	7.53763	7.29081	7.62377	7.5178	7.53079	7.76852	7.74695	7.85408	7.29158	7.39398
ENSG00000114854.7_3	9.98208	10.264	10.2416	10.3173	9.28416	9.28343	10.09	10.2952	10.0827	9.82042	10.4556	10.3017	8.9731	8.99315	9.30301	11.1498	10.9769	10.8743	11.0682	10.8466	11.0963	11.6554	11.1707	10.9409	10.6521	11.0341	11.2642	11.5445	11.7923	10.9617	11.7821	11.3859	11.6046	10.428	10.6131
ENSG00000115593.15_4	6.51668	6.62279	6.52826	6.44308	6.42803	6.62987	6.3295	6.80566	6.52884	6.52423	6.41456	6.37933	6.44688	6.41149	6.31414	8.07395	7.75786	7.84164	7.8635	7.79643	7.79921	8.00135	7.94022	7.67624	7.40318	7.9236	7.91427	7.76116	7.82647	7.81874	7.957	7.72255	7.95339	7.55344	7.56776
ENSG00000115641.19_5	5.76958	3.14258	4.81108	3.63208	2.91474	5.57064	5.38599	5.62744	5.6738	5.27337	5.09893	5.10555	4.82684	4.46523	5.84267	7.61775	7.46473	7.54627	7.80782	7.81747	6.67911	7.53134	7.94346	6.79241	7.35387	7.67366	7.44492	7.94522	7.68311	7.73853	6.99687	7.72758	7.728	7.44535	6.79852
ENSG00000115705.21_4	0.772101	1.51684	1.15397	0.800378	0.958358	0.0470995	0.137925	0	0.043584	0.353037	0.0183475	0.178378	0	0.957284	0.284204	1.09871	1.33143	1.31053	1.22466	1.38319	1.42749	0.95897	0.710157	1.02003	1.03753	1.26073	0.792955	0.870861	0.859382	1.56791	1.31044	1.10431	0.497112	1.39559	1.26983
ENSG00000115896.16_3	4.93406	3.84612	4.36217	3.32992	3.65752	4.89483	5.24393	4.99595	4.86956	4.76915	4.99048	4.68868	4.96727	3.86393	4.24594	5.44669	5.27805	5.54501	5.52042	4.84063	5.67266	5.61049	5.61661	5.72518	5.16392	5.63503	5.40115	5.41949	5.20711	5.71478	5.74287	5.57435	5.60689	5.52771	5.58952
ENSG00000115902.11_3	2.61415	1.63019	1.83922	2.1426	1.62495	1.48058	1.42219	1.38662	1.73562	2.10512	1.61767	1.43116	1.76182	1.94314	2.11779	2.46739	2.67663	3.12609	2.18906	2.67468	2.80321	2.19091	3.28791	1.96534	2.6231	1.99344	2.65745	2.26636	2.63639	1.86449	2.54643	2.61092	2.92283	2.31493	1.71368
ENSG00000115977.19_5	3.20696	3.13002	3.28958	3.20057	2.93992	3.21662	3.07115	2.96207	3.09683	3.32234	2.6952	2.95773	3.1609	3.17016	3.29984	3.84645	3.95314	4.60982	3.57897	3.8775	4.09656	3.65574	4.18697	3.92888	3.89255	4.04585	3.2451	3.98637	3.58074	3.99417	3.29011	3.97573	3.87026	3.70404	3.38285
ENSG00000116679.16_3	4.76458	4.42592	4.35444	4.41718	4.39611	4.32173	4.25762	4.53855	4.10674	4.62376	4.55812	4.17377	4.89454	4.06747	4.57236	5.35057	5.37059	5.54286	4.98494	5.0429	5.34682	5.51672	5.44866	5.86799	5.32072	5.8288	5.31757	5.36598	5.00999	5.28499	5.17596	5.42358	5.57789	5.13115	5.32625
ENSG00000116717.13_4	3.5672	3.93374	3.4767	3.42422	3.31329	3.34628	3.28199	3.48967	3.79614	3.80727	3.53413	3.71908	2.94669	3.3094	2.95035	4.78013	5.05147	4.661	5.03987	4.78438	4.96207	4.56243	5.00466	5.04283	4.26647	4.11321	4.41576	4.70366	4.74283	4.31157	5.02329	4.33866	5.35257	4.70217	4.01603
ENSG00000117118.9_2	6.5888	7.06193	7.38517	6.84935	6.70794	6.65946	6.79991	6.91115	6.94169	6.79335	6.8957	6.67281	6.80977	6.49355	6.57966	7.64223	7.82607	7.92645	7.78087	7.75673	7.83029	7.92522	7.67889	7.97764	7.46756	8.14718	7.60372	7.90602	7.4267	7.65846	7.78315	7.73307	7.90086	7.31178	7.43309
ENSG00000117394.21_4	3.04889	3.40945	2.76839	2.66707	3.51083	2.98763	2.45345	3.08459	2.47189	3.31464	2.5258	2.14071	3.45785	2.56222	2.9868	3.4786	3.69805	3.86553	3.522	4.32959	4.00292	3.24194	3.64458	4.25986	4.20443	3.55429	3.16295	3.58753	3.51993	3.81945	3.52389	4.09288	4.06072	3.90127	3.47176
ENSG00000117408.11_3	3.95553	4.00483	4.43559	4.10123	3.94844	4.12805	4.00612	4.14694	4.14092	3.92741	3.97866	3.91302	4.15662	4.0808	4.03223	5.22573	5.00787	5.23002	5.05261	5.05322	5.16007	4.97155	5.08531	5.20842	4.9181	5.21389	5.07408	5.06727	4.78539	5.10538	5.01628	4.88265	5.08887	4.95718	4.96844
ENSG00000117525.14_3	5.22374	4.90744	5.00817	5.58548	5.29236	4.22261	4.17986	4.95197	4.87147	4.44918	4.37237	4.36087	4.63589	4.55803	4.91682	5.81559	5.55583	5.83008	5.40022	5.82652	5.75622	5.36409	5.90734	4.99045	5.83578	5.65218	5.3241	5.70318	5.99253	5.71939	5.72351	5.68506	6.12151	5.08687	5.39584
ENSG00000118137.9_2	4.87968	2.95951	2.03289	0.68918	0.691095	2.71471	2.33895	5.17177	5.12285	4.63731	3.0732	1.68534	3.67222	1.55887	1.93938	5.55366	6.88463	7.91656	4.59613	6.89951	6.46509	5.35366	3.55938	3.96545	2.90732	3.28713	2.95268	3.9241	7.40918	4.57929	5.62821	4.15859	3.01695	3.80672	1.04552
ENSG00000119139.19_6	4.13683	3.99667	3.99787	3.90459	3.98664	3.60858	3.76201	3.78578	4.03379	3.99787	3.72888	3.57277	3.88962	3.78215	3.64442	4.30113	5.13697	4.98632	4.65665	5.22695	5.15484	4.35468	4.65312	4.90405	4.78238	4.4006	4.54498	5.00519	4.72866	5.2664	5.17927	5.06463	4.80658	4.84344	4.64422
ENSG00000119333.11_2	3.38732	3.31088	3.5424	3.45156	3.30979	3.48189	3.34171	3.4331	3.31854	3.60824	3.23848	3.03457	3.46072	3.55767	3.52471	4.33194	4.23441	4.53513	4.29127	4.30772	4.2915	4.24041	4.54795	4.30818	4.18944	4.22422	4.2791	4.56925	4.33278	4.44016	4.5914	4.37816	4.35284	4.15031	4.20747
ENSG00000119471.15_3	5.83455	6.0036	6.50914	5.87937	6.16978	6.08633	6.14975	6.17567	6.52738	6.21903	6.24314	5.66773	6.36757	5.81387	5.88948	7.47802	7.22199	7.31975	7.07489	7.20855	7.08123	7.22187	7.07483	7.45005	6.90929	7.39511	7.64033	7.49568	7.09959	7.45532	7.2069	7.34283	7.51459	7.2189	7.07129
ENSG00000119729.12_4	3.85461	6.10579	4.34915	4.4133	3.98855	6.65882	4.17269	4.52362	4.37007	4.43605	4.1836	4.19641	6.48888	6.36324	3.76459	4.77774	4.70527	5.03436	5.11448	4.79231	7.32654	5.17238	5.10109	7.4157	7.46697	7.69272	4.94879	5.27271	5.15405	5.2048	5.23871	5.26144	5.23959	7.43029	7.70267
ENSG00000119866.21_5	1.48903	1.38914	1.36589	0.969069	1.36267	1.74615	1.44144	1.18301	1.2897	1.29935	1.31359	1.73151	1.2985	1.19714	1.11126	1.88619	2.06282	2.08303	1.9339	1.67181	2.11709	1.94965	2.45159	2.65067	2.08057	2.11404	2.38036	2.21443	2.05397	2.25629	2.02677	2.24134	2.24307	2.31491	2.23674
ENSG00000119943.13_4	1.89008	1.9237	2.81601	2.70452	1.92847	2.22883	1.93403	1.93086	2.35696	2.18016	2.41739	2.44434	1.85264	2.07739	2.12437	3.31889	2.88095	2.60443	3.30231	3.0456	3.01529	3.29765	3.25998	2.40734	2.58952	2.9252	3.23199	3.21687	2.07425	3.02549	2.81845	3.25482	3.0768	2.18885	2.53472
ENSG00000120658.13_3	1.34832	1.1548	0.975189	1.82247	0.859755	1.78168	1.24922	1.6619	1.5983	1.46956	1.08428	1.30656	1.21826	1.74991	1.37604	2.14771	1.20997	1.5154	2.23053	1.33559	1.55159	1.93085	2.08202	1.92098	1.80022	1.82714	2.58072	2.35423	2.1432	2.13074	2.01682	2.17139	1.73011	2.20088	2.18393
ENSG00000120907.17_3	2.27429	2.56313	2.17176	1.02599	1.69415	1.2435	0.217305	0.453325	2.3233	1.7816	0.290624	0.0996702	0.992978	3.32314	1.63762	4.58313	5.36517	5.5913	5.1933	5.41053	5.11603	4.5652	4.99741	5.45439	5.29285	5.41979	4.8942	5.39254	5.02142	5.24858	4.68413	5.30681	5.173	5.08892	4.30998
ENSG00000121361.4_3	4.56233	3.91367	4.3437	4.82965	3.805	4.52841	4.5148	4.4614	4.77753	4.70631	4.8075	4.67705	4.63786	3.94219	4.79426	5.9099	5.28362	5.61607	5.90134	5.54026	5.74914	6.05305	5.61437	5.39944	5.41671	6.1632	5.5452	5.79275	5.23765	5.8054	5.70738	5.60149	5.55201	5.28921	5.47708
ENSG00000121743.4_3	2.71884	2.76558	3.0795	3.92368	3.07573	2.86232	2.59507	2.87358	2.56227	2.60257	2.66441	3.04292	2.68224	2.46641	2.45446	3.6989	3.65274	3.95236	4.18876	4.05913	3.27662	3.73669	4.00662	3.85394	3.65334	3.03178	3.65327	3.91735	4.31117	3.73553	3.48419	3.7903	3.85951	3.93596	3.15419
ENSG00000121769.7_3	9.24155	9.69945	9.8196	9.60662	9.11658	9.20962	9.56976	9.67749	9.71862	9.36996	9.69721	9.47509	9.1108	8.83313	9.20892	10.5693	10.5511	10.6754	10.3973	10.6854	10.5168	10.5127	10.6295	10.3899	9.99639	10.5877	10.4494	10.5134	10.5345	10.2964	10.2535	10.2219	10.7733	9.76249	9.75571
ENSG00000122971.9_3	4.66585	4.79842	5.3496	4.23231	4.73137	4.7552	4.60803	4.64276	5.24035	4.80166	4.56303	4.08874	5.09635	4.6967	4.25616	6.04669	5.97041	6.01095	6.02701	5.84552	5.83381	5.75569	5.95463	5.87943	5.30454	5.81641	5.91472	6.0101	5.58457	6.08753	5.74348	5.9003	5.92742	5.70963	5.50112
ENSG00000123572.17_5	1.46769	0.858193	1.02161	0.870686	1.41313	1.33582	0.29138	0.10383	0.299086	0.285331	0.254272	0.20289	0.324281	2.24954	0.349718	1.62937	1.92542	2.24231	1.94098	1.80974	1.43656	1.63869	1.78357	1.31477	1.69976	1.31777	1.51765	1.72535	1.40442	1.97133	1.58667	1.72304	1.78921	1.94972	2.05261
ENSG00000123700.4_3	1.71442	2.45668	3.08919	1.95779	3.68948	2.36518	3.44734	3.05105	3.36098	2.7957	3.83208	2.86951	4.23324	1.20168	3.52067	5.1143	4.84451	4.70676	4.98458	4.25637	5.20787	4.92032	4.81638	5.97908	4.95656	5.7972	5.29534	5.0441	4.16951	4.91423	5.13324	5.04276	4.70662	5.72603	5.22067
ENSG00000123836.15_6	3.43514	3.90546	3.55844	3.52331	3.58655	3.65634	3.67171	3.66685	3.76433	3.53118	3.36225	2.97676	4.27908	3.39741	3.76088	5.09723	5.63313	6.09483	5.25843	5.70543	5.89443	4.91773	5.03125	6.26476	5.83984	6.26249	4.48894	4.77538	5.02053	4.64298	4.76964	3.98479	5.01555	4.99612	4.58828
ENSG00000124374.9_3	4.46908	4.33654	4.68224	4.45009	4.45721	4.52031	4.48793	4.70231	4.48223	4.78111	4.83679	4.69905	4.88884	4.00908	4.35754	6.08276	5.56479	5.8385	6.05146	6.11199	5.63567	5.86808	6.08777	5.98849	5.84787	5.71501	5.94879	5.74942	5.54298	5.80722	5.72568	5.77761	5.84881	5.71532	5.41928
ENSG00000124701.5_2	5.57764	5.87925	6.39307	6.38781	6.15783	5.8431	5.97155	6.23802	6.01025	5.83167	6.21959	6.21622	6.08332	5.18705	5.86425	7.17191	6.89911	6.92647	6.9172	6.8068	6.8649	6.82809	7.15862	6.74246	6.48876	6.83675	7.18024	7.03749	6.90379	6.9972	7.09322	6.95733	7.03389	6.68331	6.58329
ENSG00000124935.4_3	0	0.617147	0.857832	0.238908	0.560773	0.839836	0.77932	0	0.405387	0.958043	0	0.441477	0	0.224673	0	1.0946	1.9344	1.88459	1.14364	0.864536	2.00721	1.5679	1.03134	1.74602	1.20617	2.27794	2.01446	1.46677	1.20267	0.684105	1.63622	2.14813	2.65126	0	0.804436
ENSG00000125878.6_3	3.12113	3.75925	3.59553	2.65642	3.16749	2.90578	3.30168	1.91858	2.77708	3.34682	2.96433	1.91117	3.07063	2.93232	1.87253	4.13328	3.89609	4.17839	4.00132	4.19593	3.67466	3.94674	3.69215	3.1319	3.37202	2.63329	4.03283	3.72433	3.59595	4.21647	3.46751	3.85931	3.70448	3.86204	3.68612
ENSG00000127241.16_5	2.32281	2.59132	2.77638	4.11701	3.13765	3.03849	3.48465	3.02279	3.64083	3.66306	3.26257	3.39201	3.39616	3.03219	3.8144	4.60633	5.11703	5.08293	3.9907	4.95375	4.87694	3.08243	4.68987	4.51411	5.05915	4.8421	4.73588	4.6815	4.85139	4.76567	4.61417	4.7576	5.06826	4.44871	4.20432
ENSG00000127533.3_2	0.522483	3.82007	0.374273	1.75221	1.04223	0.429896	0.738562	0.319225	0.963932	2.17192	0.187564	0.469473	0.414148	1.44208	0.93087	0.591671	4.05646	0.779274	1.56499	1.77242	4.36064	0.718251	2.25471	0.56649	1.9586	0.161871	0.624306	1.31192	0.774816	1.82637	4.08889	0.454736	2.3455	0.814654	1.80144
ENSG00000128591.15_3	8.47049	8.15897	7.95444	7.61464	7.84868	8.42258	8.08387	8.49837	8.31027	8.26325	8.08525	8.13892	8.13119	8.97219	7.94282	9.43559	9.68254	9.47071	9.42357	9.52732	9.55024	9.26697	9.60701	9.41951	9.24945	9.32649	8.88417	8.86176	8.84	9.41858	8.99913	9.02794	9.21124	8.82466	8.59131
ENSG00000128655.18_5	0.905892	0.218286	0.161735	0.604812	0.293347	0.265274	0.267133	0.820891	0.656713	0.70828	0.356032	0.215621	0.427609	0.151527	0.460426	1.29805	0.525341	0.5015	1.70862	1.14409	0.259687	1.6864	1.48191	0.249469	0.735994	0.132475	0.98984	1.34698	1.67974	1.35403	1.33121	1.32796	1.24956	1.77282	0.839202
ENSG00000128656.14_4	2.48535	1.27725	1.81486	2.04108	1.58183	2.0921	1.66645	1.82899	2.07591	1.96951	2.01406	2.09516	1.85761	2.07907	1.72512	3.04713	2.75345	3.12778	3.29043	2.67856	2.87942	3.26128	3.42211	2.89607	2.60733	2.5247	2.10964	2.33472	2.75953	2.70741	2.95816	2.66571	2.78485	2.85852	2.67331
ENSG00000129991.12_3	9.69492	10.8561	10.8429	10.4067	9.51809	9.97869	10.152	10.0975	10.2019	9.94545	10.5695	10.0086	9.61896	9.91668	9.86016	11.8325	11.6784	11.7331	12.0502	11.8833	11.6505	11.99	12.1158	11.4701	11.2471	11.7657	11.1764	11.3704	11.3585	10.8101	11.5323	11.3724	11.7666	10.5766	10.461
ENSG00000131094.4_3	1.08681	0.840871	0.937272	1.78443	1.54521	1.15643	0.976146	1.6732	1.26687	0.574299	1.22141	1.24253	1.13046	0.806686	0.784782	0.936245	0.652902	1.75331	2.06007	0.90881	1.04948	2.20411	1.11859	1.0477	0.718759	0.566035	2.31869	2.62505	3.39898	2.72295	2.98668	2.65866	1.78403	2.66095	2.68269
ENSG00000131097.7_3	1.91556	2.42459	2.5278	1.99801	2.42114	1.75686	1.74981	1.2758	0.422222	1.59304	1.31596	1.04469	0.447897	1.82011	1.20995	2.93163	3.30716	2.89186	3.24818	3.17104	2.99972	3.20718	3.07437	2.82028	2.59046	2.48556	2.76759	2.66667	2.86084	2.33425	2.7785	2.84485	2.85006	2.63579	2.7197
ENSG00000131203.13_6	1.2088	1.1062	1.85419	0.213325	1.63985	0.180742	0.304218	0.20438	0.997688	0.398987	0.346429	0	0.534343	0.621462	0.0873797	0.885394	0.359451	2.22867	1.70365	1.80736	0.808456	1.65629	0.614938	1.34013	0.861276	0.875137	0.984067	0.989426	0.990187	1.50934	0.995155	1.52965	1.27166	2.29117	1.19175
ENSG00000131730.16_3	7.95415	8.39853	8.76042	8.05083	7.98422	8.15665	8.56873	8.39557	8.59544	8.39938	8.42108	8.08843	8.44178	7.78063	7.88792	9.70288	9.47496	9.51442	9.74911	9.51864	9.65995	9.85152	9.44737	9.73302	9.23697	9.84418	9.60488	9.88274	9.10583	9.6289	9.71178	9.62923	9.72621	9.15257	9.18203
ENSG00000131844.16_3	4.93009	5.24642	5.3755	5.11853	4.86213	5.07545	4.96534	5.20655	5.21446	5.2447	5.23002	4.88911	5.29546	4.80968	4.72474	5.94553	6.44037	6.26057	6.22122	6.29842	6.23617	6.15997	6.14767	6.39718	6.25231	6.29147	5.97586	6.3029	6.14657	6.04396	6.05586	6.07854	6.41666	5.93279	5.74353
ENSG00000132205.11_3	2.87107	2.72773	2.48034	2.33736	1.68307	1.92901	1.87803	1.31727	2.05092	2.60583	1.97289	1.70298	2.00849	2.36485	2.11341	4.20634	2.66285	3.84737	4.95919	3.71172	3.82701	4.23264	4.49454	3.96039	3.47509	2.88208	3.41808	3.79046	4.39245	3.85023	4.71334	3.85475	3.57633	4.23696	3.76878
ENSG00000132953.16_3	3.09414	2.91695	2.93777	3.38745	2.96216	3.50399	3.22952	3.1319	3.34798	3.39824	3.23031	3.2078	3.44303	3.17718	3.43332	4.61153	4.96479	4.99708	4.70192	4.94816	4.54329	4.45074	4.89115	5.07362	4.84756	4.54324	5.14147	4.78036	5.17577	4.87316	4.75346	4.50446	4.98028	5.00009	4.74007
ENSG00000133315.11_4	4.33943	5.12702	5.14341	4.67463	4.80914	4.71523	4.55497	4.96624	4.66382	4.64148	5.06856	4.48199	4.80024	4.44318	4.16791	5.99825	6.06624	6.45895	6.03535	6.05048	6.4032	5.82372	6.01423	5.86804	5.68163	6.14176	5.97778	5.99152	5.72057	5.71891	6.01907	5.78699	6.02954	5.26325	5.58789
ENSG00000133874.2_3	3.49652	3.01019	3.44068	3.28688	3.03676	3.45271	3.14671	3.00697	3.29598	3.27456	3.15305	3.21771	3.31096	3.73851	3.43084	4.61691	3.80619	4.07614	4.27464	3.94482	4.05881	4.57053	4.07772	3.32054	3.82586	3.07862	4.66739	4.15779	3.75655	4.34802	4.37421	4.44464	3.72382	4.23643	3.78515
ENSG00000134240.11_2	1.47536	0	2.98073	0.249179	1.95833	1.3969	0.113473	1.15291	1.95636	0	0.66974	0.0474828	1.22314	1.535	0.105651	3.54804	1.66255	3.19547	0.99209	4.05644	0.279084	2.19184	2.61412	3.04265	0.242784	0.559206	5.55744	1.62454	4.11571	4.38057	0.219373	3.64277	3.31482	4.42019	1.06101
ENSG00000134369.15_4	3.72006	3.1153	3.22288	2.90246	3.39604	3.37607	3.26747	2.87394	3.28843	3.65483	3.35225	2.91602	3.58418	3.47671	3.11392	5.20235	4.74019	4.93094	4.69619	4.91846	4.40828	4.71549	4.97421	5.10019	4.60749	4.13387	5.39852	4.65049	5.2701	5.06214	4.8061	5.09329	5.00067	5.50329	4.71169
ENSG00000134775.15_2	6.62992	6.29443	6.71289	6.36015	6.18145	6.08723	6.15129	6.57486	6.0791	6.35805	6.31443	6.03041	6.10199	6.12596	5.66731	7.24583	7.2888	7.41555	7.78972	7.36477	7.07881	7.77165	7.722	7.06524	7.03506	6.84054	7.01922	7.53433	7.54827	7.27995	7.30004	7.54886	7.72223	6.97211	6.97891
ENSG00000135218.19_5	6.45107	6.42933	6.999	6.3073	6.88563	6.48668	6.1166	6.64276	6.81482	6.65871	6.41992	5.67529	6.76318	6.11696	6.09803	7.58109	7.40272	7.5516	7.35124	7.23613	7.49602	7.80686	7.24538	7.64978	6.88588	7.50743	7.47585	7.21448	7.02124	7.53002	7.36375	7.46909	7.06096	7.46781	7.07626
ENSG00000135439.11_6	1.41096	2.66538	2.48229	1.97963	2.52816	2.1561	0.996278	0.371949	1.04856	1.72725	1.36921	0.680465	1.82002	2.19803	0.81307	3.32314	3.8492	3.33037	3.48648	3.31417	3.46722	3.18753	3.56436	3.08271	3.07113	2.63269	3.06304	3.08143	2.61902	3.19642	3.01247	3.0032	3.31783	3.16834	3.02428
ENSG00000135469.13_2	3.6698	4.34913	4.49695	4.12752	4.28276	4.15264	3.83928	4.09551	4.13342	4.1746	4.34051	3.92686	4.22424	3.99645	4.61769	5.13622	5.12791	5.18103	5.26386	5.15215	5.48334	5.24188	5.14441	5.272	5.25517	5.53097	4.62751	5.22866	4.79091	4.98177	5.2929	5.19469	5.48147	4.62714	5.14514
ENSG00000135547.9_3	2.40301	1.7145	2.20827	2.32561	1.93985	1.85342	2.24497	2.07942	1.36772	2.11185	2.16571	2.29195	2.10068	3.04577	2.40656	5.67872	4.1905	4.95491	5.55981	4.19046	5.52694	5.24673	5.16823	5.62303	4.89268	5.63371	5.78852	5.61094	4.92303	5.3159	5.6337	5.19019	5.40596	5.14135	5.44414
ENSG00000136235.16_4	6.45528	6.29109	5.72836	5.74985	5.1659	6.01533	5.95091	6.14463	6.01237	6.13428	5.91264	6.40033	5.90144	6.27242	5.83795	6.82638	6.43248	7.72381	7.30626	7.47517	7.45066	7.73289	8.07108	7.50605	7.50684	7.67481	5.60642	6.50805	6.62442	6.66504	6.96649	6.74258	7.84495	6.49663	6.44089
ENSG00000136261.15_3	6.27936	6.69106	6.67541	6.75825	6.52761	6.55723	6.34588	6.71271	6.5099	6.52776	6.44032	6.32497	6.53935	5.9909	6.06399	7.22436	7.09819	7.53744	7.1867	7.19546	7.43709	7.52711	7.38101	7.70908	7.21645	7.53794	7.23111	7.46526	7.23135	7.53821	7.68461	7.429	7.47051	7.29175	7.2906
ENSG00000136867.11_3	1.70559	1.89765	1.67277	1.27392	0.999857	1.5323	1.48744	1.98395	1.90777	2.04028	1.72594	1.31919	2.02292	1.77045	1.44574	2.29507	2.45225	2.58772	1.91097	2.18935	2.73903	2.44851	1.33677	2.13223	1.93955	2.37817	2.2238	2.75999	1.74852	2.51464	2.46987	2.88739	2.50667	1.3558	2.12759
ENSG00000137878.17_5	6.23074	5.88949	6.6443	5.95371	6.03708	6.0616	6.55238	6.30009	5.92708	6.34554	6.72101	5.72542	6.00854	5.8462	5.7712	6.80713	6.90109	6.81765	7.16812	7.15765	7.49985	6.95524	6.59635	7.05427	6.58942	7.12112	7.22142	5.57362	7.8274	6.92484	6.76516	7.04253	6.80497	6.81782	6.6625
ENSG00000138029.14_4	7.73987	7.77375	8.38368	7.72301	7.94268	8.0158	7.95477	8.12771	8.10377	8.0001	8.00731	7.7106	8.28421	7.49501	7.66746	8.81155	8.40381	8.91919	8.71797	8.73989	8.54658	9.09235	8.8281	9.225	8.56268	8.82194	9.01835	8.87864	8.65926	9.17424	8.79412	8.92864	9.13092	8.99788	8.65358
ENSG00000138100.13_2	5.73005	6.36293	6.54635	5.96857	5.79735	6.06798	6.03076	6.20689	6.22526	6.01344	6.27991	5.99312	5.91352	5.77319	5.49386	7.29361	7.13189	7.11912	7.02072	7.19501	7.27827	7.19508	7.16241	6.84317	6.77174	6.97096	6.92865	7.04803	7.07665	7.01357	7.03946	7.21321	7.0952	6.44718	6.62798
ENSG00000138166.6_3	2.96096	3.77372	2.74762	2.50444	2.44337	2.39719	2.27947	2.53449	3.01681	3.40381	2.60749	1.8085	2.69947	3.04363	4.68013	4.06621	4.25252	3.36963	4.11861	3.87136	5.1193	4.62236	4.30202	4.05538	3.24217	2.16091	3.35071	3.32803	3.92429	3.95429	4.64882	3.70257	3.31441	4.46253	2.89751
ENSG00000138399.18_4	2.93971	3.39867	3.73576	3.58658	3.24372	3.63713	3.40158	3.42814	3.41746	3.6532	3.36437	3.24595	3.2915	3.38172	3.5108	4.57599	4.57608	4.73689	5.19465	4.79155	4.6987	4.97734	5.00968	4.99626	4.83003	5.10001	4.41283	4.9143	4.52683	4.6344	4.77822	4.65283	5.02537	4.73237	4.71022
ENSG00000138472.11_3	0.193325	0	0	0	0	0	0	0	0	0	0	0	0	0.371341	0	4.01488	3.75189	3.09731	3.2097	3.13345	2.55485	3.12732	4.39141	3.39232	3.48506	2.76316	0.839357	1.10749	2.56183	1.22907	0.555167	1.41007	2.58672	1.12815	1.38404
ENSG00000138678.11_3	4.56016	4.22058	4.49909	4.40906	4.29839	4.1062	4.45848	4.25492	4.26155	4.53442	4.0371	4.03064	4.18371	4.00761	4.28944	5.31854	5.06603	5.18954	5.45826	5.08787	5.36304	5.6778	5.14251	5.25989	5.29047	5.02002	5.13444	5.46911	4.90815	5.20198	5.16	5.10468	5.3215	4.91563	5.04553
ENSG00000138796.16_2	4.36199	4.39379	4.72228	3.83096	4.13207	4.29232	4.27862	4.31047	4.41063	4.45235	4.2841	3.9828	4.46062	4.01644	4.03502	5.19948	5.07705	5.03382	4.97404	5.01639	5.10502	5.16958	4.75988	5.25238	5.14082	5.29567	5.10884	5.36244	4.72358	5.02687	5.20991	5.21429	5.07573	4.76642	4.80187
ENSG00000138823.13_3	0.814364	0.438778	0.809596	0.569172	0.856438	1.14451	0.600943	0.95418	1.00586	1.01434	0.893602	0.600715	1.15445	0.63816	0.581279	1.26014	1.50275	1.7705	1.56084	1.77682	1.25185	1.48358	1.29654	1.80312	1.58243	1.57744	1.55339	1.71866	1.68837	1.8165	1.40473	2.0259	1.72328	1.6424	1.36729
ENSG00000138829.12_5	1.39452	2.6828	1.98706	1.82157	2.93159	2.58807	0.290179	0.517993	0.192226	1.84615	0.593419	0.466953	2.06105	2.67662	0.649737	3.20528	4.11641	3.90448	2.62542	3.9613	3.33232	1.81356	3.05775	2.66973	4.34579	3.13203	4.35151	4.19859	3.95245	4.10122	3.09319	4.20414	4.31165	3.13743	3.33518
ENSG00000139289.13_3	1.67986	2.24586	1.56641	2.64045	2.88654	1.65116	1.45377	1.19917	1.69725	1.65189	1.58556	1.47128	1.8649	2.14106	3.213	1.44489	3.90536	2.80468	2.3504	2.85393	1.99121	1.70872	2.44337	3.4959	2.10404	2.54859	2.54966	3.1495	4.52402	2.36674	1.83972	2.41616	2.685	3.95538	1.28863
ENSG00000139410.15_5	1.92063	1.8411	2.01981	2.22024	1.45439	2.16104	1.63802	2.39991	2.49457	1.96949	1.8984	1.96883	1.9452	2.13826	1.4872	2.16561	3.21278	2.53851	3.18167	2.99254	2.13953	2.96117	3.00535	2.95136	2.0119	2.07046	2.04117	2.98066	2.89542	2.74071	2.38403	2.53475	3.30047	2.49229	1.74906
ENSG00000139725.8_4	2.2198	2.22248	2.38701	2.47578	2.17746	2.51363	2.60535	2.52279	2.54672	2.31243	2.65487	3.09867	2.38039	2.45271	2.13823	3.62327	2.72737	3.57333	3.28468	2.85876	3.31624	3.19647	3.36162	3.69805	3.02193	3.11757	3.05199	3.14123	3.07236	3.09046	3.36549	2.82594	3.4501	2.89205	2.82568
ENSG00000140465.14_4	0.575744	3.22486	0.225763	4.74762	0.0866704	3.18423	3.80179	0.281204	4.38221	2.98387	0.127818	3.67597	0.305037	4.10568	0.234607	5.37268	4.65087	0.942929	5.4831	6.06767	3.47742	0.39148	5.71483	0.184442	4.80957	0.0981816	5.31786	5.22213	0.948551	6.00347	3.58955	0.258481	5.36492	0.529655	5.44362
ENSG00000140548.10_4	3.93901	4.27754	4.31702	4.08231	4.28264	3.7652	3.63615	4.03026	3.66617	4.07756	2.65924	3.69119	4.1083	3.95766	3.64552	4.94972	5.05124	5.00991	3.58505	5.02586	5.22449	5.30074	5.34132	5.07445	4.8091	5.04564	4.50583	4.95747	4.37947	4.86894	5.13092	5.14265	5.06667	5.06698	4.61207
ENSG00000140557.12_4	0.909639	1.06086	0.458098	0.153678	0.227804	0.151337	0.0540991	0.290368	0.077469	0.30534	0.0518051	0.0457577	0.126618	0.574123	0.118189	1.832	1.93795	2.61672	1.85188	1.69176	1.55536	1.24306	2.27481	2.10383	1.82233	2.2241	0.760456	0.900051	1.80002	0.773578	0.800432	0.729199	1.42053	1.02071	0.299101
ENSG00000140945.17_5	4.541	4.33453	5.00254	4.46542	3.94232	5.03041	5.02774	5.08066	4.84225	4.58146	5.3018	4.85549	4.96799	4.00845	5.08269	5.47484	5.78896	5.86375	5.49183	5.59821	5.61532	5.78348	5.51588	5.65441	5.51626	5.64795	5.7625	6.10713	5.96303	5.99884	5.86254	6.17552	6.07192	5.87382	5.79081
ENSG00000140986.8_4	4.30828	6.27503	6.03662	4.74937	5.66238	5.0743	4.24763	5.01901	4.92307	5.41863	5.26685	4.43523	5.24215	5.18513	3.1943	7.24271	7.33331	7.60808	7.44283	7.19397	7.44305	7.29486	7.44107	7.49464	7.034	7.45034	7.15598	7.45533	7.51449	7.37909	7.71107	7.39271	7.43317	7.24441	7.12883
ENSG00000141401.12_3	2.72578	3.19315	3.21724	2.25599	3.04632	3.26354	2.81341	2.50452	3.1612	3.0099	2.8171	2.52476	3.10227	2.96297	2.69692	3.78084	3.52628	4.31857	3.54555	4.14783	3.43072	4.01252	3.92505	3.75447	3.70255	3.70083	3.91538	4.49777	3.42584	4.28325	4.08873	4.01762	3.98732	4.03498	4.20755
ENSG00000141524.15_3	2.56614	1.90898	1.87954	1.72195	2.37539	2.90051	2.64329	3.58787	3.65817	2.99865	3.44985	2.44973	3.713	2.27033	2.78268	3.91055	2.98103	3.66158	3.7096	3.50186	3.60061	3.68811	3.75909	4.03202	3.59296	3.27272	3.6022	3.1772	3.05465	3.88705	3.84655	3.52051	3.4827	3.73415	3.92549
ENSG00000141965.4_2	4.18434	4.50134	4.8154	4.54854	4.41817	4.57609	4.47954	4.38785	4.48039	4.41225	4.54679	4.36829	4.57424	4.43536	4.25188	5.26624	5.46319	5.42224	5.40402	5.35037	5.43663	5.17966	5.32443	5.35923	5.05509	5.44037	5.0969	5.38776	5.01006	5.38001	5.26024	5.19159	5.34373	5.02572	5.15533
ENSG00000142197.12_4	2.10151	2.02241	2.52547	2.33659	1.9977	1.85596	1.88386	1.66071	1.94031	1.99425	2.0919	1.78396	2.0576	2.22955	1.89898	3.2394	3.19944	3.05103	3.37744	2.6564	3.27411	3.30235	2.98086	3.30975	3.08263	3.39386	3.27268	3.41736	2.52525	2.83308	3.0751	3.21911	3.17923	2.86094	3.05825
ENSG00000142494.13_4	1.50521	0.717571	0.654318	0.540078	0.436919	0.59075	0.597099	0.545475	1.09411	0.666863	0.218488	0.436515	0.900122	1.79674	1.81829	2.7349	1.80308	2.53224	2.24586	1.98405	2.79461	1.90278	2.43715	2.67308	2.92924	3.1866	1.47057	1.12258	0.71025	1.29927	1.39214	0.868562	1.37533	1.15546	0.77941
ENSG00000142583.17_3	1.19903	1.25968	1.41496	0.521204	0.247839	1.44323	0.438465	0.896585	1.72617	1.67202	0.390469	0.655081	0.268047	1.17982	0.566656	1.22218	2.98829	2.50171	2.1661	2.7662	2.14509	1.37285	1.66674	0.513048	2.01477	1.7554	2.08435	3.28844	2.53335	2.52973	2.17897	2.55007	2.59196	1.46805	1.67778
ENSG00000142611.17_4	1.36719	0.663309	0.955279	0.816756	0.753949	0.679389	0.623689	0.528225	0.406201	0.975497	0.580777	0.64511	0.783863	1.16166	0.777591	2.6027	2.09734	2.01512	2.44449	1.70706	2.29123	2.07121	2.02334	2.13708	2.30182	2.32757	2.18222	2.41172	2.1455	1.87791	2.38906	2.34752	2.22666	2.45251	2.32766
ENSG00000142748.12_2	1.84555	1.21127	1.93365	1.17537	1.93976	1.5786	1.30943	1.87965	1.58923	1.73079	1.89194	0.579935	2.17093	1.96591	1.07112	3.20676	2.3475	2.61364	1.78256	2.66181	1.90169	2.5635	2.81794	2.16711	2.30764	1.71596	3.11642	1.33622	2.62787	2.3409	2.24187	2.30308	3.24928	2.49659	2.30395
ENSG00000142973.13_2	2.14571	3.54218	1.98517	0.985738	2.24551	0.714371	0.772455	0.52125	1.90398	1.76253	0.363995	0.686124	1.27397	1.98032	1.2845	3.53979	3.19091	2.727	2.56594	3.83033	3.17049	1.84883	2.24927	2.15075	3.50371	2.95915	2.79573	2.52373	2.03954	3.79976	3.27933	2.29708	1.94824	2.57551	3.48433
ENSG00000143028.9_3	2.93805	3.47039	3.77948	3.43511	3.4543	3.22172	2.82511	3.20466	3.31827	3.01707	3.35103	3.00743	3.42854	3.28554	2.62775	4.04913	4.11146	4.31401	4.23292	4.23354	4.24023	4.34269	4.22284	4.31236	4.03356	4.49719	4.16336	4.32678	4.16081	4.30666	4.24728	4.36012	4.42893	3.98322	4.17679
ENSG00000143171.13_3	2.42174	1.84781	2.64599	2.70036	1.8428	1.58559	1.7757	1.56249	1.66342	1.91411	1.49971	1.65449	1.21027	2.06278	2.4015	1.95275	3.88934	3.12292	2.08135	2.47004	2.8032	2.04815	2.27131	1.90921	2.51703	2.1582	2.74206	3.3836	3.69356	2.06081	2.03285	3.65495	2.76257	2.58561	1.80971
ENSG00000143324.13_3	4.24809	3.93058	4.37198	3.90561	3.94658	4.35746	4.24537	4.10637	4.52817	4.13185	4.40475	3.91973	4.1392	4.40868	4.03312	5.36026	5.2184	4.56636	5.0742	5.15099	5.03235	5.5923	5.33214	5.11337	5.07066	5.4481	4.53228	4.71288	4.3069	5.24849	4.91532	5.19375	4.99312	4.58383	4.9162
ENSG00000143499.14_3	3.78643	1.16179	1.50732	1.03433	1.62844	3.96142	3.27238	4.02721	4.04822	4.01581	3.53097	2.8442	4.12482	2.66796	3.16841	5.98499	5.69205	5.7962	6.03667	5.71121	6.09442	6.04916	6.07172	6.21554	5.83321	6.32023	5.42027	5.49415	5.3619	5.81096	5.97564	5.53319	5.72749	5.55671	5.45958
ENSG00000143632.14_2	10.7821	9.69334	8.12276	6.74474	8.9921	8.9723	6.21733	10.1518	9.66123	8.8181	6.86206	7.26495	8.67699	10.68	7.31947	12.7264	12.5677	11.6722	11.9125	11.9922	11.8009	10.8008	12.93	10.4739	11.5045	11.3619	11.0473	10.1286	10.6347	9.28663	10.7657	9.96373	12.0138	9.59675	6.77092
ENSG00000143799.13_3	5.2188	5.35513	5.55302	5.43553	5.06144	5.37727	5.21839	5.45696	5.42523	5.42929	5.52892	5.12967	5.3106	4.87072	5.10114	6.33377	6.29286	6.12643	6.14715	6.26877	6.48179	6.14493	6.11031	6.02927	6.07751	6.20498	6.35061	6.48624	6.18098	6.3768	6.59516	6.32351	6.40738	5.99692	6.36144
ENSG00000143816.8_3	1.2049	1.00267	0.628561	0.694677	0.594404	0.629041	0.887294	0.333221	0.714952	0.730262	0.435884	0.525888	0.983495	1.12138	1.5502	1.99868	1.09833	0.826577	4.35026	2.58027	0.441295	2.81877	4.97006	1.71784	1.44843	0.503608	0.313185	2.2174	2.24662	1.75384	2.54068	0.904969	1.48288	2.42174	0.470412
ENSG00000144596.13_4	1.79267	2.69081	2.23742	2.06153	2.3549	2.1399	1.57081	1.57118	1.82697	1.77054	1.69147	1.49525	1.8282	2.31291	2.1337	2.70028	2.71533	2.87746	2.74105	2.97508	3.15728	2.72243	2.89649	3.15042	3.38821	2.98196	2.98724	2.50985	2.47604	2.47127	3.17504	2.71075	2.72909	2.94392	2.74332
ENSG00000144668.12_4	4.10891	3.50764	3.48225	3.89892	3.13919	3.53121	3.23708	3.04959	2.69373	3.55811	2.95067	3.01184	2.98332	4.74093	4.36367	4.90774	5.77999	5.83198	5.28845	5.81115	5.32044	4.76958	5.34102	5.25015	5.48891	5.40586	5.10172	5.53945	5.61398	5.63155	5.14368	5.29227	5.6037	5.19421	4.38945
ENSG00000144824.20_6	4.25538	4.58084	4.22521	4.41728	4.65411	4.50157	3.69176	4.15254	4.78099	4.41638	3.92192	3.89526	4.64059	4.9366	4.06683	6.00611	5.35343	5.77923	6.1373	5.58674	5.76457	6.03111	6.02184	6.08304	5.94185	5.64594	5.95137	6.04391	5.61743	6.03029	6.12674	5.92949	5.95405	6.17039	6.10067
ENSG00000144908.13_3	3.07145	2.81332	2.32197	2.3546	2.69607	2.14066	1.34858	2.91382	3.44728	3.16054	1.68611	1.64864	2.77071	2.81116	2.04241	3.6739	3.65453	3.5389	3.44063	3.69794	3.25578	3.14704	3.45939	3.36802	3.56382	3.05424	3.9861	2.98887	3.24015	3.18512	3.13698	2.58691	3.22287	3.02605	2.63564
ENSG00000144959.10_5	2.66458	3.10372	3.65906	3.50032	3.29232	3.52469	3.54732	3.16199	3.85441	3.26724	3.60002	3.53521	3.49734	2.95642	3.4561	4.28487	4.64859	4.32173	4.65797	4.73958	4.27741	4.63453	4.90595	4.60927	4.4595	4.68797	4.20541	4.73402	4.12763	4.81729	4.24404	4.53429	4.87052	4.42017	4.21643
ENSG00000145779.8_5	0.579607	0.574665	0.961741	0.669602	0.674956	0.295327	0.524536	0.602976	0.493049	0.486402	0.527825	0.29763	1.02396	0.417748	1.13444	1.97962	0.126254	2.0818	1.97527	0.395468	1.93142	1.85989	2.07015	1.99601	1.11435	1.27986	1.90353	2.0438	1.80849	0.712133	2.09753	1.76443	2.13973	2.09256	2.03432
ENSG00000145911.6_5	0.815534	1.58646	1.46739	1.0722	1.52415	1.21003	0.857703	0.412468	0.659341	1.49184	0.911272	0.413024	1.1202	1.40569	0.382262	1.96907	1.8963	1.61824	1.73595	1.35102	1.87016	1.51088	1.72103	1.42883	1.52887	1.24998	1.87966	1.39524	1.44308	1.73626	1.86641	1.66812	1.36962	1.94636	2.09778
ENSG00000145934.16_3	4.87753	4.08586	4.31068	3.50725	3.54213	5.26437	5.52556	5.45163	5.63193	5.03306	5.23067	5.3966	5.1756	4.44333	5.74417	6.06563	6.12643	5.9826	6.18518	6.46919	6.1799	6.06328	6.16017	6.09201	6.0806	6.01342	6.15601	6.04058	6.03845	6.35962	6.27082	6.1024	5.91617	6.30318	5.96857
ENSG00000146197.9_5	2.09237	1.25592	1.46406	1.45605	1.42958	1.64048	1.2196	2.40803	1.97862	2.41528	1.21002	1.40452	2.43818	2.6429	1.54178	2.00589	2.92194	3.35681	2.20565	3.04603	2.38904	0.738573	2.09135	1.9073	2.77499	1.74637	3.70852	3.66541	4.1208	3.51846	3.43859	3.76154	3.18285	3.80672	3.39041
ENSG00000146215.13_3	0.809127	1.00843	0.972452	0.495269	1.71323	0.766953	0.154622	0.793634	0.758508	1.27718	1.0203	1.05749	0.671343	0.54506	0.990566	2.76614	2.00308	1.0277	1.69523	2.64058	2.25373	1.50666	2.16347	2.12706	2.38032	2.62295	1.23618	0.861394	0.329944	0.790514	1.22157	0.638187	0.937802	1.11354	1.25666
ENSG00000146926.11_3	2.34943	3.47051	3.48747	2.68414	3.08456	2.81984	2.79006	2.79427	2.64662	2.57158	2.79019	2.50603	3.27529	2.42624	2.5095	4.13948	4.33946	4.46675	4.56403	4.12065	4.64191	4.05807	4.16475	4.35901	4.09259	4.08605	4.09126	4.54564	4.09211	4.15335	4.29578	4.20605	4.18479	4.13058	4.27628
ENSG00000147459.18_4	2.91351	2.62652	2.64085	2.73279	2.64086	2.6441	2.82602	2.41946	2.68778	2.76042	2.68325	2.74385	2.88262	2.9637	2.72207	3.60787	3.91922	3.92696	4.02171	3.99331	3.63153	3.63191	3.97326	3.92222	3.78409	3.812	3.05919	3.37953	3.60329	3.61311	3.26116	3.26682	3.73096	3.41772	2.87776
ENSG00000147576.17_6	3.44368	3.60202	4.18701	3.28712	3.79254	3.65936	3.22844	3.7168	3.67543	3.76807	3.89055	3.22017	3.81118	3.45013	2.9288	4.02331	4.88596	4.61195	4.49837	4.54334	4.69693	4.93705	4.3666	4.72846	4.48949	4.4108	3.85829	4.24285	4.45255	4.32874	4.51777	4.82879	4.2359	4.33727	4.15551
ENSG00000147697.9_3	0.35411	0.335466	1.09115	0.617936	0.121874	0.17407	0.161108	0.609021	0.284784	0.120958	0.829594	0.910842	0.651206	0.129352	0.202684	1.625	1.65839	2.52616	1.33441	1.46299	1.89259	1.82858	2.57367	2.13768	1.19128	1.8381	1.92753	1.57472	1.65083	1.40816	1.27395	1.93199	2.8779	1.05749	1.11597
ENSG00000148218.16_4	4.15247	3.60047	4.5201	3.9485	3.75261	3.93855	3.95484	3.9072	4.21812	3.884	4.35184	3.67648	4.1799	4.40168	4.02727	5.675	5.09793	5.01848	5.29276	4.96655	4.72276	5.79077	4.94959	5.36625	4.55251	5.66371	5.77953	5.35208	4.92514	5.58148	5.05861	5.73611	5.09919	5.1421	5.25875
ENSG00000148225.16_4	2.18249	1.94667	2.81172	2.33728	1.84184	2.23704	2.24658	2.02308	2.21172	2.03033	2.17637	2.289	2.50756	1.97623	2.62183	2.67579	2.96287	3.07922	3.20113	3.12893	2.83625	2.96432	2.79849	3.1214	3.0407	3.83696	3.34018	2.99776	3.24194	3.30016	2.98711	2.50893	3.24903	2.89204	2.95862
ENSG00000150722.10_4	2.31877	1.82885	2.85596	2.21872	2.28057	3.42825	2.0043	2.97115	2.73064	3.30102	2.02144	2.40168	3.10784	1.87984	2.2089	2.94855	3.23234	3.31357	3.19078	3.29459	3.08776	3.17061	3.33876	2.83565	2.95579	3.96016	3.21587	3.46624	3.35767	4.24248	3.19836	3.32614	3.54715	3.98897	3.11049
ENSG00000151640.13_3	2.93243	2.56644	1.7011	0.465622	1.71768	2.70193	1.49177	3.34459	2.63753	2.59087	2.36825	1.65296	2.46807	2.50899	0.58749	4.43802	4.11771	5.65465	4.01909	4.8114	4.70785	3.2526	4.76587	4.72811	3.55105	3.6676	3.54176	2.65057	4.8616	4.04983	3.83861	3.45529	3.29775	3.63442	2.33022
ENSG00000151726.14_4	5.76224	5.85877	6.13811	5.49669	5.35598	5.40805	4.94631	5.56845	7.32368	6.59071	5.17953	4.62708	5.81664	5.45719	5.60159	6.75295	6.83737	6.54947	7.12141	6.99134	6.13714	6.45765	6.70665	6.62837	6.89095	7.42793	6.9373	6.8845	6.26619	6.57898	6.33306	7.25867	6.7676	6.20402	6.42631
ENSG00000151729.11_3	8.04771	8.7652	9.08567	8.59663	8.26675	8.35812	8.68365	8.51447	8.56593	8.58942	8.70575	8.44996	8.36421	7.99139	8.31275	9.37065	9.36176	9.45327	9.43132	9.30292	9.47968	9.6146	9.38161	9.40479	9.04061	9.61806	9.28848	9.6117	9.281	9.38522	9.47689	9.41225	9.69024	8.8579	9.075
[truncated: 178 more rows]

## Sheet: Fig.2B-right
Fig.2B. Heatmap showing row z-score scaled gene expression levels of DEGs (protein-coding genes) between atria and ventricles (left), and corresponding GO terms are shown (right). The number of DEGs is reported on the left.
[truncated: 20 more rows]

[truncated: 25 more sheets: Fig.2C, Fig.2D, Fig.2E, Fig.2F, Fig.2G, Fig.2H, Fig.2I, Fig.3A, Fig.3B, Fig.3C, Fig.3D, Fig.3E, Fig.3F, Fig.4A, Fig.4B, Fig.4C, Fig.4D, Fig.4F, Fig.4G, Fig.5A …]
