# Supplementary material for: Integrated transcriptomics and epigenomics reveal chamber-specific and species-specific characteristics of human and mouse hearts
Source: PLoS Biol. 2021 May 18;19(5):e3001229. doi: 10.1371/journal.pbio.3001229 (PMC8130971; doi:10.1371/journal.pbio.3001229)
Supplement: S2 Data — (XLSX) [file pbio.3001229.s014.xlsx]

## Sheet: Fig.S1A
Fig.S1A. Line plots showing the average endogenous DNA methylation level around the gene body ± 5 kb region (left) and the average chromatin accessibility levels around the TSS ± 2 kb region (right) in the adult human heart NC_LV_ind1. Different colors indicate different technology replications.
DNA methylation level in gene body				Chromatin accessibility level around TSS
Bin	Methylation_level(%)	Sample		Bin	Methylation_level(%)	Sample
1	77.5398	NC_LV_ind1_rep3		1	38.3311	NC_LV_ind1_rep3
2	77.1382	NC_LV_ind1_rep3		2	38.9697	NC_LV_ind1_rep3
3	77.116	NC_LV_ind1_rep3		3	38.4009	NC_LV_ind1_rep3
4	77.6742	NC_LV_ind1_rep3		4	38.3443	NC_LV_ind1_rep3
5	77.8028	NC_LV_ind1_rep3		5	38.8633	NC_LV_ind1_rep3
6	77.1732	NC_LV_ind1_rep3		6	38.8022	NC_LV_ind1_rep3
7	77.5096	NC_LV_ind1_rep3		7	38.388	NC_LV_ind1_rep3
8	77.5244	NC_LV_ind1_rep3		8	38.5914	NC_LV_ind1_rep3
9	77.5677	NC_LV_ind1_rep3		9	39.0241	NC_LV_ind1_rep3
10	77.5873	NC_LV_ind1_rep3		10	38.7831	NC_LV_ind1_rep3
11	76.771	NC_LV_ind1_rep3		11	38.3111	NC_LV_ind1_rep3
12	77.2829	NC_LV_ind1_rep3		12	38.2465	NC_LV_ind1_rep3
13	77.1086	NC_LV_ind1_rep3		13	38.5248	NC_LV_ind1_rep3
14	77.566	NC_LV_ind1_rep3		14	39.3663	NC_LV_ind1_rep3
15	76.8289	NC_LV_ind1_rep3		15	38.7347	NC_LV_ind1_rep3
16	76.9856	NC_LV_ind1_rep3		16	38.6716	NC_LV_ind1_rep3
17	77.1241	NC_LV_ind1_rep3		17	38.7644	NC_LV_ind1_rep3
18	76.9344	NC_LV_ind1_rep3		18	38.9245	NC_LV_ind1_rep3
19	77.2694	NC_LV_ind1_rep3		19	38.4961	NC_LV_ind1_rep3
20	76.8609	NC_LV_ind1_rep3		20	38.9518	NC_LV_ind1_rep3
21	77.1476	NC_LV_ind1_rep3		21	38.294	NC_LV_ind1_rep3
22	77.0411	NC_LV_ind1_rep3		22	38.0568	NC_LV_ind1_rep3
23	76.942	NC_LV_ind1_rep3		23	38.5863	NC_LV_ind1_rep3
24	77.2011	NC_LV_ind1_rep3		24	39.09	NC_LV_ind1_rep3
25	77.3771	NC_LV_ind1_rep3		25	38.8948	NC_LV_ind1_rep3
26	77.5212	NC_LV_ind1_rep3		26	38.8942	NC_LV_ind1_rep3
27	77.0471	NC_LV_ind1_rep3		27	39.0858	NC_LV_ind1_rep3
28	77.3754	NC_LV_ind1_rep3		28	38.7992	NC_LV_ind1_rep3
29	76.9734	NC_LV_ind1_rep3		29	38.5778	NC_LV_ind1_rep3
30	76.8136	NC_LV_ind1_rep3		30	37.9634	NC_LV_ind1_rep3
31	77.1904	NC_LV_ind1_rep3		31	38.6839	NC_LV_ind1_rep3
32	77.1344	NC_LV_ind1_rep3		32	38.7061	NC_LV_ind1_rep3
33	77.2742	NC_LV_ind1_rep3		33	38.5088	NC_LV_ind1_rep3
34	77.1514	NC_LV_ind1_rep3		34	38.9488	NC_LV_ind1_rep3
35	77.4442	NC_LV_ind1_rep3		35	37.9411	NC_LV_ind1_rep3
36	76.9362	NC_LV_ind1_rep3		36	38.1768	NC_LV_ind1_rep3
37	77.5715	NC_LV_ind1_rep3		37	38.2419	NC_LV_ind1_rep3
38	77.067	NC_LV_ind1_rep3		38	38.1196	NC_LV_ind1_rep3
39	76.9373	NC_LV_ind1_rep3		39	38.0206	NC_LV_ind1_rep3
40	76.8416	NC_LV_ind1_rep3		40	38.1295	NC_LV_ind1_rep3
41	77.3787	NC_LV_ind1_rep3		41	38.7596	NC_LV_ind1_rep3
42	76.7701	NC_LV_ind1_rep3		42	38.6882	NC_LV_ind1_rep3
43	77.2603	NC_LV_ind1_rep3		43	38.6946	NC_LV_ind1_rep3
44	77.619	NC_LV_ind1_rep3		44	38.7145	NC_LV_ind1_rep3
45	77.3786	NC_LV_ind1_rep3		45	37.9917	NC_LV_ind1_rep3
46	77.366	NC_LV_ind1_rep3		46	38.62	NC_LV_ind1_rep3
47	77.1398	NC_LV_ind1_rep3		47	38.8044	NC_LV_ind1_rep3
48	77.2305	NC_LV_ind1_rep3		48	39.0636	NC_LV_ind1_rep3
49	77.1475	NC_LV_ind1_rep3		49	39.0239	NC_LV_ind1_rep3
50	77.0166	NC_LV_ind1_rep3		50	38.4446	NC_LV_ind1_rep3
51	77.2983	NC_LV_ind1_rep3		51	39.1872	NC_LV_ind1_rep3
52	77.3713	NC_LV_ind1_rep3		52	38.6911	NC_LV_ind1_rep3
53	77.192	NC_LV_ind1_rep3		53	38.7351	NC_LV_ind1_rep3
54	77.0938	NC_LV_ind1_rep3		54	38.3432	NC_LV_ind1_rep3
55	77.2671	NC_LV_ind1_rep3		55	37.8548	NC_LV_ind1_rep3
56	76.6159	NC_LV_ind1_rep3		56	38.4285	NC_LV_ind1_rep3
57	77.2136	NC_LV_ind1_rep3		57	38.36	NC_LV_ind1_rep3
58	76.8992	NC_LV_ind1_rep3		58	38.8227	NC_LV_ind1_rep3
59	76.8442	NC_LV_ind1_rep3		59	38.571	NC_LV_ind1_rep3
60	77.367	NC_LV_ind1_rep3		60	38.4542	NC_LV_ind1_rep3
61	77.2506	NC_LV_ind1_rep3		61	38.2219	NC_LV_ind1_rep3
62	77.241	NC_LV_ind1_rep3		62	38.5218	NC_LV_ind1_rep3
63	76.9038	NC_LV_ind1_rep3		63	38.2524	NC_LV_ind1_rep3
64	77.3484	NC_LV_ind1_rep3		64	38.6609	NC_LV_ind1_rep3
65	77.9472	NC_LV_ind1_rep3		65	38.258	NC_LV_ind1_rep3
66	77.3896	NC_LV_ind1_rep3		66	38.0144	NC_LV_ind1_rep3
67	77.0536	NC_LV_ind1_rep3		67	38.6682	NC_LV_ind1_rep3
68	77.1499	NC_LV_ind1_rep3		68	38.562	NC_LV_ind1_rep3
69	76.9956	NC_LV_ind1_rep3		69	38.7737	NC_LV_ind1_rep3
70	77.56	NC_LV_ind1_rep3		70	38.8205	NC_LV_ind1_rep3
71	77.2614	NC_LV_ind1_rep3		71	38.7048	NC_LV_ind1_rep3
72	77.6258	NC_LV_ind1_rep3		72	39.2263	NC_LV_ind1_rep3
73	77.7336	NC_LV_ind1_rep3		73	38.465	NC_LV_ind1_rep3
74	77.4559	NC_LV_ind1_rep3		74	38.6401	NC_LV_ind1_rep3
75	77.2025	NC_LV_ind1_rep3		75	39.0644	NC_LV_ind1_rep3
76	77.102	NC_LV_ind1_rep3		76	38.4352	NC_LV_ind1_rep3
77	77.078	NC_LV_ind1_rep3		77	38.2911	NC_LV_ind1_rep3
78	76.7754	NC_LV_ind1_rep3		78	38.4672	NC_LV_ind1_rep3
79	77.5097	NC_LV_ind1_rep3		79	37.983	NC_LV_ind1_rep3
80	77.3112	NC_LV_ind1_rep3		80	38.5717	NC_LV_ind1_rep3
81	77.2966	NC_LV_ind1_rep3		81	38.7284	NC_LV_ind1_rep3
82	76.7789	NC_LV_ind1_rep3		82	38.7874	NC_LV_ind1_rep3
83	76.5825	NC_LV_ind1_rep3		83	38.57	NC_LV_ind1_rep3
84	77.1475	NC_LV_ind1_rep3		84	38.7172	NC_LV_ind1_rep3
85	77.3498	NC_LV_ind1_rep3		85	38.3687	NC_LV_ind1_rep3
86	77.1654	NC_LV_ind1_rep3		86	38.3588	NC_LV_ind1_rep3
87	76.9198	NC_LV_ind1_rep3		87	38.3743	NC_LV_ind1_rep3
88	76.7033	NC_LV_ind1_rep3		88	38.2148	NC_LV_ind1_rep3
89	76.7117	NC_LV_ind1_rep3		89	37.7652	NC_LV_ind1_rep3
90	77.1408	NC_LV_ind1_rep3		90	37.8312	NC_LV_ind1_rep3
91	77.0377	NC_LV_ind1_rep3		91	38.3986	NC_LV_ind1_rep3
92	77.2467	NC_LV_ind1_rep3		92	37.9579	NC_LV_ind1_rep3
93	77.217	NC_LV_ind1_rep3		93	37.8813	NC_LV_ind1_rep3
94	76.7817	NC_LV_ind1_rep3		94	38.8522	NC_LV_ind1_rep3
95	77.2347	NC_LV_ind1_rep3		95	38.2159	NC_LV_ind1_rep3
96	76.7491	NC_LV_ind1_rep3		96	38.3441	NC_LV_ind1_rep3
97	77.3194	NC_LV_ind1_rep3		97	37.9747	NC_LV_ind1_rep3
98	77.4965	NC_LV_ind1_rep3		98	38.2923	NC_LV_ind1_rep3
99	77.5494	NC_LV_ind1_rep3		99	38.0824	NC_LV_ind1_rep3
100	77.264	NC_LV_ind1_rep3		100	38.6264	NC_LV_ind1_rep3
101	77.1738	NC_LV_ind1_rep3		101	38.5344	NC_LV_ind1_rep3
102	77.7523	NC_LV_ind1_rep3		102	38.3917	NC_LV_ind1_rep3
103	77.4888	NC_LV_ind1_rep3		103	38.0419	NC_LV_ind1_rep3
104	76.8993	NC_LV_ind1_rep3		104	38.487	NC_LV_ind1_rep3
105	76.9284	NC_LV_ind1_rep3		105	38.42	NC_LV_ind1_rep3
106	77.4641	NC_LV_ind1_rep3		106	39.1612	NC_LV_ind1_rep3
107	77.0084	NC_LV_ind1_rep3		107	38.7136	NC_LV_ind1_rep3
108	77.3767	NC_LV_ind1_rep3		108	38.0356	NC_LV_ind1_rep3
109	77.4132	NC_LV_ind1_rep3		109	38.0975	NC_LV_ind1_rep3
110	77.7555	NC_LV_ind1_rep3		110	38.2223	NC_LV_ind1_rep3
111	77.526	NC_LV_ind1_rep3		111	38.3508	NC_LV_ind1_rep3
112	77.499	NC_LV_ind1_rep3		112	38.413	NC_LV_ind1_rep3
113	77.7205	NC_LV_ind1_rep3		113	38.5348	NC_LV_ind1_rep3
114	77.3925	NC_LV_ind1_rep3		114	38.2019	NC_LV_ind1_rep3
115	77.4526	NC_LV_ind1_rep3		115	38.0726	NC_LV_ind1_rep3
116	77.5955	NC_LV_ind1_rep3		116	38.8589	NC_LV_ind1_rep3
117	77.6919	NC_LV_ind1_rep3		117	38.634	NC_LV_ind1_rep3
118	77.2963	NC_LV_ind1_rep3		118	38.5506	NC_LV_ind1_rep3
119	77.7742	NC_LV_ind1_rep3		119	38.7777	NC_LV_ind1_rep3
120	77.6829	NC_LV_ind1_rep3		120	38.2529	NC_LV_ind1_rep3
1	78.2551	NC_LV_ind1_rep4		121	38.3223	NC_LV_ind1_rep3
2	77.8481	NC_LV_ind1_rep4		122	38.2668	NC_LV_ind1_rep3
3	77.961	NC_LV_ind1_rep4		123	38.6721	NC_LV_ind1_rep3
4	77.9312	NC_LV_ind1_rep4		124	38.3162	NC_LV_ind1_rep3
5	77.7844	NC_LV_ind1_rep4		125	38.6358	NC_LV_ind1_rep3
6	78.3443	NC_LV_ind1_rep4		126	39.2146	NC_LV_ind1_rep3
7	78.4323	NC_LV_ind1_rep4		127	39.0457	NC_LV_ind1_rep3
8	77.9055	NC_LV_ind1_rep4		128	38.6478	NC_LV_ind1_rep3
9	78.2698	NC_LV_ind1_rep4		129	38.3208	NC_LV_ind1_rep3
10	78.4363	NC_LV_ind1_rep4		130	38.4408	NC_LV_ind1_rep3
11	77.7283	NC_LV_ind1_rep4		131	38.8222	NC_LV_ind1_rep3
12	77.8273	NC_LV_ind1_rep4		132	39.1329	NC_LV_ind1_rep3
13	77.7836	NC_LV_ind1_rep4		133	38.5499	NC_LV_ind1_rep3
14	77.7392	NC_LV_ind1_rep4		134	38.9722	NC_LV_ind1_rep3
15	77.7168	NC_LV_ind1_rep4		135	39.1433	NC_LV_ind1_rep3
16	77.9328	NC_LV_ind1_rep4		136	38.8699	NC_LV_ind1_rep3
17	77.6673	NC_LV_ind1_rep4		137	38.7259	NC_LV_ind1_rep3
18	77.742	NC_LV_ind1_rep4		138	39.0571	NC_LV_ind1_rep3
19	77.7184	NC_LV_ind1_rep4		139	38.8989	NC_LV_ind1_rep3
20	78.0339	NC_LV_ind1_rep4		140	38.671	NC_LV_ind1_rep3
21	78.2689	NC_LV_ind1_rep4		141	38.2947	NC_LV_ind1_rep3
22	78.1284	NC_LV_ind1_rep4		142	38.3903	NC_LV_ind1_rep3
23	78.1247	NC_LV_ind1_rep4		143	38.3175	NC_LV_ind1_rep3
24	78.1094	NC_LV_ind1_rep4		144	38.8148	NC_LV_ind1_rep3
25	77.648	NC_LV_ind1_rep4		145	38.7262	NC_LV_ind1_rep3
26	77.6843	NC_LV_ind1_rep4		146	38.6896	NC_LV_ind1_rep3
27	77.7714	NC_LV_ind1_rep4		147	38.4534	NC_LV_ind1_rep3
28	77.9733	NC_LV_ind1_rep4		148	38.3619	NC_LV_ind1_rep3
29	78.0741	NC_LV_ind1_rep4		149	38.3624	NC_LV_ind1_rep3
30	77.8961	NC_LV_ind1_rep4		150	38.3856	NC_LV_ind1_rep3
31	77.7706	NC_LV_ind1_rep4		151	38.8403	NC_LV_ind1_rep3
32	78.2333	NC_LV_ind1_rep4		152	39.0354	NC_LV_ind1_rep3
33	78.3901	NC_LV_ind1_rep4		153	38.616	NC_LV_ind1_rep3
34	77.9643	NC_LV_ind1_rep4		154	38.6699	NC_LV_ind1_rep3
35	77.9919	NC_LV_ind1_rep4		155	38.1956	NC_LV_ind1_rep3
36	77.8628	NC_LV_ind1_rep4		156	38.1675	NC_LV_ind1_rep3
37	78.2292	NC_LV_ind1_rep4		157	38.4542	NC_LV_ind1_rep3
38	77.7142	NC_LV_ind1_rep4		158	38.6826	NC_LV_ind1_rep3
39	78.1834	NC_LV_ind1_rep4		159	38.8298	NC_LV_ind1_rep3
40	77.3407	NC_LV_ind1_rep4		160	38.7005	NC_LV_ind1_rep3
41	77.5049	NC_LV_ind1_rep4		161	38.6967	NC_LV_ind1_rep3
42	77.8082	NC_LV_ind1_rep4		162	39.0555	NC_LV_ind1_rep3
43	78.127	NC_LV_ind1_rep4		163	38.8017	NC_LV_ind1_rep3
44	78.3315	NC_LV_ind1_rep4		164	38.866	NC_LV_ind1_rep3
45	78.1064	NC_LV_ind1_rep4		165	39.0259	NC_LV_ind1_rep3
46	78.1316	NC_LV_ind1_rep4		166	38.6189	NC_LV_ind1_rep3
47	77.3244	NC_LV_ind1_rep4		167	38.8038	NC_LV_ind1_rep3
48	78.3461	NC_LV_ind1_rep4		168	39.1571	NC_LV_ind1_rep3
49	77.9049	NC_LV_ind1_rep4		169	38.4786	NC_LV_ind1_rep3
50	77.8778	NC_LV_ind1_rep4		170	38.4519	NC_LV_ind1_rep3
51	77.8087	NC_LV_ind1_rep4		171	38.8078	NC_LV_ind1_rep3
52	77.8684	NC_LV_ind1_rep4		172	39.6779	NC_LV_ind1_rep3
53	77.5651	NC_LV_ind1_rep4		173	38.7473	NC_LV_ind1_rep3
54	77.9099	NC_LV_ind1_rep4		174	39.3035	NC_LV_ind1_rep3
55	77.6638	NC_LV_ind1_rep4		175	38.8145	NC_LV_ind1_rep3
56	77.4999	NC_LV_ind1_rep4		176	39.1435	NC_LV_ind1_rep3
57	77.8375	NC_LV_ind1_rep4		177	38.9223	NC_LV_ind1_rep3
58	77.5156	NC_LV_ind1_rep4		178	38.6895	NC_LV_ind1_rep3
59	78.0208	NC_LV_ind1_rep4		179	38.4617	NC_LV_ind1_rep3
60	78.1879	NC_LV_ind1_rep4		180	38.5624	NC_LV_ind1_rep3
61	78.1878	NC_LV_ind1_rep4		181	38.5048	NC_LV_ind1_rep3
62	77.8446	NC_LV_ind1_rep4		182	38.5376	NC_LV_ind1_rep3
63	77.7561	NC_LV_ind1_rep4		183	38.2507	NC_LV_ind1_rep3
64	78.3565	NC_LV_ind1_rep4		184	38.6061	NC_LV_ind1_rep3
65	78.5355	NC_LV_ind1_rep4		185	38.7642	NC_LV_ind1_rep3
66	77.5995	NC_LV_ind1_rep4		186	38.3188	NC_LV_ind1_rep3
67	77.8309	NC_LV_ind1_rep4		187	38.5628	NC_LV_ind1_rep3
68	77.9532	NC_LV_ind1_rep4		188	38.5961	NC_LV_ind1_rep3
69	77.931	NC_LV_ind1_rep4		189	38.8041	NC_LV_ind1_rep3
70	78.4507	NC_LV_ind1_rep4		190	38.9695	NC_LV_ind1_rep3
71	78.2757	NC_LV_ind1_rep4		191	38.73	NC_LV_ind1_rep3
72	78.1788	NC_LV_ind1_rep4		192	38.0643	NC_LV_ind1_rep3
73	78.363	NC_LV_ind1_rep4		193	38.2523	NC_LV_ind1_rep3
74	77.9702	NC_LV_ind1_rep4		194	38.3684	NC_LV_ind1_rep3
75	78.0256	NC_LV_ind1_rep4		195	38.3659	NC_LV_ind1_rep3
76	78.0516	NC_LV_ind1_rep4		196	38.1472	NC_LV_ind1_rep3
77	78.1798	NC_LV_ind1_rep4		197	38.9753	NC_LV_ind1_rep3
78	77.8344	NC_LV_ind1_rep4		198	38.8586	NC_LV_ind1_rep3
79	78.2142	NC_LV_ind1_rep4		199	38.2665	NC_LV_ind1_rep3
80	77.5853	NC_LV_ind1_rep4		200	38.227	NC_LV_ind1_rep3
81	77.9624	NC_LV_ind1_rep4		1	37.925	NC_LV_ind1_rep4
82	77.9539	NC_LV_ind1_rep4		2	38.2094	NC_LV_ind1_rep4
83	77.5739	NC_LV_ind1_rep4		3	38.153	NC_LV_ind1_rep4
84	77.8939	NC_LV_ind1_rep4		4	37.6727	NC_LV_ind1_rep4
85	78.0508	NC_LV_ind1_rep4		5	37.9479	NC_LV_ind1_rep4
86	77.5439	NC_LV_ind1_rep4		6	37.7667	NC_LV_ind1_rep4
87	77.7816	NC_LV_ind1_rep4		7	38.444	NC_LV_ind1_rep4
88	78.1202	NC_LV_ind1_rep4		8	38.5701	NC_LV_ind1_rep4
89	77.2591	NC_LV_ind1_rep4		9	37.9322	NC_LV_ind1_rep4
90	78.2607	NC_LV_ind1_rep4		10	37.9736	NC_LV_ind1_rep4
91	78.3488	NC_LV_ind1_rep4		11	37.5965	NC_LV_ind1_rep4
92	78.1752	NC_LV_ind1_rep4		12	38.033	NC_LV_ind1_rep4
93	77.9054	NC_LV_ind1_rep4		13	38.3193	NC_LV_ind1_rep4
94	77.7212	NC_LV_ind1_rep4		14	38.0741	NC_LV_ind1_rep4
95	77.7565	NC_LV_ind1_rep4		15	38.0727	NC_LV_ind1_rep4
96	77.7642	NC_LV_ind1_rep4		16	38.1394	NC_LV_ind1_rep4
97	77.787	NC_LV_ind1_rep4		17	37.8892	NC_LV_ind1_rep4
98	78.2846	NC_LV_ind1_rep4		18	38.5819	NC_LV_ind1_rep4
99	78.3424	NC_LV_ind1_rep4		19	38.2357	NC_LV_ind1_rep4
100	77.9343	NC_LV_ind1_rep4		20	38.2316	NC_LV_ind1_rep4
101	77.8609	NC_LV_ind1_rep4		21	38.4122	NC_LV_ind1_rep4
102	78.1803	NC_LV_ind1_rep4		22	38.1336	NC_LV_ind1_rep4
103	77.9483	NC_LV_ind1_rep4		23	38.7116	NC_LV_ind1_rep4
104	78.456	NC_LV_ind1_rep4		24	38.1787	NC_LV_ind1_rep4
105	77.9587	NC_LV_ind1_rep4		25	37.9022	NC_LV_ind1_rep4
106	78.3208	NC_LV_ind1_rep4		26	37.6498	NC_LV_ind1_rep4
107	77.8625	NC_LV_ind1_rep4		27	38.8075	NC_LV_ind1_rep4
108	77.8635	NC_LV_ind1_rep4		28	37.9748	NC_LV_ind1_rep4
109	77.8609	NC_LV_ind1_rep4		29	37.6376	NC_LV_ind1_rep4
110	78.3732	NC_LV_ind1_rep4		30	37.8035	NC_LV_ind1_rep4
111	78.0739	NC_LV_ind1_rep4		31	37.9021	NC_LV_ind1_rep4
112	78.3653	NC_LV_ind1_rep4		32	38.0502	NC_LV_ind1_rep4
113	78.4606	NC_LV_ind1_rep4		33	38.1899	NC_LV_ind1_rep4
114	78.1635	NC_LV_ind1_rep4		34	38.1854	NC_LV_ind1_rep4
115	78.2416	NC_LV_ind1_rep4		35	37.5704	NC_LV_ind1_rep4
116	78.471	NC_LV_ind1_rep4		36	38.6674	NC_LV_ind1_rep4
117	77.98	NC_LV_ind1_rep4		37	38.3333	NC_LV_ind1_rep4
118	78.2953	NC_LV_ind1_rep4		38	38.6074	NC_LV_ind1_rep4
119	78.4944	NC_LV_ind1_rep4		39	38.0867	NC_LV_ind1_rep4
120	78.4255	NC_LV_ind1_rep4		40	37.8611	NC_LV_ind1_rep4
				41	38.3875	NC_LV_ind1_rep4
				42	38.6054	NC_LV_ind1_rep4
				43	38.3477	NC_LV_ind1_rep4
				44	38.4567	NC_LV_ind1_rep4
				45	38.1957	NC_LV_ind1_rep4
				46	38.5395	NC_LV_ind1_rep4
				47	38.5909	NC_LV_ind1_rep4
				48	38.521	NC_LV_ind1_rep4
				49	38.0216	NC_LV_ind1_rep4
				50	38.2912	NC_LV_ind1_rep4
				51	38.572	NC_LV_ind1_rep4
				52	38.0644	NC_LV_ind1_rep4
				53	38.6083	NC_LV_ind1_rep4
				54	38.3561	NC_LV_ind1_rep4
				55	38.6225	NC_LV_ind1_rep4
				56	38.3826	NC_LV_ind1_rep4
				57	38.2839	NC_LV_ind1_rep4
				58	38.351	NC_LV_ind1_rep4
				59	37.9065	NC_LV_ind1_rep4
				60	38.0464	NC_LV_ind1_rep4
				61	37.6347	NC_LV_ind1_rep4
				62	38.3489	NC_LV_ind1_rep4
				63	38.9745	NC_LV_ind1_rep4
				64	38.5883	NC_LV_ind1_rep4
				65	38.0216	NC_LV_ind1_rep4
				66	38.0977	NC_LV_ind1_rep4
				67	38.262	NC_LV_ind1_rep4
				68	38.5994	NC_LV_ind1_rep4
				69	38.2833	NC_LV_ind1_rep4
				70	38.4231	NC_LV_ind1_rep4
				71	38.0703	NC_LV_ind1_rep4
				72	38.0415	NC_LV_ind1_rep4
				73	37.7907	NC_LV_ind1_rep4
				74	37.8133	NC_LV_ind1_rep4
				75	38.1443	NC_LV_ind1_rep4
				76	38.642	NC_LV_ind1_rep4
				77	38.7774	NC_LV_ind1_rep4
				78	38.815	NC_LV_ind1_rep4
				79	38.2054	NC_LV_ind1_rep4
				80	38.1233	NC_LV_ind1_rep4
				81	38.1843	NC_LV_ind1_rep4
				82	38.4513	NC_LV_ind1_rep4
				83	38.3489	NC_LV_ind1_rep4
				84	38.2509	NC_LV_ind1_rep4
				85	37.9877	NC_LV_ind1_rep4
				86	38.1798	NC_LV_ind1_rep4
				87	37.9964	NC_LV_ind1_rep4
				88	37.9096	NC_LV_ind1_rep4
				89	38.2886	NC_LV_ind1_rep4
				90	38.1131	NC_LV_ind1_rep4
				91	38.0499	NC_LV_ind1_rep4
				92	38.2426	NC_LV_ind1_rep4
				93	38.1323	NC_LV_ind1_rep4
				94	38.3621	NC_LV_ind1_rep4
				95	38.0271	NC_LV_ind1_rep4
				96	38.114	NC_LV_ind1_rep4
				97	37.4212	NC_LV_ind1_rep4
				98	37.9887	NC_LV_ind1_rep4
				99	37.97	NC_LV_ind1_rep4
				100	38.0934	NC_LV_ind1_rep4
				101	38.4571	NC_LV_ind1_rep4
				102	38.563	NC_LV_ind1_rep4
				103	38.3186	NC_LV_ind1_rep4
				104	38.4294	NC_LV_ind1_rep4
				105	38.7645	NC_LV_ind1_rep4
				106	38.0677	NC_LV_ind1_rep4
				107	37.8772	NC_LV_ind1_rep4
				108	37.7726	NC_LV_ind1_rep4
				109	38.54	NC_LV_ind1_rep4
				110	38.3743	NC_LV_ind1_rep4
				111	38.1356	NC_LV_ind1_rep4
				112	38.1087	NC_LV_ind1_rep4
				113	38.7527	NC_LV_ind1_rep4
				114	38.4488	NC_LV_ind1_rep4
				115	38.709	NC_LV_ind1_rep4
				116	38.1746	NC_LV_ind1_rep4
				117	37.9573	NC_LV_ind1_rep4
				118	37.0834	NC_LV_ind1_rep4
				119	38.1977	NC_LV_ind1_rep4
				120	37.9323	NC_LV_ind1_rep4
				121	37.9989	NC_LV_ind1_rep4
				122	37.8861	NC_LV_ind1_rep4
				123	38.0144	NC_LV_ind1_rep4
				124	38.3759	NC_LV_ind1_rep4
				125	38.5915	NC_LV_ind1_rep4
				126	38.4495	NC_LV_ind1_rep4
				127	38.1362	NC_LV_ind1_rep4
				128	38.5	NC_LV_ind1_rep4
				129	38.3133	NC_LV_ind1_rep4
				130	37.7916	NC_LV_ind1_rep4
				131	38.0036	NC_LV_ind1_rep4
				132	37.9506	NC_LV_ind1_rep4
				133	38.5139	NC_LV_ind1_rep4
				134	38.1695	NC_LV_ind1_rep4
				135	38.6139	NC_LV_ind1_rep4
				136	38.0237	NC_LV_ind1_rep4
				137	38.4036	NC_LV_ind1_rep4
				138	37.7533	NC_LV_ind1_rep4
				139	37.6575	NC_LV_ind1_rep4
				140	38.1738	NC_LV_ind1_rep4
				141	37.9931	NC_LV_ind1_rep4
				142	37.9483	NC_LV_ind1_rep4
				143	38.3825	NC_LV_ind1_rep4
				144	38.2011	NC_LV_ind1_rep4
				145	38.0202	NC_LV_ind1_rep4
				146	38.5374	NC_LV_ind1_rep4
				147	37.9308	NC_LV_ind1_rep4
				148	37.8657	NC_LV_ind1_rep4
				149	37.5523	NC_LV_ind1_rep4
				150	37.7255	NC_LV_ind1_rep4
				151	37.512	NC_LV_ind1_rep4
				152	38.0385	NC_LV_ind1_rep4
				153	37.9757	NC_LV_ind1_rep4
				154	38.3335	NC_LV_ind1_rep4
				155	38.7612	NC_LV_ind1_rep4
				156	38.4496	NC_LV_ind1_rep4
				157	37.965	NC_LV_ind1_rep4
				158	38.3576	NC_LV_ind1_rep4
				159	37.8435	NC_LV_ind1_rep4
				160	37.9321	NC_LV_ind1_rep4
				161	38.0467	NC_LV_ind1_rep4
				162	38.3746	NC_LV_ind1_rep4
				163	38.3977	NC_LV_ind1_rep4
				164	38.0811	NC_LV_ind1_rep4
				165	38.1451	NC_LV_ind1_rep4
				166	38.1774	NC_LV_ind1_rep4
				167	38.0561	NC_LV_ind1_rep4
				168	37.7862	NC_LV_ind1_rep4
				169	38.1737	NC_LV_ind1_rep4
				170	38.5986	NC_LV_ind1_rep4
				171	37.8399	NC_LV_ind1_rep4
				172	38.3703	NC_LV_ind1_rep4
				173	38.2834	NC_LV_ind1_rep4
				174	38.1471	NC_LV_ind1_rep4
				175	37.8661	NC_LV_ind1_rep4
				176	38.7272	NC_LV_ind1_rep4
				177	38.1281	NC_LV_ind1_rep4
				178	37.4317	NC_LV_ind1_rep4
				179	38.1242	NC_LV_ind1_rep4
				180	38.1746	NC_LV_ind1_rep4
				181	38.3299	NC_LV_ind1_rep4
				182	37.8486	NC_LV_ind1_rep4
				183	38.2593	NC_LV_ind1_rep4
				184	38.239	NC_LV_ind1_rep4
				185	38.3137	NC_LV_ind1_rep4
				186	38.3994	NC_LV_ind1_rep4
				187	37.902	NC_LV_ind1_rep4
				188	38.4633	NC_LV_ind1_rep4
				189	37.9175	NC_LV_ind1_rep4
				190	37.7536	NC_LV_ind1_rep4
				191	37.9645	NC_LV_ind1_rep4
				192	37.8708	NC_LV_ind1_rep4
				193	38.1829	NC_LV_ind1_rep4
				194	38.0318	NC_LV_ind1_rep4
				195	38.149	NC_LV_ind1_rep4
				196	37.8239	NC_LV_ind1_rep4
				197	38.0729	NC_LV_ind1_rep4
				198	38.3492	NC_LV_ind1_rep4
				199	38.1865	NC_LV_ind1_rep4
				200	37.974	NC_LV_ind1_rep4

## Sheet: Fig.S1B
Fig.S1B. Line plots showing the average endogenous DNA methylation level around the gene body ± 5 kb region (left) and the average chromatin accessibility levels around the TSS ± 2 kb region (right) in the mouse heart NM_LA_m1to5. Different colors indicate different technology replications.
DNA methylation level in gene body				Chromatin accessibility level around TSS
Bin	Methylation_level(%)	Sample		Bin	Methylation_level(%)	Sample
1	69.8055	NM_LA_m1to5_rep1		1	38.7411	NM_LA_m1to5_rep1
2	69.6258	NM_LA_m1to5_rep1		2	38.6129	NM_LA_m1to5_rep1
3	69.5981	NM_LA_m1to5_rep1		3	38.4905	NM_LA_m1to5_rep1
4	69.472	NM_LA_m1to5_rep1		4	38.349	NM_LA_m1to5_rep1
5	69.1555	NM_LA_m1to5_rep1		5	38.7078	NM_LA_m1to5_rep1
6	68.7675	NM_LA_m1to5_rep1		6	38.1358	NM_LA_m1to5_rep1
7	68.0703	NM_LA_m1to5_rep1		7	38.2678	NM_LA_m1to5_rep1
8	63.3244	NM_LA_m1to5_rep1		8	38.0319	NM_LA_m1to5_rep1
9	49.0978	NM_LA_m1to5_rep1		9	38.0751	NM_LA_m1to5_rep1
10	27.8301	NM_LA_m1to5_rep1		10	37.9153	NM_LA_m1to5_rep1
11	18.3037	NM_LA_m1to5_rep1		11	38.2487	NM_LA_m1to5_rep1
12	27.7127	NM_LA_m1to5_rep1		12	38.4197	NM_LA_m1to5_rep1
13	35.0994	NM_LA_m1to5_rep1		13	38.5552	NM_LA_m1to5_rep1
14	41.4707	NM_LA_m1to5_rep1		14	37.8338	NM_LA_m1to5_rep1
15	45.7312	NM_LA_m1to5_rep1		15	38.4253	NM_LA_m1to5_rep1
16	49.4828	NM_LA_m1to5_rep1		16	38.784	NM_LA_m1to5_rep1
17	52.4486	NM_LA_m1to5_rep1		17	38.2352	NM_LA_m1to5_rep1
18	54.3467	NM_LA_m1to5_rep1		18	38.1556	NM_LA_m1to5_rep1
19	56.8334	NM_LA_m1to5_rep1		19	38.0917	NM_LA_m1to5_rep1
20	58.2905	NM_LA_m1to5_rep1		20	38.6674	NM_LA_m1to5_rep1
21	60.1321	NM_LA_m1to5_rep1		21	38.2137	NM_LA_m1to5_rep1
22	61.3373	NM_LA_m1to5_rep1		22	38.2949	NM_LA_m1to5_rep1
23	62.7748	NM_LA_m1to5_rep1		23	38.4602	NM_LA_m1to5_rep1
24	63.6751	NM_LA_m1to5_rep1		24	38.7448	NM_LA_m1to5_rep1
25	64.6237	NM_LA_m1to5_rep1		25	38.5505	NM_LA_m1to5_rep1
26	65.0401	NM_LA_m1to5_rep1		26	38.399	NM_LA_m1to5_rep1
27	65.8222	NM_LA_m1to5_rep1		27	38.3156	NM_LA_m1to5_rep1
28	66.3353	NM_LA_m1to5_rep1		28	38.0305	NM_LA_m1to5_rep1
29	67.1304	NM_LA_m1to5_rep1		29	38.2372	NM_LA_m1to5_rep1
30	67.7218	NM_LA_m1to5_rep1		30	38.5192	NM_LA_m1to5_rep1
31	68.1663	NM_LA_m1to5_rep1		31	38.704	NM_LA_m1to5_rep1
32	68.1414	NM_LA_m1to5_rep1		32	38.4694	NM_LA_m1to5_rep1
33	68.5513	NM_LA_m1to5_rep1		33	38.2903	NM_LA_m1to5_rep1
34	69.0763	NM_LA_m1to5_rep1		34	38.3927	NM_LA_m1to5_rep1
35	68.8664	NM_LA_m1to5_rep1		35	38.2653	NM_LA_m1to5_rep1
36	69.9623	NM_LA_m1to5_rep1		36	38.5779	NM_LA_m1to5_rep1
37	69.8338	NM_LA_m1to5_rep1		37	38.644	NM_LA_m1to5_rep1
38	69.4954	NM_LA_m1to5_rep1		38	38.0355	NM_LA_m1to5_rep1
39	70.167	NM_LA_m1to5_rep1		39	38.4522	NM_LA_m1to5_rep1
40	70.6289	NM_LA_m1to5_rep1		40	38.4179	NM_LA_m1to5_rep1
41	71.1122	NM_LA_m1to5_rep1		41	39.001	NM_LA_m1to5_rep1
42	71.292	NM_LA_m1to5_rep1		42	38.6054	NM_LA_m1to5_rep1
43	71.3933	NM_LA_m1to5_rep1		43	38.4834	NM_LA_m1to5_rep1
44	70.7994	NM_LA_m1to5_rep1		44	38.8383	NM_LA_m1to5_rep1
45	71.6793	NM_LA_m1to5_rep1		45	38.9611	NM_LA_m1to5_rep1
46	71.8062	NM_LA_m1to5_rep1		46	38.7255	NM_LA_m1to5_rep1
47	71.506	NM_LA_m1to5_rep1		47	38.306	NM_LA_m1to5_rep1
48	72.1515	NM_LA_m1to5_rep1		48	38.0975	NM_LA_m1to5_rep1
49	72.3125	NM_LA_m1to5_rep1		49	38.5381	NM_LA_m1to5_rep1
50	72.3505	NM_LA_m1to5_rep1		50	38.8226	NM_LA_m1to5_rep1
51	72.8436	NM_LA_m1to5_rep1		51	39.1052	NM_LA_m1to5_rep1
52	72.9269	NM_LA_m1to5_rep1		52	38.7224	NM_LA_m1to5_rep1
53	72.8654	NM_LA_m1to5_rep1		53	38.8964	NM_LA_m1to5_rep1
54	72.9739	NM_LA_m1to5_rep1		54	38.9716	NM_LA_m1to5_rep1
55	73.0641	NM_LA_m1to5_rep1		55	38.8641	NM_LA_m1to5_rep1
56	72.963	NM_LA_m1to5_rep1		56	38.6023	NM_LA_m1to5_rep1
57	73.5381	NM_LA_m1to5_rep1		57	38.6015	NM_LA_m1to5_rep1
58	72.9615	NM_LA_m1to5_rep1		58	38.7595	NM_LA_m1to5_rep1
59	73.5498	NM_LA_m1to5_rep1		59	39.3669	NM_LA_m1to5_rep1
60	73.5971	NM_LA_m1to5_rep1		60	39.2429	NM_LA_m1to5_rep1
61	73.6535	NM_LA_m1to5_rep1		61	39.4553	NM_LA_m1to5_rep1
62	73.6805	NM_LA_m1to5_rep1		62	39.294	NM_LA_m1to5_rep1
63	73.9573	NM_LA_m1to5_rep1		63	39.3216	NM_LA_m1to5_rep1
64	73.5275	NM_LA_m1to5_rep1		64	39.1609	NM_LA_m1to5_rep1
65	73.8965	NM_LA_m1to5_rep1		65	38.7025	NM_LA_m1to5_rep1
66	74.7833	NM_LA_m1to5_rep1		66	38.2442	NM_LA_m1to5_rep1
67	74.5089	NM_LA_m1to5_rep1		67	39.0444	NM_LA_m1to5_rep1
68	73.8928	NM_LA_m1to5_rep1		68	39.3791	NM_LA_m1to5_rep1
69	74.0102	NM_LA_m1to5_rep1		69	40.5969	NM_LA_m1to5_rep1
70	74.3295	NM_LA_m1to5_rep1		70	40.3613	NM_LA_m1to5_rep1
71	74.6808	NM_LA_m1to5_rep1		71	40.4796	NM_LA_m1to5_rep1
72	74.453	NM_LA_m1to5_rep1		72	39.7152	NM_LA_m1to5_rep1
73	74.5301	NM_LA_m1to5_rep1		73	40.0286	NM_LA_m1to5_rep1
74	74.5464	NM_LA_m1to5_rep1		74	39.9131	NM_LA_m1to5_rep1
75	75.0079	NM_LA_m1to5_rep1		75	39.8079	NM_LA_m1to5_rep1
76	74.3616	NM_LA_m1to5_rep1		76	39.9502	NM_LA_m1to5_rep1
77	74.9829	NM_LA_m1to5_rep1		77	40.5315	NM_LA_m1to5_rep1
78	74.7599	NM_LA_m1to5_rep1		78	40.9383	NM_LA_m1to5_rep1
79	74.6797	NM_LA_m1to5_rep1		79	40.8129	NM_LA_m1to5_rep1
80	74.7098	NM_LA_m1to5_rep1		80	41.1133	NM_LA_m1to5_rep1
81	75.3439	NM_LA_m1to5_rep1		81	41.0854	NM_LA_m1to5_rep1
82	74.943	NM_LA_m1to5_rep1		82	40.5055	NM_LA_m1to5_rep1
83	75.1517	NM_LA_m1to5_rep1		83	40.9352	NM_LA_m1to5_rep1
84	75.1503	NM_LA_m1to5_rep1		84	41.9331	NM_LA_m1to5_rep1
85	75.2036	NM_LA_m1to5_rep1		85	42.2538	NM_LA_m1to5_rep1
86	75.6432	NM_LA_m1to5_rep1		86	42.9651	NM_LA_m1to5_rep1
87	74.9905	NM_LA_m1to5_rep1		87	43.2016	NM_LA_m1to5_rep1
88	75.1396	NM_LA_m1to5_rep1		88	43.2028	NM_LA_m1to5_rep1
89	75.2036	NM_LA_m1to5_rep1		89	42.9913	NM_LA_m1to5_rep1
90	75.2196	NM_LA_m1to5_rep1		90	42.8159	NM_LA_m1to5_rep1
91	75.381	NM_LA_m1to5_rep1		91	42.9985	NM_LA_m1to5_rep1
92	75.3579	NM_LA_m1to5_rep1		92	43.8588	NM_LA_m1to5_rep1
93	75.4035	NM_LA_m1to5_rep1		93	45.1416	NM_LA_m1to5_rep1
94	75.3585	NM_LA_m1to5_rep1		94	46.6167	NM_LA_m1to5_rep1
95	75.2851	NM_LA_m1to5_rep1		95	48.1463	NM_LA_m1to5_rep1
96	75.3507	NM_LA_m1to5_rep1		96	48.9011	NM_LA_m1to5_rep1
97	75.6253	NM_LA_m1to5_rep1		97	49.8841	NM_LA_m1to5_rep1
98	75.501	NM_LA_m1to5_rep1		98	49.9852	NM_LA_m1to5_rep1
99	75.3405	NM_LA_m1to5_rep1		99	50.4229	NM_LA_m1to5_rep1
100	75.2566	NM_LA_m1to5_rep1		100	50.0577	NM_LA_m1to5_rep1
101	75.5419	NM_LA_m1to5_rep1		101	49.6932	NM_LA_m1to5_rep1
102	75.1843	NM_LA_m1to5_rep1		102	48.9533	NM_LA_m1to5_rep1
103	75.3142	NM_LA_m1to5_rep1		103	46.8599	NM_LA_m1to5_rep1
104	74.6743	NM_LA_m1to5_rep1		104	43.7731	NM_LA_m1to5_rep1
105	75.3002	NM_LA_m1to5_rep1		105	40.8597	NM_LA_m1to5_rep1
106	74.7613	NM_LA_m1to5_rep1		106	38.573	NM_LA_m1to5_rep1
107	74.8506	NM_LA_m1to5_rep1		107	38.1717	NM_LA_m1to5_rep1
108	74.7821	NM_LA_m1to5_rep1		108	38.5196	NM_LA_m1to5_rep1
109	74.3552	NM_LA_m1to5_rep1		109	40.3957	NM_LA_m1to5_rep1
110	74.663	NM_LA_m1to5_rep1		110	42.7579	NM_LA_m1to5_rep1
111	71.5118	NM_LA_m1to5_rep1		111	44.1544	NM_LA_m1to5_rep1
112	70.7182	NM_LA_m1to5_rep1		112	43.8445	NM_LA_m1to5_rep1
113	69.9847	NM_LA_m1to5_rep1		113	42.4271	NM_LA_m1to5_rep1
114	69.5248	NM_LA_m1to5_rep1		114	40.4483	NM_LA_m1to5_rep1
115	69.531	NM_LA_m1to5_rep1		115	38.8791	NM_LA_m1to5_rep1
116	69.6925	NM_LA_m1to5_rep1		116	38.1441	NM_LA_m1to5_rep1
117	69.5896	NM_LA_m1to5_rep1		117	38.5575	NM_LA_m1to5_rep1
118	69.426	NM_LA_m1to5_rep1		118	40.016	NM_LA_m1to5_rep1
119	69.8583	NM_LA_m1to5_rep1		119	41.4176	NM_LA_m1to5_rep1
120	69.9393	NM_LA_m1to5_rep1		120	42.0951	NM_LA_m1to5_rep1
1	69.5726	NM_LA_m1to5_rep2		121	41.8684	NM_LA_m1to5_rep1
2	68.9952	NM_LA_m1to5_rep2		122	40.5289	NM_LA_m1to5_rep1
3	68.9219	NM_LA_m1to5_rep2		123	39.6084	NM_LA_m1to5_rep1
4	68.92	NM_LA_m1to5_rep2		124	38.9539	NM_LA_m1to5_rep1
5	68.9298	NM_LA_m1to5_rep2		125	39.0266	NM_LA_m1to5_rep1
6	68.8361	NM_LA_m1to5_rep2		126	39.2257	NM_LA_m1to5_rep1
7	67.7117	NM_LA_m1to5_rep2		127	40.1163	NM_LA_m1to5_rep1
8	63.0136	NM_LA_m1to5_rep2		128	40.7924	NM_LA_m1to5_rep1
9	49.198	NM_LA_m1to5_rep2		129	41.0312	NM_LA_m1to5_rep1
10	28.169	NM_LA_m1to5_rep2		130	40.3415	NM_LA_m1to5_rep1
11	18.653	NM_LA_m1to5_rep2		131	40.0897	NM_LA_m1to5_rep1
12	27.6957	NM_LA_m1to5_rep2		132	39.2639	NM_LA_m1to5_rep1
13	35.1214	NM_LA_m1to5_rep2		133	38.694	NM_LA_m1to5_rep1
14	41.3365	NM_LA_m1to5_rep2		134	38.9294	NM_LA_m1to5_rep1
15	45.7789	NM_LA_m1to5_rep2		135	39.2617	NM_LA_m1to5_rep1
16	49.3546	NM_LA_m1to5_rep2		136	39.7991	NM_LA_m1to5_rep1
17	52.4616	NM_LA_m1to5_rep2		137	40.2068	NM_LA_m1to5_rep1
18	54.2287	NM_LA_m1to5_rep2		138	40.3004	NM_LA_m1to5_rep1
19	56.5699	NM_LA_m1to5_rep2		139	39.3471	NM_LA_m1to5_rep1
20	57.9964	NM_LA_m1to5_rep2		140	39.2686	NM_LA_m1to5_rep1
21	60.0025	NM_LA_m1to5_rep2		141	39.2855	NM_LA_m1to5_rep1
22	61.4188	NM_LA_m1to5_rep2		142	38.9251	NM_LA_m1to5_rep1
23	62.4104	NM_LA_m1to5_rep2		143	39.5103	NM_LA_m1to5_rep1
24	63.2618	NM_LA_m1to5_rep2		144	39.706	NM_LA_m1to5_rep1
25	64.3454	NM_LA_m1to5_rep2		145	39.8623	NM_LA_m1to5_rep1
26	64.6328	NM_LA_m1to5_rep2		146	39.8929	NM_LA_m1to5_rep1
27	65.5256	NM_LA_m1to5_rep2		147	39.921	NM_LA_m1to5_rep1
28	66.2988	NM_LA_m1to5_rep2		148	38.8291	NM_LA_m1to5_rep1
29	66.6642	NM_LA_m1to5_rep2		149	38.6065	NM_LA_m1to5_rep1
30	67.2117	NM_LA_m1to5_rep2		150	38.7093	NM_LA_m1to5_rep1
31	67.9926	NM_LA_m1to5_rep2		151	38.279	NM_LA_m1to5_rep1
32	67.8169	NM_LA_m1to5_rep2		152	38.6763	NM_LA_m1to5_rep1
33	68.2144	NM_LA_m1to5_rep2		153	39.5034	NM_LA_m1to5_rep1
34	69.3569	NM_LA_m1to5_rep2		154	39.6842	NM_LA_m1to5_rep1
35	68.9085	NM_LA_m1to5_rep2		155	39.4733	NM_LA_m1to5_rep1
36	69.6908	NM_LA_m1to5_rep2		156	39.3111	NM_LA_m1to5_rep1
37	69.9139	NM_LA_m1to5_rep2		157	38.6381	NM_LA_m1to5_rep1
38	69.7724	NM_LA_m1to5_rep2		158	39.3219	NM_LA_m1to5_rep1
39	70.1006	NM_LA_m1to5_rep2		159	39.3621	NM_LA_m1to5_rep1
40	70.2263	NM_LA_m1to5_rep2		160	38.7607	NM_LA_m1to5_rep1
41	70.9052	NM_LA_m1to5_rep2		161	38.986	NM_LA_m1to5_rep1
42	71.3889	NM_LA_m1to5_rep2		162	38.7111	NM_LA_m1to5_rep1
43	71.1045	NM_LA_m1to5_rep2		163	39.4675	NM_LA_m1to5_rep1
44	71.0355	NM_LA_m1to5_rep2		164	39.3806	NM_LA_m1to5_rep1
45	71.3935	NM_LA_m1to5_rep2		165	39.2814	NM_LA_m1to5_rep1
46	71.5104	NM_LA_m1to5_rep2		166	38.7634	NM_LA_m1to5_rep1
47	71.3396	NM_LA_m1to5_rep2		167	38.9656	NM_LA_m1to5_rep1
48	71.4968	NM_LA_m1to5_rep2		168	38.4852	NM_LA_m1to5_rep1
49	71.749	NM_LA_m1to5_rep2		169	38.3352	NM_LA_m1to5_rep1
50	72.0618	NM_LA_m1to5_rep2		170	38.4436	NM_LA_m1to5_rep1
51	72.2974	NM_LA_m1to5_rep2		171	39.0328	NM_LA_m1to5_rep1
52	72.6708	NM_LA_m1to5_rep2		172	38.398	NM_LA_m1to5_rep1
53	72.7789	NM_LA_m1to5_rep2		173	38.6081	NM_LA_m1to5_rep1
54	72.7568	NM_LA_m1to5_rep2		174	38.6041	NM_LA_m1to5_rep1
55	72.7457	NM_LA_m1to5_rep2		175	38.2736	NM_LA_m1to5_rep1
56	73.0023	NM_LA_m1to5_rep2		176	38.489	NM_LA_m1to5_rep1
57	72.9129	NM_LA_m1to5_rep2		177	38.661	NM_LA_m1to5_rep1
58	73.0565	NM_LA_m1to5_rep2		178	38.8184	NM_LA_m1to5_rep1
59	73.4054	NM_LA_m1to5_rep2		179	39.0641	NM_LA_m1to5_rep1
60	73.1718	NM_LA_m1to5_rep2		180	39.044	NM_LA_m1to5_rep1
61	73.4912	NM_LA_m1to5_rep2		181	39.0254	NM_LA_m1to5_rep1
62	73.2945	NM_LA_m1to5_rep2		182	38.8091	NM_LA_m1to5_rep1
63	73.4392	NM_LA_m1to5_rep2		183	38.7586	NM_LA_m1to5_rep1
64	73.5163	NM_LA_m1to5_rep2		184	38.6766	NM_LA_m1to5_rep1
65	73.6399	NM_LA_m1to5_rep2		185	38.2863	NM_LA_m1to5_rep1
66	74.1879	NM_LA_m1to5_rep2		186	38.4301	NM_LA_m1to5_rep1
67	74.1858	NM_LA_m1to5_rep2		187	38.7506	NM_LA_m1to5_rep1
68	73.7957	NM_LA_m1to5_rep2		188	38.5872	NM_LA_m1to5_rep1
69	73.9765	NM_LA_m1to5_rep2		189	38.7417	NM_LA_m1to5_rep1
70	73.3548	NM_LA_m1to5_rep2		190	39.0225	NM_LA_m1to5_rep1
71	73.9703	NM_LA_m1to5_rep2		191	38.7453	NM_LA_m1to5_rep1
72	74.3286	NM_LA_m1to5_rep2		192	38.3899	NM_LA_m1to5_rep1
73	74.127	NM_LA_m1to5_rep2		193	38.332	NM_LA_m1to5_rep1
74	74.1765	NM_LA_m1to5_rep2		194	38.2139	NM_LA_m1to5_rep1
75	74.0532	NM_LA_m1to5_rep2		195	38.1943	NM_LA_m1to5_rep1
76	74.1051	NM_LA_m1to5_rep2		196	38.666	NM_LA_m1to5_rep1
77	74.4266	NM_LA_m1to5_rep2		197	38.6426	NM_LA_m1to5_rep1
78	74.4969	NM_LA_m1to5_rep2		198	38.5302	NM_LA_m1to5_rep1
79	74.4035	NM_LA_m1to5_rep2		199	38.7147	NM_LA_m1to5_rep1
80	74.6059	NM_LA_m1to5_rep2		200	38.7037	NM_LA_m1to5_rep1
81	74.9961	NM_LA_m1to5_rep2		1	37.862	NM_LA_m1to5_rep2
82	74.5129	NM_LA_m1to5_rep2		2	37.7693	NM_LA_m1to5_rep2
83	74.7949	NM_LA_m1to5_rep2		3	37.8621	NM_LA_m1to5_rep2
84	74.8116	NM_LA_m1to5_rep2		4	38.1935	NM_LA_m1to5_rep2
85	74.4709	NM_LA_m1to5_rep2		5	37.6261	NM_LA_m1to5_rep2
86	74.7713	NM_LA_m1to5_rep2		6	37.6238	NM_LA_m1to5_rep2
87	75.074	NM_LA_m1to5_rep2		7	37.6474	NM_LA_m1to5_rep2
88	74.3624	NM_LA_m1to5_rep2		8	37.4832	NM_LA_m1to5_rep2
89	74.8001	NM_LA_m1to5_rep2		9	37.3786	NM_LA_m1to5_rep2
90	74.5275	NM_LA_m1to5_rep2		10	37.9824	NM_LA_m1to5_rep2
91	74.8014	NM_LA_m1to5_rep2		11	37.7741	NM_LA_m1to5_rep2
92	74.8933	NM_LA_m1to5_rep2		12	38.017	NM_LA_m1to5_rep2
93	75.0314	NM_LA_m1to5_rep2		13	38.0163	NM_LA_m1to5_rep2
94	74.7008	NM_LA_m1to5_rep2		14	38.088	NM_LA_m1to5_rep2
95	75.0212	NM_LA_m1to5_rep2		15	37.9954	NM_LA_m1to5_rep2
96	75.1354	NM_LA_m1to5_rep2		16	38.0466	NM_LA_m1to5_rep2
97	75.2117	NM_LA_m1to5_rep2		17	37.362	NM_LA_m1to5_rep2
98	74.9074	NM_LA_m1to5_rep2		18	37.7702	NM_LA_m1to5_rep2
99	74.6921	NM_LA_m1to5_rep2		19	37.9444	NM_LA_m1to5_rep2
100	74.8186	NM_LA_m1to5_rep2		20	38.1412	NM_LA_m1to5_rep2
101	75.4464	NM_LA_m1to5_rep2		21	37.78	NM_LA_m1to5_rep2
102	75.0828	NM_LA_m1to5_rep2		22	38.2252	NM_LA_m1to5_rep2
103	75.1678	NM_LA_m1to5_rep2		23	37.6913	NM_LA_m1to5_rep2
104	74.6244	NM_LA_m1to5_rep2		24	38.0777	NM_LA_m1to5_rep2
105	74.9152	NM_LA_m1to5_rep2		25	37.7146	NM_LA_m1to5_rep2
106	74.4152	NM_LA_m1to5_rep2		26	37.8007	NM_LA_m1to5_rep2
107	74.3853	NM_LA_m1to5_rep2		27	37.8066	NM_LA_m1to5_rep2
108	74.4695	NM_LA_m1to5_rep2		28	37.8844	NM_LA_m1to5_rep2
109	73.8203	NM_LA_m1to5_rep2		29	37.8307	NM_LA_m1to5_rep2
110	74.2271	NM_LA_m1to5_rep2		30	37.8114	NM_LA_m1to5_rep2
111	71.0501	NM_LA_m1to5_rep2		31	37.7257	NM_LA_m1to5_rep2
112	70.3949	NM_LA_m1to5_rep2		32	38.017	NM_LA_m1to5_rep2
113	69.5199	NM_LA_m1to5_rep2		33	38.34	NM_LA_m1to5_rep2
114	69.2046	NM_LA_m1to5_rep2		34	37.9332	NM_LA_m1to5_rep2
115	69.2302	NM_LA_m1to5_rep2		35	37.8652	NM_LA_m1to5_rep2
116	68.827	NM_LA_m1to5_rep2		36	38.3595	NM_LA_m1to5_rep2
117	69.1723	NM_LA_m1to5_rep2		37	37.9822	NM_LA_m1to5_rep2
118	69.3449	NM_LA_m1to5_rep2		38	37.8093	NM_LA_m1to5_rep2
119	69.6757	NM_LA_m1to5_rep2		39	37.848	NM_LA_m1to5_rep2
120	69.2981	NM_LA_m1to5_rep2		40	38.0288	NM_LA_m1to5_rep2
				41	38.0028	NM_LA_m1to5_rep2
				42	38.1362	NM_LA_m1to5_rep2
				43	38.4941	NM_LA_m1to5_rep2
				44	38.3018	NM_LA_m1to5_rep2
				45	38.5094	NM_LA_m1to5_rep2
				46	38.0775	NM_LA_m1to5_rep2
				47	38.04	NM_LA_m1to5_rep2
				48	38.6481	NM_LA_m1to5_rep2
				49	38.6329	NM_LA_m1to5_rep2
				50	38.1967	NM_LA_m1to5_rep2
				51	38.8797	NM_LA_m1to5_rep2
				52	39.1731	NM_LA_m1to5_rep2
				53	38.8341	NM_LA_m1to5_rep2
				54	38.5	NM_LA_m1to5_rep2
				55	38.1462	NM_LA_m1to5_rep2
				56	37.9933	NM_LA_m1to5_rep2
				57	37.6586	NM_LA_m1to5_rep2
				58	38.3444	NM_LA_m1to5_rep2
				59	38.8193	NM_LA_m1to5_rep2
				60	38.8032	NM_LA_m1to5_rep2
				61	38.7443	NM_LA_m1to5_rep2
				62	38.9276	NM_LA_m1to5_rep2
				63	38.672	NM_LA_m1to5_rep2
				64	38.8158	NM_LA_m1to5_rep2
				65	38.7061	NM_LA_m1to5_rep2
				66	38.651	NM_LA_m1to5_rep2
				67	38.9466	NM_LA_m1to5_rep2
				68	39.2807	NM_LA_m1to5_rep2
				69	39.534	NM_LA_m1to5_rep2
				70	39.956	NM_LA_m1to5_rep2
				71	39.5626	NM_LA_m1to5_rep2
				72	39.6466	NM_LA_m1to5_rep2
				73	39.1189	NM_LA_m1to5_rep2
				74	39.2818	NM_LA_m1to5_rep2
				75	39.6401	NM_LA_m1to5_rep2
				76	39.6824	NM_LA_m1to5_rep2
				77	40.3496	NM_LA_m1to5_rep2
				78	40.6754	NM_LA_m1to5_rep2
				79	41.0531	NM_LA_m1to5_rep2
				80	41.1238	NM_LA_m1to5_rep2
				81	40.7646	NM_LA_m1to5_rep2
				82	40.8865	NM_LA_m1to5_rep2
				83	41.2228	NM_LA_m1to5_rep2
				84	41.6072	NM_LA_m1to5_rep2
				85	42.0878	NM_LA_m1to5_rep2
				86	43.052	NM_LA_m1to5_rep2
				87	43.3566	NM_LA_m1to5_rep2
				88	43.2036	NM_LA_m1to5_rep2
				89	43.3098	NM_LA_m1to5_rep2
				90	43.2298	NM_LA_m1to5_rep2
				91	43.7275	NM_LA_m1to5_rep2
				92	45.0293	NM_LA_m1to5_rep2
				93	46.288	NM_LA_m1to5_rep2
				94	47.4818	NM_LA_m1to5_rep2
				95	48.7545	NM_LA_m1to5_rep2
				96	49.9932	NM_LA_m1to5_rep2
				97	50.0934	NM_LA_m1to5_rep2
				98	50.6447	NM_LA_m1to5_rep2
				99	51.1421	NM_LA_m1to5_rep2
				100	51.0711	NM_LA_m1to5_rep2
				101	50.5687	NM_LA_m1to5_rep2
				102	49.605	NM_LA_m1to5_rep2
				103	47.5344	NM_LA_m1to5_rep2
				104	44.1329	NM_LA_m1to5_rep2
				105	40.8593	NM_LA_m1to5_rep2
				106	38.8074	NM_LA_m1to5_rep2
				107	37.8879	NM_LA_m1to5_rep2
				108	38.7316	NM_LA_m1to5_rep2
				109	40.6794	NM_LA_m1to5_rep2
				110	43.1117	NM_LA_m1to5_rep2
				111	44.5571	NM_LA_m1to5_rep2
				112	44.2199	NM_LA_m1to5_rep2
				113	42.3257	NM_LA_m1to5_rep2
				114	40.2619	NM_LA_m1to5_rep2
				115	38.944	NM_LA_m1to5_rep2
				116	38.3611	NM_LA_m1to5_rep2
				117	38.9054	NM_LA_m1to5_rep2
				118	39.9885	NM_LA_m1to5_rep2
				119	41.3834	NM_LA_m1to5_rep2
				120	41.971	NM_LA_m1to5_rep2
				121	41.7438	NM_LA_m1to5_rep2
				122	40.284	NM_LA_m1to5_rep2
				123	39.1159	NM_LA_m1to5_rep2
				124	38.492	NM_LA_m1to5_rep2
				125	38.3955	NM_LA_m1to5_rep2
				126	39.1935	NM_LA_m1to5_rep2
				127	40.235	NM_LA_m1to5_rep2
				128	40.835	NM_LA_m1to5_rep2
				129	40.5886	NM_LA_m1to5_rep2
				130	40.4331	NM_LA_m1to5_rep2
				131	39.747	NM_LA_m1to5_rep2
				132	39.087	NM_LA_m1to5_rep2
				133	38.7428	NM_LA_m1to5_rep2
				134	38.9269	NM_LA_m1to5_rep2
				135	39.593	NM_LA_m1to5_rep2
				136	39.978	NM_LA_m1to5_rep2
				137	40.2956	NM_LA_m1to5_rep2
				138	40.1042	NM_LA_m1to5_rep2
				139	39.5575	NM_LA_m1to5_rep2
				140	38.8759	NM_LA_m1to5_rep2
				141	38.7416	NM_LA_m1to5_rep2
				142	38.5399	NM_LA_m1to5_rep2
				143	38.6213	NM_LA_m1to5_rep2
				144	39.2626	NM_LA_m1to5_rep2
				145	40.0035	NM_LA_m1to5_rep2
				146	39.5969	NM_LA_m1to5_rep2
				147	39.3022	NM_LA_m1to5_rep2
				148	38.904	NM_LA_m1to5_rep2
				149	38.6177	NM_LA_m1to5_rep2
				150	37.9357	NM_LA_m1to5_rep2
				151	38.2347	NM_LA_m1to5_rep2
				152	38.3161	NM_LA_m1to5_rep2
				153	38.9099	NM_LA_m1to5_rep2
				154	39.1072	NM_LA_m1to5_rep2
				155	39.1161	NM_LA_m1to5_rep2
				156	39.1354	NM_LA_m1to5_rep2
				157	38.6947	NM_LA_m1to5_rep2
				158	38.3215	NM_LA_m1to5_rep2
				159	38.6033	NM_LA_m1to5_rep2
				160	38.1663	NM_LA_m1to5_rep2
				161	38.4318	NM_LA_m1to5_rep2
				162	38.9549	NM_LA_m1to5_rep2
				163	38.677	NM_LA_m1to5_rep2
				164	38.8162	NM_LA_m1to5_rep2
				165	38.6499	NM_LA_m1to5_rep2
				166	38.2831	NM_LA_m1to5_rep2
				167	38.2464	NM_LA_m1to5_rep2
				168	38.0907	NM_LA_m1to5_rep2
				169	38.1888	NM_LA_m1to5_rep2
				170	38.4371	NM_LA_m1to5_rep2
				171	38.2952	NM_LA_m1to5_rep2
				172	38.6057	NM_LA_m1to5_rep2
				173	38.8182	NM_LA_m1to5_rep2
				174	38.4706	NM_LA_m1to5_rep2
				175	38.4875	NM_LA_m1to5_rep2
				176	38.6289	NM_LA_m1to5_rep2
				177	38.0679	NM_LA_m1to5_rep2
				178	38.0513	NM_LA_m1to5_rep2
				179	37.9919	NM_LA_m1to5_rep2
				180	38.1963	NM_LA_m1to5_rep2
				181	38.0964	NM_LA_m1to5_rep2
				182	38.0699	NM_LA_m1to5_rep2
				183	37.9806	NM_LA_m1to5_rep2
				184	38.2754	NM_LA_m1to5_rep2
				185	37.9734	NM_LA_m1to5_rep2
				186	38.255	NM_LA_m1to5_rep2
				187	37.7448	NM_LA_m1to5_rep2
				188	37.8754	NM_LA_m1to5_rep2
				189	38.2785	NM_LA_m1to5_rep2
				190	37.9848	NM_LA_m1to5_rep2
				191	38.2798	NM_LA_m1to5_rep2
				192	38.0265	NM_LA_m1to5_rep2
				193	38.2275	NM_LA_m1to5_rep2
				194	38.058	NM_LA_m1to5_rep2
				195	37.956	NM_LA_m1to5_rep2
				196	37.8946	NM_LA_m1to5_rep2
				197	38.0609	NM_LA_m1to5_rep2
				198	37.9126	NM_LA_m1to5_rep2
				199	38.0642	NM_LA_m1to5_rep2
				200	37.8198	NM_LA_m1to5_rep2

## Sheet: Fig.S1C
Fig.S1C. Bar plots showing the average endogenous DNA methylation level (left) and the average chromatin accessibility levels (right) in the whole genome in the human heart.
Sample	Type	DNA_methylation_level_(WCG)	Chromatin_accessibility_level_(GCH)
N16W_LV_ind1	Fetus	0.743586	0.405646
N16W_RV_ind1	Fetus	0.747775	0.382693
N20W_LA_ind1	Fetus	0.739459	0.362167
N20W_LV_ind1	Fetus	0.729454	0.394487
N20W_LV_ind2	Fetus	0.745618	0.393734
N20W_RA_ind1	Fetus	0.731835	0.350981
N20W_RV_ind1	Fetus	0.73412	0.403073
N20W_RV_ind2	Fetus	0.745691	0.360373
NC_LA_ind3	Adult	0.742955	0.427149
NC_LA_ind6	Adult	0.743696	0.41716
NC_LA_ind7	Adult	0.743148	0.38288
NC_LA_ind8	Adult	0.749375	0.465954
NC_LA_indN1	Adult	0.742554	0.371818
NC_LA_indN2	Adult	0.734137	0.31068
NC_LV_ind1	Adult	0.750121	0.386192
NC_LV_ind2	Adult	0.737911	0.415284
NC_LV_ind3	Adult	0.727585	0.410763
NC_LV_ind4	Adult	0.739684	0.373096
NC_LV_ind5	Adult	0.727142	0.42679
NC_LV_ind6	Adult	0.732229	0.433721
NC_LV_ind7	Adult	0.738011	0.436473
NC_LV_ind8	Adult	0.741773	0.43598
NC_LV_indN1	Adult	0.750873	0.39375
NC_LV_indN2	Adult	0.755861	0.438441
NC_LV_indN3	Adult	0.734714	0.468821
NC_RA_ind3	Adult	0.73265	0.399015
NC_RA_ind4	Adult	0.741751	0.40433
NC_RA_ind5	Adult	0.736449	0.366145
NC_RA_ind6	Adult	0.737666	0.398978
NC_RA_ind7	Adult	0.731227	0.439271
NC_RA_ind8	Adult	0.751157	0.49621
NC_RA_indN1	Adult	0.723099	0.358175
NC_RA_indN2	Adult	0.742274	0.423661
NC_RA_indN3	Adult	0.743042	0.399276
NC_RV_ind1	Adult	0.757885	0.478315
NC_RV_ind3	Adult	0.746468	0.430285
NC_RV_ind4	Adult	0.751433	0.436107
NC_RV_ind5	Adult	0.75369	0.417353
NC_RV_ind6	Adult	0.756477	0.407108
NC_RV_ind7	Adult	0.742755	0.437285
NC_RV_ind8	Adult	0.739915	0.443756
NC_RV_indN1	Adult	0.738218	0.41017
NC_RV_indN2	Adult	0.747847	0.40411

## Sheet: Fig.S1D
Fig.S1D. Bar plots showing the average endogenous DNA methylation level (left) and the average chromatin accessibility levels (right) in the whole genome in the mouse heart.
Sample	Type	DNA_methylation_level_(WCG)	Chromatin_accessibility_level_(GCH)
NM_LA_m11to15	Adult	0.680517	0.311778
NM_LA_m1to5	Adult	0.689504	0.381469
NM_LA_m6to10	Adult	0.687198	0.343214
NM_LV_m11to15	Adult	0.684646	0.361624
NM_LV_m1to5	Adult	0.690829	0.355656
NM_LV_m6to10	Adult	0.69054	0.332552
NM_RA_m11to15	Adult	0.683551	0.303374
NM_RA_m1to5	Adult	0.688328	0.333109
NM_RA_m6to10	Adult	0.68736	0.281672
NM_RV_m11to15	Adult	0.68836	0.348826
NM_RV_m1to5	Adult	0.689063	0.356191
NM_RV_m6to10	Adult	0.689619	0.339806

## Sheet: Fig.S2A
Fig.S2A. Heatmap showing row z-score scaled gene expression levels of DEGs (lncRNAs) between the atria and ventricles in the adult human heart. The number of DEGs is reported on the left.
Gene	RC_LA_ind3	RC_LA_ind6	RC_LA_ind7	RC_LA_ind8	RC_LA_indN1	RC_LA_indN2	RC_RA_ind3	RC_RA_ind4	RC_RA_ind5	RC_RA_ind6	RC_RA_ind7	RC_RA_ind8	RC_RA_indN1	RC_RA_indN2	RC_RA_indN3	RC_LV_ind1	RC_LV_ind2	RC_LV_ind3	RC_LV_ind4	RC_LV_ind5	RC_LV_ind6	RC_LV_ind7	RC_LV_ind8	RC_LV_indN1	RC_LV_indN2	RC_LV_indN3	RC_RV_ind1	RC_RV_ind3	RC_RV_ind4	RC_RV_ind5	RC_RV_ind6	RC_RV_ind7	RC_RV_ind8	RC_RV_indN1	RC_RV_indN2
ENSG00000175772.10_4	1.59696	1.29959	1.01637	1.69051	1.12205	1.47638	1.55123	1.61919	1.29241	1.22767	1.40209	1.50144	1.43719	1.83765	1.89488	0.795717	0.725288	0.834681	0.704727	0.655672	0.714627	0.552498	0.792267	0.699558	1.13103	0.995863	0.628926	0.603752	0.964004	0.561008	0.825973	0.586685	0.778782	0.683859	1.08782
ENSG00000197291.8_4	1.8526	1.36902	1.18111	1.05452	1.14753	1.57765	1.46862	1.83509	2.10909	1.83758	1.29815	1.57584	1.73539	1.19551	1.79822	0.966158	0.544143	0.554814	0.641124	0.700839	0.475343	0.684872	0.308144	0.409615	0.720985	0.278852	0.856959	0.698369	0.741378	1.10995	0.545056	0.564201	0.636705	0.900604	1.23059
ENSG00000197813.5_5	0.932953	1.23921	1.19428	1.67778	2.05484	0.955686	1.13696	1.08564	0.997802	1.11637	1.39535	0.916197	0.901325	1.07205	1.64862	0.567927	0.795905	0.960171	0.781792	0.895336	0.433456	0.831062	0.340373	0.665125	0	0.164152	0.94247	0.466239	0.544732	0.917009	0.354642	0.748878	0.627482	0.75484	0.592034
ENSG00000203930.11_3	3.94287	2.15964	2.45432	2.3462	2.22541	2.29116	2.01144	2.71957	3.7416	2.52065	2.05114	1.97826	1.99189	2.09928	2.6565	1.82524	1.07016	1.25986	1.10203	1.14748	0.923606	0.880329	0.959935	0.768245	0.94476	0.764962	1.958	1.20056	1.48037	1.38061	1.62924	1.29622	1.18612	2.0719	1.7201
ENSG00000204588.5_4	1.5809	1.27345	1.02443	1.65792	1.44451	1.6913	1.47254	1.47277	1.28221	1.02875	1.40541	1.63034	1.66423	1.99956	1.93129	0.94643	0.763036	0.819599	0.87093	0.471761	0.722707	0.522655	0.926609	0.566047	1.06579	0.957145	0.832773	0.584225	0.664152	0.519733	0.77423	0.674447	0.632938	1.00825	1.21902
ENSG00000223561.6_7	1.42637	1.05063	1.13768	1.60486	1.6654	1.45095	2.03363	1.71456	2.44369	2.14572	1.23059	1.30062	1.94115	2.00374	1.83182	1.09066	0.597138	0.437282	0.242563	0.526293	0.214849	0.182053	0.228468	0.577259	0.291953	0.135092	1.0957	0.20837	0.285647	0.766294	0.605383	0.545466	0.182986	0.993946	1.13824
ENSG00000223764.2_5	1.41479	0.158671	0.319232	0.660365	0.479678	1.23218	1.69228	1.99143	1.55732	1.50652	1.41735	1.98468	2.05087	1.11754	1.67143	0.0500882	0.0739101	0.0416892	0.0975567	0.0363763	0.0897232	0.0527031	0.0232396	0.124964	0.130795	0.0622973	0.325571	0.315533	0.259249	0.126276	0	0.210857	0.0529856	0.2495	0.165973
ENSG00000223814.1_6	1.44494	0.953259	0.748406	1.14143	0.844212	1.55006	0.882732	1.81452	1.62389	0.729047	1.41	1.37749	1.22505	1.02459	1.85135	0.294321	0.621773	0.174769	0	0	0.364827	0	0	0.3886	0.840174	0	0	0	0	0.604884	0.31629	0	0.253036	0	0.308041
ENSG00000223930.6_6	2.37301	3.18589	3.413	3.3411	3.66454	1.98815	1.59617	1.97281	2.39851	1.72137	1.88713	1.60133	2.36568	3.37388	1.21691	1.63085	1.51403	1.1331	1.32088	1.23355	0.892936	1.68601	1.74566	1.82622	1.16601	1.62502	1.72342	2.16657	1.74524	2.02385	1.38864	2.18946	1.45872	2.23715	1.83254
ENSG00000223969.5_5	1.60936	0.915965	1.07648	0.987986	1.60482	1.26165	2.04921	1.43269	1.20932	1.41583	1.85529	1.31802	1.11054	0	1.77174	0.317365	0	0.390837	0.787519	0.199377	0	1.05639	0	0.506009	0.220619	0.495469	0.582377	1.00971	0.791796	0.510684	0	0.865573	0.430176	0	0.938517
ENSG00000224318.5_4	1.69566	1.50623	1.27851	1.28995	1.10705	0.970393	0.94342	1.82819	1.32196	1.12561	0.931384	1.42396	0.753639	0.367946	0.990882	0	0.57422	0.339419	0.13063	0	0.127442	0	0	0	0.34843	0	0.615938	0.170782	0.125212	0.55397	0	0	0	0	0
ENSG00000224819.1_2	1.33583	1.19169	1.08127	0.969162	1.45247	1.59099	1.01637	1.0415	1.60823	0.834509	0.55823	0.935221	1.22611	1.36073	0.623261	0	0.513837	0	0	0.362632	0	0.339112	0	0.4523	0.659276	0	0	0	0.469407	0.499396	0	0	0.504535	0.423821	0.130285
ENSG00000224957.5_4	1.3051	0.783445	1.17744	1.28506	1.49443	1.22024	0.831948	1.27176	0.673624	0.867084	0.847028	1.35583	1.16512	1.02736	1.12971	0	0	0	0	0	0.0479228	0.0554306	0.146456	0.0598187	0	0.0734935	0.0508528	0	0.0237226	0.0305474	0.0429429	0.168973	0	0.294381	0.150583
ENSG00000224958.5_5	2.15962	2.40634	2.59292	2.30703	2.41679	1.77876	2.51356	2.0203	2.21426	2.66345	2.73474	2.08231	2.1626	1.78366	2.37781	2.06674	1.29008	0.632257	0.238949	1.0176	0.637728	1.31781	0.644058	0.79362	0.830933	0.914775	1.64663	0.711016	1.08418	0.830692	1.62932	1.26258	1.17774	0.688973	0.420985
ENSG00000225519.1_5	0.75317	1.21555	0.979174	0.331623	2.48941	0.959379	0.651716	0.561678	1.6479	1.04038	0.34845	0.458978	2.18644	2.17832	1.33276	0	0	0	0	0.144247	0.526468	0.205666	0	1.34801	0	0.837897	0	0	0	0	0	0	0	0.757946	0.327719
ENSG00000226063.1_5	1.09625	0.966583	1.35407	2.22958	1.92077	1.34719	2.28064	2.48545	2.36587	1.43548	2.18379	2.47229	2.48668	0	1.45849	1.45643	0.231721	0.595833	1.27418	0.61091	0.546777	1.4873	1.03534	0.590146	0.42305	1.3699	0.851332	1.00235	0.226077	1.25511	0.426011	1.31232	0.682116	1.06503	1.03026
ENSG00000226709.1_5	1.82857	2.51384	1.14205	0.358033	1.20179	0.886972	1.66832	1.21058	1.43967	1.2523	0.82717	1.75686	2.09088	1.5737	0.562457	0.32621	0.606635	0.444614	0.235516	0.79371	0.984946	0.952494	0.813973	0.519239	0.749764	0.481435	0.505448	0	0.154583	0.790705	0.867448	0.93983	0.620423	1.92107	1.0005
ENSG00000227082.2_6	2.20036	0.609202	0.632708	0.75491	0.835683	2.26211	2.10403	2.30636	2.0116	1.91896	1.71151	1.95261	1.32918	1.54002	2.08676	0.292124	0.563765	0.378239	0.333857	0.695189	0.34526	0.158046	0.761111	0.196591	0.529007	0.0645655	0.271472	0.262116	0.455877	0.74843	0.586011	0.498954	0.379308	0.715337	0.379732
ENSG00000227220.1_5	1.65205	0.640956	0.771902	1.49382	1.27235	1.31822	1.85878	1.72743	1.69197	1.16504	1.40098	1.87452	1.63329	1.60744	1.71481	0.891571	0.778177	0.190376	0.465872	0.181897	0.382835	0.209936	0.184889	0	0	0.128143	0.409185	0.287525	0.221258	0.22793	0	0.621351	0.596314	0.287805	0
ENSG00000227260.1_4	0.633306	0.874969	1.49514	1.44659	1.79652	1.15957	1.05492	1.16588	1.12608	1.11493	1.63311	1.83321	0.983237	0.524819	0.612727	0.419967	0.388899	0.21442	0.43749	0	0.343125	0	0.1079	0	0	0.276231	0.72413	0	0.202419	0.790004	0.588075	0	0	0	0
ENSG00000228261.1_6	0.607839	0.957853	0.471014	1.27557	1.66595	1.08829	1.29655	0.830086	0.776691	0.835175	0.675573	1.10334	1.32816	0.848735	2.64716	0.322598	0.527306	0.370169	0.364464	0.385711	0.558394	0.266639	0.418659	0.822061	0.890887	0.444818	0.422238	0.204693	0	0.208231	0.682991	0	0.407708	1.20462	0.639251
ENSG00000228509.5_5	1.06312	1.10846	1.36377	2.41362	2.20195	1.18589	1.87147	1.81074	1.56479	1.25666	1.53747	1.45086	1.30041	1.47201	1.15491	0	0.14307	0.203114	0.117538	0.428286	0.195041	0.100232	0.249029	0.175813	0.632739	0.649712	0.323132	0.319181	0.314548	0.335764	0.318053	0	0	0.250108	0.649681
ENSG00000228826.2_5	1.74198	0	0	0	0	1.45946	1.40377	1.71659	2.12258	1.62698	0.744114	1.1308	1.5856	1.08414	1.08796	0	0	0	0	0	0	0	0	0	0	0	0	0	0	0	0	0	0	0	0
ENSG00000229019.1_6	1.57849	1.08822	1.40422	1.69408	1.65083	1.1606	1.81143	1.69422	1.65619	1.6834	1.34702	2.1243	1.72046	2.10085	2.22886	0.649294	1.05525	0.743184	0.502011	0.652812	0.617884	0.597511	1.21724	1.02844	0.96662	0.438275	0.939283	0.444905	0.888016	1.05283	0.286738	1.04443	0.471893	1.10913	1.01019
ENSG00000229240.8_3	0.510922	1.07204	0.874457	0.522756	1.84173	1.36773	1.2766	0.812462	0.987957	1.13126	1.00443	1.26605	1.31635	1.66629	0.961743	0.155056	0.15761	0.266963	0.384564	0.33829	0.256571	0	0.0330602	0.119162	0.576321	0.305921	0.369469	0.509693	0.382368	0.506635	0.076726	0.576677	0.356538	0.703825	0.719337
ENSG00000229694.6_6	1.1715	0.876147	0.867089	0.862695	1.1087	1.60551	1.38664	1.36693	1.63518	1.10263	1.14084	1.33638	1.0988	1.56005	1.61423	0.671186	0.311586	0.129137	0.0858838	0.131125	0.563834	0.187311	0.598682	1.2086	1.10381	0.21962	0.367657	0.176496	0.692571	0.683428	0.617954	0.197367	0.702464	1.29046	0.683245
ENSG00000229852.2_6	1.16362	0.781027	0.783609	1.17336	1.25724	1.33031	1.06518	0.960735	0.950991	0.946797	0.961933	1.16379	1.24329	1.03474	1.10797	0.420455	0.304341	0.355577	0.159589	0.425636	0.43496	0.364427	0.275856	0.269024	0.278051	0.131497	0.482416	0.681878	0.672273	0.725196	0.648426	0.640747	0.542528	0.743304	0.580203
ENSG00000230082.1_5	1.3237	1.14728	1.07966	0.690526	1.03986	0.697634	1.1434	1.3073	0.880825	1.26124	1.12765	1.23848	1.05739	1.22792	1.40952	0.85708	0.28703	1.05869	0.588877	0.520451	0.316855	0.59108	0.500182	0.49618	0.530035	0.609274	0.261564	0.69942	0.51467	0.569627	0.406529	0.379841	0.49945	0.864573	0.306904
ENSG00000230148.8_5	2.09354	1.64872	1.65983	1.13896	1.30923	1.10097	0.724971	1.30813	1.59404	1.80725	1.18327	1.19602	1.27203	2.00103	1.39961	0.350846	0.72353	0.869363	0.857931	0.466126	0.584998	0.592066	0.779978	0.916786	0.873388	0.627112	1.09638	0.372776	0.778964	0.560934	0.71905	0.712599	0	1.51232	0.906676
ENSG00000230943.2_5	1.8557	3.94396	3.07614	1.00638	2.50806	0.067195	0	0	0.0554303	0.227382	0	0	0.0880215	3.48574	0.135063	0	0.11196	0	0	0	0.050426	0	0	0	0	0.102169	0.0609904	0	0	0	0	0	0	0	0
ENSG00000231652.2_5	1.34319	1.37864	1.66881	2.10016	2.05163	1.75105	1.93701	1.99715	1.46351	1.49082	1.83128	2.18934	1.67756	1.17372	2.14964	0.802421	0.659078	0.857194	0.774578	0.418035	0.822596	0.404061	0.469623	0.326622	0.765109	0.550572	0.872244	0.905684	0.652718	0.174317	1.0053	0.697283	0.952768	0.571401	0.731423
ENSG00000232002.1_4	1.89516	1.51429	2.72313	2.58455	1.94227	2.59634	3.35102	3.86817	3.93697	2.7725	3.99318	4.1131	3.54828	0.78066	2.78573	1.2721	0	0.832144	2.002	0.92896	0.780132	1.53918	0.381337	1.78029	0.288068	1.23666	1.03715	1.7409	1.23247	1.65933	2.13304	1.7264	1.79671	2.18793	0.381697
ENSG00000232056.1_5	1.4624	0.850977	0.60707	0.464258	2.6358	2.17829	1.51803	1.40997	1.81433	1.55176	0.440109	1.44849	1.90533	1.75185	2.17319	0.853852	0.563956	0.705377	0.77238	0.893841	0.642149	0.378607	0.800897	0.721308	1.33957	1.00604	0.274315	0.919902	0.551621	0.629001	0.646917	0.4544	0.264415	1.12719	0.643319
ENSG00000232079.6_4	1.72259	1.75327	1.91293	0.895915	1.44588	0.752747	0.304744	1.29557	1.68227	1.33862	0.185212	0.415185	0.567605	2.49674	0.690299	0.481305	0.341621	0.283857	0.290855	0.183431	0.105291	0.260092	0.396328	0.236259	0.417829	0.333807	0.706545	0.399844	0.365158	1.04777	0.253252	0.649554	0.287713	1.36966	1.01976
ENSG00000232310.7_6	1.10448	0.7712	1.7133	3.25152	2.22923	1.61283	2.18188	2.06877	1.99227	1.63833	2.13892	2.24246	2.09823	0.950525	2.42205	0.362142	0.148386	0.127511	0.232791	0.317855	0	0.197346	0.283954	0.241473	0.23584	0.10867	0.106648	0.194687	0.200267	0.100409	0.144741	0.0111384	0.243954	0.375765	0.077103
ENSG00000232860.7_4	0.657271	1.15598	0.92563	0.633347	1.6005	1.47461	1.36649	1.24028	1.11068	0.980168	1.01409	1.10046	1.06429	0.845831	1.02373	0.187525	0.466025	0.488205	0.797501	0.486782	0.485859	0.340938	0.411733	0.416403	0.86591	0.440378	0.424458	0.6085	0.416696	0.729218	0.319197	0.348006	0.446937	0.73064	0.659641
ENSG00000234614.1_5	2.53475	0.782046	0.629905	2.02678	1.15531	1.81907	2.42299	1.77585	1.9557	1.98726	1.80646	2.57194	2.17378	1.69312	2.20377	0.486328	1.16005	0.666838	0.38477	0.752625	0.732843	0.206047	0	0.320653	0.371476	0.863427	0.913718	0.282333	1.02836	1.06377	0.670931	0.889316	0.158041	1.08763	0.859584
ENSG00000235092.5_5	1.20301	0.644327	0.677793	0.768411	0.672605	1.12142	1.1085	1.28242	0.975125	1.39373	1.3145	1.11919	1.16414	1.07285	0.940781	0.471261	0.359505	0.350272	0.622947	0.614032	0.121292	0.267152	0.400141	1.02389	0.787768	0	0.511874	0.228797	0.600876	1.01614	0.323157	0.660668	0.340166	0.3508	0.543114
ENSG00000235160.1_5	2.18169	3.04114	3.11131	4.12234	4.20893	2.85132	3.42286	2.92552	2.84831	3.11843	3.40855	3.97811	3.1459	2.43013	3.22937	0.815566	0	0.656855	1.69511	0.286554	1.88967	1.80621	1.90257	1.83214	0.268009	1.39657	1.45562	0.506632	0.599272	1.24143	2.14549	0.306828	0	1.67905	2.32097
ENSG00000235823.2_4	1.60567	1.46589	1.07642	1.55408	1.22886	0.855811	0.972705	1.14582	1.48622	1.51721	0.979013	1.46613	1.21585	0.845578	1.10009	0.307939	0.637639	0.815499	0.574072	0.74319	0.649723	0.60562	0.614688	0.358278	0.707185	0.594055	0.562134	0.699595	0.566131	0.458797	0.579571	0.468798	0.593644	0.713781	0.551926
ENSG00000235949.1_5	4.26431	3.37563	4.25888	4.17601	3.96983	4.22857	4.49463	4.22957	3.29011	3.95345	4.19938	4.55075	4.24957	3.83643	4.08025	0.554766	1.2894	0.447725	0	0.746633	0.301335	0	0	0.368657	0.29751	0	0.884371	0	0.784194	0.711712	0.352812	0	0	0.382672	0.692886
ENSG00000237187.8_5	1.99792	1.6126	1.3841	2.22673	2.00222	1.53149	1.68099	1.86231	1.76813	1.31233	1.42377	1.78207	1.67419	1.22476	1.90126	0.176774	0.16267	0	0.365698	0.0771885	0.028187	0.118761	0.176096	0.0611225	0.311186	0	0.371174	0	0.312802	0.185874	0.152867	0.141209	0	0.985802	0.24569
ENSG00000237512.6_5	3.80837	3.5204	4.17385	2.94281	2.71726	2.94048	3.3028	4.31966	3.68065	4.19698	4.59624	3.42241	2.79752	2.15514	2.63187	2.34837	3.71727	2.08221	1.96839	3.32153	3.30805	2.64797	3.148	1.63355	1.40126	0.969716	1.64642	1.19685	3.43034	2.16974	2.57436	1.64182	2.41511	1.37087	1.10989
ENSG00000237596.6_7	0.542866	1.24981	1.1653	1.66826	2.42709	1.91051	2.15749	1.85657	2.32092	1.4348	1.42165	2.65395	2.01827	1.59934	2.6942	0.801256	0.873476	0.823096	0.987998	0.950285	0.773909	0.598879	0.743057	0.794173	1.04475	1.31557	1.15578	1.11691	0.762925	1.10228	0.530587	1.02417	0.705902	1.66973	1.32368
ENSG00000237949.1_4	3.44666	3.93168	4.24284	4.45565	4.05276	3.55548	4.83443	4.31449	4.30701	3.95612	4.53225	4.23588	3.35379	2.83461	3.98133	3.32074	1.96257	1.50084	2.10723	1.72907	1.92741	3.31346	2.55101	2.87295	1.61976	1.54997	3.14908	2.78938	2.03441	2.73119	2.87023	2.93764	2.54153	3.0267	2.64999
ENSG00000238120.1_5	2.54973	1.60967	1.47614	1.19043	1.96362	1.6249	1.43995	1.81819	1.43949	1.91843	1.8163	1.22257	1.91108	1.7534	1.99505	1.00518	0.691374	1.0803	0.426698	0.421938	0.543334	0.646835	0.518134	0.722175	1.0581	0.547236	0.454311	0.790911	0.781042	1.13598	0.932904	1.03344	0.917452	1.56249	1.39679
ENSG00000239523.5_6	1.43907	1.37504	1.01332	1.3251	0.581492	1.54395	1.54829	1.92574	1.60127	1.22454	1.44781	1.17365	1.439	0.949134	1.41604	0.866566	0.551514	0.545309	0.910793	0.959866	0.312548	0.205413	0.63834	0.581253	0.604419	0.203178	0.458116	0.364305	0	0.786195	0.47864	0.647381	0.238167	0	0.563201
ENSG00000240207.6_7	1.49839	0.787459	0.791859	1.0364	1.69454	1.79169	1.10638	1.12486	1.23348	1.2273	0.799727	1.5491	1.76766	1.66889	1.68647	0.564053	0.569657	0.515881	0.426698	0.466958	0.624037	0.267007	0.665778	0.763357	0.420277	0.617928	0.404753	0.386261	0.309708	0.668285	0.54957	0.45827	0.246886	1.33059	0.723388
ENSG00000240240.8_6	0.993425	1.09927	1.34602	1.61167	1.34128	0.840382	1.02726	2.03012	1.87621	0.685893	1.68386	1.79155	0.265307	0.419338	0.848393	0.210541	0.332235	0.0969944	0.159807	0.24087	0.274145	0.376131	0.0275212	0.0339996	0.1899	0	0.0329416	0.0585525	0.165307	0.254432	0	0.432921	0.377937	0.558463	0.350983
ENSG00000241158.6_7	1.62732	1.73037	1.3376	1.32133	0.839152	1.70423	0.916789	1.68099	1.47468	2.14381	1.02554	1.34626	1.65788	2.34537	2.09109	0.248641	0.653078	0.254417	0.46855	0.338619	0.477575	0.430812	0.387846	0.165448	0.596515	0.304432	0.375208	0.385758	0.148962	0.32371	0.596525	0.190971	0.249024	0.574333	0.817131
ENSG00000243415.2_5	1.1334	1.10927	0.519175	0.84623	1.21117	1.27343	1.0772	0.756474	1.39516	1.50416	0.554385	1.16871	1.07823	1.14376	0.807534	0	0.481306	0.130482	0.128305	0.542875	0.380867	0.541499	0	0.105326	0.487629	0	1.14427	0.135751	0	0.427133	0.194262	0.289599	0	0.962141	0.689159
ENSG00000244198.6_5	1.39629	1.29091	1.58193	1.42593	1.42964	0.996736	2.02413	1.15468	1.42442	1.67292	1.93885	1.70046	1.93122	1.38694	1.84333	1.13739	0.83057	0.575199	0.927906	0.597725	0.709465	1.00213	0.767545	0.854728	0.452636	0.682426	1.06448	0.87583	0.749454	0.796429	0.823147	0.826161	0.666145	1.53172	1.20704
ENSG00000244459.2_5	1.87181	2.55309	1.75969	0.90667	1.113	2.5252	0.952506	2.14733	2.15798	2.62508	3.22067	1.28525	2.35698	1.31329	1.70869	0.562221	0	0	0.37413	0.32491	0	0.223166	0.232952	0	0.423685	0.561871	0.880163	0.461398	0.359791	0	0.350822	0	0.343838	0	0.273623
ENSG00000246214.1_6	1.54675	1.5044	1.25406	0.742167	1.36462	2.33965	1.34497	1.88964	2.06083	2.16231	1.91151	1.70168	2.05146	2.02808	1.62771	0.135915	1.03229	0.544057	0.113477	0.457211	0.685327	0	0.655523	0.185789	0.452659	0.821942	0.0514468	0	0.68414	0.310339	0.279777	0.242894	0.217511	0.629926	0.349583
ENSG00000247081.7_6	1.15587	1.18062	1.25711	1.74714	1.33022	1.57909	2.15228	1.5285	1.15367	1.57387	1.46638	1.25186	1.23048	1.46097	1.00424	0.914232	0.979613	0.537788	0.708493	0.85325	0.820677	0.767468	0.597355	0.852405	0.776377	0.476077	0.95991	0.489127	0.485822	0.896331	0.925357	0.613952	0.865044	1.24714	0.793736
ENSG00000247809.7_7	2.52743	2.09111	2.08224	2.44204	2.49354	2.20375	2.41123	1.93592	1.90823	2.18815	2.18061	2.36234	2.25417	2.68781	2.5207	1.1126	1.22864	1.07824	0.751598	1.39241	0.83083	0.809459	0.642067	1.24274	1.25989	0.864833	1.46159	1.06527	0.983196	1.11978	0.924338	1.12986	0.908987	1.91101	1.96107
ENSG00000248174.5_7	1.5352	0.854158	1.00932	0.82805	1.14879	0.541387	2.11471	1.95271	1.68568	0.548894	1.29691	0.856221	1.03591	0.65601	0.537361	0.472962	0.0887303	0.57165	0.625086	0.150768	0	0.28556	0	0.648719	0.176659	0.292763	0.106182	0.468346	0.388271	0.467457	0.0426657	0	0	0.0467127	0.149646
ENSG00000248309.7_7	1.04406	1.04633	1.01801	1.42567	1.18992	1.26192	1.08368	1.21464	1.07159	0.982747	0.888319	1.049	0.943875	1.4483	1.41366	0.37509	0.626436	0.775208	0.310679	0.280493	0.352466	0.299145	0.545701	0.797609	0.417726	0.455093	0.665182	0.396927	0.664637	0.766686	0.803043	0.606074	0.666717	0.769959	0.701898
ENSG00000248323.6_6	1.57446	2.37944	2.21539	1.99731	2.14896	2.29628	2.85766	2.23486	2.63799	2.35889	2.13735	2.59734	2.13715	1.71983	2.31432	0.919691	0.895556	1.01961	0.915906	1.2535	0.972307	0.88329	0.964811	0.945951	0.980081	1.27962	1.26623	1.10679	0.886246	1.1499	0.782013	0.925818	0.896745	0.975679	0.935613
ENSG00000249261.1_5	1.18241	1.25734	1.33349	1.44802	1.596	1.06323	1.67624	0.982746	1.84324	1.36912	1.5542	0.911004	1.20177	0.647085	1.16564	0	0	0	0	0	0	0	0	0	0	0	0	0	0	0	0	0	0.114266	0	0
ENSG00000250742.3_6	1.7931	1.56811	1.29168	1.10434	0.700926	0.828665	0.913477	0.593519	1.40585	1.19474	1.02626	0.592312	0.960422	1.53847	1.06705	0.506546	0.338907	0.625112	0.587123	0.268164	0.428884	0.398802	0.40739	0.410541	0.223697	0.135554	0.498782	0.391634	0.495885	0.729467	0.548673	0.582785	0.338535	0.81321	0.509356
ENSG00000250891.1_5	3.06633	2.13108	2.5771	3.71694	3.79319	2.70275	2.35985	2.92407	1.74647	2.3952	1.82542	2.73106	3.02361	1.99954	2.32748	1.39706	1.70433	1.23284	0.819056	1.55091	1.53934	1.12078	1.44626	1.69285	1.95986	1.16184	2.04933	1.28296	1.65384	1.41606	1.54533	1.80084	1.63461	2.61144	2.11994
ENSG00000251301.6_6	1.74086	1.29408	0.513399	2.17046	2.87543	2.39365	2.30117	3.48194	2.64699	1.91657	1.16367	3.13442	1.85252	0.670025	3.64477	0	0	0.300177	0	0	0.102756	0	0	0.157902	0	0.296847	0	0.138095	0.17227	0	0.338165	0.0638689	0	0	0.146491
ENSG00000251615.3_5	2.5127	2.51403	2.22289	3.01843	2.39619	3.1017	3.41317	3.11075	3.00275	2.74204	2.57784	3.17526	2.45842	2.54804	3.47756	2.30102	1.74472	1.89499	1.80662	1.69395	1.63053	1.71998	1.79264	1.54002	1.98688	1.73392	1.96557	1.65444	1.72444	1.77779	1.38617	1.58737	1.6642	1.64368	1.78601
ENSG00000253122.1_5	2.5869	2.67125	2.89873	3.33362	3.24752	2.26673	3.14795	2.35581	2.31063	2.32615	2.48126	3.0911	2.76548	2.08861	2.68345	0	0	0	0	0	0.416423	0	0	0	0	0	0	0	0	0	0	0	0.47526	0.523631	0
ENSG00000253389.2_5	1.43663	2.60373	3.41082	3.83316	3.05155	2.18729	3.73226	1.73892	2.71223	1.96109	3.28748	3.5836	1.71252	1.34653	3.13105	1.92674	1.23883	1.35212	0.95887	1.3293	1.48206	1.17769	0.890221	0.469124	0.998187	0.865719	2.85848	2.34241	1.59289	2.39871	1.77888	1.87551	1.27024	1.508	1.77353
ENSG00000253807.5_4	3.29183	2.63907	3.77343	2.31673	2.33064	3.80247	3.09052	3.83864	3.7594	3.68158	3.38655	3.89743	3.88581	2.34135	2.57941	0.866239	1.13434	0.718885	1.79046	0.814642	1.22652	3.35535	1.47191	2.09163	0.616882	1.84293	1.50879	2.04045	1.58429	2.56026	3.482	2.91485	2.29461	3.34567	3.226
ENSG00000254002.1_5	2.01261	1.54567	1.8594	1.15126	1.15058	1.97866	2.89902	2.91507	2.83274	2.64745	3.1349	3.16233	2.24709	0.474559	1.80953	0.662895	0.425804	0.775038	0.890741	0.759222	0.749334	1.36712	1.0513	0.997015	0.922401	0.74544	1.04011	1.49167	1.64023	1.22798	0.927899	1.28588	1.53455	1.5011	1.10449
ENSG00000255020.1_5	1.16062	2.14057	2.53262	2.67523	2.12978	1.40466	0.698743	1.76788	1.00188	0.748222	1.16315	1.09974	1.24742	1.74877	0.66554	0.602182	0.742627	0.763268	0	0.42027	0.887373	0.19003	0.369467	0	0.621645	0.115682	0	0.260903	0.45675	0.206437	0.10084	0.152711	0.914354	0.162294	0.31227
ENSG00000255399.3_5	4.31083	4.17199	5.08863	4.83673	4.91648	4.68749	4.4637	4.60098	4.41463	4.52914	4.94589	4.68897	4.76573	4.06312	4.34449	1.45837	3.034	3.04881	3.01139	2.82802	2.90894	1.40244	3.05128	3.20088	3.23535	1.2811	2.13989	2.30065	2.01113	2.73582	1.5023	2.3302	3.08571	1.44085	2.76027
ENSG00000255772.5_4	0.90042	1.1546	1.61731	1.75745	1.98933	1.4667	2.35717	2.13676	1.74622	1.2756	1.43333	1.16297	1.67257	1.65308	1.37211	1.08613	0.614228	1.58151	0	0.977334	0.299005	1.02158	0.552141	1.6144	0.980476	1.12201	0.969772	1.28245	1.11286	0.624764	0.35013	0	0	0.516236	0
ENSG00000256824.1_6	1.30827	1.26884	0.698907	2.04985	1.11089	0.813562	0.999504	0.773633	0.929972	1.01964	1.37497	1.45837	1.01276	0.30461	0.802595	0.620568	0.55212	0.46008	0.962757	0.615048	0.238578	0.0423536	0.873573	0.0457229	0.382887	0.398357	0	0.81152	0.8128	0.217563	0	0.759656	0.163267	0.770177	0.456191
ENSG00000257027.1_5	1.91376	2.36956	2.48557	3.10564	3.75137	2.51802	2.22498	2.34608	2.17583	1.72971	2.31912	2.656	2.5461	2.10103	2.34426	1.22113	1.14991	1.07251	0.690193	1.1987	1.11713	1.11834	0.764994	1.28715	1.81757	1.15927	2.19551	1.24728	1.55429	1.34507	1.2453	2.06529	1.05964	2.27228	1.6126
ENSG00000258098.1_5	0	0.630518	0.474276	0.488216	2.84094	1.45133	1.29977	1.60814	1.23894	0.956805	0.241779	0.893493	1.41392	1.34912	1.34586	0	0.236252	0.516051	0.508466	0.806595	0.556393	0	0	0.668886	1.09149	0.918361	0.947352	0.253505	0.90013	0.200478	0.935136	0.365743	0	0.943411	1.1324
ENSG00000258851.1_5	1.80571	0.95487	0.616442	0.642852	0.870361	1.24905	1.51641	2.09267	1.5507	0.521032	1.3034	1.30355	0.857749	1.77362	1.17016	0.262566	0.449477	0.839014	0.668168	0.803578	0.836347	0.541499	0.819347	0.749869	0.440906	0.221837	0.286954	0.578527	0.40737	0	0.623417	0.454703	0.234063	0.871587	0.523449
ENSG00000258913.1_5	1.23687	0.855329	1.62765	0.342017	1.97446	1.67802	1.52556	2.115	1.06852	0.930879	0.719338	1.42522	1.21846	1.02012	0.897267	0	0.235485	0	0.111298	0	0	0	0	0	0	0.312507	0	0	0.106653	0	0	0.100146	0.322632	0.140389	0.154643
ENSG00000259351.1_5	0.894135	1.75373	1.31932	1.669	2.59729	2.39563	1.81127	1.81076	2.03797	1.38999	1.30246	2.3317	1.77652	1.72247	1.00765	0.425755	0.445161	0.589421	0.417804	0.639934	0.613496	0.3665	0.574488	0.348823	1.34738	0.448326	0.558814	0.544115	0.807204	1.07457	0.771002	0.72238	0.427954	1.07086	1.37971
ENSG00000259363.5_5	2.34222	1.93209	2.78408	2.44842	2.75833	2.74521	3.19595	2.27531	2.5763	1.93364	2.69911	2.89852	2.91093	2.59487	2.38919	0.783276	1.98948	1.38097	1.46329	1.31225	1.12676	1.68692	0.92015	2.02219	1.64295	1.44993	1.35572	1.43282	1.3687	1.16647	0.903887	1.84571	1.37059	1.92575	1.49723
ENSG00000259575.1_5	0.968695	0.925657	0.820914	1.01413	1.72135	1.28928	1.01	1.52512	0.996394	1.38531	0.655261	1.53616	1.15661	1.65383	0.740894	0.1064	0.50639	0.101101	0.146641	0.528637	0.502886	0.403192	0.276305	0.120514	0.824545	0.067364	0.464365	0	0.348177	0.338263	0.871073	0.595914	0.36027	0.862387	1.00451
ENSG00000259834.1_5	1.02623	0.801493	1.15991	2.7904	2.04664	0.753661	0.93336	1.32817	0.865316	0.682162	0.788286	1.9528	0.96168	1.10739	1.35468	0.528542	0.470774	0.474753	0.477887	0.420992	0.374717	0.721648	0.346169	0.493362	0.359506	0.291251	0.367773	0.369169	0.336843	0.497939	0.449061	0.304102	0.416483	0.79755	0.7884
ENSG00000259959.1_5	1.56634	2.01902	1.87353	2.00272	3.62554	1.91354	1.89087	2.10098	2.43736	1.35959	1.76893	1.96061	2.17596	1.68171	1.85793	1.07321	0.996429	1.16941	1.03789	1.15809	0.937981	0.988612	1.01651	1.0209	0.880259	1.12314	1.60933	1.21633	1.12567	1.5464	1.19836	1.44027	1.08306	2.01823	1.87084
ENSG00000260000.2_5	2.20241	2.4207	2.80867	3.0081	2.73674	1.64129	2.57235	2.48939	2.19127	2.02025	2.26742	2.7888	1.58701	1.78105	2.69007	1.36284	1.02909	0.813031	1.52696	1.32379	1.30535	1.76843	2.01643	1.22347	1.02812	1.46046	1.27085	0.877148	0.793322	0.558855	1.37731	0.6713	1.06236	0.982911	0.75153
ENSG00000260186.5_4	3.03374	2.47994	3.24568	3.28887	3.1179	2.96703	3.9018	5.17924	4.6017	2.84461	4.32294	4.19202	3.75646	1.5217	4.46306	1.78026	0.659951	1.24524	0.781955	0.790534	1.85786	0.87494	0.558919	0.960805	0.735247	1.25379	4.06292	1.785	2.20176	1.77177	2.9982	1.46659	0.587931	2.24424	2.30157
ENSG00000260941.1_4	1.99471	1.48621	1.70925	2.52679	2.50775	1.86034	1.86267	1.82193	1.57829	1.777	1.87835	2.50906	1.93443	1.93192	2.60034	1.47899	1.01933	0.725755	1.0399	1.06304	0.982669	0.777074	1.05246	1.212	1.6335	1.10625	1.10188	0.978321	1.11544	1.27004	0.90548	1.00134	0.76992	1.88427	1.27091
ENSG00000261578.1_5	1.85429	1.66324	1.40676	0.648164	1.29878	1.92617	1.4419	1.35335	2.39031	2.10787	1.18203	0.715354	1.05983	2.16507	0.709849	0.487894	0.735363	0.71268	0.429172	0.617554	0.615662	0.856572	0.393567	0.409901	0.789464	0.191618	0.671843	0.713639	0.442288	1.19759	0.961631	0.934242	0.512079	1.14082	1.27522
ENSG00000261606.5_6	1.98618	2.95284	2.58239	3.62229	4.09122	3.62577	3.13644	3.36989	3.31217	1.30649	2.25798	4.07908	3.50077	3.50556	3.04741	0.176579	0.210221	0.264812	0.0542456	0.119924	0.035473	0.015534	0.117758	0.257019	0.330791	0.0305459	1.30416	0.0621678	0.915237	0.948998	0.088265	0.0272659	0.330676	1.3391	2.03694
ENSG00000262202.4_5	6.22022	4.22257	3.34754	6.19809	2.3487	2.07987	3.78784	5.03469	0.921053	5.63022	3.45043	6.08765	2.54882	2.29049	5.373	0.898917	2.04059	1.63454	1.26104	1.45938	1.85498	2.84036	0.966345	1.18872	1.16268	2.24612	2.67847	3.62195	3.46562	2.41818	4.37583	2.67639	2.77175	2.29337	0.717372
ENSG00000263105.1_5	2.83155	2.01948	1.73285	1.75275	2.0207	2.40798	2.25002	2.76983	2.3227	2.33489	1.95854	1.9078	2.88953	2.84934	2.16619	1.8288	1.04427	0.731373	1.88867	1.20149	1.07471	1.47078	1.78791	0.841869	1.06402	1.4913	0	0.755447	0.987427	1.00096	1.36223	0.661227	1.23351	0.813758	0.817755
ENSG00000263301.1_5	2.19703	2.46441	2.69713	1.7368	1.91926	2.40211	2.50117	2.20038	2.68282	2.40684	2.70258	2.58376	2.00578	1.57233	2.21437	1.15673	1.15584	1.14999	0.333887	0.917374	1.27566	1.49805	1.01974	1.22399	0.37878	1.78376	0.989725	1.0738	1.34744	1.51857	1.36394	1.20604	1.20286	1.17697	1.07186
ENSG00000264345.1_4	0	1.25456	1.35159	2.4323	1.7569	1.1942	2.28011	1.61399	1.78941	2.27607	1.69406	2.56587	0.422185	1.24742	2.36928	0.61272	0.312958	0	0	0	0.0957863	0	0.273191	0	0.38358	0	0.544336	0	0	0	0.452537	0.224494	0	1.05466	0.581986
ENSG00000264772.6_6	0.935673	1.06809	0.582221	0.8446	0.841466	1.62431	0.759625	1.6981	0.797902	1.62085	0.322038	0.513503	1.83051	2.0261	1.99938	0.787814	0.381864	1.40587	0.544826	0.494046	0.4505	0.347131	0.451345	0.144909	0.552044	0.961783	0.726009	0.337224	0.256168	0.508567	0.566434	0.165243	0.157546	1.05213	1.2888
ENSG00000266283.1_5	2.02236	1.45968	1.6777	2.64067	1.89764	2.18413	2.47694	2.1063	1.78014	1.77706	1.99297	2.46037	1.62551	2.00003	2.8579	1.56424	0.906273	1.07673	1.13824	1.06133	0.796581	1.07454	1.41556	0.881459	1.14937	0.966443	1.29117	1.44492	1.2529	0.991908	0.807137	1.39038	0.750532	1.46331	1.30736
ENSG00000267069.1_5	1.58037	1.57557	1.25173	1.46441	1.79082	1.69076	2.01837	2.54611	2.04775	1.70429	2.21705	2.0642	1.6594	1.10176	1.63453	0.26377	0.794733	0.796837	0.969468	0.984586	0.448233	1.04011	0.871779	0.62512	0.683682	0.756242	0.609063	0.580915	0.701323	1.23652	0.902397	0.942299	0.757365	1.28062	0.759021
ENSG00000267272.5_5	2.47722	1.45791	1.1379	2.51448	2.20115	1.72028	2.48642	1.93911	2.39092	2.39043	1.49379	2.13855	1.91024	1.52854	2.07098	1.18247	0.729975	0.889667	0.97067	0.669738	0.516547	0.818252	0.714765	0.776783	1.17088	0.777924	0.993658	1.09169	1.06564	0.899453	1.00668	0.863346	1.01117	1.45116	1.36117
ENSG00000267405.1_5	2.67431	4.40875	3.42756	2.88773	3.92386	3.6548	4.00875	3.7299	3.97522	3.64583	3.26608	2.95918	4.05504	2.95194	3.88548	2.26989	1.79389	2.61157	2.56212	2.61319	2.99491	2.62015	2.4117	3.21888	1.65368	3.02901	2.31403	1.57653	1.59045	2.14588	2.70758	1.86875	2.06536	2.34861	1.82952
ENSG00000269887.1_6	1.46399	1.41446	1.05651	1.57716	1.75202	2.10856	1.77337	1.99852	0.905281	1.76003	1.12509	1.92772	2.02431	1.71965	1.72936	0.75974	0.902876	0.595833	0.800479	0.960793	1.14561	0.697673	0.580768	1.31638	1.20808	0.849355	0.841982	0.567762	0.773632	0.846151	0.784935	0.871184	0.903004	1.2461	1.42636
ENSG00000270022.3_5	2.32147	0.952972	0.661278	2.61643	0.684602	0.771254	0.859111	0.734103	0	0.445197	0.651782	2.24867	1.0713	0.874131	2.74745	0.500523	0.49063	0.274748	0.141514	0.781922	0.233595	1.26164	0	0.704372	0	0.757613	0.866308	1.00813	0.838992	0.432946	0.781348	0	0.337421	1.03611	0.368266
ENSG00000270087.5_7	0	1.88734	1.58046	2.58544	0.281655	0.393569	1.5785	0.567272	0.243727	0.279649	2.56257	0.314632	0.412599	2.16335	0.718616	0.0521502	1.81877	0.504807	0.0486579	0	0.137875	0.0548708	0.0480119	0.323537	0	0	0.0573884	0.0515648	0.0465849	0	0.162995	0.317256	0.0551646	0	0.615728
ENSG00000271204.1_6	1.36569	1.32789	0.692361	1.13649	1.97455	1.4733	1.71319	1.16435	1.43688	1.66614	0.771223	1.95098	1.88331	2.23549	2.10448	0.55399	0.667523	0.476918	0.744828	0.907482	0.585118	0.158346	0.646521	0.809246	1.38001	1.01466	1.03735	0.693368	0.761812	0.807343	0.46238	0.585836	0.36916	1.42741	1.64339
ENSG00000271952.1_4	4.34512	4.76207	4.88739	4.92624	4.7716	4.84344	5.02965	5.35234	5.32115	5.24632	5.00719	4.70454	4.67697	4.22927	4.96207	2.86197	3.61622	3.59218	3.97958	3.69492	3.11313	3.83278	3.46725	3.01643	3.40616	2.67523	2.90153	3.68746	3.39812	3.14711	3.76883	3.41897	3.01875	3.30289	1.81569
ENSG00000271973.1_5	0.779872	0.520029	0.672952	0.909557	1.11009	0.973177	1.15664	1.8435	0.786874	1.28505	0.851868	1.45743	1.4747	1.5784	1.40717	0.786867	0	0.248068	0.516153	0.466001	0.677003	0.637429	0.737084	0	0.845627	0.219986	0.904836	0.476236	0.556111	0.87553	0.716149	0.526672	0.504813	0.209905	1.35639
ENSG00000272153.1_5	2.01657	0.634902	1.58929	1.23366	1.95853	1.09539	0.421575	1.62039	1.60437	1.00355	1.46131	1.73464	1.37846	1.42687	0.997541	0.898917	0.650804	0.409291	0.537283	0.722437	0.461439	0.486128	0.869239	0.437573	0.912725	0.758058	0.687136	0.661068	1.15926	0.261839	0.896571	0.973024	0.525559	1.15847	0.670055
ENSG00000272293.1_5	1.14023	0.729121	1.29826	0.87049	0.955156	1.02059	0.456032	0.918323	1.15317	1.07093	1.24375	1.45232	0.980843	1.31231	1.42195	0.401163	0	0	0.493006	0.590279	0.612889	0.821555	0.567789	0.614254	0.160176	0.789125	0.470454	0.29922	0.501535	0.681371	0.78745	0.749807	0.353593	0.187053	0.75674
ENSG00000272944.1_5	1.99558	1.68741	1.97486	2.50386	1.82743	2.41407	2.31341	2.54693	2.28321	1.81929	2.04842	2.38284	2.00822	1.50473	2.215	0.942752	1.00584	0.55001	0.721527	0.898239	0.405706	0.41895	0.569929	0.567557	0.684055	0.809204	0.912121	0.648426	0.865666	0.572696	0.429264	0.394396	0.923573	0.441061	0.318964
ENSG00000273321.1_5	0.36091	0.847024	1.20725	1.86431	0.968564	1.02441	1.30738	0.776276	0.0463874	1.1901	0.717444	1.87501	0.628369	0.747478	1.54793	0	0.124007	0	0	0	0	0.186058	0	0	0	0	0	0.13344	0	0	0	0	0	0.255827	0
ENSG00000273348.1_5	1.4164	1.04355	0.625372	1.568	1.33373	0.777755	1.24698	1.27974	1.05909	0.988329	0.117408	1.53263	0.903211	0.357729	1.20224	0.784421	0.366688	0.329907	0.463285	0.218061	0.763024	0.362109	0.500876	0	0.313315	0.839582	0.675645	0.487184	0.71726	0.553475	0.424738	0.138244	0.416483	1.05128	0.439526
ENSG00000274995.1_6	1.5177	0.197206	0.33346	0.54717	0.752172	1.59585	1.38135	1.57635	1.72721	1.41126	1.36994	1.13966	2.03658	1.51654	1.56155	0.142554	0.537753	0.25943	0.255283	0.357835	0.130032	0	0.491375	0.340271	1.25996	0.540064	0.51538	0.442915	0.158005	0.900332	0.292766	0.333701	0.18583	0.608037	1.13407
ENSG00000276649.1_5	1.71279	1.43092	1.52827	1.60073	1.75952	1.83741	1.26817	2.18714	1.66565	1.50168	1.67154	2.24009	1.84486	1.64889	1.65009	0.661689	1.09541	0.870181	0.304509	0.60289	0.708561	0.243501	0.584306	1.11786	1.41542	0.828086	1.30777	0.229692	1.15567	0.464126	0.928623	0.83001	0.674169	1.41066	1.45111
ENSG00000277130.1_6	1.30067	1.02692	0.570696	1.13447	2.40493	1.69066	1.21455	1.82943	1.32619	1.03972	0.728665	1.58014	1.39265	2.1228	1.76311	0.695197	0.935036	0.619295	0.586587	1.00841	0.872735	0.887887	0.481231	0.820483	1.24719	0.798821	0.724966	0.825126	0.282127	0.488195	0.401318	0.310129	0.192216	1.1678	1.31403
ENSG00000277270.1_5	0.785512	0.273334	0.353588	0.877703	0.266675	1.73518	2.12908	1.20195	1.92637	1.99325	2.19951	1.69323	0.321279	0.458907	0.637735	0	0.139562	0.275505	0	0.912229	0.10508	0.159405	0	0	0	0	0.384861	0	0.168158	0.683788	0.163694	0.693933	0	0	0.196406
ENSG00000277534.1_6	1.11047	1.32395	1.02047	1.20824	1.88874	1.37318	1.10737	1.16388	1.22995	1.15552	0.928486	1.24922	1.24985	1.34074	1.46841	0.340862	0.561848	0.460559	0.284603	0.242737	0.46854	0.0389751	0.357119	0.340701	0.432123	0.491561	0.679848	0.2229	0.367112	0.621607	0.397076	0.5131	0.350872	0.831612	1.02438
ENSG00000277548.1_6	1.30827	1.01532	0.786818	0.818686	1.2975	1.55006	0.485143	1.0607	0.582924	0.891268	0.673513	1.53496	0.812339	1.37772	0.84306	0.34661	0.320382	0.228617	0.882512	0.477752	0.578452	0.515018	0.414545	0.826035	0.511496	0.154543	1.03413	0.441435	0.312802	0.74598	0.835438	0.435996	0	0.620594	0.37577
ENSG00000277829.1_6	1.75026	0.526389	1.16319	1.44529	1.76554	1.56288	1.73574	1.38136	1.24579	1.38054	1.9941	1.37135	1.7685	1.5587	2.13569	1.162	1.11363	1.05567	1.08557	0.592377	0.657347	0.144943	0.352494	1.07328	0.818649	0.701972	0.827358	0.760803	1.19054	0.387309	0.100929	0.533099	0.359938	1.43731	1.41747
ENSG00000278716.1_5	0.85021	1.11651	1.23421	1.42184	1.63659	1.00594	1.05509	1.01519	0.953349	1.25487	0.883886	2.20047	1.10895	1.13562	0.444607	0.443751	0.280174	0.206274	0.264676	0.257283	0.390339	0.559838	0.394542	0.3408	0.133219	0.0634797	0.212648	0.214385	0.132674	0	0.108379	0	0	0.733709	0.487957
ENSG00000278840.1_6	1.79471	1.90514	2.63199	3.33985	2.18996	2.18723	1.45996	1.58738	1.97085	1.71287	1.97991	2.43703	2.22728	1.45486	1.63229	0.345246	0.881042	0.547517	1.04139	0.257515	0.712273	0.93446	0.320258	0.896631	0.78764	0	0.503141	0	0.519928	0.804644	0.370553	0	0	0.658042	1.0959
ENSG00000278962.1_5	1.60227	0.91101	0.822085	1.3251	1.0118	1.29522	0.279597	0.996191	1.01225	1.10379	0.717373	0.905225	0.542361	2.72636	1.44848	0.235823	0.430146	0.393831	0.0945041	0.523622	0.4505	0.0482411	0.658827	0.351218	0.61467	0.151733	0.331204	0.252788	0.0609856	0.778403	0.816092	0.313489	0.513353	1.02521	1.30128
ENSG00000279456.1_5	0.995749	0.630412	0.946408	0.470624	1.85885	1.50398	0.990485	1.00686	0.875207	0.81862	0.493386	0.77076	1.39506	1.40607	1.46521	0.283491	0.184007	0.573137	0.388299	0.572744	0.500943	0.163961	0.418134	0.616689	0.704261	0.440277	0.853074	0.280547	0.255306	0.717573	0.215269	0.518764	0.0514482	0.711822	0.915692
ENSG00000279602.1_5	3.81368	1.01325	1.30698	4.34623	1.88925	1.44583	1.30551	2.40218	0.289475	2.57603	2.05044	3.67102	1.49574	2.43291	4.74139	0.57148	0.139764	0.585442	0.685485	0.401844	0.540038	1.39947	0.298423	0.49671	0.708538	1.01678	0.560329	1.03094	1.08017	0.768211	1.52618	1.22035	0.795152	1.71187	0.989802
ENSG00000279883.1_5	1.26351	1.07747	1.05322	0.630648	1.01561	0.835168	1.57299	0.582641	1.21108	0.831723	0.791422	0.961744	1.16447	1.34107	0.826473	0.0754336	0.258939	0.544178	0.655585	0.589156	0.370143	0.226009	0.135789	0.843425	0.842396	0.681152	0.199051	0.537093	0.193544	0.874918	0	0.274085	0.328584	0.399146	0.939171
ENSG00000280002.1_5	0.782538	0.995917	0.513927	0.814771	1.78898	1.62923	0.598015	1.05088	1.09965	1.37765	0.679682	1.46888	1.22122	1.73565	0.892588	0.647236	0.257765	0.405132	0.462874	0.601516	0.532317	0.124331	0.576304	0.369415	1.02361	0.415296	0.867404	0.172133	0.415039	0.439884	0.637274	0.596032	0.226108	1.06419	1.06727
ENSG00000280143.1_5	2.44144	1.88855	1.88327	2.53382	2.70919	2.73756	2.07581	2.33007	2.39838	2.01279	2.07032	2.05537	1.86597	4.68002	2.8009	2.06021	1.59777	1.45943	1.53881	1.44456	1.26524	1.11355	1.30728	1.36908	2.0168	1.13727	1.81245	1.11813	1.23667	1.83952	1.61445	1.22052	1.32719	1.72851	2.22914
ENSG00000280219.1_6	1.36824	1.04472	0.848756	1.2512	1.8954	1.45281	1.6522	1.46426	1.67497	1.41615	1.17587	1.34621	1.72238	1.5049	1.91899	0.561472	0.60473	0.628343	1.32502	0.763489	0.876045	0.970258	1.32411	1.0462	1.37713	0.695762	0.474715	0.361142	0.322467	0.755567	0.625109	0.327498	0.81599	0.739798	0.775592
ENSG00000284644.1_3	0.328306	1.8036	1.25748	1.84785	1.50878	1.24994	1.31527	0.407297	1.81601	1.54812	0.750199	0.810957	0.991523	0.594975	1.74648	0.0896257	0.108692	0	0.0836957	0.637764	0.232194	1.02505	0.305319	0.226796	0.36395	0.279158	0.810416	0.866869	0.686637	1.04068	0.404877	0.465391	0.183633	1.57483	0
ENSG00000286272.1_1	3.16112	3.05098	3.54811	3.20555	3.57556	3.27704	2.28433	3.24079	3.40297	3.1902	3.26655	2.40525	3.597	2.31987	2.33704	0.517342	1.32101	0.646612	0.462889	1.15617	1.41709	0.891461	0.481833	1.28069	0.979047	1.16088	1.18439	1.46897	1.17339	1.8474	1.64606	1.28749	1.54643	1.87441	1.60948
ENSG00000177133.10_5	1.5073	0.516907	0.532035	0.440533	0.444489	0.696866	0.548355	0.676987	0.611127	0.611253	0.423282	0.585824	0.536024	1.01397	0.731865	2.52064	2.57343	2.68366	2.51852	3.05087	2.63734	2.0847	2.33174	2.02532	2.86792	2.42312	2.29804	3.06345	2.06481	2.69103	2.68002	2.43314	3.06692	2.09614	2.40984
ENSG00000185847.7_4	1.97251	0.288023	0	0	0	0	0	0	0	0	0	0	0.343035	1.11529	0	3.40015	4.33283	3.56349	3.39766	3.85557	3.1378	2.80067	4.88941	3.5811	3.15802	3.60344	2.55923	2.35903	4.19357	2.62492	3.52979	2.49155	3.52448	3.18486	1.95746
ENSG00000225472.1_5	1.20497	0.686299	1.29298	1.38283	1.17348	1.09527	1.0597	1.15451	0.92265	0.609723	0.748338	1.31778	1.40079	1.45516	0.717691	1.33594	1.62934	1.61366	2.08732	1.32263	1.43074	1.50907	2.38453	2.22206	1.41332	1.83612	1.6228	1.31507	2.09146	1.63463	1.71851	1.44302	2.05932	1.90231	1.6574
ENSG00000225518.2_4	0.799681	0.927917	0.551057	0.498276	0.446483	0.294132	0.448493	0.960168	1.10144	0.292687	0.713346	0.460306	0.308854	0.65899	0.512697	1.25906	1.33972	0.977564	1.30547	0.70191	1.21515	1.00786	0.997339	1.04081	0.73587	0.857745	1.49019	1.57999	1.18262	0.71492	0.824887	1.04894	1.03509	0.884213	0.723649
ENSG00000226833.5_5	1.76347	1.67361	2.35984	1.86038	1.97408	2.26951	1.966	2.47406	1.69068	1.91023	2.16052	2.11255	2.30349	1.69402	1.2412	3.01149	2.54727	2.42504	2.59676	2.7927	2.63679	2.3895	2.59716	2.96908	3.09579	2.64379	2.84733	3.14719	3.02781	2.46366	2.9484	3.0139	3.21898	2.78519	2.83959
ENSG00000226900.1_6	3.38265	4.54105	4.42289	3.14263	3.45685	3.37239	3.29617	3.08691	3.4565	4.24735	3.7314	3.42348	3.44312	3.36176	2.77616	5.87291	5.86966	5.60831	5.41363	5.67241	5.70759	5.46175	5.27041	5.91161	5.82047	6.01304	6.01634	6.01595	5.58454	5.62344	6.17622	5.62702	6.17257	5.34992	5.47358
ENSG00000227258.5_5	0.668401	0.188684	1.01741	0.633421	0.656252	0.489892	0.549128	0.901132	0.404291	0.122865	1.11468	0.981267	0.431035	0.35783	0.433433	0.965561	0.526295	1.66548	0.898011	0.998758	0.371531	1.61023	1.31889	0.952578	1.01537	1.07977	0.92315	1.17739	1.87702	0.777553	0.423158	1.33823	1.72055	0.82228	0.716849
ENSG00000228172.5_5	1.46186	1.19725	1.23474	1.15149	1.50541	1.13104	1.58722	1.67114	1.44204	1.53878	1.29596	1.35687	1.86611	1.54387	1.38038	1.78591	1.37114	2.39085	2.59745	2.43326	2.12806	1.84946	1.9747	2.06525	1.50945	2.37299	1.84561	2.33993	2.01449	2.47156	2.27248	1.80591	2.02886	1.87268	1.6804
ENSG00000228340.5_5	1.61062	0.600152	0.614918	0.549269	0.932622	0.829726	0.398066	1.14179	0.743816	1.22208	0.722704	0.110227	1.31667	1.17719	0.182973	1.4233	0.250263	2.66066	1.96354	2.38564	1.75574	1.86133	1.1796	1.12938	3.0588	1.61163	1.37104	1.31836	2.69712	2.99386	1.37185	2.12952	0.105941	0.907575	2.01404
ENSG00000229108.1_4	1.38186	2.17679	2.13129	1.11855	1.9764	0.9252	1.38109	0.364735	1.12889	0.756776	1.7769	0.15887	1.31684	1.68673	0.37561	2.1383	2.15495	1.51154	1.88897	2.52756	1.77366	2.52356	1.59098	2.04347	2.02924	0.866799	1.97704	2.44164	1.6507	1.94602	2.06043	2.24197	2.35208	2.66102	2.26736
ENSG00000231808.2_4	0.613149	0.699969	1.30062	0.160892	1.07187	0	0	0	0	0	0.169564	0	0	0.402683	0.58423	1.21929	1.29838	1.22887	0.835101	1.59273	1.31486	1.2624	0.450324	1.07643	1.34833	1.38065	1.05235	0.802496	0.839568	0.976813	0.934497	1.36622	0	0.795893	2.11041
ENSG00000231811.2_5	1.37277	2.37202	2.16718	0.484945	0.656576	1.82068	2.29794	2.30003	2.8563	1.56585	1.79965	0.853265	3.73149	3.21635	0.358148	5.0417	6.3336	5.81242	5.88666	6.39565	5.79538	5.34824	6.02457	6.21999	5.90464	5.79081	5.01647	5.99075	6.41229	5.48774	4.66113	5.45395	6.37176	5.17223	5.1863
ENSG00000234323.6_6	0.201244	0.23631	0.521204	0.205189	0.401913	0.255506	0.296262	0.153936	0.158538	0.452848	0.317758	0.30725	0.528297	0.0381738	0.13358	0.759263	1.36934	1.53674	1.10474	1.37408	1.6222	1.22998	1.3372	1.565	1.84106	1.66244	0.564643	1.22629	1.1099	1.14594	1.51327	1.45372	1.64076	1.14458	0.988512
ENSG00000234899.9_3	0.701295	0.393274	0.0767227	0.209244	0.84685	0.79098	0.806725	0.555049	0.941933	0.49954	0	0.560462	0.698589	0.422148	0.670981	2.14726	1.60497	1.38046	1.74138	1.61492	1.41844	0.700826	1.7871	1.69985	2.27788	1.92333	1.93329	2.09047	1.6604	1.75912	1.6805	1.80333	1.84237	1.70791	1.56165
ENSG00000235535.7_6	2.90021	2.98078	3.18819	2.48041	2.97725	3.42429	2.55417	2.48794	3.00217	3.26204	2.98429	2.98449	2.77796	3.09206	3.32203	6.1295	5.75744	5.84077	5.7733	5.78017	5.84898	5.79011	5.75375	6.15025	6.00377	5.75972	5.94358	5.59063	5.8308	5.51902	5.79041	5.62176	5.56732	5.82359	5.35848
ENSG00000235997.2_4	1.49443	0.6638	0.444606	0.313634	0.504402	1.52397	0.876061	0.890538	1.05743	1.0463	1.01507	0.565553	1.39442	1.68148	1.05802	4.08118	4.38404	4.00679	4.21931	4.27805	3.68501	3.46623	4.32973	3.99124	4.08381	3.24421	4.45021	4.05869	4.23266	4.16914	3.93759	3.93845	4.14191	4.1029	3.53045
ENSG00000236013.6_5	2.53019	1.90824	3.24707	2.45046	3.22864	2.54662	2.36017	3.30793	3.00315	1.78589	3.24918	1.86272	2.78512	2.73727	2.13487	3.24304	3.87882	3.52449	3.2454	3.87761	2.892	4.86042	3.2062	3.49614	3.7213	2.82594	4.08148	4.74395	4.75744	4.43415	4.28824	5.35695	4.33776	4.29902	3.89484
ENSG00000236714.2_5	1.45449	1.85154	3.10651	3.58348	2.77437	3.1017	2.68647	2.33275	2.82436	2.31709	2.65247	2.78213	2.67822	1.82771	2.06631	2.98106	2.4482	2.98862	3.54117	3.13108	3.05414	4.09649	3.44843	3.73607	2.73706	2.6789	2.85149	3.24249	3.33276	4.03464	3.96102	3.38837	3.43368	4.18794	4.09251
ENSG00000236751.1_5	1.14653	1.83541	2.18899	0.273492	0.718274	0.837283	1.59352	0.97168	1.15952	1.81473	2.16199	1.02663	1.19118	0.714428	0.667979	1.86548	1.92502	1.93132	1.38691	1.61334	1.79952	3.15708	2.15601	1.85129	1.84961	1.92169	2.45136	2.38153	2.5729	2.27913	2.70148	2.60967	2.72231	2.21044	2.35967
ENSG00000236958.1_6	3.67409	4.06368	2.52263	0.905823	1.68967	1.76323	1.8609	3.9928	4.34445	4.05212	2.96356	1.06028	3.19499	0.947758	0.835253	3.35193	2.73324	5.62719	3.54426	4.90159	4.39627	3.12469	4.15135	4.55424	2.59552	4.22949	4.45928	2.89782	5.63083	3.90636	3.53071	2.4545	5.28428	3.03931	3.56263
ENSG00000237742.6_5	0.115394	0.100312	0	0.0611319	0.153331	0	0	0	0	0.0711732	0	0.117032	0.135407	0.13914	0.284573	1.35977	0.665823	0.776631	1.38349	0.543906	1.1466	1.00324	1.20918	1.37895	0.63383	1.0249	0.900959	1.14938	0.848557	1.09603	1.13189	0.994528	1.40673	1.2564	1.11266
ENSG00000237807.3_6	2.7205	1.81049	1.69253	2.12386	1.64997	2.85603	2.25429	2.43759	2.169	2.45352	1.63896	1.6219	2.88166	3.1231	1.99108	4.24153	3.8137	3.99821	4.09301	4.66542	4.10202	3.9823	4.11512	3.95958	4.39341	3.55604	4.26437	4.11316	4.0805	4.60481	4.15851	4.08218	4.20296	4.60086	3.88093
ENSG00000238018.2_5	3.60985	3.32819	2.71639	3.10824	2.9673	3.27635	3.21981	3.01002	3.35781	2.75803	3.08952	3.29345	3.67235	3.25327	3.32148	4.1166	4.20447	4.32793	3.94952	4.50547	4.02988	4.16173	4.03778	4.27332	4.15376	4.31345	3.89115	3.84898	3.68732	4.10064	3.4499	3.90939	4.12262	4.06172	3.8993
ENSG00000238273.3_5	1.55269	0.599431	0.553583	0.459344	1.27518	2.15885	1.94029	1.74449	2.42598	1.72089	1.05616	1.47707	2.1161	1.4118	1.73514	2.21891	2.0006	2.8397	3.69509	3.76417	2.78597	2.05304	2.89054	2.41263	4.42265	3.1661	3.62726	3.50043	2.89334	3.93294	2.57564	2.65104	2.65692	3.63744	2.93283
ENSG00000245694.9_3	0.691065	0.221622	0.367431	0.604773	0.331799	0.558678	0.360867	0.437627	0.495401	0.772388	0.331893	0.561168	0.635689	0.79393	0.772288	1.13344	2.49177	2.45297	1.7667	2.48417	1.9394	1.0557	1.72198	1.9939	2.5196	2.07439	2.65791	2.52496	2.20238	2.4367	1.99144	2.30948	2.48742	2.25803	0.947638
ENSG00000246022.2_5	1.56839	1.50253	0.657324	1.20862	1.33676	0.708606	0.389417	1.44917	1.19831	1.33648	0.818405	0.813809	1.89474	0.811026	0.511243	1.41453	1.52215	2.76453	2.34151	3.08124	2.13457	1.60263	2.56397	2.4717	1.53501	1.74704	0.701892	1.81269	2.51136	2.14861	0.943728	1.25115	1.82768	2.00676	1.0847
ENSG00000249116.1_5	0	0	0	0	0	0	0	0	0	0	0	0	0	0	0	1.66301	1.30343	1.66828	1.49431	1.73025	1.968	1.9712	1.99564	1.02566	1.11374	1.45002	1.44356	1.67123	2.37091	1.74151	2.05134	1.57469	1.96013	0.906798	0
ENSG00000249460.1_6	0.266605	0	0	0	0	1.39835	0	0	0	0	0	0.270199	0.253247	0	0	0.457687	3.39277	3.02726	0.902871	3.42147	1.51841	0	3.72074	0.173114	2.42287	0.804149	2.10189	0.413772	1.69158	1.97139	1.22309	1.19466	0.48061	1.27427	0.91342
ENSG00000250041.2_5	0.951403	0.777584	0.612822	1.15838	0.976171	0.751435	0.571582	0.19419	0.919747	1.07286	0.828043	1.43983	0.886585	0.49745	0.499561	2.15963	2.23873	1.92143	1.86672	2.0782	1.91055	1.45377	1.68552	1.21155	1.47218	1.4061	2.40509	2.02475	1.6686	2.28595	1.5341	2.27066	1.77114	1.33898	1.62496
ENSG00000250708.1_5	0.305541	0	0	0	0	0.435182	0.547175	0.395551	0.956099	0	1.01322	0	0.455925	0.154031	0.125111	1.29056	0.482609	2.0784	1.52949	1.55278	1.34666	1.29099	1.58223	2.40058	1.69321	1.76278	0.711724	0	1.56867	0.771731	0.435583	0.264629	0.427147	1.11056	0.963987
ENSG00000250981.1_5	0.696983	0.197206	1.1004	1.43643	1.61022	0.890125	1.46362	1.8272	1.04583	0.930008	1.28589	1.66784	0.766058	0.182511	0.751116	2.81757	1.59493	2.4219	1.84358	1.49589	2.19663	2.33544	2.19549	1.72477	1.72315	1.70937	2.86172	2.38824	2.40122	2.34015	2.31191	2.99435	2.70627	1.99673	2.1641
ENSG00000253210.1_5	0.397266	1.02002	0.663536	0.602061	1.25544	0.91625	0.322303	0.212852	0.934395	0.212669	0.38731	0.680937	0.987954	1.09471	0	1.63863	1.20251	1.58723	1.4854	1.54738	2.05105	1.07932	1.50724	1.45537	1.35967	1.75147	1.42623	2.07258	1.51197	1.03453	1.04669	1.06751	1.51214	1.27988	1.39453
ENSG00000253348.1_5	0.735964	0.517632	0.385687	0.520934	0.237854	0.949548	0.275253	0.848789	0.819726	0.77512	0.457888	0.455693	0.77214	0.59324	0.253014	1.57974	1.39244	1.51479	1.31206	1.66342	1.40037	0.599959	1.33297	1.6598	1.18533	0.995546	1.38925	1.34647	1.96054	1.62189	1.39188	0.562802	1.35358	2.03178	0.819213
ENSG00000253369.1_6	1.56208	0	0.639871	0.286897	0.347139	0.779161	0.313915	0.623218	0.283036	1.02477	0.301684	1.0658	2.1446	0.470911	0.301884	2.66126	3.36848	3.13944	2.94383	2.7165	2.88974	2.82745	3.09483	2.70789	2.86388	1.62692	3.29887	3.73394	3.55999	3.08456	3.31541	4.05795	3.48084	3.3547	3.30374
ENSG00000253819.1_5	0	0	0.175699	0	0.559133	0.210903	0	0	0	0	0.0850294	0	0.368255	0	0	1.06985	0.374093	1.21319	0.759533	1.02018	1.28607	0.940588	1.18778	1.21711	1.47523	0.78816	1.38067	1.65138	1.35415	1.60702	1.54892	1.96952	1.15862	1.44769	1.68268
ENSG00000256377.5_6	0.536593	0.321162	1.36563	0.585443	0.57082	0.138648	0.679654	0.608038	1.5225	0.392885	0.95136	0.430258	0.445772	0.680407	0.563229	1.1971	0.724708	0.811089	0.980432	1.33422	0.706789	1.70893	0.981968	0.681414	1.47551	0.659611	0.647487	1.11324	1.20185	2.2788	0.951224	1.01092	0.895284	1.00275	1.06317
ENSG00000256540.1_5	0.592352	1.09639	1.48604	0.846945	1.86134	1.37841	0.577358	0.779614	1.1668	0.747021	0.603673	0.466377	1.49677	0.883081	0.849285	2.07607	1.62027	1.85769	2.67779	2.01787	1.97702	2.21492	2.22418	2.56588	2.08803	1.56834	2.37694	2.03963	1.20822	1.6274	1.76451	1.77679	2.17502	2.81513	2.25525
ENSG00000256694.1_5	0.985042	1.69017	1.47024	0.883165	2.22893	1.34655	0.849596	0.42827	0.79403	1.32329	1.03511	0.811133	1.05075	0.978406	0.416126	2.29367	1.37203	2.12749	2.33382	1.88301	2.2174	2.02026	2.72178	2.77962	1.9261	1.52359	2.00566	1.87626	1.68515	1.85983	2.00616	1.67442	2.39897	2.68868	2.221
ENSG00000257327.1_5	0.617198	0.780848	0.409066	0.395018	1.05549	0.705649	1.01232	0.874185	1.04534	0.708461	0.736307	0.476423	1.47902	0.191159	0.184847	0.905274	1.15308	1.49109	1.29217	1.13927	1.50241	1.16048	1.02018	1.22352	1.09473	1.36026	1.23467	1.46091	1.35415	0.461204	1.69845	1.27965	1.0079	1.44196	1.57167
ENSG00000258676.4_5	0.335558	0.950003	0.549745	0.401464	0.346255	0.29337	0	0.550586	0.267574	0.799178	0.467449	0.473407	0.222345	0.439371	0.273669	0.896413	0.975905	1.09307	1.04385	1.03169	1.33488	1.68018	1.46607	0.570468	0.794097	0.818523	1.06533	1.29628	2.13286	0.703895	2.48156	2.01178	1.91678	0.919152	0.990164
ENSG00000259291.2_5	4.44821	4.96283	5.07926	4.80434	5.03789	4.3003	4.23992	4.67834	4.22324	4.6572	4.4255	4.22374	4.83559	4.54734	4.43192	5.74608	6.10417	6.0723	6.2651	5.95438	6.01863	6.14284	6.23019	5.97302	5.68872	6.04944	5.317	5.91983	5.70931	5.68458	5.89445	5.90719	5.89031	5.93575	5.30383
ENSG00000260025.1_6	0.773918	0.850194	0.967637	0.885576	0.667476	1.11204	0.578032	0.907916	0.890468	1.06654	1.05973	0.529395	0.0902189	1.26818	0.249449	1.26676	1.66052	1.65235	0.76725	1.56568	0.935209	2.16699	1.28171	2.60592	2.29637	1.5885	1.52731	1.77936	1.22851	1.65001	1.59106	2.04687	2.04881	1.35088	1.78368
ENSG00000260604.2_5	1.5791	2.56972	3.65792	2.25429	0.695801	1.99076	2.2659	1.22798	0.659099	1.23764	1.93486	2.59596	1.04107	1.77273	1.45616	2.11753	4.2013	4.70337	3.88574	4.31176	5.24762	4.07713	5.30474	5.34048	5.68754	5.31915	0.965941	1.64057	3.31242	1.66291	3.23808	2.84111	3.44142	2.42819	2.36978
ENSG00000262454.3_3	0.829253	1.08515	1.19783	0.924932	0.660435	1.52636	0.760675	1.36349	1.21374	1.36962	0.897847	0.646834	0.764109	1.36738	1.08537	1.16837	1.68238	1.61895	1.87924	1.53473	1.46629	2.18338	1.66936	1.71196	1.20111	1.48848	1.82979	1.87687	1.86837	1.67218	2.60921	2.1222	1.68648	1.76336	1.9529
ENSG00000263443.1_5	0	0	0	0	0	0	0	0.111199	0	0	0	0.216781	0	0	0	1.62943	1.52789	1.67581	1.43919	1.41833	1.45142	1.05885	0.883063	1.60831	2.05577	1.59403	1.81186	1.95193	2.22285	1.80495	2.13163	1.91913	1.73724	1.92297	1.75127
ENSG00000266304.1_5	0	0.293481	0.61225	0.423269	0.434369	0.302928	0.305025	0	0.860591	0.7631	0	0.212692	0.692961	0.201061	0.566515	1.16842	1.71581	0.96773	0.778629	1.12384	0.835452	0.813993	0.807319	1.06519	0.402994	1.48447	1.66404	1.06425	0.956961	1.1108	0.952766	0.972283	1.01169	0.846248	0.760418
ENSG00000267365.1_4	0.848173	1.3242	1.44481	1.18095	1.86789	1.21751	1.81263	2.04848	1.7732	1.46851	1.8739	1.80152	2.05161	0.36584	1.3989	2.66604	2.31452	2.62547	2.40895	2.17544	2.61713	2.60722	2.63993	3.01701	2.42146	2.65312	2.51786	2.5894	2.06819	2.36161	2.4906	2.52364	2.81955	2.65679	2.17781
ENSG00000268129.1_5	1.1672	0.577672	1.60052	1.24272	0.897427	0	1.3275	1.0503	0.888373	0.513986	1.53879	1.17898	0.324655	0.594597	1.047	2.43804	1.32113	0.828753	0.450015	0.907199	1.33117	2.14174	0.833831	1.79043	0.611237	2.02378	2.02412	2.11538	1.07655	1.61908	1.93977	2.15807	1.71708	1.519	1.16867
ENSG00000271737.1_5	1.10614	1.4121	1.10444	1.46749	0.719636	1.12622	0.997765	1.26122	1.39744	1.10773	0.935381	1.65284	1.20502	1.52669	1.4412	1.85043	2.09627	2.64078	1.89404	1.72189	2.22972	1.67193	1.86373	2.02397	1.62123	1.21669	2.15622	1.89037	1.55073	0.937307	1.86052	1.63935	1.89253	1.65566	1.54418
ENSG00000272070.1_5	1.36574	1.3992	2.13973	2.05154	1.76411	1.82017	1.60433	1.60969	1.48538	1.56717	1.90093	2.10985	1.40822	1.68464	1.64991	2.33413	2.31116	2.16897	2.20299	2.45739	2.5223	2.28056	3.0631	2.34605	2.72961	2.08327	2.23035	2.01655	2.11743	2.40144	2.35256	2.79806	3.02221	2.28708	2.39659
ENSG00000272129.1_5	1.34584	1.69866	1.46083	1.69886	1.53995	1.58777	1.27289	1.65963	1.64769	2.10544	1.62617	1.36663	2.00726	1.34442	1.4815	1.99608	2.4876	2.81176	2.60481	2.96093	2.67155	2.40371	2.37315	2.82925	2.58731	2.99506	2.03996	2.77011	2.38235	2.86333	2.48022	2.50238	3.05153	2.16155	2.03217
ENSG00000273073.1_5	1.09625	0	1.44102	1.14484	0.245799	0.586744	0.284328	0.312793	0.326213	0	1.28054	1.36443	1.1255	0.758587	0	0.73639	0.633889	1.11975	1.20189	1.05476	0.875963	1.8634	0.972425	1.46931	1.24064	1.59468	1.58156	1.94599	1.38498	1.31981	1.75285	1.96206	1.62393	1.18937	1.7733
ENSG00000273305.1_5	0.96845	1.25025	1.04599	0.751721	0.852179	1.05035	1.12907	0.677838	0.698892	1.18794	0.895733	1.27254	0.411162	1.04708	1.04011	1.4257	1.28893	1.45342	1.60876	0.843951	1.83335	1.16063	1.4608	1.5458	1.22	1.52482	1.92176	1.35527	0.835489	1.4927	1.57798	1.44086	1.61238	1.40841	1.99581
ENSG00000276261.1_5	0.21032	0.527133	0.690955	0.597208	0	0.942905	0.859493	0	0.482263	0.505259	0.716967	0.639165	0.0653879	0.677842	0.538108	1.44999	1.3143	0.692454	1.25018	1.34415	0.783193	1.24373	0.705128	1.236	0.977672	0.491233	0.996055	1.23606	1.32886	1.1672	1.17038	1.06007	0.688284	1.24567	1.21931
ENSG00000276529.1_5	1.17802	1.59822	1.41218	1.88321	1.29714	0.970238	1.25318	1.72539	1.63929	1.3598	0.698687	1.54695	1.25431	1.42232	1.09967	2.43192	1.98622	2.23187	1.93407	1.88668	1.97736	2.02057	1.68318	2.36577	1.58748	2.12668	1.79451	2.68993	2.27662	1.69737	2.28191	2.23111	1.61544	1.12567	1.97979
ENSG00000277543.1_5	0.823673	1.4533	0.838273	0.984229	0.75803	0.56445	1.41132	0.958878	1.22494	0.652115	0.735355	1.49723	0.265654	0.828945	0.756968	1.46997	1.46723	1.49984	1.69427	1.79643	1.53273	1.6573	1.41332	1.22854	0.798799	0.875998	1.28162	2.27793	2.01833	1.559	1.3654	1.87668	0.807171	0.880384	0.389899
ENSG00000278910.4_3	0.430115	0	0	0	0	0.123972	0	0.111558	0.167181	1.27971	0.157504	0.148549	0	1.24997	0	2.86115	2.8364	1.17536	5.30352	5.18503	0	5.0629	5.90156	2.91017	1.65313	0.127074	0	1.58106	4.35893	1.4462	3.32135	2.13531	1.49641	3.02151	0
ENSG00000279668.2_6	0.115796	0.0172724	0.0633668	0	0	0.0978362	0.0621147	0.0200152	0	0.246222	0.0677892	0.172759	0.0581775	0.332829	0	1.35411	0.490221	1.1747	0.90874	0.650227	1.41649	1.10214	1.41487	1.35214	1.0231	1.49366	1.16981	0.751744	0.587373	1.0893	1.20863	0.886608	1.36373	1.16338	1.30663
ENSG00000283064.1_5	0.762169	1.28306	1.44631	0.705371	0.941299	0.993998	1.01996	0.907515	0.949426	0.948566	1.26884	1.09094	1.31065	0.921944	0.789977	1.38191	1.98257	1.91482	1.56713	1.82738	2.23894	1.64745	1.69431	1.81983	1.80134	1.78945	1.6812	1.66656	1.41717	1.99035	1.68083	1.73686	1.50403	1.55337	1.28591
ENSG00000283175.1_5	0.60962	0.688953	0.71605	0.932536	0.914688	0.738053	1.07956	0.943351	0.884666	0.877895	1.22405	1.07609	1.48774	0.849491	1.38289	1.39372	1.93951	1.64829	0.997617	1.8159	1.48055	0.970772	1.14113	1.8749	2.10773	1.95208	1.71653	1.35264	1.38785	1.3933	1.11001	1.39293	1.57029	1.63157	1.68947
ENSG00000285540.1_1	0.294823	0.361967	1.67479	0.381902	0.487974	0.501152	0.223315	0.114626	0.596296	0.470459	0.289812	0.925565	0.770937	0.822099	0.464646	0.453809	2.48759	1.95146	0.339118	1.75875	1.5835	0.262606	1.52276	1.46956	2.11188	1.46676	0.31073	0.469018	1.154	0.232067	0.485825	0.0742014	1.51439	0.654486	0
ENSG00000285774.1_1	1.58361	1.69056	1.42886	1.35038	1.65607	1.77174	2.02929	1.87349	1.92293	1.59835	1.40903	1.44504	1.78849	1.95646	1.47085	2.32841	3.21328	2.29343	1.87587	3.0649	2.44723	1.96408	2.20588	1.98873	2.62773	2.8697	2.2529	2.36685	1.84292	2.19953	1.74313	1.56741	2.32944	1.46823	1.91726
ENSG00000285914.1_1	0.195497	0.0445637	0.311025	0	0	0.295649	0.210581	0.196041	0.137631	0.79641	0.146019	0.198197	0.217745	0.142712	0.159681	2.11432	0.90593	1.87859	3.71985	2.57138	1.76545	2.45886	3.88363	3.27644	1.91433	0.494076	1.07784	1.76326	2.41606	2.02562	2.87272	1.25234	2.66656	2.97794	1.13301

## Sheet: Fig.S2B
Fig.S2B. Bar plots showing the relative enrichment of DMRs located in different genome elements.
DMRs of atrium				DMRs of ventricle
Element	DMR_num	Length_relative_rich		Element	DMR_num	Length_relative_rich
Alu	36	3.48687e-05		Alu	105	9.97976e-05
CGI	11	0.00187975		CGI	49	0.00337627
Enhancer	197	0.0020749		Enhancer	960	0.0105662
ERV1	4	9.04692e-05		ERV1	20	0.000209502
ERVK	0	0		ERVK	3	0.000244581
ERVL	16	4.52124e-05		ERVL	59	0.000128943
ERVLMaLR	8	2.30453e-05		ERVLMaLR	33	9.02145e-05
Exon	48	0.000497496		Exon	150	0.00296465
Intergenic	69	0.0110875		Intergenic	419	0.041658
Intragenic	210	0.00529505		Intragenic	786	0.0173244
Intron	197	0.00559057		Intron	723	0.0182089
L1	26	2.99091e-05		L1	48	6.86337e-05
L2	24	5.26167e-05		L2	96	0.000247163
LINE	49	3.37331e-05		LINE	141	9.86978e-05
LTR	20	5.82487e-05		LTR	82	0.000158996
MIR	28	5.14759e-05		MIR	149	0.000278034
promoter	9	0.000307858		promoter	27	0.0010775
SINE	61	3.84258e-05		SINE	246	0.000137974

## Sheet: Fig.S2C
Fig.S2C. PCA plot showing the endogenous DNA methylation pattern of CpG islands in the adult human heart. Circles indicate atrium samples, and triangles indicate ventricle samples. The variation values of PC1 and PC2 were 10.2 and 7.8%, respectively.
Sample	PC1	PC2	Position
NC_LA_ind3	-7.81931	2.1796	LA
NC_LA_ind6	1.6086	1.02221	LA
NC_LA_ind7	0.930134	1.22318	LA
NC_LA_ind8	1.69118	2.82764	LA
NC_LA_indN1	0.97309	3.96452	LA
NC_LA_indN2	0.595364	3.96475	LA
NC_LV_ind1	1.01263	-1.93456	LV
NC_LV_ind2	-0.349959	-3.04143	LV
NC_LV_ind3	-9.25082	-2.42673	LV
NC_LV_ind4	1.4678	-2.2853	LV
NC_LV_ind5	0.297946	-4.0757	LV
NC_LV_ind6	1.69868	-1.79622	LV
NC_LV_ind7	-1.35425	-4.79235	LV
NC_LV_ind8	-0.174353	-3.87167	LV
NC_LV_indN1	1.29486	-1.28487	LV
NC_LV_indN2	0.901493	-1.67826	LV
NC_LV_indN3	1.37294	-2.70369	LV
NC_RA_ind3	1.61444	1.94133	RA
NC_RA_ind4	-6.897	3.15007	RA
NC_RA_ind5	1.56055	1.28551	RA
NC_RA_ind6	1.80045	1.67336	RA
NC_RA_ind7	1.18162	0.444061	RA
NC_RA_ind8	1.44922	2.85621	RA
NC_RA_indN1	0.38902	3.8015	RA
NC_RA_indN2	0.76914	3.86451	RA
NC_RA_indN3	0.97593	3.73556	RA
NC_RV_ind1	1.52322	-1.52328	RV
NC_RV_ind3	1.48752	-1.49735	RV
NC_RV_ind4	-7.00441	-0.150058	RV
NC_RV_ind5	1.22649	-1.53852	RV
NC_RV_ind6	1.58863	-0.853069	RV
NC_RV_ind7	1.09939	-1.5713	RV
NC_RV_ind8	1.35307	-1.21139	RV
NC_RV_indN1	0.319205	0.673308	RV
NC_RV_indN2	0.667512	-0.371565	RV

## Sheet: Fig.S2D
Fig.S2D. Heatmaps showing endogenous DNA methylation levels around the gene body ± 10 kb region of MYH7 (top), GJA5, SMAD6 and SMAD7 (bottom) in the adult human heart. The color bars in the heatmaps indicate the gene-body region and the promoter region (from TSS upstream 1 kb to TSS downstream 0.5 kb). Gene expression levels were quantified with log2(RPKM + 1).
MYH7
Single_pos	23871946	23871967	23871968	23871974	23871979	23871980	23872113	23872313	23872372	23872381	23872405	23872502	23872503	23872772	23872994	23872995	23873090	23873091	23873180	23873384	23873385	23873521	23873522	23873546	23873725	23873800	23873833	23873834	23873864	23873897	23873925	23873950	23873992	23874258	23874301	23874307	23874308	23874333	23874453	23874458	23874524	23874580	23874794	23874853	23874888	23874889	23874927	23874928	23874977
NC_LA_ind3	0.733333	0.615385	0.888889	0.9	0.642857	0.8	0.235294	NA	NA	0.580645	NA	0.148148	NA	NA	0.538462	0.8	0	0.181818	0.636364	0.666667	0.111111	0.928571	NA	NA	0.733333	0.545455	0.636364	0.555556	0.444444	0.555556	0.8	0.75	0.916667	0.521739	0.8	0.8	1	NA	0.8	0.884615	0.690476	0.6	0.5	0.904762	0.75	0.72	0.75	0.8	0.653846
NC_LA_ind6	0.785714	0.571429	0.666667	1	0.769231	0.285714	0.548387	NA	NA	0.75	NA	0.2	0	NA	0.857143	0.4	0.375	0.181818	0.5	0.777778	0.333333	0.533333	0.857143	1	0.625	0.9375	0.533333	0.25	0.461538	0.538462	0.823529	0.75	0.625	0.615385	1	0.666667	0.5	0.571429	0.714286	0.625	0.555556	0.666667	0.6	0.666667	0.5	0.363636	0.333333	0.5625	0.529412
NC_LA_ind7	0.846154	0.461538	0.7	0.7	0.5	0.9	0.210526	0	0.333333	0.642857	0.8	0.217391	0.166667	NA	0.571429	0.777778	0.333333	0.272727	0.583333	0.285714	0.222222	0.714286	0.428571	0.666667	0.785714	0.933333	0.75	0.533333	0.65	0.8125	1	0.823529	0.714286	0.72	1	0.857143	0.571429	0.714286	0.8	0.789474	0.375	0.727273	0.857143	0.928571	0.75	0.785714	0.583333	0.733333	0.722222
NC_LA_ind8	0.5	0.368421	0.666667	0.666667	0.352941	0.5	0.125	NA	1	0.487179	1	0.0909091	NA	NA	0.4	0.25	0.2	0.142857	NA	0.25	0.1	0.0588235	0.5	0.571429	0.8	0.266667	0.230769	0.1875	0.571429	0.26087	0.8	0.8	0.166667	0.5	0.857143	0.25	0.625	0.571429	0.6	0.526316	0.32	0.166667	0.666667	0.5	0.25	0.2	0.8	0	0.277778
NC_LA_indN1	0.8	0.5	0.5	0.636364	0.5625	0.454545	0.357143	NA	NA	0.473684	NA	0.2	NA	NA	0.538462	1	0.363636	0.230769	0.5	0	0.5	0.571429	0.285714	0.5	0.25	0.473684	0.238095	0.5	0.5	0.833333	0.846154	0.95	0.842105	0.333333	0.5	0.5	NA	NA	0.894737	0.85	0.851852	0.47619	0.285714	0.866667	0.578947	0.647059	0.714286	0.714286	0.636364
NC_LA_indN2	0.875	0.733333	0.545455	0.8	0.933333	0.777778	0.5	NA	NA	0.538462	NA	0.047619	0.333333	0.888889	0.333333	0.6	0.285714	0.5	1	NA	0.555556	0.538462	0.875	1	1	0.75	0.5	1	0.7	1	0.8	0.941176	0.785714	0.7	1	0.714286	0.571429	1	0.809524	1	0.869565	1	0.545455	0.944444	0.875	0.894737	0.909091	0.842105	0.666667
NC_RA_ind3	0.545455	0.444444	1	0.714286	0.611111	0.285714	0.205128	NA	NA	0.509804	NA	0.0909091	0	NA	0.375	0.222222	0.25	0.111111	0.4	0.571429	0.222222	0.466667	0.75	0.777778	0.826087	0.666667	0.466667	0.25	0.769231	0.666667	0.642857	0.615385	0.111111	0.709677	0.6	0.333333	0.8	0.6	0.777778	0.5	0.692308	0.6	0.714286	0.615385	0.615385	0.461538	0.272727	0.571429	0.681818
NC_RA_ind4	0.642857	0.6	0.666667	0.666667	0.714286	0.571429	0.333333	NA	NA	0.538462	NA	0.0588235	0	0.25	0.692308	0.666667	0.1	0.05	0.428571	0.714286	0.333333	0.5	0.363636	0.545455	0.444444	0.5	0.307692	0.25	0.4	0.846154	0.9	0.941176	0.5	0.307692	0.875	0.428571	0.111111	0.142857	0.666667	0.608696	0.2	0.625	NA	0.833333	0.428571	0.3	0.222222	0.6	0.388889
NC_RA_ind5	0.551724	0.576923	0.625	0.875	0.384615	0.75	0.204545	NA	NA	0.521739	NA	0.35	NA	NA	0.263158	0.25	0.272727	0.181818	0.416667	0.5625	0	0.615385	0.857143	0.928571	0.714286	0.928571	0.625	0.538462	0.5	0.875	0.8	1	0.4	0.551724	0.727273	0.25	0.5	0.666667	0.769231	0.708333	0.352941	0.111111	1	0.72	0.583333	0.708333	0.266667	0.761905	0.65
NC_RA_ind6	0.882353	0.8	0.625	1	0.857143	0.888889	0.466667	NA	NA	0.649123	NA	0.102041	NA	NA	0.36	0.2	0.136364	0.227273	1	0.692308	0.466667	0.4	0.5	0.714286	0.866667	0.75	0.25	0.384615	0.642857	0.814815	0.809524	0.684211	0.5	0.666667	0.666667	0.533333	0	0	0.5	0.694444	0.448276	1	0.307692	0.764706	0.571429	0.75	0.555556	0.461538	0.521739
NC_RA_ind7	0.375	0.227273	1	1	0.391304	1	0.27027	NA	NA	0.79661	0.25	0.209302	0	NA	0.47619	0.5	0	0.272727	0.222222	0.266667	0.375	0.444444	0.75	1	0.769231	0.833333	0.866667	0.368421	0.818182	0.809524	0.833333	0.727273	0.666667	0.692308	0.6	0.666667	0.2	0.714286	0.5	0.703704	0.411765	0.5	0.5	0.65	1	0.863636	0.5	0.666667	0.72
NC_RA_ind8	0.777778	0.6	1	1	0.52381	1	0.185185	NA	NA	0.607143	NA	0.16	0	0.25	0.777778	0.6	0.2	0.636364	0.333333	0	0.285714	0.181818	1	1	0.4	0.545455	0.666667	0.611111	0.25	0.428571	0.533333	0.571429	0.25	0.571429	0.428571	0.285714	0.75	0.75	0.333333	0.588235	0.538462	0.571429	1	0.772727	0.916667	0.73913	0.923077	0.68	0.526316
NC_RA_indN1	0.6	0.6	0.5	0.5	0.666667	0.5	0	NA	NA	0.833333	NA	0.5	NA	0.333333	0.636364	1	0.3	0.166667	0.8	0.25	0.5	NA	0.428571	0.714286	0.4	0.777778	0.75	0.875	0.5	1	0.2	0.8	0.5	0.866667	1	0.4	1	NA	0.894737	0.909091	0.794118	0.9	1	0.933333	0.9	0.875	0.863636	0.888889	0.916667
NC_RA_indN2	0.833333	0.846154	1	0.888889	0.833333	1	0.416667	NA	0.75	0.541667	0.5	0.233333	0.125	0.6	0.777778	0.636364	0.2	0.222222	0.818182	0.428571	0.285714	0.785714	0.75	0.75	0.714286	1	0.6	0.571429	0.666667	0.75	0.8	0.857143	0.625	0.666667	0.416667	0.2	0.555556	1	0.916667	0.857143	0.884615	0.6	0.25	0.923077	0.84375	0.842105	0.885714	0.8	0.266667
NC_RA_indN3	0.666667	0.714286	0.545455	0.7	0.833333	0.5	0.5	0.5	0.5	0.352941	1	0.0952381	0	0.5	0.411765	0.3	0	0.166667	0.428571	0.428571	0.0666667	0.444444	0.636364	0.583333	0.615385	0.785714	0.722222	0.25	0.416667	0.25	0.615385	0.8125	0.588235	0.75	0.625	0.529412	0.666667	0.333333	0.76	0.805556	0.8	0.826087	0.4	0.571429	0.851852	0.611111	0.857143	0.611111	0.538462
NC_LV_ind1	0.5	0.333333	0.666667	0.666667	0.555556	0.333333	0	NA	NA	0.666667	NA	0	0	1	0.5	0.444444	0.333333	0.272727	0.181818	0.333333	0.5	0.428571	0.636364	0.666667	0.857143	0.5	0.416667	0.2	0.454545	0.615385	0.692308	0.692308	0.375	0.588235	0.666667	0	0.153846	0.272727	0.263158	0.333333	0.157895	0.588235	0.666667	0.636364	0.6	0.357143	0.777778	0.666667	0.125
NC_LV_ind2	0.666667	0.555556	0.5	0.75	0.333333	0.2	0.333333	NA	0.666667	0.3125	NA	0.0344828	NA	0.666667	0.473684	0.375	0	0.266667	0.6	0.25	0.571429	0.6	0.666667	1	0.833333	0.6	0.375	0.571429	0.545455	0.8	0.875	0.714286	NA	0.8	0.666667	0.5	0.5	0.8	0.5	0.833333	0.366667	0.3	0.333333	1	0	0.8125	0.222222	0.454545	0.466667
NC_LV_ind3	0.833333	0.416667	0.833333	0.666667	0.769231	0.333333	0.166667	NA	1	0.818182	0.5	0.1875	NA	0.428571	0.5	0.3	0.555556	0.4	0.666667	NA	0.5	0.583333	1	0.333333	0.857143	0.428571	0.588235	NA	0.428571	0.777778	0.625	0.466667	0.307692	0.777778	0.5	0	NA	NA	NA	0.5	0.25	0.75	0.428571	0.777778	0.8	0.571429	0.692308	0.666667	0.75
NC_LV_ind4	0.846154	0.727273	0.333333	1	0.636364	0.333333	0.208333	NA	NA	0.5625	NA	0.0588235	0	0.8	0.444444	0.7	0.0714286	0.25	0.714286	0.25	0.545455	0.636364	0.615385	0.666667	0.666667	0.5	0.2	0.7	0.4	0.166667	0.777778	0.888889	0.25	0.5625	0.833333	0.583333	0.5	0.25	0	0.5	0.461538	0.636364	0.75	0.333333	0.6	0	0.333333	0.444444	0.307692
NC_LV_ind5	0.857143	1	0.714286	1	0.666667	1	0.266667	NA	NA	0.636364	NA	0	NA	NA	0.555556	0	0	0	0.5	0.333333	0.181818	0.857143	0.888889	1	0.923077	0.777778	0.2	0.714286	0.5	0.6	1	0.714286	0	0.875	1	1	NA	0	0.5	0.571429	0.0625	1	0.75	1	0.25	0.8	0.428571	1	0.461538
NC_LV_ind6	0.913043	0.541667	0.25	0.875	0.416667	0.714286	0.307692	0.333333	NA	0.861111	NA	0.0625	NA	0.6	0.321429	0.333333	0.263158	0.1875	0.5	0.333333	0.6	0.52381	0.583333	0.6	0.736842	0.545455	0.35	0.380952	0.235294	0.708333	0.619048	0.526316	0.266667	0.636364	0.7	0.5	1	1	0.571429	0.727273	0.464286	0.533333	0.5	0.625	0.466667	0.478261	0.5	0.380952	0.473684
NC_LV_ind7	0.571429	0.461538	0.75	0.75	0.833333	0.444444	0.0666667	NA	NA	0.740741	NA	0.107143	0	0.666667	0.541667	0.7	0.136364	0.25	0.285714	0.384615	0.230769	0.588235	0.5	0.769231	0.8125	0.55	0.263158	0.333333	0.375	0.357143	0.666667	0.75	0.272727	0.666667	0.818182	0.333333	0.714286	0.166667	0.666667	0.6	0.375	0.5	0.833333	0.666667	0.333333	0.454545	0.416667	0.588235	0.470588
NC_LV_ind8	0.833333	0.384615	0.705882	0.705882	0.461538	0.470588	0.0526316	NA	NA	0.533333	NA	0.2	NA	NA	0.2	0.6	0.166667	0.0714286	0.545455	0.111111	0.6	0.882353	0.272727	0.666667	0.956522	0.866667	0.388889	0.272727	0.2	0.777778	0.2	0.333333	0.666667	0.611111	0.888889	0.888889	0.454545	0.571429	0.5	0.6	0.25	0.5	0.666667	0.333333	0.571429	0.5	0.714286	0.538462	0.277778
NC_LV_indN1	0.8	0.6	0.4	0.75	0.5	0.5	0.321429	NA	1	0.62069	0.6	0.0833333	0	0.857143	0.44	0.4	0.25	0.285714	0.2	0.2	0.434783	0.384615	0.625	0.8	0.894737	0.0909091	0.25	0.6875	0.4	0.727273	0.785714	0.461538	0.555556	0.8	0.928571	0.615385	0.5	NA	0.3	0.5	0.1	0.7	0.363636	0.823529	0.5	0.625	0.25	0.375	0.548387
NC_LV_indN2	0.722222	0.571429	0.75	1	0.65	1	0.363636	1	NA	0.8125	NA	0.176471	0	1	0.636364	0.285714	0.384615	0	0.666667	0.333333	0.2	0.444444	0.214286	0.6	0.793103	0.555556	0.5	0.473684	0.45	0.48	0.652174	0.6	0.5	0.56	0.5	0.625	0.166667	0.2	0.625	0.5	0.448276	0.625	0.466667	0.571429	0.571429	0.6	1	0.52381	0.5
NC_LV_indN3	0.7	0.2	NA	NA	0.0909091	NA	0.0588235	NA	NA	0.566667	NA	0.0714286	0.333333	0.75	0.375	0.25	0.181818	0.636364	0.571429	0.166667	0.428571	0.578947	0.571429	0.875	1	0.428571	0.307692	0.578947	0.25	0.714286	0.7	0.888889	0.5	0.615385	1	0.857143	0.4	0.375	0.3	0.9	0.619048	0.333333	0.8	0.666667	0.666667	0.75	0.5	NA	0.571429
NC_RV_ind1	0.6	0.375	0.8	1	1	0.4	0.285714	NA	NA	0.821429	NA	0.162162	NA	NA	0.230769	0.333333	0.2	0.315789	0.4	0.5	0.333333	0.611111	0.333333	0.75	0.764706	0.75	0.35	0.5	0.4	0.4	0.916667	0.666667	0.166667	0.705882	NA	0.333333	0.375	0.75	0.428571	0.555556	0.333333	0.8	0.692308	0.5	0.454545	0.636364	0.428571	0.363636	0.294118
NC_RV_ind3	0.703704	0.448276	0.75	0.5	0.645161	0.75	0.178571	NA	NA	0.777778	NA	0.0666667	NA	1	0.75	0.75	0.333333	0.333333	0.666667	0.357143	0	0.615385	0.666667	0.769231	0.857143	0.5	0.2	0.736842	0.375	0.956522	0.714286	0.785714	0.222222	0.72	0.857143	0.571429	0.5	0.125	0.6	0.875	0.421053	0.722222	0.5	0.583333	0.615385	0.68	0.352941	0.727273	0.416667
NC_RV_ind4	0.88	0.692308	0.8	0.8	0.652174	0.4	0.318182	NA	0.333333	0.641509	0.333333	0.04	0	NA	0.785714	0.5	0	0.0833333	0.8	0.181818	0.444444	0.583333	0.5	0.909091	1	0.888889	0.8	0.411765	0.555556	0.3125	0.727273	0.916667	0.6	0.7	1	0.666667	0.666667	0.666667	0.5	0.777778	0.258065	0.454545	0.777778	0.230769	0.5	0.375	0.125	0.5	0.5
NC_RV_ind5	0.8	0.666667	0.8	1	0.384615	0	0.44	NA	0.333333	0.722222	0.666667	0.0909091	0.25	NA	0.53125	0.6	0.166667	0.2	0.846154	0	0.375	0.615385	0.5	1	0.666667	0.75	0.588235	0.666667	0.8	0.5625	0.875	0.888889	0.5	0.73913	0.666667	0.6	0.571429	0.333333	0.375	0.75	0.4	0.727273	0.666667	0.916667	0.769231	0.647059	0.909091	0.611111	0.6875
NC_RV_ind6	0.695652	0.421053	0.666667	0.5	0.473684	0.583333	0.189189	NA	NA	0.641791	NA	0.106383	0	NA	0.444444	0.333333	0.2	0.157895	0.454545	0	0.1875	0.321429	0.35	0.409091	0.842105	0.65	0.368421	0.4	0.285714	0.5	0.533333	0.615385	0.5	0.548387	0.866667	0.5	0.666667	0.857143	0.55	0.444444	0.268293	0.454545	0.466667	0.333333	0.5	0.571429	0.64	0.263158	0.333333
NC_RV_ind7	0.9	0.75	0.8	0.8	0.555556	1	0.181818	NA	NA	0.825	NA	0.0769231	NA	1	0.222222	0.428571	0.166667	0.307692	0.461538	0.454545	0.533333	0.583333	0.5	0.857143	0.714286	0.636364	0.0909091	0.6	0.777778	0.533333	0.818182	0.818182	0.2	0.7	1	0.666667	0.5	0.666667	0.705882	0.875	0.444444	0.25	0.4	0.529412	0.75	0.285714	0.6	0.142857	0.44
NC_RV_ind8	0.785714	0.428571	0.5	1	0.533333	1	0.384615	NA	NA	0.772727	NA	0	NA	NA	0.333333	NA	0.166667	0.375	0.666667	0.285714	0	0.5	NA	NA	0.9	0.428571	0.285714	0.52381	0.166667	0.666667	0.6	0.6	NA	0.411765	0.888889	0.666667	0.666667	NA	0.25	0.833333	0.785714	0.142857	NA	0.625	NA	0.416667	NA	0.7	0.636364
NC_RV_indN1	0.733333	0.666667	0.5	0.7	0.571429	0.333333	0.2	0	NA	0.533333	NA	0.333333	0	1	0.454545	0.166667	0.333333	0.333333	0.125	0.5	0.5	0.75	1	1	0.714286	0	0	0.6	0.2	0.625	0.636364	0.75	0.666667	0.714286	0.909091	0.5	NA	NA	0.833333	0.709677	0.787879	0.857143	NA	0.764706	1	0.666667	0.809524	0.6875	0.3125
NC_RV_indN2	0.833333	0.75	1	1	0.8	0.75	0.375	NA	NA	0.526316	NA	0.3	0.25	0.75	0.583333	0.6	0.384615	0.176471	0.7	0.230769	0.9	0.642857	0.777778	0.75	0.909091	0.6	0.4375	0.4	0.444444	0.666667	0.5	0.551724	0.72	0.5	1	1	0	0	0.806452	0.772727	0.527778	0.642857	0.666667	0.916667	0.916667	0.90625	0.928571	0.771429	0.375
GJA5
Single_pos	147218470	147218544	147218545	147218684	147219350	147219497	147219570	147220084	147220085	147220733	147220990	147220991	147221034	147221370	147221801	147222028	147222029	147222893	147222894	147223157	147223158	147223267	147223436	147223532	147223576	147223588	147224168	147224198	147224199	147224727	147224800	147224887	147225359	147225547	147225582	147226184	147226185	147226260	147226286	147226287	147226303	147226322	147226719	147226720	147226741	147226804	147226835	147227344	147227561
NC_LA_ind3	NA	NA	NA	0.363636	NA	0.75	0.8	0.666667	0.583333	0.25	0.315789	0	0	0.416667	0.666667	NA	0.75	NA	0.85	NA	0.296296	NA	0.461538	0.5	0.444444	0.555556	NA	NA	1	NA	0.9	0.8	0	0.190476	0.4	0.857143	1	0.444444	0.571429	0.666667	0.769231	1	NA	0.75	NA	NA	NA	NA	0.777778
NC_LA_ind6	NA	NA	0.75	0.875	0.75	1	0.5	0	0.142857	NA	0.846154	0.5	0.7	0.5	0.333333	0.75	NA	1	0.916667	NA	0.411765	NA	0.722222	0.461538	0.444444	0.944444	NA	NA	NA	1	NA	0.64	1	0.769231	NA	0.857143	1	0.583333	0.75	0.666667	0.5	1	NA	0.8	0.333333	NA	1	NA	1
NC_LA_ind7	NA	1	NA	1	1	0.714286	1	0.2	0.555556	NA	0.7	0.5	0.6	0.85	NA	1	1	0.833333	0.947368	NA	0.5	0.333333	0.733333	0.8125	0.428571	0.916667	0.6	1	1	0.75	0.666667	0.818182	0.666667	0.607143	NA	0.8	0.6	0.636364	0.625	0.8	0.857143	1	NA	0.625	NA	0.888889	1	0.666667	1
NC_LA_ind8	NA	NA	1	NA	NA	0.6	NA	0.444444	0.4	NA	0.384615	0	0.333333	0.5	NA	NA	1	0.666667	0.916667	NA	0.4	NA	0.777778	1	0.25	0.571429	0.666667	1	1	0.4	0.727273	0.555556	0.666667	0.428571	0	0.2	0.555556	0.2	0.4	0.166667	0.75	1	NA	NA	NA	0.666667	NA	NA	0.714286
NC_LA_indN1	NA	0.5	0.714286	0.4	1	0.833333	0.25	0.166667	0.666667	NA	0.25	0.25	0	0	0	1	1	0.75	1	NA	0.2	0.333333	0.5	0.6	0.714286	0.5	0.666667	1	1	0.428571	1	0.666667	NA	0.571429	NA	0.666667	0.777778	0.818182	0.5	NA	1	1	1	1	1	NA	0.8	0.666667	0.625
NC_LA_indN2	NA	1	0.75	0.833333	0.75	0.875	NA	0.5	0.25	0.777778	0.5	0.25	0.166667	0.818182	0.6	1	NA	0.5	0.777778	0.666667	0.533333	0.428571	1	0.666667	NA	0.4	NA	NA	1	0.8	0.857143	0.363636	0.25	0.333333	0.333333	1	1	0.5	NA	0.333333	1	NA	NA	1	0.666667	0.833333	1	NA	1
NC_RA_ind3	NA	1	NA	0.857143	NA	0.625	1	NA	0.583333	NA	0.222222	0.25	0.666667	0.25	1	1	NA	NA	0.809524	0.75	0.5	0	0.916667	0.5	0.375	0.529412	1	1	1	0.777778	1	0.8	0.5	0.478261	0	1	0.857143	0.875	0.75	0.666667	0.727273	0.666667	NA	1	0.666667	NA	0.714286	0.75	0.818182
NC_RA_ind4	NA	NA	NA	0.25	NA	1	NA	NA	NA	NA	0.2	NA	NA	0.375	NA	1	NA	1	0.9	NA	0.289474	NA	0.769231	0.636364	0.222222	0.666667	NA	NA	1	0.75	1	0.777778	NA	0.5	0.333333	0.857143	1	1	1	0.714286	0.857143	0.666667	NA	0	0.5	NA	NA	0.666667	0.642857
NC_RA_ind5	NA	0.6	0.75	0.7	NA	0.857143	NA	0.142857	0.8	0.666667	0.333333	0.75	0.5	0.846154	NA	1	1	1	0.956522	0.333333	0.515152	NA	0.923077	0.384615	0.181818	0.888889	NA	NA	1	0.777778	0.8	0.875	1	0.3125	0	0.923077	0.8	0.625	0.769231	0.7	0.777778	0.888889	NA	1	0.75	NA	0.666667	1	0.727273
NC_RA_ind6	NA	0.5	NA	1	NA	0.875	NA	0	1	NA	0.133333	0.333333	0.875	0.533333	NA	0.5	NA	NA	0.733333	NA	0.46	0	0.666667	0.315789	0.333333	0.428571	1	1	1	1	0.733333	0.461538	0.2	0.294118	NA	0.647059	0.882353	0.8	0.888889	0.6	1	1	NA	1	NA	1	0.888889	NA	1
NC_RA_ind7	NA	1	NA	NA	0.75	1	0.5	0.4	0.428571	0.666667	0.0588235	0.142857	0.428571	0.75	0.666667	0.666667	1	NA	0.794118	NA	0.264706	NA	0.777778	0.5	0.363636	0.75	1	1	1	0.8	0.818182	0.571429	0.25	0.291667	0.666667	1	1	0.666667	0.714286	0.5	0.5	1	1	NA	0.75	NA	0.7	NA	1
NC_RA_ind8	NA	0.625	NA	0.333333	1	1	NA	NA	0.333333	NA	0.352941	0.428571	0.25	0.375	NA	NA	1	NA	0.678571	NA	0.238095	0	0.75	0.6	0.833333	0.4	1	1	1	0.857143	0.769231	0.454545	0.333333	0.1	0.6	0.75	0.625	0.625	0.666667	0.777778	1	1	NA	0	NA	NA	0	NA	0.75
NC_RA_indN1	NA	0.2	NA	0.8	NA	1	NA	0	0.142857	NA	0.2	NA	0.75	0.555556	NA	NA	1	0.666667	0.833333	0.166667	0.8	0.6	0.8	0.636364	0.5	0.6	1	1	1	0.333333	NA	0.555556	0.333333	0.25	NA	0.857143	1	0.428571	1	1	1	1	NA	1	NA	0.75	NA	0.666667	1
NC_RA_indN2	1	NA	0.571429	0.428571	1	0.833333	0.8	NA	0.333333	NA	0	0.428571	0.333333	0.625	NA	0.5	NA	NA	0.8	NA	0.333333	0.857143	0.714286	0.777778	0.333333	0.615385	NA	NA	1	1	0.75	0.5	0.166667	0.333333	NA	NA	0.7	NA	NA	0.692308	0.8	NA	NA	1	NA	0.857143	1	NA	0.5
NC_RA_indN3	NA	NA	NA	0.75	NA	1	NA	0.428571	0	NA	0	0.4	0.333333	0.714286	NA	1	0.909091	1	0.842105	NA	0	NA	0.857143	0.166667	0.428571	0.909091	1	1	1	1	1	0	0	0.625	0.5	0.636364	0.5	0.5	0.833333	0	0	1	NA	0	NA	0.833333	1	NA	0.7
NC_LV_ind1	NA	0.75	0.5	0.4	1	1	0.8	NA	1	0.333333	0.1	0.25	0.666667	0.571429	NA	1	1	NA	1	0.75	0.6	0.555556	0.8	0.923077	0.666667	0.928571	0.333333	1	1	0.833333	1	0.636364	0.428571	0.875	NA	1	1	0.8	1	0.875	1	NA	1	1	1	1	1	1	1
NC_LV_ind2	NA	0.5	NA	0.75	0.571429	1	NA	0.5	1	0.666667	0.222222	0.0909091	0.5	0.333333	0.375	1	1	NA	1	0.5	0.461538	0.333333	0.909091	0.615385	0.333333	0.6875	0.333333	1	NA	1	0.909091	0.727273	0.111111	0.625	NA	1	0.636364	0.333333	0.833333	0.833333	0.777778	0.666667	NA	0.4	NA	NA	1	0.25	0.8
NC_LV_ind3	NA	1	NA	1	NA	0.5	NA	0.333333	0.272727	NA	0.428571	0.285714	1	0.571429	NA	NA	0.888889	1	0.785714	0.6	0.625	NA	1	0.777778	0.5	1	0.75	1	1	NA	1	0.571429	1	0.666667	0.428571	1	0.857143	0.777778	1	NA	NA	1	NA	0.333333	NA	NA	NA	NA	NA
NC_LV_ind4	NA	NA	1	0.833333	NA	0.857143	NA	0.4	0.4	0.666667	0.375	0.615385	0.8	0	0	0.75	1	NA	0.923077	NA	0.454545	0.8	0.7	0.8	0.714286	0.833333	0.666667	0.666667	NA	0.875	1	0.8	0.142857	0.8	NA	1	1	1	0.5	0.727273	1	1	NA	1	NA	1	1	0.4	0.666667
NC_LV_ind5	NA	1	NA	0.857143	NA	1	NA	1	0.25	0.8	0.666667	0.8	1	0.666667	NA	0.875	NA	NA	0.833333	0.25	0.625	NA	0.9	0.777778	0.666667	1	1	1	NA	1	1	0.727273	0.75	0.875	0	1	0.777778	0.666667	1	1	1	1	NA	NA	NA	NA	NA	NA	1
NC_LV_ind6	NA	1	0.714286	0.888889	NA	1	0.333333	0.5	0.428571	0.666667	0.117647	0.75	0.75	0.666667	1	NA	0.666667	1	0.945946	0.333333	0.608696	0.25	0.769231	0.631579	0.5	0.789474	0.6	1	1	0.875	1	0.75	0.3	0.578947	0	0.888889	1	1	1	0.944444	1	NA	NA	0.714286	NA	1	1	NA	1
NC_LV_ind7	NA	0.714286	0.75	0.818182	0.6	0.8	1	0	0.4	0.8	0.166667	0.4	0.625	0.75	0.666667	0.833333	1	NA	1	0.75	0.75	0.6	0.727273	0.75	0.666667	0.7	1	1	0.75	1	1	1	0.666667	1	0.25	0.846154	0.692308	0.8	NA	1	1	NA	NA	0.333333	NA	NA	1	1	1
NC_LV_ind8	NA	1	0.833333	0.714286	1	0.888889	0.833333	0.666667	0.4	0.666667	0.368421	0.75	0.75	0.777778	0.5	1	0.833333	1	0.913043	0	0.3125	NA	0.909091	1	0.666667	0.714286	0.833333	1	NA	1	1	0.8	0.25	0.615385	0	1	1	1	0.6	NA	NA	1	NA	0.5	NA	0.6	1	NA	0.666667
NC_LV_indN1	NA	NA	0.5	0.666667	0.25	0.875	NA	0.333333	0.307692	0.8	0.411765	0.363636	0.8	0.545455	NA	1	NA	NA	1	0.666667	0.625	0.333333	1	1	0.4	0.9	1	1	1	0.888889	0.846154	0.736842	0.5	0.625	0	0.909091	1	0.888889	1	0.666667	1	1	NA	0.875	NA	0.666667	0.666667	0.875	0.857143
NC_LV_indN2	NA	NA	0.6	0.75	NA	1	NA	0.6	0.142857	NA	0.25	0.166667	0.2	0.6	NA	0.7	1	NA	0.956522	NA	0.428571	NA	1	0.6	0.25	0.461538	1	1	1	1	1	0.533333	0.333333	0.555556	NA	1	1	0.916667	0.916667	0.875	1	1	NA	0.875	NA	NA	0.8	1	1
NC_LV_indN3	NA	NA	1	1	0.857143	NA	NA	0.857143	0.333333	NA	0.2	0.142857	1	0.583333	NA	NA	NA	NA	0.941176	NA	0.375	NA	0.5	0.363636	0.777778	0.75	NA	NA	1	1	1	0.4	0.6	0.8125	0	1	1	1	1	1	0.9	1	NA	0	NA	NA	NA	0.6	0.8
NC_RV_ind1	NA	1	NA	1	NA	0.833333	NA	0.75	0.75	NA	0.444444	NA	NA	0.5	NA	NA	1	NA	1	NA	0.4	NA	NA	0.555556	NA	0.75	NA	NA	NA	1	1	0.666667	0.25	0.636364	NA	0.714286	1	1	1	1	1	1	NA	1	NA	NA	NA	1	1
NC_RV_ind3	NA	NA	NA	0.75	0.666667	NA	NA	0	1	NA	0.714286	0.285714	0.5	0.9	NA	NA	1	1	1	NA	0.434783	0.333333	1	0.55	0.583333	0.692308	NA	NA	1	1	1	0.823529	0.166667	0.352941	NA	0.9	0.666667	0.6	0.4	1	1	NA	1	NA	0.6	NA	0.857143	0.75	1
NC_RV_ind4	NA	0.857143	0.571429	1	NA	0.888889	NA	0.5	0.5	0.5	0.25	0.333333	0.5	0.631579	0	0.75	1	0.714286	0.913043	NA	0.4375	0.666667	1	0.571429	0.666667	0.4	NA	NA	1	1	0.777778	0.6875	NA	0.714286	NA	0.846154	0.75	0.538462	0.857143	0.857143	0.7	1	NA	0.666667	NA	NA	1	0.857143	1
NC_RV_ind5	NA	1	0.571429	0.875	1	1	1	0.166667	0.5	NA	1	0	0	0.733333	0	1	1	0.8	1	NA	0.444444	NA	1	0.75	0.857143	0.6875	0.6	0.7	1	NA	1	0.4	0.5	0.307692	NA	0.882353	1	0.636364	0.666667	0.8	0.933333	0.75	NA	0.666667	NA	1	1	0.833333	0.888889
NC_RV_ind6	NA	NA	NA	0.5	1	1	1	0.285714	0.6	NA	0.291667	0.125	0.6	0.7	NA	1	NA	NA	0.875	NA	0.444444	NA	0.909091	0.842105	0.75	0.736842	NA	NA	1	1	0.733333	0.933333	0.333333	0.5	0	1	1	0.6	0.909091	1	1	1	NA	1	NA	1	1	NA	1
NC_RV_ind7	NA	0.5	NA	0.75	NA	NA	NA	NA	NA	NA	0.3	0.4	0.5	0.7	NA	NA	NA	NA	1	NA	0.458333	NA	0.928571	0.8	1	0.6	1	0.666667	0.75	1	0.6	0.636364	0.2	0.3125	0.666667	0.769231	1	0.666667	0.666667	1	1	1	NA	0.6	NA	1	NA	NA	1
NC_RV_ind8	NA	0.666667	NA	NA	NA	1	NA	NA	NA	0.666667	0.571429	0.6	0.75	0.777778	NA	NA	NA	1	0.875	NA	0.533333	NA	0.8	0.5	0.666667	0.785714	NA	NA	NA	0.8	1	0.857143	0	0.714286	NA	1	1	1	0.857143	1	NA	1	NA	0.333333	NA	NA	1	1	1
NC_RV_indN1	NA	1	NA	0.8	NA	1	NA	NA	NA	0.666667	0.25	0.428571	0.5	0.666667	NA	NA	1	0.75	0.666667	0	0.375	0.333333	0.777778	0.5	0.666667	0.583333	NA	NA	1	0.875	1	0.5	NA	0.125	NA	0.8	0.714286	0.5	1	0.714286	0.818182	NA	NA	NA	NA	1	1	1	1
NC_RV_indN2	NA	NA	0.833333	1	1	0.777778	NA	0.461538	0.285714	NA	0.0769231	0.125	0	0.882353	NA	NA	1	1	1	0.5	0.611111	NA	0.923077	0.545455	0.555556	0.888889	1	1	1	1	0.6	1	0.333333	0.727273	NA	0.875	1	1	0.75	1	1	NA	NA	1	NA	1	0.666667	1	1
SMAD6
Single_pos	66984751	66984897	66984978	66985344	66985448	66985460	66985495	66985496	66985661	66985790	66986133	66986134	66986321	66986343	66986498	66986509	66986618	66986619	66986708	66986709	66986725	66986726	66986787	66986788	66987266	66987572	66987627	66987633	66987770	66987781	66987841	66987842	66987873	66988023	66988040	66988402	66988403	66988449	66988558	66988890	66988891	66989116	66989117	66989147	66989177	66989178	66989362	66989572	66989900
NC_LA_ind3	1	0.0769231	NA	0.7	NA	NA	NA	NA	1	NA	1	1	NA	0.5	0.916667	1	1	1	1	NA	1	NA	1	NA	0.625	NA	0.8	1	1	1	1	0.875	1	NA	NA	1	NA	NA	NA	NA	0.866667	NA	0.6	0.913043	NA	1	1	1	1
NC_LA_ind6	0.5	0.8	0.666667	0.714286	NA	NA	NA	NA	1	NA	NA	1	1	1	1	0.666667	1	0.933333	1	1	0.333333	1	1	0.75	0.428571	NA	1	1	0.909091	0.75	0.6	1	1	1	1	NA	1	1	1	NA	0.857143	NA	0.714286	0.956522	NA	0.961538	1	NA	1
NC_LA_ind7	0.714286	0.4	0.75	0.777778	1	1	0.333333	NA	0.75	NA	NA	1	1	1	1	NA	1	1	0.875	NA	1	NA	1	1	0.818182	0.2	1	1	0.916667	0.8	0.9375	1	1	1	1	0.666667	1	0.909091	0.857143	0.8	0.529412	0.333333	0.666667	0.95	1	0.913043	1	1	1
NC_LA_ind8	0.6	0.571429	NA	NA	NA	NA	NA	NA	NA	NA	NA	NA	1	1	1	NA	NA	1	1	NA	1	NA	1	NA	0.833333	NA	NA	1	1	1	1	NA	1	NA	NA	1	NA	1	0.6	NA	1	NA	0.5	1	NA	0.875	1	0.666667	0.8
NC_LA_indN1	NA	0.1	0.666667	0	NA	NA	NA	0.333333	NA	NA	NA	0.833333	NA	NA	1	NA	NA	NA	NA	1	NA	1	NA	1	NA	0.8	NA	1	1	NA	1	1	1	0.857143	1	1	NA	NA	NA	NA	0.666667	1	0.4	1	1	0.888889	1	0.8	1
NC_LA_indN2	0	0.285714	0.333333	0.666667	0.375	0.25	0.125	NA	1	NA	1	NA	NA	NA	1	1	1	NA	1	1	1	1	1	1	0.75	1	1	1	1	1	1	1	1	1	0.833333	NA	0.75	1	NA	0.666667	0.857143	1	0.636364	1	1	1	0.714286	1	1
NC_RA_ind3	0.75	0.285714	0.333333	0.666667	NA	NA	NA	NA	NA	NA	NA	0.888889	1	1	1	NA	NA	0.888889	1	1	1	1	0.75	0.714286	0.466667	0.666667	1	1	1	1	1	1	1	1	1	NA	NA	0.4	0.5	NA	0.692308	0.6	0.727273	1	0.6	0.833333	1	1	0.9
NC_RA_ind4	0.777778	0.333333	0	0.75	NA	NA	NA	NA	NA	NA	NA	1	0.857143	0.857143	1	NA	NA	1	1	1	1	1	1	1	0.6	0.857143	1	1	1	1	1	1	0.777778	0.833333	1	NA	1	0.5	0.333333	NA	0.65	1	0.529412	0.913043	0.5	0.73913	0.928571	1	1
NC_RA_ind5	0.75	0.3	0.333333	0.2	NA	NA	0.2	NA	NA	NA	NA	1	NA	0.8	1	NA	NA	1	0.8	NA	1	1	1	1	0.625	0.5	1	1	1	0.888889	1	0.75	0.75	1	1	0.25	1	0.714286	1	NA	0.769231	NA	0.388889	1	NA	0.692308	0.933333	1	1
NC_RA_ind6	0.714286	0.625	NA	0.571429	NA	NA	NA	NA	1	NA	1	1	1	0.916667	0.888889	NA	NA	0.882353	NA	1	NA	1	0.833333	1	0.5	1	1	1	0.875	1	0.8	1	1	1	1	NA	0.875	0.8	1	NA	0.705882	0.5	0.428571	1	NA	0.894737	1	NA	1
NC_RA_ind7	0.75	0.5	NA	0.4	NA	NA	0.25	NA	0.5	NA	NA	1	0.6	0.857143	1	NA	1	1	1	NA	1	NA	1	1	0.625	1	1	1	1	1	0.875	1	1	1	1	0.666667	NA	1	1	NA	0.625	0.5	0.454545	0.9375	1	0.952381	0.666667	0.727273	1
NC_RA_ind8	1	0.2	0.6	0.375	NA	NA	NA	0.5	NA	NA	1	1	NA	1	1	NA	NA	0.9	NA	NA	NA	1	NA	1	0.692308	NA	NA	1	0.923077	0.933333	0.888889	1	NA	1	1	1	NA	0.25	0.333333	NA	0.583333	0.666667	0.928571	1	NA	0.875	0.9	1	1
NC_RA_indN1	0.75	0.8	NA	0.333333	0.571429	0.5	0.666667	0.666667	NA	NA	0.75	1	1	0.8	NA	1	NA	1	1	NA	1	NA	1	1	1	1	NA	1	NA	1	0.333333	1	0.9	1	1	NA	NA	NA	0.875	NA	1	NA	0.333333	1	NA	1	NA	1	1
NC_RA_indN2	1	0	0.375	0.888889	1	NA	NA	NA	1	NA	1	1	1	1	NA	1	1	1	0.8	1	1	1	0.666667	0.833333	0.555556	0.75	1	1	1	1	1	1	1	1	0.888889	1	1	0.75	NA	NA	0.666667	0.75	0.5	1	1	1	0.857143	1	1
NC_RA_indN3	0.5	0.125	0.8	0.555556	NA	NA	NA	NA	NA	NA	1	NA	NA	0.666667	1	1	1	1	0.857143	1	1	1	1	1	0.571429	0.714286	1	1	1	1	1	1	1	1	1	NA	1	0.333333	0.666667	NA	1	1	0.5	1	0	0.764706	1	NA	1
NC_LV_ind1	1	0.5	0.6	1	NA	NA	NA	NA	NA	1	1	1	1	1	1	1	1	1	1	1	0.75	NA	1	NA	0.636364	1	1	1	1	1	NA	1	1	1	1	1	1	1	1	0.875	0.75	0.25	0.571429	1	NA	1	1	1	0.75
NC_LV_ind2	0.6	0.8	NA	0.571429	0.333333	0.25	0.2	NA	NA	1	1	1	1	0.833333	1	1	1	1	1	1	1	1	1	NA	0.583333	1	1	1	1	0.875	0.9	0.833333	1	1	1	NA	1	0.833333	0.555556	1	1	0.833333	0.888889	1	1	1	1	1	1
NC_LV_ind3	0.75	0.666667	0.75	0.857143	NA	NA	NA	NA	1	NA	NA	NA	NA	1	1	NA	1	1	1	NA	1	1	1	0.714286	0.428571	1	1	1	1	0.818182	1	1	1	1	0.75	NA	1	1	1	NA	0.833333	0.5	0.777778	1	1	0.666667	1	1	1
NC_LV_ind4	1	0.75	0.4	0.545455	0.8	0.25	NA	NA	NA	NA	NA	1	0.666667	1	1	1	1	1	1	NA	0.9	NA	0.714286	NA	0.625	NA	1	1	0.8	0.875	1	1	1	1	1	1	1	0.8	0.857143	NA	0.888889	0.5	0.636364	1	0.666667	1	1	0.8	1
NC_LV_ind5	1	0.4	NA	NA	NA	NA	NA	0.666667	1	NA	1	1	NA	NA	1	1	NA	1	1	NA	1	NA	1	NA	0.666667	1	1	1	NA	1	0.5	1	0.8	NA	NA	NA	NA	1	0.333333	NA	0.888889	1	0.5	1	1	1	1	NA	1
NC_LV_ind6	1	0.333333	0.25	0.75	NA	NA	NA	NA	1	NA	1	0.9	1	1	1	1	1	1	1	NA	1	0.75	1	0.833333	0.5	1	1	0.8	0.875	0.9	1	1	1	1	1	NA	0.75	0.6	NA	1	0.714286	1	0.266667	1	NA	0.888889	0.727273	1	1
NC_LV_ind7	1	0.454545	0.5	1	NA	NA	NA	NA	1	NA	NA	1	NA	NA	1	0.888889	1	1	1	NA	0.833333	NA	1	NA	0.5	0.75	1	0.833333	1	1	1	1	1	0.769231	0.933333	NA	1	0.875	0.75	NA	1	NA	0.428571	0.833333	NA	1	1	1	1
NC_LV_ind8	0.9	0.75	0.5	0.5	0.5	0.5	0.333333	NA	NA	NA	1	NA	0.833333	1	1	1	1	NA	1	NA	NA	NA	1	NA	0.416667	0.833333	1	1	1	0.941176	1	1	1	1	0.842105	1	1	0.9	0.75	0.5	0.647059	0.666667	0.454545	1	0.75	1	1	1	1
NC_LV_indN1	0.857143	0.777778	0.5	1	NA	NA	NA	NA	1	NA	NA	1	1	1	0.909091	1	1	1	1	NA	1	1	1	0.8	0.578947	0.875	1	1	1	0.916667	0.785714	1	1	0.928571	0.857143	1	1	1	0.833333	NA	0.727273	NA	0.714286	1	NA	1	0.75	1	1
NC_LV_indN2	0.857143	0.416667	0.75	0.833333	0.666667	0.666667	0.666667	0.666667	1	1	1	0.9	0.666667	1	1	NA	1	1	1	NA	1	1	1	0.833333	0.409091	0.666667	1	0.875	1	1	1	0.571429	1	1	1	1	1	0.916667	0.833333	NA	0.764706	0.714286	0.789474	0.909091	0.875	1	0.857143	1	1
NC_LV_indN3	1	0.625	1	0.4	NA	NA	NA	NA	1	NA	1	1	1	1	0.916667	NA	1	1	1	NA	0.8	NA	1	1	0.615385	0.8	1	1	1	1	1	0.75	NA	1	0.857143	NA	NA	1	1	NA	0.909091	NA	0.545455	1	NA	1	0.666667	NA	1
NC_RV_ind1	1	0.5	NA	0.4	0.2	0.333333	0.5	NA	NA	NA	1	NA	NA	1	0.888889	NA	1	1	NA	NA	NA	1	0.8	1	1	NA	1	0.9375	1	0.909091	1	1	1	1	0.833333	NA	1	1	NA	NA	0.5	NA	0.444444	1	NA	1	1	NA	0.714286
NC_RV_ind3	1	0.666667	0.75	0.2	1	0.6	1	NA	1	NA	1	0.888889	1	1	1	1	1	1	1	1	1	1	1	1	0.909091	0.857143	1	0.888889	0.9375	0.833333	1	1	1	0.909091	1	1	NA	0.5	1	NA	0.666667	1	0.714286	1	1	0.774194	1	1	0.818182
NC_RV_ind4	1	0.5	0	0.6	NA	NA	0.666667	NA	NA	NA	0.5	1	1	1	0.888889	NA	1	0.818182	1	NA	1	NA	1	0.8	0.888889	0.666667	1	1	1	1	0.866667	1	1	0.888889	1	0.5	NA	NA	1	NA	0.818182	NA	0.769231	1	NA	0.777778	1	NA	1
NC_RV_ind5	0.857143	0.75	0.6	0.5	NA	NA	NA	0.666667	1	NA	NA	1	NA	1	1	1	1	0.894737	0.875	NA	1	1	0.75	1	0.5625	0.857143	0.8	1	1	1	1	1	0.857143	1	0.916667	NA	NA	NA	0.6	NA	0.818182	0.166667	0.764706	1	1	0.9375	1	1	1
NC_RV_ind6	1	0.428571	0.333333	0.470588	1	0.666667	0.714286	NA	1	NA	NA	1	1	1	0.888889	NA	0.714286	0.952381	1	1	1	1	0.941176	1	0.533333	NA	0.333333	1	1	1	1	0.75	1	1	1	1	1	1	NA	NA	0.894737	0.666667	0.5	1	NA	0.966667	1	0.833333	1
NC_RV_ind7	1	0.833333	0.333333	1	0.666667	0	0.333333	NA	NA	NA	1	0.909091	1	1	1	NA	NA	1	NA	NA	NA	NA	1	NA	0.866667	NA	1	1	1	0.888889	1	0.857143	1	1	1	NA	1	1	1	NA	0.9	NA	0.571429	0.888889	1	0.85	0.9	1	1
NC_RV_ind8	1	0.6	NA	0.833333	1	1	0.333333	NA	NA	NA	NA	0.8	NA	1	1	NA	1	1	NA	NA	NA	NA	NA	1	0.5	NA	NA	NA	0.8	1	1	1	1	1	1	1	0.75	0.75	1	NA	0.9	NA	0.444444	1	NA	0.875	1	0.833333	1
NC_RV_indN1	0.583333	0.6	0.818182	0.714286	0.666667	NA	NA	NA	NA	NA	NA	1	NA	NA	NA	NA	0.333333	1	1	1	0.666667	1	1	1	0.5	0.666667	1	1	0.5	1	1	0.75	1	1	1	NA	1	NA	NA	NA	1	NA	0.666667	1	NA	1	1	1	1
NC_RV_indN2	0.857143	0.333333	0.75	0.818182	0.8	0.833333	0.333333	NA	NA	NA	1	1	NA	1	NA	1	NA	1	1	1	0.8	1	1	1	0.384615	1	0.888889	1	1	1	1	1	1	1	0.923077	1	NA	NA	NA	0.75	0.714286	NA	0.625	1	NA	1	1	1	1
SMAD7
Single_pos	46436237	46436238	46436276	46436350	46436379	46436440	46436441	46436591	46436609	46436737	46436779	46436988	46436989	46437453	46437538	46437539	46437541	46437632	46437633	46437662	46437674	46437675	46437791	46437802	46437822	46437889	46437890	46437912	46437932	46437947	46437948	46438114	46438151	46438298	46438336	46438392	46438501	46438530	46438673	46438681	46438945	46439120	46439188	46439189	46439492	46439493	46439640	46439653	46439654
NC_LA_ind3	NA	1	1	NA	1	0.571429	1	0.833333	1	1	1	1	1	NA	0.545455	0.6	0.818182	0.875	1	1	0.384615	0.666667	1	1	1	1	NA	1	0.909091	0.916667	1	1	1	1	1	0.857143	1	1	1	1	1	0.666667	1	1	0.8	1	1	0.9375	1
NC_LA_ind6	1	1	1	1	NA	0.7	NA	1	1	0.933333	0.916667	NA	1	0.833333	0.714286	1	0.857143	1	0.7	0.8	0.75	0.7	1	0.875	1	0.916667	1	1	1	1	1	1	1	NA	1	0.888889	1	1	1	0.6	1	NA	1	1	0.857143	1	0.25	0.857143	0.5
NC_LA_ind7	NA	NA	NA	1	NA	0.428571	NA	1	NA	0.888889	1	1	0.666667	0.714286	0.866667	1	0.857143	0.875	NA	1	NA	0	1	0.933333	1	1	0.75	1	1	1	1	1	1	NA	0.75	1	0.6	1	1	1	1	NA	1	1	1	0.6	0.777778	1	0.888889
NC_LA_ind8	1	1	1	1	0.8	1	NA	0.666667	NA	1	NA	NA	NA	NA	1	0.888889	1	1	NA	1	NA	0.666667	1	1	0.857143	1	1	1	0.875	1	0.75	NA	1	NA	1	1	1	1	NA	NA	1	0.6	NA	1	1	1	1	1	1
NC_LA_indN1	1	NA	1	NA	NA	0.733333	0.666667	1	1	1	1	1	1	0.6	0.6875	0.7	0.6875	0.928571	0.75	1	0.5	1	1	1	0.928571	1	0.888889	1	1	1	1	0.888889	0.857143	0.666667	1	0.875	1	0.714286	NA	NA	NA	1	1	1	1	NA	0.888889	1	0.888889
NC_LA_indN2	NA	NA	NA	NA	NA	1	NA	NA	0.833333	0.777778	1	0.25	1	0.333333	0.857143	NA	0.666667	1	NA	NA	0.666667	0.666667	NA	1	1	1	NA	1	1	1	1	1	1	NA	1	1	0.75	0.9	1	0.714286	0.666667	0.909091	NA	1	0.8	1	1	0.8	0.777778
NC_RA_ind3	1	1	1	0.714286	0.714286	0.818182	0.6	1	1	1	0.923077	NA	0.727273	0.333333	0.461538	1	0.846154	0.818182	0.666667	1	0.875	0.571429	1	1	1	0.866667	1	1	1	1	NA	1	0.75	NA	1	1	1	1	1	1	1	0.875	1	1	1	0.833333	1	1	1
NC_RA_ind4	NA	1	NA	0.833333	1	0.777778	0.444444	1	1	0.375	1	NA	1	0.166667	0.666667	0.818182	0.727273	1	1	0.833333	0.9	0.166667	0.928571	1	1	0.933333	NA	1	0.857143	0.888889	1	0.714286	1	1	1	NA	1	NA	1	1	0.875	0.5	NA	1	0.666667	1	1	0.916667	1
NC_RA_ind5	NA	0.833333	NA	0.875	0.8	0.8	0.857143	1	NA	0.75	1	NA	NA	0.571429	0.428571	1	0.5	0.666667	0.4	0.428571	0.333333	0.285714	1	0.875	0.923077	0.833333	1	0.846154	0.833333	0.916667	1	1	1	1	1	1	1	1	1	1	1	0.166667	1	1	1	0.8	NA	0.818182	NA
NC_RA_ind6	1	1	1	1	1	0.583333	1	1	1	1	0.875	NA	NA	NA	0.666667	0.761905	0.857143	1	0.7	1	0.882353	0.714286	0.833333	1	1	0.96	1	0.884615	0.916667	0.909091	1	1	1	1	1	1	0.923077	1	1	1	1	1	1	1	NA	1	1	0.818182	0.857143
NC_RA_ind7	NA	1	NA	0.6	NA	0.666667	NA	1	1	1	1	NA	NA	0.6	0.809524	0.705882	0.863636	0.666667	1	1	0.5	0.75	1	1	1	NA	1	1	0.8	1	1	1	0.833333	NA	1	0.888889	1	0.923077	1	1	1	1	1	1	1	0.75	1	0.75	1
NC_RA_ind8	0.75	NA	0.8	0.75	NA	1	NA	NA	1	1	1	NA	1	0.666667	0.333333	0.7	0.333333	1	1	NA	0.625	NA	1	1	0.909091	1	1	1	0.666667	1	NA	1	1	NA	1	1	0.75	1	0.777778	1	1	1	1	1	NA	1	0.7	0.857143	0.7
NC_RA_indN1	0.8	NA	1	NA	1	0.7	1	1	NA	1	1	NA	0.6	NA	0.75	0.666667	0.75	0.7	0.25	0.714286	0.444444	0.285714	0.875	1	1	0.8	1	1	1	1	0.833333	1	1	NA	0.666667	1	1	NA	NA	NA	NA	0.5	NA	1	NA	1	1	0.625	0.75
NC_RA_indN2	NA	NA	1	NA	NA	0.6	NA	0.8	1	0.909091	1	NA	0.875	0.6	0.666667	0.777778	0.777778	1	0.769231	0.818182	0.166667	0.75	1	0.833333	1	1	1	1	1	1	NA	1	1	1	1	1	1	1	0.75	1	1	1	1	NA	1	1	1	1	1
NC_RA_indN3	NA	1	NA	NA	NA	0.684211	NA	0.875	1	1	1	NA	NA	1	1	0.714286	1	1	0.75	NA	0.625	NA	1	1	1	1	1	1	0.846154	1	1	0.714286	1	NA	1	0.8	1	1	NA	NA	1	NA	1	1	1	1	0.8	1	1
NC_LV_ind1	1	NA	1	1	1	0.8	0.5	1	1	1	NA	1	1	0.333333	1	0.909091	1	1	1	0.833333	0.785714	0.428571	1	0.857143	1	1	1	1	0.833333	1	1	NA	1	NA	1	0.8	1	1	1	1	1	1	0.666667	1	1	0.909091	1	1	0.5
NC_LV_ind2	NA	0.6	NA	1	1	0.9	0.857143	1	1	0.75	1	0.666667	NA	0.75	0.714286	0.625	0.846154	1	0.666667	1	0.625	0.5	0.857143	0.909091	1	1	1	1	0.888889	1	1	1	0.9	0.8	1	0.833333	NA	1	1	0.909091	0.888889	0.8	NA	1	1	1	0.875	1	1
NC_LV_ind3	0.75	NA	1	NA	NA	1	0.333333	1	NA	1	1	NA	0.666667	0.5	1	0.555556	1	1	0.857143	1	0.571429	0.833333	1	1	0.8	1	1	1	NA	NA	1	0.5	1	NA	1	1	0.777778	1	0.75	1	1	0.833333	1	NA	1	NA	1	0.833333	1
NC_LV_ind4	NA	NA	1	0.875	0.875	1	0.571429	1	0.8	1	1	NA	1	NA	1	0.625	1	1	0.833333	1	0.5	0.666667	1	1	0.909091	0.846154	1	1	1	1	1	1	0.777778	0.75	NA	0.818182	0.833333	1	1	1	1	1	NA	0.8	1	0.833333	0.5	1	0.75
NC_LV_ind5	0.666667	NA	0.666667	NA	NA	0.666667	NA	1	1	0.888889	1	NA	NA	NA	0.5	0.888889	0.625	1	1	0.625	0.875	0.666667	1	1	1	1	1	1	1	0.666667	1	0.666667	1	NA	1	0.777778	0.8	0.666667	NA	NA	1	1	NA	1	1	NA	1	1	1
NC_LV_ind6	NA	1	NA	0.666667	1	0.866667	0.833333	1	1	0.875	1	NA	1	0.428571	0.941176	0.818182	1	0.944444	1	0.777778	0.785714	0.6	1	1	1	1	0.8	1	0.8	1	NA	0.8	0.5	NA	1	0.8	1	0.777778	1	0.833333	0.833333	1	1	1	1	0.9	1	0.833333	1
NC_LV_ind7	1	1	0.833333	NA	1	1	0.75	1	1	1	1	NA	1	NA	0.857143	1	1	0.888889	1	NA	0.8	NA	0.933333	0.933333	1	1	1	1	1	1	1	1	1	NA	1	0.923077	0.8	1	NA	NA	1	0.75	NA	1	NA	0.909091	0.647059	1	0.941176
NC_LV_ind8	NA	1	NA	NA	NA	0.875	NA	1	1	1	1	1	0.75	NA	1	1	1	1	0.666667	0.833333	0.25	0.833333	1	1	1	0.857143	1	1	1	0.818182	1	1	1	1	1	1	0.8	1	1	1	1	0.636364	1	1	NA	1	0.727273	1	1
NC_LV_indN1	NA	NA	NA	1	1	0.6	NA	0.857143	1	0.666667	0.857143	NA	1	0.4	0.833333	0.615385	0.833333	0.846154	0.714286	0.857143	0.727273	0.857143	1	0.909091	1	1	0.4	1	1	0.9375	1	0.888889	1	NA	1	0.933333	0.833333	0.933333	1	1	0.916667	0.875	1	1	0.8	1	0.857143	0.846154	0.928571
NC_LV_indN2	1	1	1	1	1	0.4	1	1	1	1	1	NA	0.8	0.416667	0.8	0.8	0.9	0.92	0.888889	0.875	0.35	0.555556	1	0.933333	1	0.962963	0.888889	1	0.9	1	1	1	0.833333	1	1	1	1	0.9	1	1	1	1	1	1	1	1	0.75	1	0.909091
NC_LV_indN3	NA	0.8	NA	1	0.8	1	NA	0.916667	1	1	1	1	1	0.5	0.857143	0.857143	0.769231	1	0.75	0.75	1	0.5	1	1	1	1	1	1	1	1	NA	1	1	NA	NA	0.916667	0.6	1	1	1	1	1	NA	1	1	NA	0.888889	1	0.8
NC_RV_ind1	NA	NA	NA	1	0.6	0.904762	1	1	NA	1	0.833333	NA	NA	0.75	0.75	1	1	0.857143	NA	NA	0.636364	NA	1	1	1	1	1	1	1	1	1	1	1	NA	NA	1	NA	1	NA	NA	1	0.8	1	1	1	1	0.5	0.846154	1
NC_RV_ind3	1	1	1	0.571429	0.777778	0.818182	0.75	1	1	0.875	0.888889	1	1	0.285714	0.421053	1	0.777778	0.545455	0.857143	0.923077	0.333333	0.692308	1	1	1	0.9	1	1	1	0.916667	1	1	0.625	NA	1	1	0.857143	0.6	1	1	1	1	NA	1	1	1	0.909091	0.923077	1
NC_RV_ind4	NA	0.75	NA	1	1	0.714286	NA	0.8	1	1	NA	1	0.8	NA	0.857143	0.583333	1	0.714286	0.888889	0.777778	0.571429	0.777778	0.923077	1	1	0.944444	0.75	0.941176	1	0.9	1	1	1	1	1	1	NA	1	NA	NA	NA	1	1	0.888889	1	1	0.714286	0.875	1
NC_RV_ind5	0.777778	1	1	1	0.666667	0.818182	0.333333	1	1	0.875	0.888889	NA	1	0.333333	0.583333	0.666667	0.666667	0.733333	0.9	1	0.818182	1	0.8	1	1	1	1	1	0.923077	1	1	1	1	NA	1	1	1	0.666667	NA	NA	1	0.714286	1	1	0.888889	1	1	1	1
NC_RV_ind6	NA	NA	NA	0.6	0.923077	0.666667	1	1	0.8	0.888889	1	NA	NA	0.5	0.9	1	0.9	1	1	0.8	0.75	0.5	1	1	0.84	1	1	0.96	1	1	1	0.875	1	0.75	1	0.833333	0.875	0.9	0.833333	1	0.888889	0.956522	1	1	0.888889	1	0.727273	0.857143	0.833333
NC_RV_ind7	1	NA	NA	0.666667	0.75	1	NA	NA	1	0.875	1	NA	1	NA	0.625	0.8125	1	0.833333	0.75	1	1	0.727273	1	1	1	0.75	0.888889	1	1	0.777778	1	1	1	NA	1	0.75	0.8	0.8	1	1	1	1	1	1	1	1	1	1	1
NC_RV_ind8	NA	1	NA	1	0.833333	1	NA	1	1	1	1	NA	NA	NA	1	0.9	0.923077	0.7	1	1	1	1	1	NA	0.8	1	1	1	1	1	NA	1	0.75	NA	NA	1	0.666667	1	1	1	1	1	1	1	1	1	1	0.5	0.8
NC_RV_indN1	0.666667	0.857143	NA	0.5	NA	1	1	1	NA	1	0.571429	NA	NA	NA	0.833333	0.75	1	0.833333	NA	NA	0.75	NA	NA	1	NA	NA	NA	1	1	0.833333	NA	1	0.833333	NA	NA	0.909091	1	0.833333	0.75	1	NA	1	1	NA	1	1	1	0.875	1
NC_RV_indN2	NA	NA	NA	NA	NA	0.764706	NA	1	1	0.833333	1	1	1	0.8	0.4	0.9	0.5	0.842105	1	0.833333	0.857143	0.461538	0.833333	0.818182	1	1	1	1	0.909091	1	1	1	0.888889	NA	1	1	0.777778	1	1	0.933333	0.666667	0.8	0.8	1	1	1	0.8	1	1
[truncated: 1,251 more columns]

## Sheet: Fig.S2E
Fig.2E. PCA plot showing the chromatin accessibility pattern of distal (left) and proximal (right) NDRs in the adult human heart. Circles and triangles indicate atrium and ventricle samples, respectively.
PCA based on distal NDRs (GCH)					PCA based on proximal NDRs (GCH)
Sample	PC1	PC2	Position		Sample	PC1	PC2	Position
NC_LA_ind3	-13.419	12.9225	LA		NC_LA_ind3	-4.24246	3.11859	LA
NC_LA_ind6	-3.10378	-1.89912	LA		NC_LA_ind6	0.922814	-1.23659	LA
NC_LA_ind7	30.4645	-3.77693	LA		NC_LA_ind7	6.11728	-0.361646	LA
NC_LA_ind8	-49.164	8.97433	LA		NC_LA_ind8	-6.55206	-0.843206	LA
NC_LA_indN1	44.9304	7.59844	LA		NC_LA_indN1	3.79613	6.62863	LA
NC_LA_indN2	103.546	-0.460529	LA		NC_LA_indN2	16.1744	2.83539	LA
NC_LV_ind1	28.3336	-0.930537	LV		NC_LV_ind1	5.57664	-1.20968	LV
NC_LV_ind2	4.40981	3.33124	LV		NC_LV_ind2	1.20972	0.0930642	LV
NC_LV_ind3	6.76315	36.8459	LV		NC_LV_ind3	0.95165	-1.62395	LV
NC_LV_ind4	42.198	-6.19572	LV		NC_LV_ind4	6.99496	-1.85701	LV
NC_LV_ind5	-11.6915	-36.9665	LV		NC_LV_ind5	3.49138	-12.282	LV
NC_LV_ind6	-12.9405	-1.99806	LV		NC_LV_ind6	0.97759	-2.24957	LV
NC_LV_ind7	-19.9886	15.9319	LV		NC_LV_ind7	-7.25673	2.0576	LV
NC_LV_ind8	-14.6331	6.57572	LV		NC_LV_ind8	-5.17497	-0.558793	LV
NC_LV_indN1	19.3795	-0.876426	LV		NC_LV_indN1	0.17965	2.81498	LV
NC_LV_indN2	-16.3016	2.89068	LV		NC_LV_indN2	-5.9936	2.56678	LV
NC_LV_indN3	-50.0135	0.036965	LV		NC_LV_indN3	-5.66171	-3.89482	LV
NC_RA_ind3	10.2261	-0.955167	RA		NC_RA_ind3	0.672059	-1.30496	RA
NC_RA_ind4	11.7224	-0.591716	RA		NC_RA_ind4	0.991909	0.00207872	RA
NC_RA_ind5	39.6116	-5.41313	RA		NC_RA_ind5	8.27427	-3.74336	RA
NC_RA_ind6	9.06121	-2.36438	RA		NC_RA_ind6	1.76615	-0.349879	RA
NC_RA_ind7	-26.7032	1.65311	RA		NC_RA_ind7	-4.92443	-0.651084	RA
NC_RA_ind8	-73.1607	8.86209	RA		NC_RA_ind8	-14.0188	2.58453	RA
NC_RA_indN1	66.2755	-15.4453	RA		NC_RA_indN1	9.19338	8.60386	RA
NC_RA_indN2	0.399279	11.1047	RA		NC_RA_indN2	0.310536	1.81365	RA
NC_RA_indN3	11.7754	3.0811	RA		NC_RA_indN3	1.09878	1.21077	RA
NC_RV_ind1	-64.3376	9.00861	RV		NC_RV_ind1	-11.9611	1.65086	RV
NC_RV_ind3	-22.1801	-0.695832	RV		NC_RV_ind3	-2.49551	-0.979883	RV
NC_RV_ind4	-16.9077	-0.4716	RV		NC_RV_ind4	-2.39999	0.078941	RV
NC_RV_ind5	-4.74423	-0.877472	RV		NC_RV_ind5	-0.235952	-1.60972	RV
NC_RV_ind6	3.23147	-3.41284	RV		NC_RV_ind6	2.79549	-0.984259	RV
NC_RV_ind7	-23.7116	-0.794113	RV		NC_RV_ind7	-2.21703	-2.15057	RV
NC_RV_ind8	-28.5625	-89.7916	RV		NC_RV_ind8	-0.760336	-4.16809	RV
NC_RV_indN1	8.19404	39.9832	RV		NC_RV_indN1	2.44993	3.15059	RV
NC_RV_indN2	11.0414	5.11641	RV		NC_RV_indN2	-0.0500872	2.84881	RV

## Sheet: Fig.S3A
Fig.S3A. PCA plot showing the transcriptome pattern of known lncRNAs in the human heart. Circles and triangles indicate atrium and ventricle samples, respectively; point sizes indicate the adult heart and fetal heart. The variation values of PC1 and PC2 were 24.6 and 16.3%, respectively.
Sample	PC1	PC2	Position	Type
R16W_LV_ind1	-13.2976	22.18	LV	Fetus
R16W_RV_ind1	-21.9632	19.0642	RV	Fetus
R20W_LA_ind1	-32.1675	3.41668	LA	Fetus
R20W_LV_ind1	-17.7778	21.2213	LV	Fetus
R20W_LV_ind2	-27.1932	18.8378	LV	Fetus
R20W_RA_ind1	-28.1145	4.99037	RA	Fetus
R20W_RV_ind1	-12.38	22.0877	RV	Fetus
R20W_RV_ind2	-21.6472	18.3316	RV	Fetus
RC_LA_ind3	-6.12653	-11.9307	LA	Adult
RC_LA_ind6	2.31627	-9.01332	LA	Adult
RC_LA_ind7	7.00935	-8.77443	LA	Adult
RC_LA_ind8	1.48177	-13.1222	LA	Adult
RC_LA_indN1	-16.282	-19.5145	LA	Adult
RC_LA_indN2	-9.83803	-15.3504	LA	Adult
RC_LV_ind1	13.6451	4.39215	LV	Adult
RC_LV_ind2	16.5721	5.5742	LV	Adult
RC_LV_ind3	15.3425	5.07225	LV	Adult
RC_LV_ind4	14.672	6.6013	LV	Adult
RC_LV_ind5	11.4946	5.72274	LV	Adult
RC_LV_ind6	15.9655	5.31627	LV	Adult
RC_LV_ind7	19.9576	7.54309	LV	Adult
RC_LV_ind8	14.8028	7.85072	LV	Adult
RC_LV_indN1	10.4477	3.99972	LV	Adult
RC_LV_indN2	-0.411868	2.42874	LV	Adult
RC_LV_indN3	12.6824	5.07129	LV	Adult
RC_RA_ind3	-2.65174	-13.9632	RA	Adult
RC_RA_ind4	-2.25218	-15.4169	RA	Adult
RC_RA_ind5	-2.07616	-13.8892	RA	Adult
RC_RA_ind6	-3.63126	-12.902	RA	Adult
RC_RA_ind7	5.8775	-10.7696	RA	Adult
RC_RA_ind8	-6.76721	-17.6887	RA	Adult
RC_RA_indN1	-10.8573	-16.9163	RA	Adult
RC_RA_indN2	-16.1583	-13.8983	RA	Adult
RC_RA_indN3	-10.946	-15.2101	RA	Adult
RC_RV_ind1	9.15445	-0.199716	RV	Adult
RC_RV_ind3	17.4778	4.34281	RV	Adult
RC_RV_ind4	15.4779	4.99085	RV	Adult
RC_RV_ind5	10.5714	1.78147	RV	Adult
RC_RV_ind6	16.8144	4.71575	RV	Adult
RC_RV_ind7	15.7982	4.09514	RV	Adult
RC_RV_ind8	20.169	6.07875	RV	Adult
RC_RV_indN1	-2.30086	-3.10221	RV	Adult
RC_RV_indN2	-2.88974	-4.04509	RV	Adult

[truncated: 17 more sheets: Fig.S3B, Fig.S3C, Fig.S3D, Fig.S3E, Fig.S4A-left, Fig.S4A-right, Fig.S4B, Fig.S4C, Fig.S4D, Fig.S4E, Fig.S4F, Fig.S5A, Fig.S5B, Fig.S5C, Fig.S5D, Fig.S5E, Sheet1]
